# Supplementary material for: Covalent Reprogramming of Kinase Binders to Modulate Protein Abundance
Source: Adv Sci (Weinh). 2026 Apr 9;13(36):e75153. doi: 10.1002/advs.75153 (PMC13317707; doi:10.1002/advs.75153)
Supplement: Supplementary file 1 — Supporting file 1: advs75153‐sup‐0001‐TableS1.xlsx [file ADVS-13-e75153-s005.xlsx]

## Sheet: Summary
	Tab: Global proteomics_#1
	TMT tag	Sample description
	Abundances (Grouped): F1, 126	HEK293T treated with DMSO 24h
	Abundances (Grouped): F1, 127N	HEK293T treated with DMSO 24h
	Abundances (Grouped): F1, 127C	HEK293T treated with MKI-CA (0.1 µM, 24 h)
	Abundances (Grouped): F1, 128N	HEK293T treated with MKI-CA (0.1 µM, 24 h)
	Abundances (Grouped): F1, 128C	HEK293T treated with MKI-AA (1 µM, 24 h)
	Abundances (Grouped): F1, 129N	HEK293T treated with MKI-AA (1 µM, 24 h)
	Abundances (Grouped): F1, 129C	HEK293T treated with MKI-A (1 µM, 24 h)
	Abundances (Grouped): F1, 130N	HEK293T treated with MKI-A (1 µM, 24 h)
	Abundances (Grouped): F1, 130C	HEK293T treated with SK-3-91 (1 µM, 24 h)
	Abundances (Grouped): F1, 131	HEK293T treated with SK-3-91 (1 µM, 24 h)
	Tab: Global proteomics_#2
	TMT tag	Sample description
	Abundances (Grouped): F1, 126	HEK293T treated with DMSO 24h
	Abundances (Grouped): F1, 127N	HEK293T treated with DMSO 24h
	Abundances (Grouped): F1, 127C	Not used in this study
	Abundances (Grouped): F1, 128N
	Abundances (Grouped): F1, 128C	HEK293T treated with MKI-CA (0.1 µM, 24 h)
	Abundances (Grouped): F1, 129N	HEK293T treated with MKI-CA (0.1 µM, 24 h)
	Abundances (Grouped): F1, 129C	HEK293T treated with MKI-CA (0.1 µM, 24 h)
	Abundances (Grouped): F1, 130N	HEK293T treated with MKI-AA (1 µM, 24 h)
	Abundances (Grouped): F1, 130C	HEK293T treated with MKI-AA (1 µM, 24 h)
	Abundances (Grouped): F1, 131	HEK293T treated with MKI-AA (1 µM, 24 h)

## Sheet: Global proteomics_#1
Accession	Description	Coverage [%]	# Peptides	# PSMs	# Unique Peptides	# AAs	MW [kDa]	calc. pI	Score Sequest HT: Sequest HT	# Peptides (by Search Engine): Sequest HT	Gene Symbol	Abundances (Grouped): F1, 126	Abundances (Grouped): F1, 127N	Abundances (Grouped): F1, 127C	Abundances (Grouped): F1, 128N	Abundances (Grouped): F1, 128C	Abundances (Grouped): F1, 129N	Abundances (Grouped): F1, 129C	Abundances (Grouped): F1, 130N	Abundances (Grouped): F1, 130C	Abundances (Grouped): F1, 131
Q9NRG9	Aladin OS=Homo sapiens OX=9606 GN=AAAS PE=1 SV=1	12	5	7	5	546	59.5	7.5	16.21	5	AAAS	92.4	103.6	101	100.8	91.6	102.7	101.4	99.4	106.8	100.2
Q6PD74	Alpha- and gamma-adaptin-binding protein p34 OS=Homo sapiens OX=9606 GN=AAGAB PE=1 SV=1	17	3	4	3	315	34.6	4.64	8.73	3	AAGAB	94.2	102	107.9	102.4	97.8	95.7	96.7	97.1	109.6	96.6
Q9H7C9	Mth938 domain-containing protein OS=Homo sapiens OX=9606 GN=AAMDC PE=1 SV=1	33	4	5	4	122	13.3	8.46	15.09	4	AAMDC	103.6	95.9	94.1	99.7	105	103.5	104.1	101.1	97.7	95.3
Q13685	Angio-associated migratory cell protein OS=Homo sapiens OX=9606 GN=AAMP PE=1 SV=2	30	13	29	13	434	46.7	4.42	57.46	13	AAMP	96.5	98.9	104.2	103.3	108.2	106.5	91.8	95.9	99.8	94.9
Q9Y312	Protein AAR2 homolog OS=Homo sapiens OX=9606 GN=AAR2 PE=1 SV=2	22	7	13	7	384	43.4	5.96	13.73	7	AAR2	96.8	100	101.8	90.9	104.3	104.7	102	104.6	96.2	98.8
P49588	Alanine--tRNA ligase, cytoplasmic OS=Homo sapiens OX=9606 GN=AARS1 PE=1 SV=2	56	43	127	43	968	106.7	5.53	238.78	43	AARS1	100.7	103	99.6	102.1	98.8	99.2	97.3	98.9	98.6	101.7
Q5JTZ9	Alanine--tRNA ligase, mitochondrial OS=Homo sapiens OX=9606 GN=AARS2 PE=1 SV=1	20	12	23	12	985	107.3	6.27	43.77	12	AARS2	101.2	106.1	95	98.2	95.6	94.5	97.9	100.8	107.8	102.9
Q9BTE6	Alanyl-tRNA editing protein Aarsd1 OS=Homo sapiens OX=9606 GN=AARSD1 PE=1 SV=2	4	2	3	2	412	45.5	6.42	3.34	2	AARSD1	97.8	99.8	104.1	95.7	100.1	95.9	101.5	99	103.8	102.4
Q9NRN7	L-aminoadipate-semialdehyde dehydrogenase-phosphopantetheinyl transferase OS=Homo sapiens OX=9606 GN=AASDHPPT PE=1 SV=2	28	9	21	9	309	35.8	6.8	16.87	9	AASDHPPT	92	101.5	101	104.2	105.1	101	94.9	99.8	101	99.5
Q9UDR5	Alpha-aminoadipic semialdehyde synthase, mitochondrial OS=Homo sapiens OX=9606 GN=AASS PE=1 SV=1	6	5	6	5	926	102.1	6.64	4.36	5	AASS	102.4	95.1	98.2	95.8	100.2	89.6	102.7	104.4	106.3	105.3
Q9NY61	Protein AATF OS=Homo sapiens OX=9606 GN=AATF PE=1 SV=1	9	3	3	3	560	63.1	4.94	5.97	3	AATF	105.4	105	122.8	102.7	106.7	106.5	101.1	89.9	80.1	79.6
Q9BZC7	ATP-binding cassette sub-family A member 2 OS=Homo sapiens OX=9606 GN=ABCA2 PE=1 SV=4	1	1	1	1	2435	269.7	6.81	2.05	1	ABCA2	100.3	103.8	100.3	106.3	106.9	105.4	92.5	99.5	91.1	93.9
Q8N139	ATP-binding cassette sub-family A member 6 OS=Homo sapiens OX=9606 GN=ABCA6 PE=1 SV=2	1	2	3	1	1617	184.2	7.36	2.01	2	ABCA6	92.8	110.1	102.6	106.1	102	97.4	92.7	95.3	115.8	85.2
Q8IUA7	ATP-binding cassette sub-family A member 9 OS=Homo sapiens OX=9606 GN=ABCA9 PE=1 SV=1	3	2	2	1	1624	184.2	6.93	0	2	ABCA9	111.3	97.3	101.4	105.2	104.4	95.6	116.4	98.8	85.9	83.7
Q9NRK6	ATP-binding cassette sub-family B member 10, mitochondrial OS=Homo sapiens OX=9606 GN=ABCB10 PE=1 SV=2	3	1	1	1	738	79.1	9.85	3.74	1	ABCB10	128.5	131.7	72.4	96.7	102.6	62	123.9	122.6	89.6	70
Q9NP58	ATP-binding cassette sub-family B member 6 OS=Homo sapiens OX=9606 GN=ABCB6 PE=1 SV=1	4	3	4	3	842	93.8	8.48	5.61	3	ABCB6	91.6	96.5	122.6	122.3	91.6	77.3	86	126.7	96.6	88.7
O75027	Iron-sulfur clusters transporter ABCB7, mitochondrial OS=Homo sapiens OX=9606 GN=ABCB7 PE=1 SV=2	3	3	5	3	752	82.6	9.33	4.4	3	ABCB7	89	116.4	96.9	110.3	96.3	114.9	83	96.5	102.3	94.4
Q09428	ATP-binding cassette sub-family C member 8 OS=Homo sapiens OX=9606 GN=ABCC8 PE=1 SV=6	1	1	1	1	1581	176.9	7.81	0	1	ABCC8	83.5	86.8	89.3	108.1	100	91.5	115.9	90.7	127.4	106.7
O60706	ATP-binding cassette sub-family C member 9 OS=Homo sapiens OX=9606 GN=ABCC9 PE=1 SV=2	1	1	1	1	1549	174.1	7.37	0	1	ABCC9	117.2	98.8	91.1	105.4	105.9	103.9	118.7	86.7	87	85.3
P28288	ATP-binding cassette sub-family D member 3 OS=Homo sapiens OX=9606 GN=ABCD3 PE=1 SV=1	22	11	29	11	659	75.4	9.36	61.01	11	ABCD3	98.4	102.6	103.5	100.3	98.8	102.1	99.4	100	99	95.8
P61221	ATP-binding cassette sub-family E member 1 OS=Homo sapiens OX=9606 GN=ABCE1 PE=1 SV=1	44	25	86	25	599	67.3	8.34	123.05	25	ABCE1	99.5	100	101.1	99.7	101.3	97.2	102.4	98.9	98.8	101.2
Q8NE71	ATP-binding cassette sub-family F member 1 OS=Homo sapiens OX=9606 GN=ABCF1 PE=1 SV=2	32	21	55	19	845	95.9	6.8	96.83	21	ABCF1	94.8	102.4	102.9	103.8	102	105.6	90	98.5	101.6	98.4
Q9UG63	ATP-binding cassette sub-family F member 2 OS=Homo sapiens OX=9606 GN=ABCF2 PE=1 SV=2	34	21	63	21	623	71.2	7.37	105.05	21	ABCF2	102	102.5	104.1	103.3	98.6	98.9	100	96.9	97.1	96.6
Q9NUQ8	ATP-binding cassette sub-family F member 3 OS=Homo sapiens OX=9606 GN=ABCF3 PE=1 SV=2	4	3	5	3	709	79.7	6.34	8.55	3	ABCF3	98.1	97.6	102.6	96.2	105.9	111.1	99.6	101.8	95.6	91.6
Q9NUJ1	Palmitoyl-protein thioesterase ABHD10, mitochondrial OS=Homo sapiens OX=9606 GN=ABHD10 PE=1 SV=1	41	10	24	10	306	33.9	8.57	36.81	10	ABHD10	104	95	100.2	95.6	99.9	95.7	107.2	103.4	100.8	98.2
Q8NFV4	Protein ABHD11 OS=Homo sapiens OX=9606 GN=ABHD11 PE=1 SV=1	7	1	1	1	315	34.7	9.48	3.96	1	ABHD11	100.6	94	101.1	117.9	96.6	93	92.4	86.1	113.9	104.5
Q96IU4	Putative protein-lysine deacylase ABHD14B OS=Homo sapiens OX=9606 GN=ABHD14B PE=1 SV=1	10	2	4	2	210	22.3	6.4	5.57	2	ABHD14B	103.9	103.5	92.5	92.9	104.7	104.1	102.8	106.4	97.2	92
Q8IZP0	Abl interactor 1 OS=Homo sapiens OX=9606 GN=ABI1 PE=1 SV=4	10	4	5	3	508	55	7.06	5.79	4	ABI1	102.4	104.5	104.7	111.5	102.5	101.6	93.8	92.7	93.8	92.5
P42684	Tyrosine-protein kinase ABL2 OS=Homo sapiens OX=9606 GN=ABL2 PE=1 SV=1	1	1	1	1	1182	128.3	8.07	2.6	1	ABL2	95.4	96.9	115.8	86.6	83.3	111.6	76.2	107.7	119.1	107.3
Q9P1F3	Costars family protein ABRACL OS=Homo sapiens OX=9606 GN=ABRACL PE=1 SV=1	57	3	6	3	81	9.1	6.29	13.14	3	ABRACL	97.7	90	104.3	97.8	101.8	99.4	102	106.8	100.1	99.9
Q15018	BRISC complex subunit Abraxas 2 OS=Homo sapiens OX=9606 GN=ABRAXAS2 PE=1 SV=2	3	1	2	1	415	46.9	6.21	4.11	1	ABRAXAS2	93.2	95.7	108.8	97.2	93.7	99.7	102.5	99	108.6	101.7
Q9ULW3	Activator of basal transcription 1 OS=Homo sapiens OX=9606 GN=ABT1 PE=1 SV=1	7	2	2	2	272	31.1	9.88	1.67	2	ABT1	123	97.8	116.6	104.2	98	97.3	102.1	99.2	76.5	85.4
P09110	3-ketoacyl-CoA thiolase, peroxisomal OS=Homo sapiens OX=9606 GN=ACAA1 PE=1 SV=2	17	5	8	5	424	44.3	8.44	7.85	5	ACAA1	103	95.9	109.9	105.1	91.5	96.8	103.2	91.3	102.8	100.4
P42765	3-ketoacyl-CoA thiolase, mitochondrial OS=Homo sapiens OX=9606 GN=ACAA2 PE=1 SV=2	47	14	32	14	397	41.9	8.09	64.18	14	ACAA2	93.3	100.5	98.8	100.2	93.6	100.4	97.1	103.2	107.2	105.8
Q13085	Acetyl-CoA carboxylase 1 OS=Homo sapiens OX=9606 GN=ACACA PE=1 SV=2	4	8	13	6	2346	265.4	6.37	17.38	8	ACACA	103.5	105.7	101.1	104.8	103.6	103.3	99.3	94.8	90.7	93.1
O00763	Acetyl-CoA carboxylase 2 OS=Homo sapiens OX=9606 GN=ACACB PE=1 SV=3	1	2	6	1	2458	276.4	6.49	8.83	2	ACACB	104	59.2	79.9	122	99.6	96.5	106.4	137.3	97.4	97.7
Q9H845	Complex I assembly factor ACAD9, mitochondrial OS=Homo sapiens OX=9606 GN=ACAD9 PE=1 SV=1	15	5	7	5	621	68.7	7.96	18.74	5	ACAD9	90.2	95	103.7	97.7	98.6	98.4	98.8	105.7	106.5	105.3
P11310	Medium-chain specific acyl-CoA dehydrogenase, mitochondrial OS=Homo sapiens OX=9606 GN=ACADM PE=1 SV=1	45	15	50	15	421	46.6	8.37	89.92	15	ACADM	94.9	97.8	101.1	98.2	94.8	95.2	100.7	102.4	109.6	105.4
P45954	Short/branched chain specific acyl-CoA dehydrogenase, mitochondrial OS=Homo sapiens OX=9606 GN=ACADSB PE=1 SV=1	9	4	7	4	432	47.5	6.99	8.37	4	ACADSB	107.7	103.6	100.5	102.2	91.8	92.1	101.4	98.2	102.1	100.6
P49748	Very long-chain specific acyl-CoA dehydrogenase, mitochondrial OS=Homo sapiens OX=9606 GN=ACADVL PE=1 SV=1	2	1	1	1	655	70.3	8.75	0	1	ACADVL	100.8	92.2	104.2	92.3	92.4	87.2	117.9	110.2	100.5	102.4
Q15057	Arf-GAP with coiled-coil, ANK repeat and PH domain-containing protein 2 OS=Homo sapiens OX=9606 GN=ACAP2 PE=1 SV=3	2	2	2	2	778	88	6.8	0	2	ACAP2	83.5	92.6	104.7	89	83.2	148.8	74.6	83.1	118.6	122
P24752	Acetyl-CoA acetyltransferase, mitochondrial OS=Homo sapiens OX=9606 GN=ACAT1 PE=1 SV=1	66	25	138	25	427	45.2	8.85	291.64	25	ACAT1	97.2	95.6	97	95.1	103.8	96.1	101.5	101.6	106.4	105.6
Q9BWD1	Acetyl-CoA acetyltransferase, cytosolic OS=Homo sapiens OX=9606 GN=ACAT2 PE=1 SV=2	54	13	38	13	397	41.3	6.92	105.32	13	ACAT2	96.4	97.3	99.4	102.8	105	102	97.6	100.2	101	98.3
Q9H3P7	Golgi resident protein GCP60 OS=Homo sapiens OX=9606 GN=ACBD3 PE=1 SV=4	12	5	8	5	528	60.6	5.06	4.72	5	ACBD3	95.2	103.8	103.3	98.3	98.1	92.7	100.4	105.1	101.8	101.3
Q4AC99	Probable inactive 1-aminocyclopropane-1-carboxylate synthase-like protein 2 OS=Homo sapiens OX=9606 GN=ACCSL PE=2 SV=3	2	1	1	1	568	65.2	6.49	1.94	1	ACCSL	98.5	104.1	103.6	105.3	99.2	108.3	102.1	97.1	94.5	87.3
P22303	Acetylcholinesterase OS=Homo sapiens OX=9606 GN=ACHE PE=1 SV=1	2	1	1	1	614	67.8	6.29	0	1	ACHE	0	0	0	0	0	0	0	270.3	472.9	256.9
Q9UKV3	Apoptotic chromatin condensation inducer in the nucleus OS=Homo sapiens OX=9606 GN=ACIN1 PE=1 SV=2	27	35	107	35	1341	151.8	6.43	175.7	35	ACIN1	100.3	97.5	99.6	99.3	96.1	96.6	103.8	100.3	104.2	102.3
P53396	ATP-citrate synthase OS=Homo sapiens OX=9606 GN=ACLY PE=1 SV=3	54	55	313	55	1101	120.8	7.33	621.98	55	ACLY	97.5	100.9	99.4	100.7	100.2	98.4	100.6	99.4	101.4	101.5
P21399	Cytoplasmic aconitate hydratase OS=Homo sapiens OX=9606 GN=ACO1 PE=1 SV=3	5	3	5	3	889	98.3	6.68	11.76	3	ACO1	95.3	96.4	95.6	104.2	98.3	100.2	106.7	98.8	105.4	99.1
Q99798	Aconitate hydratase, mitochondrial OS=Homo sapiens OX=9606 GN=ACO2 PE=1 SV=2	52	33	95	33	780	85.4	7.61	162.88	33	ACO2	98	98.3	99.1	97.6	96.9	97.9	97	101.8	109.3	104.2
Q86TX2	Acyl-coenzyme A thioesterase 1 OS=Homo sapiens OX=9606 GN=ACOT1 PE=1 SV=1	25	8	18	8	421	46.2	7.34	38.71	8	ACOT1	98.3	96	100.9	103.8	102	106.8	97.6	97	100.2	97.6
Q9NPJ3	Acyl-coenzyme A thioesterase 13 OS=Homo sapiens OX=9606 GN=ACOT13 PE=1 SV=1	49	4	17	4	140	15	9.14	36.89	4	ACOT13	103.9	101.3	96.4	98.6	95.6	92.3	101.5	102.6	103.9	104
O00154	Cytosolic acyl coenzyme A thioester hydrolase OS=Homo sapiens OX=9606 GN=ACOT7 PE=1 SV=3	36	11	40	11	380	41.8	8.54	62.11	11	ACOT7	94.7	93.8	99.3	100.8	101.5	99.4	103.8	100.4	105	101.3
Q9Y305	Acyl-coenzyme A thioesterase 9, mitochondrial OS=Homo sapiens OX=9606 GN=ACOT9 PE=1 SV=2	4	2	4	2	439	49.9	8.6	0	2	ACOT9	96.8	96.8	94	93.8	103.2	94.3	108.3	104.4	102.5	106
Q9NUZ1	Acyl-coenzyme A oxidase-like protein OS=Homo sapiens OX=9606 GN=ACOXL PE=2 SV=3	3	1	10	1	547	61.8	8.53	4.66	1	ACOXL	56.2	148.6	78.4	97.6	108.1	126.4	61.7	83.1	148.7	91.3
P24666	Low molecular weight phosphotyrosine protein phosphatase OS=Homo sapiens OX=9606 GN=ACP1 PE=1 SV=3	66	7	45	7	158	18	6.74	107.73	7	ACP1	93.4	98.1	97.3	97.2	98.9	100.4	104.6	101.2	101.8	107.2
O95573	Fatty acid CoA ligase Acsl3 OS=Homo sapiens OX=9606 GN=ACSL3 PE=1 SV=3	17	9	28	8	720	80.4	8.38	50.5	9	ACSL3	97.6	96.7	100.5	98.6	99	98.1	103.4	101.1	104.4	100.4
O60488	Long-chain-fatty-acid--CoA ligase 4 OS=Homo sapiens OX=9606 GN=ACSL4 PE=1 SV=2	9	5	14	4	711	79.1	8.38	26.65	5	ACSL4	98.2	94.5	98.1	102.7	95.1	101.8	94.9	99.1	108	107.6
Q9ULC5	Long-chain-fatty-acid--CoA ligase 5 OS=Homo sapiens OX=9606 GN=ACSL5 PE=1 SV=1	2	1	1	1	683	75.9	6.92	0	1	ACSL5	91.5	96.6	104.9	98.8	103.9	95	102.1	96.9	104.8	105.6
P68133	Actin, alpha skeletal muscle OS=Homo sapiens OX=9606 GN=ACTA1 PE=1 SV=1	42	21	529	4	377	42	5.39	847.52	21	ACTA1	106.5	94.3	100.6	96.7	102.2	97.6	109.1	98.4	96	98.6
P60709	Actin, cytoplasmic 1 OS=Homo sapiens OX=9606 GN=ACTB PE=1 SV=1	77	30	817	9	375	41.7	5.48	1733.73	30	ACTB	101.2	99.6	98.3	98.4	103.2	100.7	98.4	98	105.3	96.9
O96019	Actin-like protein 6A OS=Homo sapiens OX=9606 GN=ACTL6A PE=1 SV=1	31	10	19	10	429	47.4	5.6	38.19	10	ACTL6A	102.9	95.7	95.8	97.5	103.4	96.2	101.9	97	108.8	100.8
P12814	Alpha-actinin-1 OS=Homo sapiens OX=9606 GN=ACTN1 PE=1 SV=2	50	37	141	18	892	103	5.41	211.37	37	ACTN1	103.8	96.1	103	100.9	98.2	95.3	101.6	101.6	97.8	101.7
O43707	Alpha-actinin-4 OS=Homo sapiens OX=9606 GN=ACTN4 PE=1 SV=2	67	55	246	34	911	104.8	5.44	454.38	55	ACTN4	102.3	101.3	99.1	98.4	99.4	99	97.8	98.9	103.1	100.7
Q9NZ32	Actin-related protein 10 OS=Homo sapiens OX=9606 GN=ACTR10 PE=1 SV=1	7	3	3	3	417	46.3	7.37	6.68	3	ACTR10	113	128.2	98.5	99.7	98.6	88.7	100.6	96.3	91.8	84.6
P61163	Alpha-centractin OS=Homo sapiens OX=9606 GN=ACTR1A PE=1 SV=1	43	15	70	8	376	42.6	6.64	119.11	15	ACTR1A	98.7	98.9	101	100.4	100.7	98.9	100.1	99.5	100	101.8
P42025	Beta-centractin OS=Homo sapiens OX=9606 GN=ACTR1B PE=1 SV=1	20	7	23	1	376	42.3	6.4	30.01	7	ACTR1B	117.2	86.6	75.3	90.6	107.8	78.4	122.5	113.3	116.1	92.1
P61160	Actin-related protein 2 OS=Homo sapiens OX=9606 GN=ACTR2 PE=1 SV=1	53	17	56	16	394	44.7	6.74	106.2	17	ACTR2	95.8	98.7	99.7	102.1	98.5	102.6	99.2	99.4	101.8	102.3
P61158	Actin-related protein 3 OS=Homo sapiens OX=9606 GN=ACTR3 PE=1 SV=3	42	13	43	13	418	47.3	5.88	93.41	13	ACTR3	96.5	101	98.2	99.3	103.2	99.8	100.2	98.6	103.3	100.1
Q9H981	Actin-related protein 8 OS=Homo sapiens OX=9606 GN=ACTR8 PE=1 SV=2	2	1	2	1	624	70.4	7.78	2.49	1	ACTR8	87.3	115.3	105.2	112.3	100.7	102.9	92.1	104.9	91.8	87.6
P07311	Acylphosphatase-1 OS=Homo sapiens OX=9606 GN=ACYP1 PE=1 SV=2	29	4	4	4	99	11.3	9.31	4.64	4	ACYP1	94.8	96.6	96.5	89.5	99.9	111.3	97.6	101.7	104.4	107.7
P00813	Adenosine deaminase OS=Homo sapiens OX=9606 GN=ADA PE=1 SV=3	4	1	1	1	363	40.7	5.95	3.12	1	ADA	92.3	107.8	106.4	96.7	107.4	98.1	97	102.4	92.3	99.7
Q9NZK5	Adenosine deaminase 2 OS=Homo sapiens OX=9606 GN=ADA2 PE=1 SV=2	3	1	2	1	511	58.9	7.91	0	1	ADA2	90	97	92.9	106.5	97.7	96.5	95.4	107.8	107.8	108.4
Q9BZ11	Disintegrin and metalloproteinase domain-containing protein 33 OS=Homo sapiens OX=9606 GN=ADAM33 PE=1 SV=2	1	1	1	1	813	87.7	6.98	1.73	1	ADAM33	92	80.6	103.1	104.1	100	109.2	103.1	100.2	103.7	104.1
Q9H324	A disintegrin and metalloproteinase with thrombospondin motifs 10 OS=Homo sapiens OX=9606 GN=ADAMTS10 PE=1 SV=2	1	1	3	1	1103	120.8	7.94	2.47	1	ADAMTS10	109.4	99.4	84.3	95.4	91.9	92.6	115	110	94.7	107.3
Q8TE57	A disintegrin and metalloproteinase with thrombospondin motifs 16 OS=Homo sapiens OX=9606 GN=ADAMTS16 PE=2 SV=3	2	1	3	1	1224	136.1	8.63	2.88	1	ADAMTS16	97.1	87.1	94.4	99.5	92.6	98.5	109.9	113.1	96.8	111
O15072	A disintegrin and metalloproteinase with thrombospondin motifs 3 OS=Homo sapiens OX=9606 GN=ADAMTS3 PE=1 SV=4	1	1	1	1	1205	135.5	7.15	0	1	ADAMTS3	107.5	103.8	94.9	107.4	98.4	102.5	96.3	93.1	90.4	105.6
Q9P2N4	A disintegrin and metalloproteinase with thrombospondin motifs 9 OS=Homo sapiens OX=9606 GN=ADAMTS9 PE=1 SV=4	1	1	1	1	1935	216.4	7.77	0	1	ADAMTS9	60.2	146.5	69.6	88.9	101.2	130.6	65.9	82.8	171.8	82.5
P55265	Double-stranded RNA-specific adenosine deaminase OS=Homo sapiens OX=9606 GN=ADAR PE=1 SV=4	36	41	108	41	1226	136	8.65	170.9	41	ADAR	100.4	97.6	101.3	100.4	95.4	98.4	98.7	104.9	100.4	102.4
O60266	Adenylate cyclase type 3 OS=Homo sapiens OX=9606 GN=ADCY3 PE=1 SV=3	1	1	1	1	1144	128.9	6.58	0	1	ADCY3	102.2	99.1	101.5	96.8	103.5	94.6	104.4	105.3	104.1	88.6
Q8NFM4	Adenylate cyclase type 4 OS=Homo sapiens OX=9606 GN=ADCY4 PE=1 SV=1	2	2	2	2	1077	119.7	7.47	0	2	ADCY4	84.5	104.9	94.4	111.1	97.4	110.1	121.2	96.7	72.5	107.3
O60503	Adenylate cyclase type 9 OS=Homo sapiens OX=9606 GN=ADCY9 PE=1 SV=4	1	1	1	1	1353	150.6	7.34	0	1	ADCY9	115.3	91.7	91.3	101	106.9	119.7	92.7	98.4	96.3	86.7
P35611	Alpha-adducin OS=Homo sapiens OX=9606 GN=ADD1 PE=1 SV=2	8	4	5	4	737	80.9	5.83	3.29	4	ADD1	98.4	97.7	106.1	100.7	92	101.8	90.2	103.2	109	100.9
P35612	Beta-adducin OS=Homo sapiens OX=9606 GN=ADD2 PE=1 SV=3	5	2	4	2	726	80.8	5.92	11.24	2	ADD2	106.9	110.2	123.9	93.7	82.5	99.4	94.1	110.6	95.8	82.8
Q9UEY8	Gamma-adducin OS=Homo sapiens OX=9606 GN=ADD3 PE=1 SV=1	9	4	7	4	706	79.1	6.32	5.73	4	ADD3	118.1	100.9	100.5	97.6	95.6	94.3	104	93.9	94.8	100.3
O95490	Adhesion G protein-coupled receptor L2 OS=Homo sapiens OX=9606 GN=ADGRL2 PE=1 SV=2	1	1	1	1	1459	163.2	6.43	2.67	1	ADGRL2	118.3	90.4	97	124.4	96.7	97	95.9	107.1	85.6	87.6
P11766	Alcohol dehydrogenase class-3 OS=Homo sapiens OX=9606 GN=ADH5 PE=1 SV=4	51	12	49	12	374	39.7	7.49	100.54	12	ADH5	98.1	97.3	98.7	102	101.2	100.9	102.9	100.6	98.4	99.9
Q9BV57	Acireductone dioxygenase OS=Homo sapiens OX=9606 GN=ADI1 PE=1 SV=1	42	6	17	6	179	21.5	5.68	24.71	6	ADI1	101.5	102.5	100.8	104.9	103.2	99.2	105.8	95.6	92.8	93.7
Q9GZN8	UPF0687 protein C20orf27 OS=Homo sapiens OX=9606 GN=C20orf27 PE=1 SV=3	32	5	14	5	174	19.3	6.84	13.97	5	ADISSP	94.6	102.3	96.2	102	100.6	102.9	98.7	95.6	105.6	101.5
P55263	Adenosine kinase OS=Homo sapiens OX=9606 GN=ADK PE=1 SV=2	20	7	21	7	362	40.5	6.7	35.27	7	ADK	97.9	97.4	95.7	102.3	96.7	99.2	100.6	102	102.4	105.8
Q9H2P0	Activity-dependent neuroprotector homeobox protein OS=Homo sapiens OX=9606 GN=ADNP PE=1 SV=1	17	15	25	15	1102	123.5	7.34	38.65	15	ADNP	100.2	102.5	98.1	98.1	101.1	102.2	100.7	100.2	98.8	98.1
Q6IQ32	Activity-dependent neuroprotector homeobox protein 2 OS=Homo sapiens OX=9606 GN=ADNP2 PE=1 SV=1	2	2	2	2	1131	122.8	9.16	2.15	2	ADNP2	101.6	71.9	109.2	101.5	105.6	98.5	106.1	96	106.4	103.2
Q96SZ5	2-aminoethanethiol dioxygenase OS=Homo sapiens OX=9606 GN=ADO PE=1 SV=2	7	2	5	2	270	29.7	6.04	0	2	ADO	96.9	104.2	102.9	104.5	107.3	101.3	92.4	89	101.5	99.9
Q9BRR6	ADP-dependent glucokinase OS=Homo sapiens OX=9606 GN=ADPGK PE=1 SV=1	7	2	7	2	497	54.1	6.2	7.16	2	ADPGK	99.4	99.8	88.4	97.7	91.3	99.8	92.5	106.7	100.9	123.4
Q9NX46	ADP-ribosylhydrolase ARH3 OS=Homo sapiens OX=9606 GN=ADPRS PE=1 SV=1	10	3	6	3	363	38.9	5.07	6.67	3	ADPRS	102.3	119.1	107.1	106.4	91.5	102.3	99.9	92.9	93.6	84.8
Q16186	Proteasomal ubiquitin receptor ADRM1 OS=Homo sapiens OX=9606 GN=ADRM1 PE=1 SV=2	23	8	20	8	407	42.1	5.07	36.27	8	ADRM1	100.1	95.2	99.8	97	100.4	103.4	109.5	101.1	95	98.4
P30566	Adenylosuccinate lyase OS=Homo sapiens OX=9606 GN=ADSL PE=1 SV=2	41	16	35	16	484	54.9	7.11	82.2	16	ADSL	96	96.9	101.5	97.6	101	104.3	98.4	106.2	100.5	97.5
P30520	Adenylosuccinate synthetase isozyme 2 OS=Homo sapiens OX=9606 GN=ADSS2 PE=1 SV=3	35	15	74	14	456	50.1	6.55	113.83	15	ADSS2	96.8	105.5	101.3	104.4	98.9	101.2	93.4	95	103.3	100.4
Q8WTP8	Apoptosis-enhancing nuclease OS=Homo sapiens OX=9606 GN=AEN PE=1 SV=2	3	1	1	1	325	36.3	9.28	2.05	1	AEN	93.5	222.8	134.1	106	97.3	82.4	62.2	70.3	90.6	41
P55196	Afadin OS=Homo sapiens OX=9606 GN=AFDN PE=1 SV=3	9	13	24	13	1824	206.7	6.47	51.53	13	AFDN	97.9	104.5	101.9	96.6	98.3	96.1	94.3	102.2	107.1	101
P51825	AF4/FMR2 family member 1 OS=Homo sapiens OX=9606 GN=AFF1 PE=1 SV=1	2	2	5	2	1210	131.3	9.2	7.91	2	AFF1	63.1	169	73.5	102.9	88.8	113.3	62.1	85	157.7	84.6
Q9UHB7	AF4/FMR2 family member 4 OS=Homo sapiens OX=9606 GN=AFF4 PE=1 SV=1	7	8	12	8	1163	127.4	9.31	18.49	8	AFF4	97.3	96.2	99.1	102.5	103.3	97.2	94.7	97.4	108.7	103.5
Q8NB90	Ribosome biogenesis protein SPATA5 OS=Homo sapiens OX=9606 GN=SPATA5 PE=1 SV=3	6	4	14	3	893	97.8	5.66	11.76	4	AFG2A	130	89.8	94.1	110.1	120.3	82.4	76.5	111.5	87.9	97.4
Q9BVQ7	Ribosome biogenesis protein SPATA5L1 OS=Homo sapiens OX=9606 GN=SPATA5L1 PE=1 SV=2	7	4	5	4	753	80.7	8.09	12.58	4	AFG2B	73.8	93.8	96.3	121.8	108.8	113.7	103	111.8	88.1	88.9
Q9Y4W6	AFG3-like protein 2 OS=Homo sapiens OX=9606 GN=AFG3L2 PE=1 SV=2	6	5	12	4	797	88.5	8.66	15.51	5	AFG3L2	95.3	109.8	92	107.1	100.9	102.6	103.4	89.1	102.1	97.8
P20933	N(4)-(beta-N-acetylglucosaminyl)-L-asparaginase OS=Homo sapiens OX=9606 GN=AGA PE=1 SV=2	10	3	4	3	346	37.2	6.28	8.43	3	AGA	101	95.9	94.1	93.2	101	99.1	106.4	103.6	105	100.8
Q96P47	Arf-GAP with GTPase, ANK repeat and PH domain-containing protein 3 OS=Homo sapiens OX=9606 GN=AGAP3 PE=1 SV=2	3	2	5	2	875	95	7.97	6.09	2	AGAP3	94.2	90.8	87.1	87.1	188.1	86.3	87.9	80.3	105.2	93
Q8NDL9	Cytosolic carboxypeptidase-like protein 5 OS=Homo sapiens OX=9606 GN=AGBL5 PE=1 SV=1	6	2	2	2	886	97.5	9.17	2.71	2	AGBL5	89.8	108.7	98.6	111.7	91.9	93.6	101.9	94.3	100.1	109.4
P52594	Arf-GAP domain and FG repeat-containing protein 1 OS=Homo sapiens OX=9606 GN=AGFG1 PE=1 SV=2	11	5	10	5	562	58.2	8.63	16.2	5	AGFG1	87.4	100	104.7	103.4	89.2	106.3	96.3	102.1	108.6	102.1
Q53H12	Acylglycerol kinase, mitochondrial OS=Homo sapiens OX=9606 GN=AGK PE=1 SV=2	35	14	42	14	422	47.1	8.09	67.68	14	AGK	104.4	96.6	101.7	100	98.9	99.3	99.3	97.5	103	99.4
P35573	Glycogen debranching enzyme OS=Homo sapiens OX=9606 GN=AGL PE=1 SV=3	8	10	13	10	1532	174.7	6.76	26.35	10	AGL	93.8	102.3	97.7	105.4	100.6	104.3	90	95.6	109.6	100.7
O00116	Alkyldihydroxyacetonephosphate synthase, peroxisomal OS=Homo sapiens OX=9606 GN=AGPS PE=1 SV=1	13	6	9	6	658	72.9	7.34	13.22	6	AGPS	100	92.4	101.5	97.7	99.4	97.9	102.3	105.6	102.5	100.6
O00468	Agrin OS=Homo sapiens OX=9606 GN=AGRN PE=1 SV=6	1	2	4	2	2068	217.2	6.39	3.34	2	AGRN	109.4	105.3	102.3	89.5	84.1	90.1	100.7	100.4	115.5	102.6
Q9UPW5	Cytosolic carboxypeptidase 1 OS=Homo sapiens OX=9606 GN=AGTPBP1 PE=1 SV=3	2	2	2	2	1226	138.4	6.15	3.01	2	AGTPBP1	0	140.1	181.8	151.4	139.2	132.4	0	0	0	255.2
Q6RW13	Type-1 angiotensin II receptor-associated protein OS=Homo sapiens OX=9606 GN=AGTRAP PE=1 SV=1	14	1	2	1	159	17.4	6.14	6.42	1	AGTRAP	95.5	105.4	90.7	88	105	95.2	105.3	106	103.8	105.2
Q8WYP5	Protein ELYS OS=Homo sapiens OX=9606 GN=AHCTF1 PE=1 SV=3	5	8	10	8	2266	252.3	6.6	15.36	8	AHCTF1	101.4	99.7	111.3	105.8	99.1	87.7	98.3	99.3	98	99.5
P23526	Adenosylhomocysteinase OS=Homo sapiens OX=9606 GN=AHCY PE=1 SV=4	47	20	112	18	432	47.7	6.34	223.3	20	AHCY	95.4	99.6	96.7	99.7	100.3	100.9	101.1	102.7	101.6	101.9
O43865	S-adenosylhomocysteine hydrolase-like protein 1 OS=Homo sapiens OX=9606 GN=AHCYL1 PE=1 SV=2	16	11	28	9	530	58.9	6.89	43.01	11	AHCYL1	100.5	102.5	97.8	98.6	100	97.4	96.1	102.6	105	99.6
Q09666	Neuroblast differentiation-associated protein AHNAK OS=Homo sapiens OX=9606 GN=AHNAK PE=1 SV=2	11	16	25	16	5890	628.7	6.15	25.88	16	AHNAK	98.1	98.5	94.9	94.3	89.1	95.1	111.3	104	103.8	110.9
Q8IVF2	Protein AHNAK2 OS=Homo sapiens OX=9606 GN=AHNAK2 PE=1 SV=2	1	2	2	2	5795	616.2	5.36	2.36	2	AHNAK2	96.4	101.4	97.7	97.6	100.7	99.7	101.2	98.8	97.8	108.6
O95433	Activator of 90 kDa heat shock protein ATPase homolog 1 OS=Homo sapiens OX=9606 GN=AHSA1 PE=1 SV=1	62	22	89	22	338	38.3	5.53	188.79	22	AHSA1	96.2	101.6	98.6	103.3	99.6	99.8	97	99.6	102.2	102
P02765	Alpha-2-HS-glycoprotein OS=Homo sapiens OX=9606 GN=AHSG PE=1 SV=2	7	3	13	3	367	39.3	5.72	31.34	3	AHSG	91.5	92.3	92.9	84	104.2	96.1	122.3	87.4	120.5	108.7
Q9BQI0	Allograft inflammatory factor 1-like OS=Homo sapiens OX=9606 GN=AIF1L PE=1 SV=1	22	3	8	2	150	17.1	7.2	5.65	3	AIF1L	106.7	66.5	87.5	94.7	119.9	133.2	101.8	88.2	96.1	105.5
O95831	Apoptosis-inducing factor 1, mitochondrial OS=Homo sapiens OX=9606 GN=AIFM1 PE=1 SV=1	49	22	88	22	613	66.9	8.95	191.48	22	AIFM1	100.3	92.4	100.9	98.2	93.2	95	103.8	103.7	107.2	105.2
Q12904	Aminoacyl tRNA synthase complex-interacting multifunctional protein 1 OS=Homo sapiens OX=9606 GN=AIMP1 PE=1 SV=2	57	15	46	14	312	34.3	8.43	86.21	15	AIMP1	94.7	98.1	95.4	100.6	98.8	97.7	101.3	99.6	105.4	108.3
Q13155	Aminoacyl tRNA synthase complex-interacting multifunctional protein 2 OS=Homo sapiens OX=9606 GN=AIMP2 PE=1 SV=2	48	12	43	12	320	35.3	8.22	87.16	12	AIMP2	102.1	103.2	101.8	100.8	97.6	98.9	93.7	99.8	102.4	99.8
O00170	AH receptor-interacting protein OS=Homo sapiens OX=9606 GN=AIP PE=1 SV=3	35	9	23	9	330	37.6	6.42	41.23	9	AIP	98.2	103.2	97.1	101.5	97.8	99.7	98.8	96.9	104.4	102.3
Q96IF1	LIM domain-containing protein ajuba OS=Homo sapiens OX=9606 GN=AJUBA PE=1 SV=1	4	1	1	1	538	56.9	7.14	2.79	1	AJUBA	127.4	117.1	93.5	93.8	88.4	75.5	88.9	113.5	109	92.7
P00568	Adenylate kinase isoenzyme 1 OS=Homo sapiens OX=9606 GN=AK1 PE=1 SV=3	58	10	39	9	194	21.6	8.63	51.05	10	AK1	92.4	104.2	96.1	97.9	99.7	102.8	98.3	100.2	104.5	103.9
P54819	Adenylate kinase 2, mitochondrial OS=Homo sapiens OX=9606 GN=AK2 PE=1 SV=2	80	22	142	22	239	26.5	7.81	277.42	22	AK2	96.3	97	97.8	96.5	98.7	98.6	101.9	100.5	107.3	105.4
Q9UIJ7	GTP:AMP phosphotransferase AK3, mitochondrial OS=Homo sapiens OX=9606 GN=AK3 PE=1 SV=4	6	2	4	2	227	25.6	9.16	1.89	2	AK3	108.7	99	98.4	104.3	101.2	95	101.7	97.2	104.6	89.9
P27144	Adenylate kinase 4, mitochondrial OS=Homo sapiens OX=9606 GN=AK4 PE=1 SV=1	61	10	28	10	223	25.3	8.4	44.28	10	AK4	103.4	94.8	101.4	95.8	98	97.4	102.2	101.8	101.9	103.3
Q9Y6K8	Adenylate kinase isoenzyme 5 OS=Homo sapiens OX=9606 GN=AK5 PE=1 SV=2	5	3	6	1	562	63.3	5.07	1.65	3	AK5	112.2	92	96.7	80	95.9	123.2	99.4	116	84.8	99.7
Q92667	A-kinase anchor protein 1, mitochondrial OS=Homo sapiens OX=9606 GN=AKAP1 PE=1 SV=1	9	8	14	8	903	97.3	4.94	7.61	8	AKAP1	102.1	101.5	102.7	97.2	104.6	106.9	92.1	97.7	100.8	94.4
O43572	A-kinase anchor protein 10, mitochondrial OS=Homo sapiens OX=9606 GN=AKAP10 PE=1 SV=2	1	1	3	1	662	73.8	6.39	0	1	AKAP10	58	66.3	75.7	77.5	79.8	76	67.8	211.7	212.3	75
Q02952	A-kinase anchor protein 12 OS=Homo sapiens OX=9606 GN=AKAP12 PE=1 SV=4	20	26	56	26	1782	191.4	4.41	97.78	26	AKAP12	104.6	98.6	102.8	102.5	95.7	96	99.5	99.4	97	103.9
Q02040	A-kinase anchor protein 17A OS=Homo sapiens OX=9606 GN=AKAP17A PE=1 SV=2	5	3	7	3	695	80.7	9.73	11.74	3	AKAP17A	99.1	95.9	101.1	100	108.2	94.4	101.7	107.2	96.5	95.9
O43823	A-kinase anchor protein 8 OS=Homo sapiens OX=9606 GN=AKAP8 PE=1 SV=1	13	6	16	6	692	76.1	5.15	47.51	6	AKAP8	102.9	98.7	101.7	100.4	102.9	111.2	101.6	99	91.1	90.5
Q9ULX6	A-kinase anchor protein 8-like OS=Homo sapiens OX=9606 GN=AKAP8L PE=1 SV=4	5	3	4	3	646	71.6	5.05	3.91	3	AKAP8L	133	106.4	93.1	103.7	71.2	113.7	94.5	86.5	100.9	97
Q99996	A-kinase anchor protein 9 OS=Homo sapiens OX=9606 GN=AKAP9 PE=1 SV=4	2	8	19	4	3907	452.7	4.98	21.46	8	AKAP9	95.8	101	101	95.8	103.4	103.8	99.3	97.7	100.3	101.8
Q7Z591	Microtubule organization protein AKNA OS=Homo sapiens OX=9606 GN=AKNA PE=1 SV=2	4	3	9	3	1439	155	6.32	6.63	3	AKNA	87.7	100.7	95	100.6	102.1	108.7	93.4	93.2	110.7	107.8
P14550	Aldo-keto reductase family 1 member A1 OS=Homo sapiens OX=9606 GN=AKR1A1 PE=1 SV=3	16	4	16	3	325	36.6	6.79	30.16	4	AKR1A1	96.2	103.2	82.3	103.8	78.9	88.4	99.5	118.3	115	114.3
P15121	Aldo-keto reductase family 1 member B1 OS=Homo sapiens OX=9606 GN=AKR1B1 PE=1 SV=3	63	15	59	14	316	35.8	6.98	93.13	15	AKR1B1	96.1	99.3	94.6	99.9	102	103.2	96.7	102.4	104	101.8
Q96JD6	1,5-anhydro-D-fructose reductase OS=Homo sapiens OX=9606 GN=AKR1E2 PE=1 SV=2	2	1	5	1	320	36.6	7.49	0	1	AKR1E2	96	102.9	96.5	98.7	99	98.5	101.7	101.7	109.5	95.5
O43488	Aflatoxin B1 aldehyde reductase member 2 OS=Homo sapiens OX=9606 GN=AKR7A2 PE=1 SV=3	14	4	5	4	359	39.6	7.17	6.68	4	AKR7A2	91.4	99.3	90.2	101.2	103.3	98.4	98.5	103.8	106.2	107.7
Q96B36	Proline-rich AKT1 substrate 1 OS=Homo sapiens OX=9606 GN=AKT1S1 PE=1 SV=1	6	1	4	1	256	27.4	4.75	11.13	1	AKT1S1	90.7	98.3	102.6	109.4	93.7	102	100.6	95.2	103.5	104
P31751	RAC-beta serine/threonine-protein kinase OS=Homo sapiens OX=9606 GN=AKT2 PE=1 SV=2	2	2	3	2	481	55.7	6.37	0	2	AKT2	103.5	111.1	103.4	111.5	103.7	109.3	103.6	101.7	76.8	75.3
P02768	Albumin OS=Homo sapiens OX=9606 GN=ALB PE=1 SV=2	9	6	28	6	609	69.3	6.28	37.05	6	ALB	88.4	93.4	90.6	87.1	99.2	93.6	122.5	90.1	124.7	110.4
Q13740	CD166 antigen OS=Homo sapiens OX=9606 GN=ALCAM PE=1 SV=2	10	4	6	4	583	65.1	6.25	4.07	4	ALCAM	96.5	93	116.8	98.1	94.5	86.3	96.7	113.3	98.1	106.6
Q8IZ83	Aldehyde dehydrogenase family 16 member A1 OS=Homo sapiens OX=9606 GN=ALDH16A1 PE=1 SV=2	5	3	4	3	802	85.1	6.79	2.16	3	ALDH16A1	103.8	94.1	106.3	101.9	101.6	107.7	91	99.4	99	95.2
P54886	Delta-1-pyrroline-5-carboxylate synthase OS=Homo sapiens OX=9606 GN=ALDH18A1 PE=1 SV=2	54	34	121	34	795	87.2	7.12	219.93	34	ALDH18A1	96.6	100.5	98.3	99.7	99	102.5	93.9	100.6	107.7	101.1
O94788	Retinal dehydrogenase 2 OS=Homo sapiens OX=9606 GN=ALDH1A2 PE=1 SV=3	16	8	12	8	518	56.7	6.05	21.7	8	ALDH1A2	95	91.9	117.1	101.3	101.5	96.9	98.2	96	96.4	105.7
P30837	Aldehyde dehydrogenase X, mitochondrial OS=Homo sapiens OX=9606 GN=ALDH1B1 PE=1 SV=4	34	13	53	13	517	57.2	6.99	103.39	13	ALDH1B1	102	99.8	101.3	100.7	96.3	94.3	100.7	99.3	103.1	102.5
Q3SY69	Mitochondrial 10-formyltetrahydrofolate dehydrogenase OS=Homo sapiens OX=9606 GN=ALDH1L2 PE=1 SV=2	2	2	2	2	923	101.7	6.52	0	2	ALDH1L2	96.6	96.4	98.1	98.9	97.7	101.7	102	107.3	96	105.5
P05091	Aldehyde dehydrogenase, mitochondrial OS=Homo sapiens OX=9606 GN=ALDH2 PE=1 SV=2	29	11	23	11	517	56.3	7.05	40.17	11	ALDH2	100.9	96.6	100	98.7	95.5	98.5	98.6	98.9	107.8	104.4
P51648	Aldehyde dehydrogenase family 3 member A2 OS=Homo sapiens OX=9606 GN=ALDH3A2 PE=1 SV=1	8	3	3	3	485	54.8	7.88	6.6	3	ALDH3A2	93.9	97.1	101.4	102	100.6	104.7	95.9	99	103.8	101.7
P51649	Succinate-semialdehyde dehydrogenase, mitochondrial OS=Homo sapiens OX=9606 GN=ALDH5A1 PE=1 SV=2	21	9	16	9	535	57.2	8.28	31.23	9	ALDH5A1	95.9	98.8	97.2	94.8	98.3	92.2	100.8	103.8	105.4	113
Q02252	Methylmalonate-semialdehyde dehydrogenase [acylating], mitochondrial OS=Homo sapiens OX=9606 GN=ALDH6A1 PE=1 SV=2	3	2	7	2	535	57.8	8.5	2.02	2	ALDH6A1	100.8	108.7	101.8	99	95.2	105.6	90.5	100.8	104.2	93.4
P49419	Alpha-aminoadipic semialdehyde dehydrogenase OS=Homo sapiens OX=9606 GN=ALDH7A1 PE=1 SV=5	42	15	30	15	539	58.5	7.99	54.43	15	ALDH7A1	97.1	94.5	100.6	100.7	101	101.6	101.4	99.2	101.5	102.3
P49189	4-trimethylaminobutyraldehyde dehydrogenase OS=Homo sapiens OX=9606 GN=ALDH9A1 PE=1 SV=3	20	10	27	10	494	53.8	5.87	28.28	10	ALDH9A1	97.9	98	99.3	97	102.1	102	99.6	101.4	103.5	99.2
P04075	Fructose-bisphosphate aldolase A OS=Homo sapiens OX=9606 GN=ALDOA PE=1 SV=2	89	33	406	25	364	39.4	8.09	953.1	33	ALDOA	92.9	100	95.3	99.3	101.9	103	99.1	101.3	103.8	103.4
P09972	Fructose-bisphosphate aldolase C OS=Homo sapiens OX=9606 GN=ALDOC PE=1 SV=2	30	12	119	4	364	39.4	6.87	233.47	12	ALDOC	92.5	99.3	92.9	98.6	101.7	103.9	102.4	100.8	101.3	106.6
Q9BT22	Chitobiosyldiphosphodolichol beta-mannosyltransferase OS=Homo sapiens OX=9606 GN=ALG1 PE=1 SV=2	2	1	1	1	464	52.5	7.23	0	1	ALG1	94.2	95.9	107.4	104.4	105.2	109.8	86.2	98.3	96.6	102
Q9NP73	Putative bifunctional UDP-N-acetylglucosamine transferase and deubiquitinase ALG13 OS=Homo sapiens OX=9606 GN=ALG13 PE=1 SV=2	2	2	2	2	1137	126	6.74	2.55	2	ALG13	88	92.1	104.7	98.6	94.4	99.4	110.8	96.7	107.1	108.2
Q9Y673	Dolichyl-phosphate beta-glucosyltransferase OS=Homo sapiens OX=9606 GN=ALG5 PE=1 SV=1	4	1	3	1	324	36.9	9.28	7.16	1	ALG5	104	90.1	102.2	100.3	96.3	98.7	100.3	102.6	99.9	105.5
Q9BVK2	Probable dolichyl pyrophosphate Glc1Man9GlcNAc2 alpha-1,3-glucosyltransferase OS=Homo sapiens OX=9606 GN=ALG8 PE=1 SV=2	1	1	2	1	526	60	9.14	0	1	ALG8	107.5	95.7	102.1	86.2	91.9	101.8	97.4	106.6	101.8	109
Q9H6U8	Alpha-1,2-mannosyltransferase ALG9 OS=Homo sapiens OX=9606 GN=ALG9 PE=1 SV=2	3	1	1	1	611	69.8	8.68	3.51	1	ALG9	120.6	116.6	106.7	78.5	79.9	101.3	106.7	96.6	84	109.3
Q13686	Nucleic acid dioxygenase ALKBH1 OS=Homo sapiens OX=9606 GN=ALKBH1 PE=1 SV=2	2	1	2	1	389	43.8	7.08	3.59	1	ALKBH1	94.9	95.7	117	110.4	112.1	86.9	103.8	92.3	114.9	72.1
Q6P6C2	RNA demethylase ALKBH5 OS=Homo sapiens OX=9606 GN=ALKBH5 PE=1 SV=2	15	3	5	3	394	44.2	9.09	10.72	3	ALKBH5	79.4	102.7	108.9	103.3	131.5	111	85.9	100.1	92.5	84.8
Q8TCU4	Centrosome-associated protein ALMS1 OS=Homo sapiens OX=9606 GN=ALMS1 PE=1 SV=4	1	3	6	3	4168	460.8	6.28	1.8	3	ALMS1	121.3	96.4	97.4	99.5	104.7	91.3	103.6	93.3	101.4	91.1
Q96L96	Alpha-protein kinase 3 OS=Homo sapiens OX=9606 GN=ALPK3 PE=1 SV=2	2	3	5	3	1907	201.1	7.58	5.4	3	ALPK3	98.9	107.5	96.3	118.6	70.2	77.3	114.8	81	116.8	118.7
Q86V81	THO complex subunit 4 OS=Homo sapiens OX=9606 GN=ALYREF PE=1 SV=3	56	13	72	13	257	26.9	11.15	164.39	13	ALYREF	104.5	104.3	100.7	101.6	98.1	99.1	101	101.3	93.4	96.1
Q9C0C7	Activating molecule in BECN1-regulated autophagy protein 1 OS=Homo sapiens OX=9606 GN=AMBRA1 PE=1 SV=2	1	1	2	1	1298	142.4	7.18	4.69	1	AMBRA1	96	120	91.2	117.4	138.9	108.2	127.1	70.7	41.7	88.8
Q5JTC6	APC membrane recruitment protein 1 OS=Homo sapiens OX=9606 GN=AMER1 PE=1 SV=2	2	3	3	3	1135	124	4.84	1.68	3	AMER1	105	110.9	100.4	106.8	98.9	97	89.9	97.9	96.5	96.6
Q4VCS5	Angiomotin OS=Homo sapiens OX=9606 GN=AMOT PE=1 SV=1	44	46	134	41	1084	118	7.64	184.64	46	AMOT	99.8	103	93	95.7	94.2	94.2	99.2	97.4	112.7	110.7
Q9Y2J4	Angiomotin-like protein 2 OS=Homo sapiens OX=9606 GN=AMOTL2 PE=1 SV=3	2	2	2	1	779	85.7	7.3	0	2	AMOTL2	124.6	92.8	69.7	57.7	140.8	128.9	133	70.7	88.6	93.2
Q01433	AMP deaminase 2 OS=Homo sapiens OX=9606 GN=AMPD2 PE=1 SV=2	5	5	6	5	879	100.6	6.93	6.17	5	AMPD2	102.4	94.8	99.8	103.7	99	101.8	98.3	102.1	97	101.1
Q400G9	Archaemetzincin-1 OS=Homo sapiens OX=9606 GN=AMZ1 PE=2 SV=1	1	1	1	1	498	54.9	5.95	0	1	AMZ1	108.1	122	106.6	107.4	112.6	107.9	89.1	81.8	85.3	79.1
Q9H1A4	Anaphase-promoting complex subunit 1 OS=Homo sapiens OX=9606 GN=ANAPC1 PE=1 SV=1	1	1	1	1	1944	216.4	6.3	3.37	1	ANAPC1	98.3	89.1	82.6	99.3	85.8	100.5	94.6	114.4	123.1	112.2
Q96DE5	Anaphase-promoting complex subunit 16 OS=Homo sapiens OX=9606 GN=ANAPC16 PE=1 SV=1	11	1	1	1	110	11.7	4.97	2.9	1	ANAPC16	87.5	113.5	105.3	96.3	121.2	87.3	82.4	109	111.7	85.8
Q9UJX5	Anaphase-promoting complex subunit 4 OS=Homo sapiens OX=9606 GN=ANAPC4 PE=1 SV=2	2	2	2	2	808	92.1	5.53	0	2	ANAPC4	109.1	122.1	93.1	165.9	130.1	116.3	67.2	97.3	0	98.9
Q9UJX4	Anaphase-promoting complex subunit 5 OS=Homo sapiens OX=9606 GN=ANAPC5 PE=1 SV=2	2	1	3	1	755	85	6.87	4.66	1	ANAPC5	111.9	106.3	96	90.6	101.7	86.9	96.7	102.7	108.1	99.1
Q9UJX3	Anaphase-promoting complex subunit 7 OS=Homo sapiens OX=9606 GN=ANAPC7 PE=1 SV=5	6	3	3	3	565	63.1	5.72	4.69	3	ANAPC7	101.8	123.4	146.4	113.4	97.4	84.2	64.2	85	88.9	95.4
Q5VTE6	Protein angel homolog 2 OS=Homo sapiens OX=9606 GN=ANGEL2 PE=1 SV=1	2	1	3	1	544	62.3	7.81	3.94	1	ANGEL2	88.4	93.7	100.8	96.2	101	99.2	96.8	105.8	108.8	109.4
Q15389	Angiopoietin-1 OS=Homo sapiens OX=9606 GN=ANGPT1 PE=1 SV=2	1	1	8	1	498	57.5	6.76	3.39	1	ANGPT1	89.4	100.2	100	100.5	102.7	103.9	97.2	97.4	101.2	107.5
Q9Y264	Angiopoietin-4 OS=Homo sapiens OX=9606 GN=ANGPT4 PE=1 SV=1	3	1	2	1	503	56.8	8.91	2.11	1	ANGPT4	36	175.2	66.1	98.3	103.5	143	33.8	77.3	179.5	87.3
Q12955	Ankyrin-3 OS=Homo sapiens OX=9606 GN=ANK3 PE=1 SV=3	1	5	6	3	4377	480.1	6.49	2.61	5	ANK3	111.7	108.2	107.4	103.8	89	99.4	95.9	102.6	111.6	70.4
Q7Z5J8	Ankyrin and armadillo repeat-containing protein OS=Homo sapiens OX=9606 GN=ANKAR PE=2 SV=3	1	1	1	1	1434	161.9	8.1	0	1	ANKAR	99.4	91.3	111.6	109.4	88.5	99.7	110	89.8	92.4	108
Q9P2R3	Rabankyrin-5 OS=Homo sapiens OX=9606 GN=ANKFY1 PE=1 SV=2	3	3	4	3	1169	128.3	6.1	11.93	3	ANKFY1	108	110.3	118	109	91.5	87.1	105.7	73.9	97	99.6
Q8IWZ3	Ankyrin repeat and KH domain-containing protein 1 OS=Homo sapiens OX=9606 GN=ANKHD1 PE=1 SV=1	5	10	30	4	2542	269.3	5.73	58.85	10	ANKHD1	111.7	112.3	89.5	94.5	112.4	107.2	102	85.2	84.8	100.3
Q86XL3	Ankyrin repeat and LEM domain-containing protein 2 OS=Homo sapiens OX=9606 GN=ANKLE2 PE=1 SV=4	9	7	8	7	938	104.1	7.09	18.57	7	ANKLE2	116.5	107.7	104.5	99.5	89.4	86.6	98.1	94	100.9	102.8
Q15327	Ankyrin repeat domain-containing protein 1 OS=Homo sapiens OX=9606 GN=ANKRD1 PE=1 SV=2	2	1	5	1	319	36.2	7.5	1.75	1	ANKRD1	104.8	93.6	96.9	102.6	95.9	101.2	100	93.4	103.7	107.9
O75179	Ankyrin repeat domain-containing protein 17 OS=Homo sapiens OX=9606 GN=ANKRD17 PE=1 SV=3	7	14	38	7	2603	274.1	6.52	83.15	14	ANKRD17	102.5	106.3	105.4	105.4	103	101.9	94.2	92.4	94	95
O15084	Serine/threonine-protein phosphatase 6 regulatory ankyrin repeat subunit A OS=Homo sapiens OX=9606 GN=ANKRD28 PE=1 SV=5	2	2	2	2	1053	112.9	6.25	1.94	2	ANKRD28	122.2	91.4	131.9	120.8	114.3	99.3	97.9	86	69.5	66.7
Q9ULJ7	Ankyrin repeat domain-containing protein 50 OS=Homo sapiens OX=9606 GN=ANKRD50 PE=1 SV=4	0	1	2	1	1429	155.8	6.6	0	1	ANKRD50	102.3	99.4	103.9	100.4	105.2	92.4	96.9	97.1	105.6	97
Q6NXT1	Ankyrin repeat domain-containing protein 54 OS=Homo sapiens OX=9606 GN=ANKRD54 PE=1 SV=2	6	2	3	2	300	32.5	6.28	3.56	2	ANKRD54	102.9	113.5	104.4	93.1	112.8	107	95.3	87.3	100	83.6
E5RJM6	Ankyrin repeat domain-containing protein 65 OS=Homo sapiens OX=9606 GN=ANKRD65 PE=2 SV=2	5	1	1	1	399	41.5	6.57	2.19	1	ANKRD65	63.6	146.4	72.3	98.5	109.1	124.5	53.3	78.5	154.5	99.2
Q92625	Ankyrin repeat and SAM domain-containing protein 1A OS=Homo sapiens OX=9606 GN=ANKS1A PE=1 SV=4	2	2	2	2	1134	123	6.38	0	2	ANKS1A	93.3	90.3	104.1	101.8	100.8	101	95.7	104.3	108.1	100.6
Q9H8Y5	Ankyrin repeat and zinc finger domain-containing protein 1 OS=Homo sapiens OX=9606 GN=ANKZF1 PE=1 SV=1	1	1	2	1	726	80.9	8.41	1.65	1	ANKZF1	107.6	90.6	103.1	88.6	102.3	96.6	103.9	109.9	94.6	102.9
Q9NQW6	Anillin OS=Homo sapiens OX=9606 GN=ANLN PE=1 SV=2	11	9	12	9	1124	124.1	8.07	16.97	9	ANLN	94	86.2	113	96.3	122.4	119.4	91.9	93.3	86.4	97.1
Q75V66	Anoctamin-5 OS=Homo sapiens OX=9606 GN=ANO5 PE=1 SV=1	1	1	2	1	913	107.1	6.8	0	1	ANO5	99.5	115.5	100.9	100.8	103.2	102.7	94.3	89.9	105.8	87.4
P23352	Anosmin-1 OS=Homo sapiens OX=9606 GN=ANOS1 PE=1 SV=3	5	2	2	2	680	76.1	9.16	2.3	2	ANOS1	104.7	83.7	161.5	157.7	97.3	114.2	60.4	88.9	0	131.7
P39687	Acidic leucine-rich nuclear phosphoprotein 32 family member A OS=Homo sapiens OX=9606 GN=ANP32A PE=1 SV=1	53	15	100	9	249	28.6	4.09	216.65	15	ANP32A	94.5	94.7	98	98.5	101	99.6	103.8	102.8	101.5	105.6
Q92688	Acidic leucine-rich nuclear phosphoprotein 32 family member B OS=Homo sapiens OX=9606 GN=ANP32B PE=1 SV=1	32	14	89	9	251	28.8	4.06	172.09	14	ANP32B	94.2	98.5	94.7	99.3	103.8	98.6	98.7	100.2	103.9	108.2
Q9BTT0	Acidic leucine-rich nuclear phosphoprotein 32 family member E OS=Homo sapiens OX=9606 GN=ANP32E PE=1 SV=1	29	7	38	7	268	30.7	3.85	119.8	7	ANP32E	95.5	95.5	95.7	97.5	102.6	100.1	101.9	103.1	102.3	105.8
Q9H6X2	Anthrax toxin receptor 1 OS=Homo sapiens OX=9606 GN=ANTXR1 PE=1 SV=2	4	2	3	2	564	62.7	7.61	0	2	ANTXR1	56.9	90.5	41.7	61.3	74.5	78.2	82.5	144.5	60.8	309.1
P50995	Annexin A11 OS=Homo sapiens OX=9606 GN=ANXA11 PE=1 SV=1	14	5	12	5	505	54.4	7.65	25.92	5	ANXA11	91.5	96	92.6	103.8	99.5	108.6	96.1	103.1	110	98.9
P07355	Annexin A2 OS=Homo sapiens OX=9606 GN=ANXA2 PE=1 SV=2	60	19	64	19	339	38.6	7.75	117.72	19	ANXA2	100.1	98.2	96.5	101.7	100.8	103.9	96.9	93.9	106.7	101.2
P09525	Annexin A4 OS=Homo sapiens OX=9606 GN=ANXA4 PE=1 SV=4	12	3	7	2	319	35.9	6.13	13.16	3	ANXA4	94.5	107.3	97.1	91.5	93.2	93.5	93.1	119.4	102.7	107.8
P08758	Annexin A5 OS=Homo sapiens OX=9606 GN=ANXA5 PE=1 SV=2	57	21	163	20	320	35.9	5.05	282.55	21	ANXA5	94.1	98.9	96.6	100	104.4	103.2	99.3	100.9	102	100.6
P08133	Annexin A6 OS=Homo sapiens OX=9606 GN=ANXA6 PE=1 SV=3	42	29	89	29	673	75.8	5.6	142.2	29	ANXA6	103.7	96.7	98.7	106.3	109.4	112.8	97	90.4	93.7	91.2
P20073	Annexin A7 OS=Homo sapiens OX=9606 GN=ANXA7 PE=1 SV=3	7	3	12	3	488	52.7	5.68	16.2	3	ANXA7	89.9	117.9	92.6	111.5	106.2	104.7	85.7	93.3	99.1	99.2
Q10567	AP-1 complex subunit beta-1 OS=Homo sapiens OX=9606 GN=AP1B1 PE=1 SV=3	21	19	37	6	949	104.5	5.06	50.19	19	AP1B1	105.5	101.9	100.2	100.4	102.6	95.9	100.2	97.4	95.2	100.6
O43747	AP-1 complex subunit gamma-1 OS=Homo sapiens OX=9606 GN=AP1G1 PE=1 SV=5	9	5	9	5	822	91.3	6.8	22.22	5	AP1G1	104.4	95.8	102.6	102.5	106.8	98.9	97.5	99.2	97.9	94.4
Q9BXS5	AP-1 complex subunit mu-1 OS=Homo sapiens OX=9606 GN=AP1M1 PE=1 SV=3	26	8	18	8	423	48.6	7.3	28.11	8	AP1M1	98.7	103.9	104.1	99.3	103.7	93.9	103.5	95.1	101	96.7
O95782	AP-2 complex subunit alpha-1 OS=Homo sapiens OX=9606 GN=AP2A1 PE=1 SV=3	14	10	19	5	977	107.5	7.03	26.49	10	AP2A1	102.5	102.1	102.5	99	99.4	98.6	99.1	97.9	100.6	98.3
O94973	AP-2 complex subunit alpha-2 OS=Homo sapiens OX=9606 GN=AP2A2 PE=1 SV=2	14	11	22	6	939	103.9	6.96	31.16	11	AP2A2	109.8	106	88.7	83.9	113.2	113	112.2	85.5	90.5	97.3
P63010	AP-2 complex subunit beta OS=Homo sapiens OX=9606 GN=AP2B1 PE=1 SV=1	26	21	40	8	937	104.5	5.38	61.28	21	AP2B1	103.3	101.5	104.4	100.2	102.4	99	97.5	97.3	98.6	95.7
Q96CW1	AP-2 complex subunit mu OS=Homo sapiens OX=9606 GN=AP2M1 PE=1 SV=2	27	10	20	10	435	49.6	9.54	39.05	10	AP2M1	102.6	104.4	103.1	105.8	99.1	102.6	92.7	95.7	101.9	92.1
O00203	AP-3 complex subunit beta-1 OS=Homo sapiens OX=9606 GN=AP3B1 PE=1 SV=3	16	14	28	14	1094	121.2	6.04	42.36	14	AP3B1	97.5	100.9	98.1	98.1	97.9	98.9	100.8	99.3	108	100.6
O14617	AP-3 complex subunit delta-1 OS=Homo sapiens OX=9606 GN=AP3D1 PE=1 SV=1	9	7	20	7	1153	130.1	8.48	49.85	7	AP3D1	99.2	98.9	108.3	101	97.5	93.3	95.2	101.5	102.3	102.9
Q9Y2T2	AP-3 complex subunit mu-1 OS=Homo sapiens OX=9606 GN=AP3M1 PE=1 SV=1	7	2	4	2	418	46.9	6.93	2.67	2	AP3M1	100.2	81.5	138.8	111.6	70.9	145.4	68.5	109.7	87.8	85.6
Q92572	AP-3 complex subunit sigma-1 OS=Homo sapiens OX=9606 GN=AP3S1 PE=1 SV=1	25	4	10	4	193	21.7	5.39	11.24	4	AP3S1	93.2	101.9	99.9	99.1	99.4	99.9	98.8	99.9	101.6	106.3
P59780	AP-3 complex subunit sigma-2 OS=Homo sapiens OX=9606 GN=AP3S2 PE=2 SV=1	6	1	3	1	193	22	5.22	6.33	1	AP3S2	133.7	118.8	119.2	92.8	117.2	77.1	63.9	91	100.6	85.7
Q99767	Amyloid-beta A4 precursor protein-binding family A member 2 OS=Homo sapiens OX=9606 GN=APBA2 PE=1 SV=3	3	1	1	1	749	82.5	4.86	0	1	APBA2	98	84.6	98.2	91	74.5	117.4	100.1	115.1	117.2	103.9
P25054	Adenomatous polyposis coli protein OS=Homo sapiens OX=9606 GN=APC PE=1 SV=2	1	3	3	3	2843	311.5	7.8	1.7	3	APC	122.4	83.8	106	87	103.1	118.8	98.4	86	84.9	109.7
O95996	Adenomatous polyposis coli protein 2 OS=Homo sapiens OX=9606 GN=APC2 PE=1 SV=1	0	1	1	1	2303	243.8	8.82	1.95	1	APC2	93.2	90.8	106.8	107.1	105.3	91.6	112.8	104.1	100	88.3
P13798	Acylamino-acid-releasing enzyme OS=Homo sapiens OX=9606 GN=APEH PE=1 SV=4	14	10	30	10	732	81.2	5.48	46.46	10	APEH	94.6	102.7	96.3	99.4	99.3	101.1	97.1	98.9	104.6	105.9
P27695	DNA-(apurinic or apyrimidinic site) endonuclease OS=Homo sapiens OX=9606 GN=APEX1 PE=1 SV=2	60	17	58	17	318	35.5	8.12	129.5	17	APEX1	96.9	95.4	98.2	98.2	96.6	103.9	104.7	104	98.3	103.8
Q9BZZ5	Apoptosis inhibitor 5 OS=Homo sapiens OX=9606 GN=API5 PE=1 SV=3	40	17	58	17	524	59	7.34	102.83	17	API5	96.6	99.4	98.9	100.4	99.6	101	101.5	101.2	101.2	100.2
Q96GX9	Methylthioribulose-1-phosphate dehydratase OS=Homo sapiens OX=9606 GN=APIP PE=1 SV=1	21	4	7	4	242	27.1	7.12	13.76	4	APIP	101.3	96.4	102.6	96.6	104.4	103.1	99.1	94.4	106.3	95.8
Q9HDC9	Adipocyte plasma membrane-associated protein OS=Homo sapiens OX=9606 GN=APMAP PE=1 SV=2	22	6	13	6	416	46.5	6.16	27.81	6	APMAP	97.4	93.9	95.1	101.1	97.9	99.6	99.3	100.6	107.9	107.3
P04114	Apolipoprotein B-100 OS=Homo sapiens OX=9606 GN=APOB PE=1 SV=2	1	3	5	3	4563	515.3	7.05	2.21	3	APOB	101.3	107.2	97.6	95.7	91.8	94.1	94.8	109	88.5	120
Q9BUR5	MICOS complex subunit MIC26 OS=Homo sapiens OX=9606 GN=APOO PE=1 SV=1	16	3	5	3	198	22.3	9.13	8.51	3	APOO	98.3	94.1	98.4	94.1	99.7	98	97.5	102.4	105	112.4
P05067	Amyloid-beta precursor protein OS=Homo sapiens OX=9606 GN=APP PE=1 SV=3	1	1	1	1	770	86.9	4.82	0	1	APP	87.1	109.4	88.8	101	100	102	91.4	100.6	115.6	104.1
Q9UKG1	DCC-interacting protein 13-alpha OS=Homo sapiens OX=9606 GN=APPL1 PE=1 SV=1	10	5	8	4	709	79.6	5.41	16.83	5	APPL1	93	103.1	102.2	92.7	105	95.9	94.9	103	105.1	104.9
P07741	Adenine phosphoribosyltransferase OS=Homo sapiens OX=9606 GN=APRT PE=1 SV=2	89	15	79	15	180	19.6	6.02	169	15	APRT	94.9	100.4	97.1	99.1	102.3	99.3	99.6	101.3	105	101
O94778	Aquaporin-8 OS=Homo sapiens OX=9606 GN=AQP8 PE=1 SV=2	2	1	1	1	261	27.4	6.89	0	1	AQP8	95.7	92.5	98.1	99.4	100.9	95.1	95.5	104.3	103.3	115.2
O60306	RNA helicase aquarius OS=Homo sapiens OX=9606 GN=AQR PE=1 SV=4	5	6	13	5	1485	171.2	6.37	6.44	6	AQR	74	101.1	91.4	111.8	118.2	113.3	102.7	95.1	85.3	107.1
P48444	Coatomer subunit delta OS=Homo sapiens OX=9606 GN=ARCN1 PE=1 SV=1	41	23	62	23	511	57.2	6.21	89.25	23	ARCN1	98.1	98	103.6	100.1	99.9	99.7	98.8	99.4	99.6	102.9
P61204	ADP-ribosylation factor 3 OS=Homo sapiens OX=9606 GN=ARF3 PE=1 SV=2	58	8	33	3	181	20.6	7.43	53.11	8	ARF3	98.5	94.9	106.5	101	111	103.4	100.2	99.4	97.9	87.4
P18085	ADP-ribosylation factor 4 OS=Homo sapiens OX=9606 GN=ARF4 PE=1 SV=3	38	5	19	1	180	20.5	7.14	29.95	5	ARF4	93.7	100	100.9	101.5	103.9	101.8	100.7	97.5	102.9	97
Q8N6T3	ADP-ribosylation factor GTPase-activating protein 1 OS=Homo sapiens OX=9606 GN=ARFGAP1 PE=1 SV=2	20	6	8	6	406	44.6	5.66	9.31	6	ARFGAP1	116.6	106.7	98.4	90	86.4	102.5	94.1	106.5	92.3	106.4
Q8N6H7	ADP-ribosylation factor GTPase-activating protein 2 OS=Homo sapiens OX=9606 GN=ARFGAP2 PE=1 SV=1	6	3	6	3	521	56.7	7.99	17.09	3	ARFGAP2	87.6	102.5	104.2	106.9	104.8	102.1	91.3	98.8	97.9	104
Q9NP61	ADP-ribosylation factor GTPase-activating protein 3 OS=Homo sapiens OX=9606 GN=ARFGAP3 PE=1 SV=1	5	2	7	2	516	56.9	7.36	7.17	2	ARFGAP3	92.3	101.5	91.5	100.7	108.1	99.6	102.1	102.9	100.8	100.7
P53367	Arfaptin-1 OS=Homo sapiens OX=9606 GN=ARFIP1 PE=1 SV=2	11	3	4	2	373	41.7	6.7	2.85	3	ARFIP1	100.2	100.9	94.4	114.6	106	102.7	94	102.8	86.4	98.1
P05089	Arginase-1 OS=Homo sapiens OX=9606 GN=ARG1 PE=1 SV=2	2	1	2	1	322	34.7	7.21	0	1	ARG1	98.9	89.9	117.3	89.1	112.6	88.3	94	94.7	97.9	117.3
Q9NWB6	Arginine and glutamate-rich protein 1 OS=Homo sapiens OX=9606 GN=ARGLU1 PE=1 SV=1	16	6	13	6	273	33.2	10.35	20.51	6	ARGLU1	93.2	89	86.1	87.9	103.3	98.3	118.6	112.3	103.7	107.6
Q07960	Rho GTPase-activating protein 1 OS=Homo sapiens OX=9606 GN=ARHGAP1 PE=1 SV=1	11	4	9	4	439	50.4	6.29	14.55	4	ARHGAP1	105.5	97.9	101.4	101.6	101.4	93.7	103	102.7	97.3	95.5
A1A4S6	Rho GTPase-activating protein 10 OS=Homo sapiens OX=9606 GN=ARHGAP10 PE=1 SV=1	2	1	1	1	786	89.3	7.18	2.29	1	ARHGAP10	115	83.7	94	92.6	75.3	110.1	104.5	87.9	113.7	123.2
Q8IWW6	Rho GTPase-activating protein 12 OS=Homo sapiens OX=9606 GN=ARHGAP12 PE=1 SV=1	1	1	2	1	846	96.2	7.61	0	1	ARHGAP12	95	110.9	82.3	95.5	106.1	96.2	98.1	101.1	108.7	106.2
Q68EM7	Rho GTPase-activating protein 17 OS=Homo sapiens OX=9606 GN=ARHGAP17 PE=1 SV=1	10	7	12	7	881	95.4	7.62	17.18	7	ARHGAP17	102.5	100.9	100	102	96.7	98	99.7	96.3	102.9	101.2
Q9UNA1	Rho GTPase-activating protein 26 OS=Homo sapiens OX=9606 GN=ARHGAP26 PE=1 SV=1	2	1	6	1	814	92.2	6.64	2.14	1	ARHGAP26	52.1	148.6	72.7	111.8	105.8	124.6	40.3	87	155.1	102.1
Q9NRY4	Rho GTPase-activating protein 35 OS=Homo sapiens OX=9606 GN=ARHGAP35 PE=1 SV=3	1	1	1	1	1499	170.4	6.64	0	1	ARHGAP35	96.4	99.8	101.6	105.6	94.7	99.5	102.8	100.4	107.8	91.4
Q9C0H5	Rho GTPase-activating protein 39 OS=Homo sapiens OX=9606 GN=ARHGAP39 PE=1 SV=2	1	1	1	1	1083	121.2	7.5	1.7	1	ARHGAP39	0	0	0	1000	0	0	0	0	0	0
Q13017	Rho GTPase-activating protein 5 OS=Homo sapiens OX=9606 GN=ARHGAP5 PE=1 SV=2	2	2	4	2	1502	172.4	6.62	2.17	2	ARHGAP5	106.5	102.8	96.2	102.8	97.8	88.8	106.4	96.3	99.3	103.2
P52565	Rho GDP-dissociation inhibitor 1 OS=Homo sapiens OX=9606 GN=ARHGDIA PE=1 SV=3	57	12	54	12	204	23.2	5.11	80.14	12	ARHGDIA	100.6	98.6	98.2	98.1	99.4	97.8	104.2	101	98.9	103.2
O15085	Rho guanine nucleotide exchange factor 11 OS=Homo sapiens OX=9606 GN=ARHGEF11 PE=1 SV=1	1	1	1	1	1522	167.6	5.5	1.85	1	ARHGEF11	94.2	90.1	107.8	114.6	93.6	107.8	100.4	101.7	91	98.8
Q9NZN5	Rho guanine nucleotide exchange factor 12 OS=Homo sapiens OX=9606 GN=ARHGEF12 PE=1 SV=1	1	2	4	2	1544	173.1	5.74	3.29	2	ARHGEF12	102.8	90.3	101	102.1	101.6	95.9	110.1	103.3	96.9	96.1
Q92974	Rho guanine nucleotide exchange factor 2 OS=Homo sapiens OX=9606 GN=ARHGEF2 PE=1 SV=4	9	8	10	8	986	111.5	7.27	10.39	8	ARHGEF2	97.9	107	101.2	101.4	98.3	95.8	97.1	102.5	95.5	103.4
Q14155	Rho guanine nucleotide exchange factor 7 OS=Homo sapiens OX=9606 GN=ARHGEF7 PE=1 SV=2	5	2	2	2	803	90	7.09	5.13	2	ARHGEF7	87.7	88.3	131.6	117.2	88.3	115.6	116.9	106	47	101.5
O14497	AT-rich interactive domain-containing protein 1A OS=Homo sapiens OX=9606 GN=ARID1A PE=1 SV=3	5	8	11	8	2285	241.9	6.7	20.35	8	ARID1A	99.7	103.4	100.4	98.8	100.4	104	105.9	100.4	92.4	94.8
Q68CP9	AT-rich interactive domain-containing protein 2 OS=Homo sapiens OX=9606 GN=ARID2 PE=1 SV=2	2	2	2	2	1835	197.3	7.42	5.14	2	ARID2	96.3	97.6	104.6	96.6	100.1	89.4	110.4	104.7	98.9	101.4
P29374	AT-rich interactive domain-containing protein 4A OS=Homo sapiens OX=9606 GN=ARID4A PE=1 SV=3	1	1	4	1	1257	142.7	5.1	0	1	ARID4A	47.2	164.3	76.7	107.3	100.2	125	41.8	84.7	163.1	89.8
Q4LE39	AT-rich interactive domain-containing protein 4B OS=Homo sapiens OX=9606 GN=ARID4B PE=1 SV=2	4	4	4	4	1312	147.7	5.12	2.21	4	ARID4B	137.6	105.9	90.6	92	91.3	100.9	93.9	93.8	74.1	120
Q9Y4X5	E3 ubiquitin-protein ligase ARIH1 OS=Homo sapiens OX=9606 GN=ARIH1 PE=1 SV=2	6	3	4	3	557	64.1	5.08	8.38	3	ARIH1	100.8	92.2	97.5	101.3	95.2	105.7	93.5	106.8	98.2	108.8
O95376	E3 ubiquitin-protein ligase ARIH2 OS=Homo sapiens OX=9606 GN=ARIH2 PE=1 SV=1	3	1	1	1	493	57.8	5.63	2.66	1	ARIH2	97.7	77.1	76.8	88	133.9	86.8	88.3	116.2	137.8	97.5
P40616	ADP-ribosylation factor-like protein 1 OS=Homo sapiens OX=9606 GN=ARL1 PE=1 SV=1	14	2	3	2	181	20.4	5.72	6.2	2	ARL1	95.6	94.6	95.6	100.3	100	88	97.2	103.4	105.3	120.1
Q8N8R7	ARL14 effector protein OS=Homo sapiens OX=9606 GN=ARL14EP PE=1 SV=1	6	2	3	2	260	29.3	8.07	4.2	2	ARL14EP	108.7	110.2	105.3	93.5	96.3	99.6	89.8	95	101.2	100.3
Q9Y2Y0	ADP-ribosylation factor-like protein 2-binding protein OS=Homo sapiens OX=9606 GN=ARL2BP PE=1 SV=1	18	2	5	2	163	18.8	4.35	8.68	2	ARL2BP	90	98	93	103.2	113.6	100.2	97.7	103.6	100.9	99.8
P36405	ADP-ribosylation factor-like protein 3 OS=Homo sapiens OX=9606 GN=ARL3 PE=1 SV=2	53	7	21	7	182	20.4	7.24	39.77	7	ARL3	94.5	103	94.1	94.1	102.8	104.3	95.8	100.5	107.9	103.2
Q15041	ADP-ribosylation factor-like protein 6-interacting protein 1 OS=Homo sapiens OX=9606 GN=ARL6IP1 PE=1 SV=2	15	4	15	3	203	23.3	9.32	19.87	4	ARL6IP1	142.1	99.7	89.2	85.3	102.3	97.6	101.8	95.5	98	88.6
Q66PJ3	ADP-ribosylation factor-like protein 6-interacting protein 4 OS=Homo sapiens OX=9606 GN=ARL6IP4 PE=1 SV=3	21	4	5	4	237	26.4	10.86	6.3	4	ARL6IP4	99.9	99	97.2	96.8	101.3	99.9	97	104	106.1	98.8
O75915	PRA1 family protein 3 OS=Homo sapiens OX=9606 GN=ARL6IP5 PE=1 SV=1	14	2	15	2	188	21.6	9.77	47.38	2	ARL6IP5	97.4	97	96	102.7	96.3	102.8	104	94.8	106	103
Q9NVJ2	ADP-ribosylation factor-like protein 8B OS=Homo sapiens OX=9606 GN=ARL8B PE=1 SV=1	14	2	4	2	186	21.5	8.43	7.33	2	ARL8B	101.5	92.5	104.4	100.4	95.4	100	104.6	100.4	97.8	103
Q6T311	ADP-ribosylation factor-like protein 9 OS=Homo sapiens OX=9606 GN=ARL9 PE=2 SV=1	6	1	1	1	187	20.7	6.52	0	1	ARL9	91.8	71.3	102.8	104.2	103.4	97.2	120.6	105.1	99	104.7
Q9NVT9	Armadillo repeat-containing protein 1 OS=Homo sapiens OX=9606 GN=ARMC1 PE=1 SV=1	5	2	4	2	282	31.3	5.74	5.58	2	ARMC1	110.9	107.3	109.2	108.7	94.8	90.7	92.4	99.7	88.6	97.5
Q6NXE6	Armadillo repeat-containing protein 6 OS=Homo sapiens OX=9606 GN=ARMC6 PE=1 SV=2	13	6	9	6	501	54.1	6.24	5.93	6	ARMC6	86.2	104.4	95.3	101	106.4	105.8	92	99.6	111.8	97.5
Q9H993	Damage-control phosphatase ARMT1 OS=Homo sapiens OX=9606 GN=ARMT1 PE=1 SV=1	13	6	11	6	441	51.1	5.76	16.41	6	ARMT1	91.8	93.4	101.1	100.5	100.6	101.2	98.4	102.9	111.2	99
Q92747	Actin-related protein 2/3 complex subunit 1A OS=Homo sapiens OX=9606 GN=ARPC1A PE=1 SV=2	26	8	12	8	370	41.5	8.18	14.32	8	ARPC1A	94.2	100.9	107.2	100.3	99.3	97.9	95.4	104.6	107.1	93.2
O15143	Actin-related protein 2/3 complex subunit 1B OS=Homo sapiens OX=9606 GN=ARPC1B PE=1 SV=3	13	4	8	4	372	40.9	8.35	18.32	4	ARPC1B	97.6	99.5	98.2	98.1	99.6	102	94.3	101	104.2	105.5
O15144	Actin-related protein 2/3 complex subunit 2 OS=Homo sapiens OX=9606 GN=ARPC2 PE=1 SV=1	11	3	8	3	300	34.3	7.36	14.13	3	ARPC2	100.8	98.7	94.1	100.7	102.3	103	90.7	98.9	111.1	99.6
O15145	Actin-related protein 2/3 complex subunit 3 OS=Homo sapiens OX=9606 GN=ARPC3 PE=1 SV=3	56	8	29	8	178	20.5	8.59	33.04	8	ARPC3	109	100.6	97.5	99.2	102.3	98.2	95.7	99.8	101.6	96.2
P59998	Actin-related protein 2/3 complex subunit 4 OS=Homo sapiens OX=9606 GN=ARPC4 PE=1 SV=3	23	3	11	3	168	19.7	8.43	25.11	3	ARPC4	103.6	103.9	97.6	102.8	102.9	98.2	102.9	103.5	94.3	90.3
O15511	Actin-related protein 2/3 complex subunit 5 OS=Homo sapiens OX=9606 GN=ARPC5 PE=1 SV=3	47	6	14	6	151	16.3	5.67	23.84	6	ARPC5	97.4	105.9	94.2	99.4	97.1	98.9	97.5	98.8	105.5	105.2
Q9BPX5	Actin-related protein 2/3 complex subunit 5-like protein OS=Homo sapiens OX=9606 GN=ARPC5L PE=1 SV=1	9	2	5	2	153	16.9	6.6	3.45	2	ARPC5L	99.9	95.3	102.4	96.3	103.6	99.2	108.5	98.2	96.8	99.7
Q7Z6K5	Arpin OS=Homo sapiens OX=9606 GN=ARPIN PE=1 SV=1	13	3	5	3	226	24.9	5.83	4.18	3	ARPIN	101.3	93.8	96.3	101.8	85.7	103.9	102.8	107	97	110.5
P56211	cAMP-regulated phosphoprotein 19 OS=Homo sapiens OX=9606 GN=ARPP19 PE=1 SV=2	25	3	6	2	112	12.3	9.09	9.91	3	ARPP19	110.4	100.1	105.1	87.4	100.9	106.9	103.5	96.3	91	98.4
P32121	Beta-arrestin-2 OS=Homo sapiens OX=9606 GN=ARRB2 PE=1 SV=2	12	5	9	5	409	46.1	7.69	4.04	5	ARRB2	99.9	102.8	101.8	102.9	102.4	94.8	98.1	99.2	96.5	101.5
P15289	Arylsulfatase A OS=Homo sapiens OX=9606 GN=ARSA PE=1 SV=3	3	1	1	1	507	53.6	6.07	2.15	1	ARSA	53.9	138.8	140.3	88.5	120.2	85.3	80.8	73.1	108.1	111
Q9H2C2	Protein ARV1 OS=Homo sapiens OX=9606 GN=ARV1 PE=1 SV=1	10	2	2	2	271	31	8.28	2.61	2	ARV1	92.3	98.2	87.9	94.2	100.3	108.1	109.7	95	104	110.4
O00192	Splicing regulator ARVCF OS=Homo sapiens OX=9606 GN=ARVCF PE=1 SV=1	1	1	1	1	962	104.6	6.81	0	1	ARVCF	100.3	96.7	103.8	97	95.5	98.4	100.8	101.2	102.9	103.5
Q9ULH1	Arf-GAP with SH3 domain, ANK repeat and PH domain-containing protein 1 OS=Homo sapiens OX=9606 GN=ASAP1 PE=1 SV=4	1	1	2	1	1129	125.4	7.31	3.9	1	ASAP1	92	63.3	76.7	65.5	71.1	78.6	85.7	76.5	56.3	334.5
Q495Z4	Putative uncharacterized protein ASB16-AS1 OS=Homo sapiens OX=9606 GN=ASB16-AS1 PE=5 SV=2	8	1	1	1	193	20.1	11.93	0	1	ASB16-AS1	104.2	108.9	97.3	101	75.3	110.6	99.7	106	90.5	106.4
Q9H1I8	Activating signal cointegrator 1 complex subunit 2 OS=Homo sapiens OX=9606 GN=ASCC2 PE=1 SV=3	1	1	1	1	757	86.3	5.16	0	1	ASCC2	107.5	101.6	102.1	100.1	96.6	91.3	93.8	100.4	113.5	93.1
Q8N3C0	Activating signal cointegrator 1 complex subunit 3 OS=Homo sapiens OX=9606 GN=ASCC3 PE=1 SV=3	1	2	2	2	2202	251.3	7.09	2.21	2	ASCC3	90.8	104.2	104	98.7	105.6	92.2	105.1	93.7	104.8	100.9
L0R819	ASNSD1 upstream open reading frame protein OS=Homo sapiens OX=9606 GN=ASDURF PE=1 SV=1	31	2	5	2	96	11.2	8.88	9.69	2	ASDURF	91.8	97	106.3	101	118.5	114.8	91.9	101.7	90.9	86
Q9Y294	Histone chaperone ASF1A OS=Homo sapiens OX=9606 GN=ASF1A PE=1 SV=1	9	2	3	2	204	23	4.41	0	2	ASF1A	83.6	91.8	98.7	105.7	99.4	108.3	107.1	93.5	103	108.9
Q9UBL3	Set1/Ash2 histone methyltransferase complex subunit ASH2 OS=Homo sapiens OX=9606 GN=ASH2L PE=1 SV=1	18	8	15	8	628	68.7	5.69	9.28	8	ASH2L	104.2	93.3	101	101.8	97.5	94.9	106.2	100.9	93.6	106.6
P04424	Argininosuccinate lyase OS=Homo sapiens OX=9606 GN=ASL PE=1 SV=4	1	1	3	1	464	51.6	6.48	1.62	1	ASL	100.9	94.7	100	96.1	100	101.3	102.4	99.9	101	103.6
P08243	Asparagine synthetase [glutamine-hydrolyzing] OS=Homo sapiens OX=9606 GN=ASNS PE=1 SV=4	47	28	118	28	561	64.3	6.86	184.44	28	ASNS	95.8	97.9	99	101.6	103	102.8	99.8	98.6	100.9	100.7
A6ND91	Aspartate dehydrogenase domain-containing protein OS=Homo sapiens OX=9606 GN=ASPDH PE=1 SV=2	3	1	5	1	283	29.9	7.28	0	1	ASPDH	94.2	100	95.2	98	96.6	97.4	100.4	105.4	104.8	107.9
Q12797	Aspartyl/asparaginyl beta-hydroxylase OS=Homo sapiens OX=9606 GN=ASPH PE=1 SV=3	13	8	17	8	758	85.8	5.01	41.4	8	ASPH	105.6	81.8	89.9	97.4	76.9	99.8	90.3	112.6	122	123.7
Q8IZT6	Abnormal spindle-like microcephaly-associated protein OS=Homo sapiens OX=9606 GN=ASPM PE=1 SV=2	1	3	4	2	3477	409.5	10.45	3.54	3	ASPM	91.5	99.9	110	101.3	103.8	93.5	104.3	84.8	119.8	91
Q8NBU5	Outer mitochondrial transmembrane helix translocase OS=Homo sapiens OX=9606 GN=ATAD1 PE=1 SV=1	26	6	8	6	361	40.7	6.9	9.68	6	ATAD1	112.6	100.1	108.8	99	98.6	87.5	98.8	100.7	101.6	92.4
Q6PL18	ATPase family AAA domain-containing protein 2 OS=Homo sapiens OX=9606 GN=ATAD2 PE=1 SV=1	8	8	9	8	1390	158.5	6.32	12.24	8	ATAD2	109.2	97.7	99.5	99.5	104.4	99.7	98.6	92.4	98.8	100.1
Q9NVI7	ATPase family AAA domain-containing protein 3A OS=Homo sapiens OX=9606 GN=ATAD3A PE=1 SV=2	40	23	51	8	634	71.3	8.98	81.1	23	ATAD3A	111.1	99.4	102.9	97	96.8	94.1	98.4	98.3	104.3	97.6
Q5T9A4	ATPase family AAA domain-containing protein 3B OS=Homo sapiens OX=9606 GN=ATAD3B PE=1 SV=1	33	19	36	4	648	72.5	9.2	46.04	19	ATAD3B	103.2	94.1	100.8	99.1	95.5	100.4	109.6	100	98.7	98.7
Q96QE3	ATPase family AAA domain-containing protein 5 OS=Homo sapiens OX=9606 GN=ATAD5 PE=1 SV=4	2	3	3	3	1844	207.4	9.19	4.65	3	ATAD5	107.3	159.4	117.2	75.1	97.2	99.2	96.1	52.9	116.7	79
P15336	Cyclic AMP-dependent transcription factor ATF-2 OS=Homo sapiens OX=9606 GN=ATF2 PE=1 SV=4	3	2	3	2	505	54.5	7.88	0	2	ATF2	102	107.7	111.7	114	89	103.5	98.5	91.5	85.7	96.3
Q6VMQ6	Activating transcription factor 7-interacting protein 1 OS=Homo sapiens OX=9606 GN=ATF7IP PE=1 SV=3	3	2	2	2	1270	136.3	4.7	2.01	2	ATF7IP	118.5	107	77.9	100.8	73.4	64.4	114.3	93.4	90.5	159.8
Q676U5	Autophagy-related protein 16-1 OS=Homo sapiens OX=9606 GN=ATG16L1 PE=1 SV=2	7	3	4	3	607	68.2	6.64	9.33	3	ATG16L1	124.4	132.6	66.2	61.5	96.2	116	100.2	103.9	104.9	94.1
Q9NT62	Ubiquitin-like-conjugating enzyme ATG3 OS=Homo sapiens OX=9606 GN=ATG3 PE=1 SV=1	14	5	19	5	314	35.8	4.74	28.56	5	ATG3	92.5	103.2	98.9	100.8	102.3	101.7	99.8	97.3	101	102.6
Q9Y4P1	Cysteine protease ATG4B OS=Homo sapiens OX=9606 GN=ATG4B PE=1 SV=2	11	3	5	3	393	44.3	5.07	10.8	3	ATG4B	100.4	102.9	101.4	108.5	103.4	96.1	95.1	94.4	99.1	98.6
Q7Z3C6	Autophagy-related protein 9A OS=Homo sapiens OX=9606 GN=ATG9A PE=1 SV=3	4	2	3	2	839	94.4	6.67	7.34	2	ATG9A	94.8	87.2	111.9	107.7	89.9	114.8	70	95.8	119.3	108.6
P31939	Bifunctional purine biosynthesis protein ATIC OS=Homo sapiens OX=9606 GN=ATIC PE=1 SV=3	82	43	206	43	592	64.6	6.71	474.93	43	ATIC	94.4	101.5	97.1	101.6	99.1	99.6	100.8	99.2	104.2	102.5
Q8NHH9	Atlastin-2 OS=Homo sapiens OX=9606 GN=ATL2 PE=1 SV=2	10	5	6	5	583	66.2	5.48	5.53	5	ATL2	97.6	106.2	101	107.8	90.1	96.7	100	100.5	102.2	98
Q13315	Serine-protein kinase ATM OS=Homo sapiens OX=9606 GN=ATM PE=1 SV=4	0	1	1	1	3056	350.5	6.81	0	1	ATM	42.3	168.4	69.1	103.5	120.6	145.9	31.6	75.3	161.4	81.8
O00244	Copper transport protein ATOX1 OS=Homo sapiens OX=9606 GN=ATOX1 PE=1 SV=1	51	4	18	4	68	7.4	7.24	17.2	4	ATOX1	89.4	106.5	92.8	98.9	99.6	105.4	96.8	99.9	104.5	106.3
Q8NB49	Phospholipid-transporting ATPase IG OS=Homo sapiens OX=9606 GN=ATP11C PE=1 SV=3	2	1	1	1	1132	129.4	6.67	2.92	1	ATP11C	106.8	94.7	89.7	107.8	92.5	97.3	97.1	99.6	116.7	97.7
Q9HD20	Endoplasmic reticulum transmembrane helix translocase OS=Homo sapiens OX=9606 GN=ATP13A1 PE=1 SV=2	5	5	5	5	1204	132.9	8.13	2.03	5	ATP13A1	101.4	93.9	119.1	110.9	94.3	85.4	101.1	98.2	106.8	89
Q4VNC0	Probable cation-transporting ATPase 13A5 OS=Homo sapiens OX=9606 GN=ATP13A5 PE=2 SV=1	0	1	1	1	1218	137.2	7.9	0	1	ATP13A5	100.3	95.2	107.7	97.7	97.1	99.9	96.5	100.9	101	103.5
P05023	Sodium/potassium-transporting ATPase subunit alpha-1 OS=Homo sapiens OX=9606 GN=ATP1A1 PE=1 SV=1	38	36	132	24	1023	112.8	5.49	260.08	36	ATP1A1	98.6	100.7	100	98.6	99.5	100.2	96.9	98.6	108.8	98.1
P50993	Sodium/potassium-transporting ATPase subunit alpha-2 OS=Homo sapiens OX=9606 GN=ATP1A2 PE=1 SV=1	16	13	61	1	1020	112.2	5.66	139.6	13	ATP1A2	89.2	98.2	85.4	109.6	106.5	101.4	113.5	101.4	97.2	97.6
P05026	Sodium/potassium-transporting ATPase subunit beta-1 OS=Homo sapiens OX=9606 GN=ATP1B1 PE=1 SV=1	12	2	4	2	303	35	8.53	7.52	2	ATP1B1	105.6	86.9	100.5	103.3	104.2	98.8	99.2	97.3	103	101.2
P54709	Sodium/potassium-transporting ATPase subunit beta-3 OS=Homo sapiens OX=9606 GN=ATP1B3 PE=1 SV=1	28	8	30	8	279	31.5	8.35	40.42	8	ATP1B3	97.4	94.6	101.1	96.5	99.7	98.7	103.4	102.7	103.1	102.8
P16615	Sarcoplasmic/endoplasmic reticulum calcium ATPase 2 OS=Homo sapiens OX=9606 GN=ATP2A2 PE=1 SV=1	27	22	81	22	1042	114.7	5.34	187.93	22	ATP2A2	106.1	98	101	100.9	101	101.1	100	96.9	97.2	97.8
P20020	Plasma membrane calcium-transporting ATPase 1 OS=Homo sapiens OX=9606 GN=ATP2B1 PE=1 SV=4	6	5	10	1	1220	134.6	5.91	21.83	5	ATP2B1	88.9	109	93.5	83.9	91.6	110.6	92	108.3	115.1	107.1
Q01814	Plasma membrane calcium-transporting ATPase 2 OS=Homo sapiens OX=9606 GN=ATP2B2 PE=1 SV=2	3	3	3	1	1243	136.8	5.91	0	3	ATP2B2	84.5	86.6	88.6	85.7	136.4	110.9	112.4	80.7	103.8	110.3
P23634	Plasma membrane calcium-transporting ATPase 4 OS=Homo sapiens OX=9606 GN=ATP2B4 PE=1 SV=2	6	6	10	2	1241	137.8	6.6	20.85	6	ATP2B4	98.5	98.2	99.2	102	99.2	99.9	95.5	100.3	106.6	100.5
P20648	Potassium-transporting ATPase alpha chain 1 OS=Homo sapiens OX=9606 GN=ATP4A PE=1 SV=5	8	7	28	2	1035	114	5.81	39.26	7	ATP4A	46.9	178.3	72.5	89.1	125.3	152	48.8	77.3	142.7	67.1
P25705	ATP synthase subunit alpha, mitochondrial OS=Homo sapiens OX=9606 GN=ATP5F1A PE=1 SV=1	67	38	310	37	553	59.7	9.13	637.41	38	ATP5F1A	99.8	97	99.3	97.5	97.8	99.2	100.2	100.8	106.1	102.5
P06576	ATP synthase subunit beta, mitochondrial OS=Homo sapiens OX=9606 GN=ATP5F1B PE=1 SV=3	73	30	294	30	529	56.5	5.4	713.06	30	ATP5F1B	98.6	99.6	96.9	98.3	100.2	100.7	98.1	98.8	109.6	99.2
P36542	ATP synthase subunit gamma, mitochondrial OS=Homo sapiens OX=9606 GN=ATP5F1C PE=1 SV=1	40	13	66	12	298	33	9.22	75.19	13	ATP5F1C	100.6	100.9	101.3	99.2	97.3	97.5	97.8	98.4	107.3	99.8
P30049	ATP synthase subunit delta, mitochondrial OS=Homo sapiens OX=9606 GN=ATP5F1D PE=1 SV=2	41	4	18	4	168	17.5	5.49	32.86	4	ATP5F1D	105.7	95.9	98.7	98.3	97.4	96.2	99.9	98.6	106.8	102.6
P56381	ATP synthase subunit epsilon, mitochondrial OS=Homo sapiens OX=9606 GN=ATP5F1E PE=1 SV=2	43	3	15	1	51	5.8	9.92	16.32	3	ATP5F1E	106.3	100.3	102.1	95.3	95.5	97.2	101.2	101.7	100.3	100.1
Q5VTU8	ATP synthase subunit epsilon-like protein, mitochondrial OS=Homo sapiens OX=9606 GN=ATP5F1EP2 PE=1 SV=1	43	3	10	1	51	5.8	10.14	9.75	3	ATP5F1EP2	99.4	98.6	100	97	98	94.1	102.2	103	96.1	111.7
Q9UII2	ATPase inhibitor, mitochondrial OS=Homo sapiens OX=9606 GN=ATP5IF1 PE=1 SV=1	35	7	30	7	106	12.2	9.35	26.99	7	ATP5IF1	97.1	96.4	95.2	93.7	93.3	94.4	97	109.2	98.7	124.9
P05496	ATP synthase F(0) complex subunit C1, mitochondrial OS=Homo sapiens OX=9606 GN=ATP5MC1 PE=1 SV=2	5	1	5	1	136	14.3	9.74	8.3	1	ATP5MC1	114	94.5	107.2	103.7	98.9	98.4	102.4	92.4	91.8	96.7
P56385	ATP synthase subunit e, mitochondrial OS=Homo sapiens OX=9606 GN=ATP5ME PE=1 SV=2	71	5	28	4	69	7.9	9.35	53.5	5	ATP5ME	125.9	104.3	96.6	92	97	95.2	99.5	92.4	99.9	97.3
P56134	ATP synthase subunit f, mitochondrial OS=Homo sapiens OX=9606 GN=ATP5MF PE=1 SV=3	26	2	8	2	94	10.9	9.67	15.63	2	ATP5MF	103.1	101.8	102.5	99.8	106.2	93.8	107.2	92.9	99.2	93.6
O75964	ATP synthase subunit g, mitochondrial OS=Homo sapiens OX=9606 GN=ATP5MG PE=1 SV=3	60	7	29	7	103	11.4	9.64	49.37	7	ATP5MG	99.1	103.8	101.7	98.9	102.4	101.6	95.6	99.8	103.6	93.3
P56378	ATP synthase subunit ATP5MJ, mitochondrial OS=Homo sapiens OX=9606 GN=ATP5MJ PE=1 SV=1	28	2	8	2	58	6.7	10.08	14.55	2	ATP5MJ	101.2	102.4	92.2	89.6	97.2	98.3	92.9	111.1	114	101.2
Q96IX5	ATP synthase membrane subunit K, mitochondrial OS=Homo sapiens OX=9606 GN=ATP5MK PE=1 SV=1	10	1	2	1	58	6.5	9.76	0	1	ATP5MK	102.3	91.8	97.7	94.3	97.4	101.5	101.6	105.5	104.9	103.1
P24539	ATP synthase F(0) complex subunit B1, mitochondrial OS=Homo sapiens OX=9606 GN=ATP5PB PE=1 SV=2	27	6	29	6	256	28.9	9.36	53.29	6	ATP5PB	103.4	93.3	101.7	95.4	99	99.3	99.8	101.1	102.9	104
O75947	ATP synthase subunit d, mitochondrial OS=Homo sapiens OX=9606 GN=ATP5PD PE=1 SV=3	84	13	67	13	161	18.5	5.3	147.68	13	ATP5PD	104.1	94.7	102.2	96.3	99	96.2	103.5	100.9	102.1	101
P18859	ATP synthase-coupling factor 6, mitochondrial OS=Homo sapiens OX=9606 GN=ATP5PF PE=1 SV=1	37	4	14	4	108	12.6	9.52	29.2	4	ATP5PF	100.2	99.5	93.3	98	91.4	94.5	103.8	104.8	107.3	107.1
P48047	ATP synthase subunit O, mitochondrial OS=Homo sapiens OX=9606 GN=ATP5PO PE=1 SV=1	64	11	52	11	213	23.3	9.96	92.04	11	ATP5PO	98.4	96.7	99.4	99	99.3	99	101.6	99.2	106	101.4
Q15904	V-type proton ATPase subunit S1 OS=Homo sapiens OX=9606 GN=ATP6AP1 PE=1 SV=2	2	1	1	1	470	52	6.14	0	1	ATP6AP1	105.3	107.1	96.1	100.6	88.7	92.1	104.6	98.3	109.5	97.7
O75787	Renin receptor OS=Homo sapiens OX=9606 GN=ATP6AP2 PE=1 SV=2	5	1	3	1	350	39	6.1	8.72	1	ATP6AP2	90.5	82.9	86.8	91.3	97.7	104.2	117.7	93.3	119.9	115.7
Q93050	V-type proton ATPase 116 kDa subunit a 1 OS=Homo sapiens OX=9606 GN=ATP6V0A1 PE=1 SV=3	1	1	2	1	837	96.4	6.43	2.1	1	ATP6V0A1	94	100.2	107.5	106.9	95.4	112.6	111.2	79.8	101.7	90.7
P61421	V-type proton ATPase subunit d 1 OS=Homo sapiens OX=9606 GN=ATP6V0D1 PE=1 SV=1	8	3	10	3	351	40.3	5	8.62	3	ATP6V0D1	97	95	101.8	104	99.8	102.5	102.3	104.1	96.5	97.1
P38606	V-type proton ATPase catalytic subunit A OS=Homo sapiens OX=9606 GN=ATP6V1A PE=1 SV=2	33	15	47	15	617	68.3	5.52	107.91	15	ATP6V1A	93	98.4	107.6	98.4	108.8	100.5	97.5	94.8	101	99.9
P21281	V-type proton ATPase subunit B, brain isoform OS=Homo sapiens OX=9606 GN=ATP6V1B2 PE=1 SV=3	31	13	23	13	511	56.5	5.81	40.36	13	ATP6V1B2	94.6	99.2	100.6	99.8	103.8	104.8	100	100.2	98.7	98.2
P21283	V-type proton ATPase subunit C 1 OS=Homo sapiens OX=9606 GN=ATP6V1C1 PE=1 SV=4	9	4	5	4	382	43.9	7.46	11.25	4	ATP6V1C1	111.7	108.2	100.8	104.2	102.5	96.1	101.3	99	85.4	90.8
Q9Y5K8	V-type proton ATPase subunit D OS=Homo sapiens OX=9606 GN=ATP6V1D PE=1 SV=1	21	4	4	4	247	28.2	9.36	9.43	4	ATP6V1D	100.6	108.6	84.8	108.6	111.8	114.1	75.6	101.5	105.6	88.9
P36543	V-type proton ATPase subunit E 1 OS=Homo sapiens OX=9606 GN=ATP6V1E1 PE=1 SV=1	27	6	15	6	226	26.1	8	32.13	6	ATP6V1E1	102.9	99.3	103.2	105.8	100.3	94.5	105.2	100	93.7	95.1
Q16864	V-type proton ATPase subunit F OS=Homo sapiens OX=9606 GN=ATP6V1F PE=1 SV=2	27	2	7	2	119	13.4	5.52	7.77	2	ATP6V1F	106.5	96.1	104	101	104.7	99.4	98.7	96.2	96.6	96.9
O75348	V-type proton ATPase subunit G 1 OS=Homo sapiens OX=9606 GN=ATP6V1G1 PE=1 SV=3	36	5	9	5	118	13.7	8.79	17.85	5	ATP6V1G1	99.9	95.6	107	106.6	108.5	102.2	90.9	95.3	99.3	94.8
Q9UI12	V-type proton ATPase subunit H OS=Homo sapiens OX=9606 GN=ATP6V1H PE=1 SV=1	9	2	11	2	483	55.8	6.48	42.9	2	ATP6V1H	108.3	104.8	107.8	103.4	103.6	97.7	91.6	94.9	96.4	91.3
O43520	Phospholipid-transporting ATPase IC OS=Homo sapiens OX=9606 GN=ATP8B1 PE=1 SV=3	1	1	1	1	1251	143.6	7.15	0	1	ATP8B1	118.9	101	103	102.2	99	101.6	97.4	102.3	86.2	88.4
O60423	Phospholipid-transporting ATPase IK OS=Homo sapiens OX=9606 GN=ATP8B3 PE=2 SV=4	1	1	1	1	1300	146.7	7.9	0	1	ATP8B3	95.3	97.3	102.4	97.5	108.9	109.1	97.9	93.2	94.1	104.4
Q5TC12	ATP synthase mitochondrial F1 complex assembly factor 1 OS=Homo sapiens OX=9606 GN=ATPAF1 PE=1 SV=1	14	4	7	4	328	36.4	7.96	7.64	4	ATPAF1	102.2	99.5	93.6	100.3	106.3	98.3	97.6	104.8	103.4	94
Q13535	Serine/threonine-protein kinase ATR OS=Homo sapiens OX=9606 GN=ATR PE=1 SV=3	2	4	9	3	2644	301.2	7.43	2.62	4	ATR	65.7	117.1	128.9	116.4	115.1	81.5	75.8	88.8	104.8	105.9
P46100	Transcriptional regulator ATRX OS=Homo sapiens OX=9606 GN=ATRX PE=1 SV=6	1	4	7	3	2492	282.4	6.55	7.07	4	ATRX	100.1	102.4	97.8	100.1	103.3	99.5	103	97.2	94.7	101.9
P54253	Ataxin-1 OS=Homo sapiens OX=9606 GN=ATXN1 PE=1 SV=2	3	1	1	1	815	86.9	8.35	2.34	1	ATXN1	98.4	108.3	97.7	95	103.4	96.2	103.1	108.2	96.4	93.3
Q9UBB4	Ataxin-10 OS=Homo sapiens OX=9606 GN=ATXN10 PE=1 SV=1	26	11	47	11	475	53.5	5.25	79.1	11	ATXN10	98.7	104.9	103	104.2	101.6	99.7	93.9	96.9	100.4	96.6
P0C7T5	Ataxin-1-like OS=Homo sapiens OX=9606 GN=ATXN1L PE=1 SV=1	1	1	1	1	689	73.3	6.6	1.84	1	ATXN1L	0	150.9	168.3	148.9	175.4	143.6	0	0	212.9	0
Q99700	Ataxin-2 OS=Homo sapiens OX=9606 GN=ATXN2 PE=1 SV=2	10	11	21	9	1313	140.2	9.57	30.94	11	ATXN2	112.3	98.9	104.2	100.7	91.6	95.4	101.8	94.4	100.2	100.5
Q8WWM7	Ataxin-2-like protein OS=Homo sapiens OX=9606 GN=ATXN2L PE=1 SV=2	23	23	62	22	1075	113.3	8.59	101.73	23	ATXN2L	96.6	101.6	99.9	100.2	106	103.8	97.9	97.9	100.7	95.4
Q9Y679	Lipid droplet-regulating VLDL assembly factor AUP1 OS=Homo sapiens OX=9606 GN=AUP1 PE=1 SV=2	4	1	2	1	410	45.8	8.65	0	1	AUP1	88.8	99	97.5	95.3	101.1	98.6	99.3	100.4	115.4	104.8
O14965	Aurora kinase A OS=Homo sapiens OX=9606 GN=AURKA PE=1 SV=3	4	2	2	2	403	45.8	9.39	2.23	2	AURKA	75.2	105.7	107.5	86	172.2	177.4	101.8	95.1	61.2	17.9
Q9NWT8	Aurora kinase A-interacting protein OS=Homo sapiens OX=9606 GN=AURKAIP1 PE=1 SV=1	5	1	3	1	199	22.3	10.76	6.6	1	AURKAIP1	93	119.7	111.1	74.5	128.7	108.4	108.6	82	89.4	84.5
Q96GD4	Aurora kinase B OS=Homo sapiens OX=9606 GN=AURKB PE=1 SV=3	16	4	5	4	344	39.3	9.29	6.29	4	AURKB	97.6	110.1	101.3	128.6	112.5	109.6	84.9	92.4	75.1	87.7
Q9NQS1	Cell death regulator Aven OS=Homo sapiens OX=9606 GN=AVEN PE=1 SV=1	2	1	2	1	362	38.5	4.98	1.86	1	AVEN	80.3	70.4	117.1	113.4	109.7	94.6	86.9	125.8	107.9	94
O75366	Advillin OS=Homo sapiens OX=9606 GN=AVIL PE=1 SV=3	1	2	6	1	819	92	5.71	0	2	AVIL	97.2	101.9	95.4	97.6	96.5	98.2	97.1	101.6	107.5	106.9
P25311	Zinc-alpha-2-glycoprotein OS=Homo sapiens OX=9606 GN=AZGP1 PE=1 SV=2	2	1	1	1	298	34.2	6.05	1.9	1	AZGP1	105.9	96.8	96.9	104	94	89	107	96.2	96.5	113.7
P61769	Beta-2-microglobulin OS=Homo sapiens OX=9606 GN=B2M PE=1 SV=1	23	3	7	3	119	13.7	6.52	6.66	3	B2M	98.1	100.1	100.6	99.6	99.5	95.5	99.4	102.2	102.7	102.2
Q76KP1	N-acetyl-beta-glucosaminyl-glycoprotein 4-beta-N-acetylgalactosaminyltransferase 1 OS=Homo sapiens OX=9606 GN=B4GALNT4 PE=1 SV=1	1	1	1	1	1039	116.4	6.98	0	1	B4GALNT4	103.2	94.1	73.8	100.1	108	111.1	117.9	84.6	109.9	97.3
Q9NWV8	BRISC and BRCA1-A complex member 1 OS=Homo sapiens OX=9606 GN=BABAM1 PE=1 SV=1	10	2	2	2	329	36.5	4.64	7.27	2	BABAM1	95.4	102.6	95.8	101	102	104.4	93.4	102.8	106.1	96.4
O95816	BAG family molecular chaperone regulator 2 OS=Homo sapiens OX=9606 GN=BAG2 PE=1 SV=1	24	5	10	5	211	23.8	6.7	12.41	5	BAG2	96.4	93.6	101.8	95.1	103.6	106.7	102.7	105	98.9	96.3
O95817	BAG family molecular chaperone regulator 3 OS=Homo sapiens OX=9606 GN=BAG3 PE=1 SV=3	16	8	15	8	575	61.6	6.95	26.21	8	BAG3	83.6	104	94.6	104.6	118.7	122.2	87.6	99.1	91.7	94
O95429	BAG family molecular chaperone regulator 4 OS=Homo sapiens OX=9606 GN=BAG4 PE=1 SV=1	4	2	4	2	457	49.6	5.12	3.34	2	BAG4	84.7	92.4	93.5	96.5	104.8	109.8	113.2	113.4	99.7	91.9
P46379	Large proline-rich protein BAG6 OS=Homo sapiens OX=9606 GN=BAG6 PE=1 SV=2	9	9	12	9	1132	119.3	5.6	24.67	9	BAG6	95.8	94.9	103.1	101.2	104.5	106.1	96.3	102	98.6	97.6
Q9UQB8	Brain-specific angiogenesis inhibitor 1-associated protein 2 OS=Homo sapiens OX=9606 GN=BAIAP2 PE=1 SV=1	1	1	5	1	552	60.8	8.9	2.09	1	BAIAP2	102	109.2	101.2	105.6	96.6	97.2	80.9	93.4	100.9	113
Q9UHR4	Brain-specific angiogenesis inhibitor 1-associated protein 2-like protein 1 OS=Homo sapiens OX=9606 GN=BAIAP2L1 PE=1 SV=2	7	3	3	3	511	56.8	8.68	2.75	3	BAIAP2L1	106.7	104.2	91	112.6	94.1	86.2	96.8	107.6	113.3	87.5
Q6UXY1	Brain-specific angiogenesis inhibitor 1-associated protein 2-like protein 2 OS=Homo sapiens OX=9606 GN=BAIAP2L2 PE=1 SV=1	2	1	1	1	529	59	9.51	2	1	BAIAP2L2	90.1	100.6	110.7	110.6	111.4	92.7	95	91.7	105.1	92.1
O75531	Barrier-to-autointegration factor OS=Homo sapiens OX=9606 GN=BANF1 PE=1 SV=1	80	9	76	9	89	10.1	6.09	110.18	9	BANF1	98.7	99	98.8	98.5	97.9	98.9	100.8	100.4	102.6	104.4
Q8IXM2	Chromatin complexes subunit BAP18 OS=Homo sapiens OX=9606 GN=BAP18 PE=1 SV=1	8	1	4	1	172	17.9	7.33	10.17	1	BAP18	102.9	88.7	96.8	106.9	100.3	95.1	101.8	95.9	105.3	106.2
Q9NRL2	Bromodomain adjacent to zinc finger domain protein 1A OS=Homo sapiens OX=9606 GN=BAZ1A PE=1 SV=2	15	20	33	20	1556	178.6	6.6	44.49	20	BAZ1A	109.8	97.5	103.2	99.2	95.3	91.2	98.8	100.6	102.2	102.3
Q9UIG0	Tyrosine-protein kinase BAZ1B OS=Homo sapiens OX=9606 GN=BAZ1B PE=1 SV=2	23	31	68	31	1483	170.8	8.48	110.66	31	BAZ1B	106.6	96.8	103.6	98.9	96.9	99.7	100.2	99.6	98.5	99.2
Q9UIF9	Bromodomain adjacent to zinc finger domain protein 2A OS=Homo sapiens OX=9606 GN=BAZ2A PE=1 SV=4	1	2	2	2	1905	211.1	6.64	2.79	2	BAZ2A	126.8	88	103.3	67	132.7	100.4	97.3	95.3	88.8	100.4
Q8ND07	Basal body-orientation factor 1 OS=Homo sapiens OX=9606 GN=BBOF1 PE=2 SV=3	6	3	6	3	529	61.9	9.04	7.22	3	BBOF1	56.5	124.5	95.2	106	130.6	119.3	47	93.7	134.9	92.4
Q8IWZ6	Bardet-Biedl syndrome 7 protein OS=Homo sapiens OX=9606 GN=BBS7 PE=1 SV=2	3	2	4	2	715	80.3	6.05	1.78	2	BBS7	98.8	87.6	102.3	99.8	100.9	94.9	106.5	111.2	101	97
Q9UHQ4	B-cell receptor-associated protein 29 OS=Homo sapiens OX=9606 GN=BCAP29 PE=1 SV=2	7	2	3	2	241	28.3	9.54	1.9	2	BCAP29	95.6	95.5	100.2	99.7	96.1	101.2	102.6	112.3	96.6	100.2
P51572	B-cell receptor-associated protein 31 OS=Homo sapiens OX=9606 GN=BCAP31 PE=1 SV=3	37	18	82	18	246	28	8.44	122.51	18	BCAP31	102.4	94.9	99.2	96.1	96.9	95.8	105	102.2	102.1	105.3
P56945	Breast cancer anti-estrogen resistance protein 1 OS=Homo sapiens OX=9606 GN=BCAR1 PE=1 SV=2	3	2	3	2	870	93.3	5.67	4.15	2	BCAR1	127.4	106.5	98.9	114.2	81.7	90.6	108.5	93.9	91.4	86.8
O75934	Pre-mRNA-splicing factor SPF27 OS=Homo sapiens OX=9606 GN=BCAS2 PE=1 SV=1	49	10	29	10	225	26.1	5.66	59.65	10	BCAS2	138.1	99	86.4	84.5	101.4	100.3	117.3	84.8	89.4	98.7
P54687	Branched-chain-amino-acid aminotransferase, cytosolic OS=Homo sapiens OX=9606 GN=BCAT1 PE=1 SV=3	8	3	3	3	386	42.9	5.3	4.77	3	BCAT1	97.8	96.6	117.2	82.8	105.6	96	106.4	95.4	102.9	99.5
O15382	Branched-chain-amino-acid aminotransferase, mitochondrial OS=Homo sapiens OX=9606 GN=BCAT2 PE=1 SV=2	3	1	1	1	392	44.3	8.65	0	1	BCAT2	124.4	101.6	103.7	74	95.3	102.3	144.7	80.9	89.3	83.9
Q9P287	BRCA2 and CDKN1A-interacting protein OS=Homo sapiens OX=9606 GN=BCCIP PE=1 SV=1	23	5	14	5	314	36	4.61	19.59	5	BCCIP	95.2	98	96	97.5	100.6	100.1	104.1	105.3	103	100.1
P12694	2-oxoisovalerate dehydrogenase subunit alpha, mitochondrial OS=Homo sapiens OX=9606 GN=BCKDHA PE=1 SV=2	9	3	3	3	445	50.4	8.27	2.96	3	BCKDHA	216.3	95.5	157.5	71	64.6	74.9	97.5	68.7	75.5	78.3
P21953	2-oxoisovalerate dehydrogenase subunit beta, mitochondrial OS=Homo sapiens OX=9606 GN=BCKDHB PE=1 SV=2	4	2	3	2	392	43.1	6.29	1.6	2	BCKDHB	127.1	89.5	107	111.9	95.8	71.6	100	98	72.1	127
Q9BXK5	Bcl-2-like protein 13 OS=Homo sapiens OX=9606 GN=BCL2L13 PE=1 SV=1	2	1	2	1	485	52.7	4.44	0	1	BCL2L13	110.1	94.3	108.4	99	87	93.9	106.1	100.8	101.2	99.3
Q9NYF8	Bcl-2-associated transcription factor 1 OS=Homo sapiens OX=9606 GN=BCLAF1 PE=1 SV=2	39	41	148	39	920	106.1	9.98	195.71	41	BCLAF1	98.5	96.2	99.5	99.1	103.2	101.4	101.4	100.8	100.9	98.9
A2AJT9	BCLAF1 and THRAP3 family member 3 OS=Homo sapiens OX=9606 GN=BCLAF3 PE=1 SV=1	1	1	1	1	711	83.8	9.7	0	1	BCLAF3	102.8	93.7	107.7	89.8	93	89.4	94.3	92.2	110.2	126.8
Q6W2J9	BCL-6 corepressor OS=Homo sapiens OX=9606 GN=BCOR PE=1 SV=1	2	3	3	3	1755	192.1	6.48	3.3	3	BCOR	98.1	101	109.7	116.8	104.4	112.2	97.9	96.8	82.8	80.2
Q9BUT1	3-hydroxybutyrate dehydrogenase type 2 OS=Homo sapiens OX=9606 GN=BDH2 PE=1 SV=2	13	2	4	2	245	26.7	7.65	11.65	2	BDH2	92.6	94.6	95.8	97.9	103.1	101	102.2	100.8	106.1	105.9
A6H8Y1	Transcription factor TFIIIB component B'' homolog OS=Homo sapiens OX=9606 GN=BDP1 PE=1 SV=3	0	1	1	1	2624	293.7	5.11	2.04	1	BDP1	111	111.2	128.8	129.7	72.1	103.5	83.6	91.8	96.2	72.2
O15155	BET1 homolog OS=Homo sapiens OX=9606 GN=BET1 PE=1 SV=1	29	2	5	2	118	13.3	9.06	4.7	2	BET1	102.5	93.3	109.2	98.6	92.7	96.2	102.5	99.6	103.3	102.2
Q8NDY6	Class E basic helix-loop-helix protein 23 OS=Homo sapiens OX=9606 GN=BHLHE23 PE=1 SV=1	5	1	1	1	225	23.7	9.22	0	1	BHLHE23	118.6	126.8	120.9	108.9	89.2	55.1	134.9	83.2	62.4	100.1
Q8TD16	Protein bicaudal D homolog 2 OS=Homo sapiens OX=9606 GN=BICD2 PE=1 SV=1	3	2	5	2	824	93.5	5.44	8.06	2	BICD2	106.4	80.9	107	106.4	100.5	121.3	106.3	100.9	91.9	78.4
Q9NR09	Baculoviral IAP repeat-containing protein 6 OS=Homo sapiens OX=9606 GN=BIRC6 PE=1 SV=3	2	10	15	10	4857	529.9	6.05	18.79	10	BIRC6	102.9	106.6	109.1	103.4	94	94.9	96.8	91.8	100.9	99.7
Q13867	Bleomycin hydrolase OS=Homo sapiens OX=9606 GN=BLMH PE=1 SV=1	29	12	25	12	455	52.5	6.27	28.93	12	BLMH	97.6	100.8	96.1	98.9	99.4	99.2	101.1	100.1	101.8	105
P78537	Biogenesis of lysosome-related organelles complex 1 subunit 1 OS=Homo sapiens OX=9606 GN=BLOC1S1 PE=1 SV=2	4	1	1	1	153	17.3	9.33	0	1	BLOC1S1	106.6	96.5	104.8	105.9	95.8	92	99.7	97.4	103	98.3
Q6QNY1	Biogenesis of lysosome-related organelles complex 1 subunit 2 OS=Homo sapiens OX=9606 GN=BLOC1S2 PE=1 SV=1	10	2	3	2	142	16	4.86	1.79	2	BLOC1S2	94.3	105.5	98.3	100.9	104.1	99.4	96	98.2	104.1	99.3
A0JNW5	UHRF1-binding protein 1-like OS=Homo sapiens OX=9606 GN=UHRF1BP1L PE=1 SV=2	2	2	2	2	1464	164.1	6.32	0	2	BLTP3B	91.7	108.6	91	123.9	124.3	131.9	79.3	88.5	68.9	91.8
P53004	Biliverdin reductase A OS=Homo sapiens OX=9606 GN=BLVRA PE=1 SV=2	15	5	9	5	296	33.4	6.44	8.79	5	BLVRA	82.1	109	95.6	106	105.6	111.7	79.5	98.7	114.9	96.9
P30043	Flavin reductase (NADPH) OS=Homo sapiens OX=9606 GN=BLVRB PE=1 SV=3	5	1	3	1	206	22.1	7.65	5.17	1	BLVRB	89.6	99.4	106.4	97.4	91.3	103.5	99	92.2	112.6	108.7
Q96MC5	bMERB domain-containing protein 1 OS=Homo sapiens OX=9606 GN=BMERB1 PE=1 SV=1	12	1	1	1	204	23.7	6.16	2.52	1	BMERB1	77.5	80.6	96	94.3	107.4	164.8	122.5	82.8	120.5	53.7
P35226	Polycomb complex protein BMI-1 OS=Homo sapiens OX=9606 GN=BMI1 PE=1 SV=2	21	5	7	5	326	36.9	8.63	5.2	5	BMI1	100.1	101.5	102.8	93.5	84.7	102	94.5	104.6	111	105.5
Q14692	Ribosome biogenesis protein BMS1 homolog OS=Homo sapiens OX=9606 GN=BMS1 PE=1 SV=1	10	8	16	8	1282	145.7	6.44	32.2	8	BMS1	131.6	113.1	118.5	110.6	100	99.5	89.1	90.8	74.5	72.4
P51813	Cytoplasmic tyrosine-protein kinase BMX OS=Homo sapiens OX=9606 GN=BMX PE=1 SV=1	3	1	1	1	675	78	8.5	0	1	BMX	104.3	90.7	95.2	106.9	107.8	99.8	86.9	98.1	131.1	79.3
Q96IK1	Biorientation of chromosomes in cell division protein 1 OS=Homo sapiens OX=9606 GN=BOD1 PE=1 SV=2	24	4	4	3	185	19.2	6.33	4.38	4	BOD1	88.9	104.9	104.2	118.8	97.4	113.7	78.5	94.6	96.9	102
Q8NFC6	Biorientation of chromosomes in cell division protein 1-like 1 OS=Homo sapiens OX=9606 GN=BOD1L1 PE=1 SV=2	3	8	19	5	3051	330.3	5.08	17.94	8	BOD1L1	104.3	98.2	96.9	106.4	98.9	96.3	93.7	102.6	98.5	104.1
Q9H3K6	BolA-like protein 2 OS=Homo sapiens OX=9606 GN=BOLA2B PE=1 SV=1	59	4	22	4	86	10.1	6.52	57.8	4	BOLA2; BOLA2B	94	103.1	98.3	100.2	100.1	98.7	97.3	100.1	103.9	104.3
Q53S33	BolA-like protein 3 OS=Homo sapiens OX=9606 GN=BOLA3 PE=1 SV=1	21	2	2	2	107	12.1	9.64	5.26	2	BOLA3	103.2	99.4	105.7	95.1	104.6	90.7	88.7	102.9	101.7	107.9
Q14137	Ribosome biogenesis protein BOP1 OS=Homo sapiens OX=9606 GN=BOP1 PE=1 SV=2	27	14	36	14	746	83.6	6.19	67.05	14	BOP1	107.8	100.8	104.1	102.9	101	101.5	98.7	97.2	91.2	94.8
Q86WA6	Valacyclovir hydrolase OS=Homo sapiens OX=9606 GN=BPHL PE=1 SV=1	3	1	1	1	291	32.5	9.14	0	1	BPHL	100	104.4	93.3	93.8	91.8	98.8	102.9	97.4	113.6	104
Q8TDL5	BPI fold-containing family B member 1 OS=Homo sapiens OX=9606 GN=BPIFB1 PE=1 SV=1	2	1	4	1	484	52.4	7.23	3.48	1	BPIFB1	86.8	102.9	106.4	92.1	94.8	102.2	99.7	100.6	105.4	109.1
O95861	3'(2'),5'-bisphosphate nucleotidase 1 OS=Homo sapiens OX=9606 GN=BPNT1 PE=1 SV=1	37	10	24	10	308	33.4	5.69	42.07	10	BPNT1	97.4	100.2	96.6	102.2	104.7	102.3	99	100.6	98.7	98.4
Q9NX62	Golgi-resident adenosine 3',5'-bisphosphate 3'-phosphatase OS=Homo sapiens OX=9606 GN=BPNT2 PE=1 SV=1	9	2	2	2	359	38.7	6.86	0	2	BPNT2	141.3	105.5	84.1	88.4	91.3	92.2	110.1	97.9	98.4	90.8
Q12830	Nucleosome-remodeling factor subunit BPTF OS=Homo sapiens OX=9606 GN=BPTF PE=1 SV=3	2	6	19	6	3046	338.1	6.54	36.33	6	BPTF	106	101.5	103.4	94.5	96.8	103.1	94.7	97.5	104.4	98.2
Q7Z569	BRCA1-associated protein OS=Homo sapiens OX=9606 GN=BRAP PE=1 SV=2	5	2	5	2	592	67.3	5.92	6.02	2	BRAP	99.4	95.3	107.7	103.5	93.3	108.6	94.3	104.6	110.6	82.7
P46736	Lys-63-specific deubiquitinase BRCC36 OS=Homo sapiens OX=9606 GN=BRCC3 PE=1 SV=2	19	5	9	5	316	36	5.92	13.26	5	BRCC3	88.7	94.5	96.6	99.9	99.5	104.7	129.4	93.5	101.8	91.5
O95696	Bromodomain-containing protein 1 OS=Homo sapiens OX=9606 GN=BRD1 PE=1 SV=1	2	2	2	2	1058	119.4	8.6	0	2	BRD1	98.7	103.8	87.1	82.8	111.6	117.4	125.6	83.1	82.8	107.2
P25440	Bromodomain-containing protein 2 OS=Homo sapiens OX=9606 GN=BRD2 PE=1 SV=2	21	14	22	13	801	88	9.09	18.82	14	BRD2	92.6	94.6	100.7	102.8	115.5	118.3	102.7	108.6	83.1	81.1
Q15059	Bromodomain-containing protein 3 OS=Homo sapiens OX=9606 GN=BRD3 PE=1 SV=1	9	6	6	4	726	79.5	9.36	4.57	6	BRD3	108.1	85.5	105.5	97	99.1	85.3	98	118	110.6	92.9
O60885	Bromodomain-containing protein 4 OS=Homo sapiens OX=9606 GN=BRD4 PE=1 SV=2	6	7	11	5	1362	152.1	9.19	22.72	7	BRD4	115.4	91.8	114.3	100.5	102.2	102.1	91.4	90.7	95.6	96
Q9NPI1	Bromodomain-containing protein 7 OS=Homo sapiens OX=9606 GN=BRD7 PE=1 SV=1	3	1	3	1	651	74.1	6.39	11.21	1	BRD7	109.6	73	114	96.1	94.8	106.4	107.7	84.8	120.9	92.5
Q9H0E9	Bromodomain-containing protein 8 OS=Homo sapiens OX=9606 GN=BRD8 PE=1 SV=2	2	2	2	2	1235	135.3	4.6	5.43	2	BRD8	109.2	104.4	117	101.7	106	92	99.2	84.4	92.7	93.3
Q92994	Transcription factor IIIB 90 kDa subunit OS=Homo sapiens OX=9606 GN=BRF1 PE=1 SV=1	1	1	1	1	677	73.8	5.43	1.89	1	BRF1	85.5	100.3	95.1	93.8	100.9	114	102.4	97.9	112.7	97.4
Q8TDN6	Ribosome biogenesis protein BRX1 homolog OS=Homo sapiens OX=9606 GN=BRIX1 PE=1 SV=2	26	6	14	6	353	41.4	9.92	20.55	6	BRIX1	114.2	105	110	106	106.9	101.5	98.2	96	83.3	78.8
Q8WUW1	Protein BRICK1 OS=Homo sapiens OX=9606 GN=BRK1 PE=1 SV=1	31	3	6	3	75	8.7	5.45	7.34	3	BRK1	95.2	93.6	95.5	96.4	98.5	105.4	104	100.1	108.5	102.9
Q5VW32	BRO1 domain-containing protein BROX OS=Homo sapiens OX=9606 GN=BROX PE=1 SV=1	15	4	7	4	411	46.4	7.65	17.45	4	BROX	95.2	103.5	101.3	97.5	93.2	99.5	99.5	99.1	103	108.2
Q9ULD4	Bromodomain and PHD finger-containing protein 3 OS=Homo sapiens OX=9606 GN=BRPF3 PE=1 SV=2	2	2	2	2	1205	135.7	6.58	0	2	BRPF3	122.2	117.7	106	115	96	84.1	75.9	72.7	118.8	91.7
Q8TDC3	Serine/threonine-protein kinase BRSK1 OS=Homo sapiens OX=9606 GN=BRSK1 PE=1 SV=2	1	1	1	1	778	85	9.32	1.87	1	BRSK1	82.8	96.3	94.6	109.6	96	103	103.2	112.3	102.6	99.6
Q6RI45	Bromodomain and WD repeat-containing protein 3 OS=Homo sapiens OX=9606 GN=BRWD3 PE=1 SV=2	1	1	2	1	1802	203.5	7.84	2.25	1	BRWD3	102.1	101.1	63	102.5	105.8	110.3	97	146.5	81.7	89.9
P35613	Basigin OS=Homo sapiens OX=9606 GN=BSG PE=1 SV=2	34	11	74	11	385	42.2	5.66	128.15	11	BSG	96.9	96.6	98.5	98.2	101.5	105.9	95.2	102.5	104.6	100.1
Q9H0C5	BTB/POZ domain-containing protein 1 OS=Homo sapiens OX=9606 GN=BTBD1 PE=1 SV=1	4	1	1	1	482	52.7	6.1	2.53	1	BTBD1	125.6	77.5	119.2	125.9	105.4	106.8	109.1	79.9	60	90.5
P20290	Transcription factor BTF3 OS=Homo sapiens OX=9606 GN=BTF3 PE=1 SV=1	79	19	132	16	206	22.2	9.38	296.17	19	BTF3	99.6	101.3	104.1	103.9	102.2	101.5	99.1	96.5	94	97.7
Q96K17	Transcription factor BTF3 homolog 4 OS=Homo sapiens OX=9606 GN=BTF3L4 PE=1 SV=1	43	7	27	4	158	17.3	6.35	33.2	7	BTF3L4	102	95.6	103.4	100.5	103.2	101.5	100.5	100.1	93.8	99.5
O43683	Mitotic checkpoint serine/threonine-protein kinase BUB1 OS=Homo sapiens OX=9606 GN=BUB1 PE=1 SV=1	2	2	3	2	1085	122.3	6.47	0	2	BUB1	141.2	105.3	123.2	131.5	131.6	103.3	85.6	64.4	60.9	53.1
O60566	Mitotic checkpoint serine/threonine-protein kinase BUB1 beta OS=Homo sapiens OX=9606 GN=BUB1B PE=1 SV=3	6	5	11	5	1050	119.5	5.27	9.01	5	BUB1B	100	105	101.8	98	98.9	101.7	93.2	95.7	105.5	100.2
O43684	Mitotic checkpoint protein BUB3 OS=Homo sapiens OX=9606 GN=BUB3 PE=1 SV=1	52	14	47	14	328	37.1	6.84	98.56	14	BUB3	100.4	101.1	98.5	101.2	100.2	102.9	102.7	95.8	98.6	98.5
O43709	Probable 18S rRNA (guanine-N(7))-methyltransferase OS=Homo sapiens OX=9606 GN=BUD23 PE=1 SV=2	9	2	2	2	281	31.9	8.73	0	2	BUD23	97.6	95.5	100.4	108.9	98.4	101.1	96.7	106.5	92.9	102.1
P41223	Protein BUD31 homolog OS=Homo sapiens OX=9606 GN=BUD31 PE=1 SV=2	21	2	4	2	144	17	8.82	9.23	2	BUD31	112	95.7	113	100.8	108.7	97.8	107.9	98.2	78.8	87
Q13895	Bystin OS=Homo sapiens OX=9606 GN=BYSL PE=1 SV=3	30	11	24	11	437	49.6	8.12	41.31	11	BYSL	111.6	112.4	112.4	111.7	102.7	104.7	94.2	90.9	80	79.4
Q7L1Q6	eIF5-mimic protein 2 OS=Homo sapiens OX=9606 GN=BZW1 PE=1 SV=1	36	18	69	16	419	48	5.92	82.22	18	BZW1	94.3	98.2	95.7	96.8	102.4	102.6	102.8	103.6	103.9	99.8
Q9Y6E2	eIF5-mimic protein 1 OS=Homo sapiens OX=9606 GN=BZW2 PE=1 SV=1	29	11	36	9	419	48.1	6.68	70.56	11	BZW2	90.8	97.8	94.4	96.6	101.6	106.7	99.2	101.9	105.4	105.6
E9PRG8	Uncharacterized protein C11orf98 OS=Homo sapiens OX=9606 GN=C11orf98 PE=4 SV=2	21	2	4	2	123	14.2	11.53	9.73	2	C11orf98	100.5	107.5	106.5	104.4	99.1	100.1	97.7	98.4	96.9	88.9
Q99622	Protein C10 OS=Homo sapiens OX=9606 GN=C12orf57 PE=1 SV=1	40	3	5	3	126	13.2	5.14	13.78	3	C12orf57	117.6	104.5	99.1	94.5	108.7	97.7	85.2	89.8	110.6	92.4
Q8WUR7	UPF0235 protein C15orf40 OS=Homo sapiens OX=9606 GN=C15orf40 PE=1 SV=2	12	2	4	2	153	16.3	9.83	6.52	2	C15orf40	103.7	101.2	101.6	106.5	97.2	97.1	99	96.9	97.8	98.9
Q6PH81	UPF0547 protein C16orf87 OS=Homo sapiens OX=9606 GN=C16orf87 PE=1 SV=1	5	1	1	1	154	17.8	10.07	0	1	C16orf87	68.7	73.2	136.6	133	88.4	68.1	72.6	156.2	127.5	75.6
A0A1B0GUU1	Transmembrane protein C17orf113 OS=Homo sapiens OX=9606 GN=C17orf113 PE=3 SV=1	2	1	1	1	675	72.4	6.23	2.25	1	C17orf113	0	115.3	0	184.1	131.7	87.1	113.9	115.8	119.7	132.4
Q32NC0	UPF0711 protein C18orf21 OS=Homo sapiens OX=9606 GN=C18orf21 PE=1 SV=1	12	2	3	2	220	24.8	10.26	7.02	2	C18orf21	114	109.2	111	114	100	111.8	78.9	113.7	77.5	70
Q9UFG5	UPF0449 protein C19orf25 OS=Homo sapiens OX=9606 GN=C19orf25 PE=1 SV=2	25	2	4	2	118	12.9	5.07	4.64	2	C19orf25	112.8	101.2	81.7	116.4	115.9	135.2	92.9	66.5	96.7	80.8
Q8N9M1	Uncharacterized protein C19orf47 OS=Homo sapiens OX=9606 GN=C19orf47 PE=1 SV=1	3	2	7	2	422	44.7	10.11	5.13	2	C19orf47	113.6	105	103	99.1	106.2	108.9	100.8	92.5	91.7	79.3
Q9UNZ5	Leydig cell tumor 10 kDa protein homolog OS=Homo sapiens OX=9606 GN=C19orf53 PE=1 SV=1	57	9	24	9	99	10.6	11.55	28.97	9	C19orf53	100.7	100	98.7	98.6	96.8	99	101.1	101.1	101.3	102.6
Q5SNV9	Uncharacterized protein C1orf167 OS=Homo sapiens OX=9606 GN=C1orf167 PE=2 SV=2	0	1	3	1	1468	162.3	10.7	1.88	1	C1orf167	93.9	95.8	111	99.1	107.3	85.6	100.4	111.1	99.7	96.1
Q8IYL3	UPF0688 protein C1orf174 OS=Homo sapiens OX=9606 GN=C1orf174 PE=1 SV=2	13	2	3	2	243	26	6.9	5.9	2	C1orf174	115.9	90.6	81.6	51.2	120.4	121.9	95.3	151.5	98.1	73.6
Q9H246	Uncharacterized protein C1orf21 OS=Homo sapiens OX=9606 GN=C1orf21 PE=1 SV=1	6	1	1	1	121	13.9	5.22	1.69	1	C1orf21	76.9	94.8	86.1	86.1	85.4	94.7	114.1	87.7	160.5	113.7
A1L170	Uncharacterized protein C1orf226 OS=Homo sapiens OX=9606 GN=C1orf226 PE=1 SV=1	6	1	1	1	272	29	5.27	0	1	C1orf226	102.9	98.9	97.7	105.1	100.9	102.4	93.2	109.2	94.5	95.2
Q8N6N3	UPF0690 protein C1orf52 OS=Homo sapiens OX=9606 GN=C1orf52 PE=1 SV=1	10	2	2	2	182	20.6	5.21	0	2	C1orf52	103.8	100.2	99	99.1	93.5	94.5	98.7	101.9	100.6	108.7
Q07021	Complement component 1 Q subcomponent-binding protein, mitochondrial OS=Homo sapiens OX=9606 GN=C1QBP PE=1 SV=1	43	10	193	10	282	31.3	4.84	525.89	10	C1QBP	102.7	87.4	102.6	95.6	94.8	93.4	111	104.9	100.7	106.8
Q9NZP8	Complement C1r subcomponent-like protein OS=Homo sapiens OX=9606 GN=C1RL PE=1 SV=2	5	1	2	1	487	53.5	7.2	5.26	1	C1RL	82.7	93.4	109	102.6	109.1	96.7	93.9	103.6	108.2	100.8
Q9NWW7	Uncharacterized protein C2orf42 OS=Homo sapiens OX=9606 GN=C2orf42 PE=1 SV=1	4	1	1	1	574	64	8.92	2.16	1	C2orf42	86.6	92.2	96.7	132.9	86.5	98.1	126.8	106.6	94.9	78.7
Q9BVC5	Ashwin OS=Homo sapiens OX=9606 GN=C2orf49 PE=1 SV=1	8	2	4	2	232	25.8	9.74	4.78	2	C2orf49	98.1	101.3	95.9	108	101.1	103.9	108.7	92.9	100.4	89.8
A6NCS6	Uncharacterized protein C2orf72 OS=Homo sapiens OX=9606 GN=C2orf72 PE=1 SV=2	2	1	1	1	295	30.5	8.34	1.71	1	C2orf72	105.8	110	95.1	85.9	85.9	109.5	96.6	94.3	109	107.8
A6NN90	Uncharacterized protein C2orf81 OS=Homo sapiens OX=9606 GN=C2orf81 PE=3 SV=3	2	1	2	1	582	63.2	5.62	0	1	C2orf81	106.3	79.7	100.6	58.6	143.5	102.6	90.9	97	106.7	114.2
D6RIA3	Uncharacterized protein C4orf54 OS=Homo sapiens OX=9606 GN=C4orf54 PE=2 SV=1	0	1	3	1	1793	190	8.98	0	1	C4orf54	98.9	101.3	102.1	105.7	98	98.7	90.7	95.5	100.8	108.3
Q7Z6I8	UPF0461 protein C5orf24 OS=Homo sapiens OX=9606 GN=C5orf24 PE=1 SV=1	31	3	3	3	188	20.1	9.85	5.81	3	C5orf24	140	105.5	96.6	92.7	91.5	114.2	82	86.9	110.2	80.5
Q5T5N4	Uncharacterized protein C6orf118 OS=Homo sapiens OX=9606 GN=C6orf118 PE=2 SV=1	1	1	4	1	469	53.7	8.37	0	1	C6orf118	98.5	91.6	91.4	91.3	76.2	88.1	121.7	120.4	103.7	117.1
Q6UWU4	Bombesin receptor-activated protein C6orf89 OS=Homo sapiens OX=9606 GN=C6orf89 PE=1 SV=1	2	1	1	1	347	39.8	6.83	0	1	C6orf89	129	105.6	104.5	97.2	97.4	103.7	85.6	96	94.9	86
Q9BRJ6	Uncharacterized protein C7orf50 OS=Homo sapiens OX=9606 GN=C7orf50 PE=1 SV=1	36	4	8	4	194	22.1	9.64	22.24	4	C7orf50	102.7	95.8	96.8	102.3	98.2	97.3	95.7	103.4	98.9	108.8
Q9H7E9	UPF0488 protein C8orf33 OS=Homo sapiens OX=9606 GN=C8orf33 PE=1 SV=1	27	6	12	6	229	25	9.95	26.29	6	C8orf33	102.1	102.2	102.7	106.6	99.9	97.5	97	96.9	99.6	95.5
Q6P1X6	UPF0598 protein C8orf82 OS=Homo sapiens OX=9606 GN=C8orf82 PE=1 SV=2	4	1	1	1	216	23.9	9.14	0	1	C8orf82	103.1	92.2	101.4	91	87	115.8	112.5	95.9	91	110.1
Q8IXQ3	Uncharacterized protein C9orf40 OS=Homo sapiens OX=9606 GN=C9orf40 PE=1 SV=1	14	1	3	1	194	21.1	5.01	9.79	1	C9orf40	134.9	129.3	103	103.3	106.4	98.9	65.8	100	79.3	79.1
Q5W0N0	Uncharacterized protein C9orf57 OS=Homo sapiens OX=9606 GN=C9orf57 PE=1 SV=1	9	1	1	1	161	18.1	8.25	2.39	1	C9orf57	85.3	92.6	102.5	92.1	121	107.4	98.1	88.7	115.4	96.9
Q9NZ63	Telomere length and silencing protein 1 homolog OS=Homo sapiens OX=9606 GN=C9orf78 PE=1 SV=1	21	5	7	5	289	33.7	6.74	4.68	5	C9orf78	94.3	93.6	90.7	98	94.5	98.4	94.4	133.6	96.9	105.5
P00918	Carbonic anhydrase 2 OS=Homo sapiens OX=9606 GN=CA2 PE=1 SV=2	68	16	120	16	260	29.2	7.4	245.93	16	CA2	97.8	101.6	99.1	101.2	101.8	101.8	98.1	97.9	100.4	100.4
Q9Y376	Calcium-binding protein 39 OS=Homo sapiens OX=9606 GN=CAB39 PE=1 SV=1	11	5	7	5	341	39.8	6.89	8.32	5	CAB39	102.5	105.3	105.7	106.6	95.2	96	95.9	95.2	105.9	91.7
P54289	Voltage-dependent calcium channel subunit alpha-2/delta-1 OS=Homo sapiens OX=9606 GN=CACNA2D1 PE=1 SV=3	3	2	2	2	1103	124.5	5.27	0	2	CACNA2D1	91.3	106.7	99.9	93.6	98.3	103.1	99.6	97.1	103.6	106.7
Q9NY47	Voltage-dependent calcium channel subunit alpha-2/delta-2 OS=Homo sapiens OX=9606 GN=CACNA2D2 PE=1 SV=2	1	1	2	1	1150	129.7	5.8	4.7	1	CACNA2D2	97.9	91.1	107	89.5	102.8	96.7	116.9	98.5	92.9	106.8
Q08289	Voltage-dependent L-type calcium channel subunit beta-2 OS=Homo sapiens OX=9606 GN=CACNB2 PE=1 SV=3	7	2	2	2	660	73.5	8.1	0	2	CACNB2	97.3	121.3	88.2	42.5	160.5	121.5	120.3	97.8	69.8	80.9
Q9BXT2	Voltage-dependent calcium channel gamma-6 subunit OS=Homo sapiens OX=9606 GN=CACNG6 PE=1 SV=1	3	1	1	1	260	28.1	9.17	0	1	CACNG6	96.4	97.9	77.1	101.2	127.1	100.6	95.6	103.6	105.2	95.3
Q8WUQ7	Cactin OS=Homo sapiens OX=9606 GN=CACTIN PE=1 SV=3	3	1	2	1	758	88.6	9.14	5.62	1	CACTIN	98.7	105.4	103.3	102.3	100.3	92.3	91.3	101.9	100.7	103.7
Q86Y37	CDK2-associated and cullin domain-containing protein 1 OS=Homo sapiens OX=9606 GN=CACUL1 PE=1 SV=1	5	1	1	1	369	41	5.19	3.12	1	CACUL1	87.7	67.2	136.2	155.7	78.9	136.2	91.9	158.4	0	87.9
Q9HB71	Calcyclin-binding protein OS=Homo sapiens OX=9606 GN=CACYBP PE=1 SV=2	75	19	79	18	228	26.2	8.25	143.53	19	CACYBP	99.9	94	100.9	98.4	100.1	98	108.2	103.8	95.7	101.1
P27708	CAD protein OS=Homo sapiens OX=9606 GN=CAD PE=1 SV=3	29	43	97	42	2225	242.8	6.46	197.68	43	CAD	97.7	103.4	99.7	101.7	98.7	103.8	97.5	99.2	101.2	97.1
Q9BY67	Cell adhesion molecule 1 OS=Homo sapiens OX=9606 GN=CADM1 PE=1 SV=2	7	3	6	3	442	48.5	5.07	6.12	3	CADM1	99.8	99.4	93.1	93.5	87.7	98	102.4	105.3	108.4	112.3
Q86UW7	Calcium-dependent secretion activator 2 OS=Homo sapiens OX=9606 GN=CADPS2 PE=1 SV=2	1	1	1	1	1296	147.6	6.19	2.37	1	CADPS2	105	133.2	108.1	103.7	112.3	100.3	80.5	85.4	81	90.4
Q9P1Z2	Calcium-binding and coiled-coil domain-containing protein 1 OS=Homo sapiens OX=9606 GN=CALCOCO1 PE=1 SV=2	3	2	2	2	691	77.3	4.82	2.26	2	CALCOCO1	97.6	108.4	92	99.2	90	106.4	98.5	95.9	112	99.9
Q05682	Caldesmon OS=Homo sapiens OX=9606 GN=CALD1 PE=1 SV=3	13	8	19	8	793	93.2	5.66	24.13	8	CALD1	100.3	97.3	99	103.4	98.6	97.7	101.4	100.6	99.1	102.6
P0DP25	Calmodulin-3 OS=Homo sapiens OX=9606 GN=CALM3 PE=1 SV=1	77	11	106	11	149	16.8	4.22	254.89	11	CALM3	100.7	96.8	95.4	99.9	106.9	104.6	101.5	100.6	97.8	95.7
P27797	Calreticulin OS=Homo sapiens OX=9606 GN=CALR PE=1 SV=1	67	26	174	25	417	48.1	4.44	360.99	26	CALR	101.5	95.2	101	97.2	96	95.2	103.9	101	104.2	104.8
O43852	Calumenin OS=Homo sapiens OX=9606 GN=CALU PE=1 SV=2	59	18	80	17	315	37.1	4.64	188.2	18	CALU	105.6	91.1	100.3	94.9	94.4	91.5	111.1	104.7	99.9	106.5
Q14012	Calcium/calmodulin-dependent protein kinase type 1 OS=Homo sapiens OX=9606 GN=CAMK1 PE=1 SV=1	2	1	3	1	370	41.3	5.29	1.93	1	CAMK1	95.7	107.1	99.3	102.3	101.4	100.2	102.3	94.6	97.5	99.6
Q13557	Calcium/calmodulin-dependent protein kinase type II subunit delta OS=Homo sapiens OX=9606 GN=CAMK2D PE=1 SV=3	15	5	19	3	499	56.3	7.25	36.54	5	CAMK2D	95.2	93.6	101.1	101.7	98.6	95.8	103.1	104	102.3	104.8
Q86VP6	Cullin-associated NEDD8-dissociated protein 1 OS=Homo sapiens OX=9606 GN=CAND1 PE=1 SV=2	43	47	181	43	1230	136.3	5.78	289.36	47	CAND1	99.5	99.2	99.7	99.5	102.1	99.6	100.1	99.5	102.1	98.7
O75155	Cullin-associated NEDD8-dissociated protein 2 OS=Homo sapiens OX=9606 GN=CAND2 PE=1 SV=3	4	6	13	2	1236	135.2	5.68	10.39	6	CAND2	131.9	82.3	92	99.1	90.1	84.3	115.4	101.6	113.1	90.2
P27824	Calnexin OS=Homo sapiens OX=9606 GN=CANX PE=1 SV=2	50	28	148	27	592	67.5	4.6	302.24	28	CANX	108.3	92.3	101.4	95.3	93.5	93.8	108.8	102.4	100.5	103.8
Q01518	Adenylyl cyclase-associated protein 1 OS=Homo sapiens OX=9606 GN=CAP1 PE=1 SV=5	56	24	98	24	475	51.9	8.06	189.22	24	CAP1	99.7	99	98.3	98.1	102.1	101.2	102.3	98	101.8	99.6
P07384	Calpain-1 catalytic subunit OS=Homo sapiens OX=9606 GN=CAPN1 PE=1 SV=1	5	3	4	3	714	81.8	5.67	4.97	3	CAPN1	96.8	97.2	99.9	103.3	102.7	94.4	100.4	106.6	95.6	103.1
P17655	Calpain-2 catalytic subunit OS=Homo sapiens OX=9606 GN=CAPN2 PE=1 SV=6	11	5	16	5	700	79.9	4.98	29.23	5	CAPN2	96.1	103.6	94.9	98.7	96.5	105.8	106	97	101.4	100
P04632	Calpain small subunit 1 OS=Homo sapiens OX=9606 GN=CAPNS1 PE=1 SV=1	18	3	9	3	268	28.3	5.2	31.92	3	CAPNS1	90.9	100.3	95.5	101.3	106	111	98	94.9	105.2	96.9
Q14444	Caprin-1 OS=Homo sapiens OX=9606 GN=CAPRIN1 PE=1 SV=2	27	15	87	15	709	78.3	5.25	154.92	15	CAPRIN1	98.5	103.7	105.4	106.2	99.6	99.9	90.8	89.5	102.1	104.2
Q6IMN6	Caprin-2 OS=Homo sapiens OX=9606 GN=CAPRIN2 PE=1 SV=1	1	1	1	1	1127	125.8	6.71	0	1	CAPRIN2	89.4	117	105.2	126	83.6	91.3	102.2	75	113.2	97.1
P52907	F-actin-capping protein subunit alpha-1 OS=Homo sapiens OX=9606 GN=CAPZA1 PE=1 SV=3	56	10	47	9	286	32.9	5.69	124.49	10	CAPZA1	96.6	101.4	98.5	99	97.7	100	95.8	100.9	106.5	103.7
P47755	F-actin-capping protein subunit alpha-2 OS=Homo sapiens OX=9606 GN=CAPZA2 PE=1 SV=3	13	3	10	2	286	32.9	5.85	24.11	3	CAPZA2	89.5	99.1	98.3	100.4	97.9	108.2	98	97.8	106.9	103.8
P47756	F-actin-capping protein subunit beta OS=Homo sapiens OX=9606 GN=CAPZB PE=1 SV=4	49	11	37	11	277	31.3	5.59	84.27	11	CAPZB	95.5	98.2	100.2	99.9	101.4	99.1	99.2	97.4	104.8	104.4
Q9BWT7	Caspase recruitment domain-containing protein 10 OS=Homo sapiens OX=9606 GN=CARD10 PE=1 SV=2	2	2	2	2	1032	115.9	5.95	1.64	2	CARD10	108.5	98.4	99.9	103.2	107.7	90.5	97.6	103.9	91.7	98.5
Q9BX69	Caspase recruitment domain-containing protein 6 OS=Homo sapiens OX=9606 GN=CARD6 PE=1 SV=2	1	1	1	1	1037	116.4	6.37	0	1	CARD6	98	92.8	102.5	93.5	103.3	101.7	101.3	103.7	101	102.1
Q9Y2V2	Calcium-regulated heat-stable protein 1 OS=Homo sapiens OX=9606 GN=CARHSP1 PE=1 SV=2	16	2	13	2	147	15.9	8.21	35.07	2	CARHSP1	93.8	99	98.1	100.9	102	101.4	96.7	98.7	103.8	105.6
Q86X55	Histone-arginine methyltransferase CARM1 OS=Homo sapiens OX=9606 GN=CARM1 PE=1 SV=3	13	6	9	6	608	65.8	6.73	4.45	6	CARM1	95.1	97.3	96.5	109.6	101.9	108.4	87.8	99.8	103	100.6
Q5VZK9	F-actin-uncapping protein LRRC16A OS=Homo sapiens OX=9606 GN=CARMIL1 PE=1 SV=1	1	1	1	1	1371	151.5	7.85	0	1	CARMIL1	96	115.1	90.3	84.8	104.4	113.6	76.7	90.1	116	112.9
Q8N4J0	Carnosine N-methyltransferase OS=Homo sapiens OX=9606 GN=CARNMT1 PE=1 SV=1	9	3	4	3	409	47.2	6.32	2.11	3	CARNMT1	102.3	101.8	105.6	107.6	106.2	78.1	83.9	105.7	112.1	96.8
P49589	Cysteine--tRNA ligase, cytoplasmic OS=Homo sapiens OX=9606 GN=CARS1 PE=1 SV=3	27	14	20	14	748	85.4	6.76	41.04	14	CARS1	96.2	101.5	101.9	104.9	96.9	97	98.8	98	103.8	101.2
Q9HA77	Probable cysteine--tRNA ligase, mitochondrial OS=Homo sapiens OX=9606 GN=CARS2 PE=1 SV=1	3	1	1	1	564	62.2	8.34	0	1	CARS2	100.4	101.3	97.8	93.2	99.7	100.2	122.8	94.8	97.3	92.5
O15234	Protein CASC3 OS=Homo sapiens OX=9606 GN=CASC3 PE=1 SV=2	8	6	8	6	703	76.2	6.48	9.53	6	CASC3	91.2	90.8	97.5	100.7	106.9	99.2	99.9	103.6	103.7	106.5
Q96PB1	N-acetylneuraminate 9-O-acetyltransferase OS=Homo sapiens OX=9606 GN=CASD1 PE=1 SV=1	3	1	1	1	797	91.6	8.82	0	1	CASD1	0	126.3	113.7	85	0	297.6	178.3	0	94.8	104.3
Q8WXE0	Caskin-2 OS=Homo sapiens OX=9606 GN=CASKIN2 PE=1 SV=2	1	2	7	1	1202	126.7	7.09	13.53	2	CASKIN2	77.4	108.9	100.3	83.9	104.5	101	83.3	135.9	139.5	65.4
P42574	Caspase-3 OS=Homo sapiens OX=9606 GN=CASP3 PE=1 SV=2	6	2	2	2	277	31.6	6.54	0	2	CASP3	99.1	103.2	95	93.9	96.5	124.5	96.8	93.7	94.2	103.1
P49662	Caspase-4 OS=Homo sapiens OX=9606 GN=CASP4 PE=1 SV=1	5	1	3	1	377	43.2	6	4.14	1	CASP4	0	0	0	0	0	0	1000	0	0	0
Q9NQ75	Cas scaffolding protein family member 4 OS=Homo sapiens OX=9606 GN=CASS4 PE=1 SV=2	3	2	2	2	786	87.1	7.08	0	2	CASS4	79.7	96.7	111.6	106.1	106.7	107.8	70.1	109.1	108.7	103.4
P20810	Calpastatin OS=Homo sapiens OX=9606 GN=CAST PE=1 SV=4	24	15	31	15	708	76.5	5.07	55.38	15	CAST	98.3	98	98.1	98	100.8	98	104.2	104.1	97.7	102.9
P04040	Catalase OS=Homo sapiens OX=9606 GN=CAT PE=1 SV=3	23	10	18	10	527	59.7	7.39	15.22	10	CAT	96.8	101.1	102.1	102.7	94.1	99.6	98.9	99.6	104.2	100.8
Q13951	Core-binding factor subunit beta OS=Homo sapiens OX=9606 GN=CBFB PE=1 SV=2	16	4	8	4	182	21.5	6.6	2.09	4	CBFB	91.7	98.6	98.2	97.7	105.6	98.7	106.3	99.2	97.7	106.4
P16152	Carbonyl reductase [NADPH] 1 OS=Homo sapiens OX=9606 GN=CBR1 PE=1 SV=3	52	12	53	9	277	30.4	8.32	104.78	12	CBR1	100.2	101.3	100.3	103	97.6	96.6	102.3	98.8	99.6	100.2
O75828	Carbonyl reductase [NADPH] 3 OS=Homo sapiens OX=9606 GN=CBR3 PE=1 SV=3	13	4	15	1	277	30.8	6.18	19.03	4	CBR3	102.2	89.3	100.4	96.3	95.9	98.4	108.9	106.5	96	106
Q8N4T8	3-oxoacyl-[acyl-carrier-protein] reductase OS=Homo sapiens OX=9606 GN=CBR4 PE=1 SV=3	8	1	1	1	237	25.3	9.33	2.2	1	CBR4	95.7	106.3	102.1	88.3	71.6	91.3	108.7	112	119.2	104.8
P35520	Cystathionine beta-synthase OS=Homo sapiens OX=9606 GN=CBS PE=1 SV=2	38	16	43	16	551	60.5	6.65	80.01	16	CBS	93.1	98.6	96.5	97.8	97.1	99.9	101.5	101.8	105.3	108.5
P83916	Chromobox protein homolog 1 OS=Homo sapiens OX=9606 GN=CBX1 PE=1 SV=1	63	12	64	11	185	21.4	4.93	104.77	12	CBX1	98.4	94.8	94.6	96	99.7	99.9	101.3	105.2	103.1	107
Q14781	Chromobox protein homolog 2 OS=Homo sapiens OX=9606 GN=CBX2 PE=1 SV=2	9	4	6	4	532	56	10.01	14.8	4	CBX2	85.7	97	98.1	133.7	112.2	103.8	100	90.8	85.4	93.4
Q13185	Chromobox protein homolog 3 OS=Homo sapiens OX=9606 GN=CBX3 PE=1 SV=4	74	16	116	14	183	20.8	5.33	263.87	16	CBX3	98.2	91.5	98.7	97	96.6	96.7	106.1	104.1	103.4	107.6
P45973	Chromobox protein homolog 5 OS=Homo sapiens OX=9606 GN=CBX5 PE=1 SV=1	66	12	48	11	191	22.2	5.86	98.15	12	CBX5	101.7	89.1	100.8	96.1	98.9	95.1	107	103.5	102.4	105.4
Q9HC52	Chromobox protein homolog 8 OS=Homo sapiens OX=9606 GN=CBX8 PE=1 SV=3	2	1	1	1	389	43.4	9.91	2.04	1	CBX8	126.9	90.6	82.8	115.1	119.9	98.2	119.9	107.9	53	85.8
Q6P1N0	Coiled-coil and C2 domain-containing protein 1A OS=Homo sapiens OX=9606 GN=CC2D1A PE=1 SV=1	4	3	5	3	951	104	8.09	5.17	3	CC2D1A	91.8	89.3	95.2	104.3	98.9	109.7	93.8	73.7	101.8	141.4
Q5T0F9	Coiled-coil and C2 domain-containing protein 1B OS=Homo sapiens OX=9606 GN=CC2D1B PE=1 SV=1	1	1	4	1	858	94.2	5.26	7.28	1	CC2D1B	108.6	95	94.4	95	86.6	88.7	105.8	113.8	102	110.1
Q8IX12	Cell division cycle and apoptosis regulator protein 1 OS=Homo sapiens OX=9606 GN=CCAR1 PE=1 SV=2	9	12	24	12	1150	132.7	5.76	37.47	12	CCAR1	99.7	101.6	95.8	100.8	101.3	101.7	97.4	103.8	97.7	100.3
Q8N163	Cell cycle and apoptosis regulator protein 2 OS=Homo sapiens OX=9606 GN=CCAR2 PE=1 SV=2	34	24	52	24	923	102.8	5.22	87.09	24	CCAR2	103.3	99.2	97.6	99.2	99.9	100.2	103.8	100.5	96.3	99.9
Q96NT0	Coiled-coil domain-containing protein 115 OS=Homo sapiens OX=9606 GN=CCDC115 PE=1 SV=1	15	2	3	2	180	19.7	6.95	2.34	2	CCDC115	96.2	90.4	103.1	100	98.2	100.3	100	104.1	105.6	102
Q8IYX3	Coiled-coil domain-containing protein 116 OS=Homo sapiens OX=9606 GN=CCDC116 PE=1 SV=3	1	1	3	1	613	67.9	8.54	0	1	CCDC116	26.4	177.8	59.8	104.5	107.4	142.4	21.3	75.5	194.5	90.4
Q8IWD4	Coiled-coil domain-containing protein 117 OS=Homo sapiens OX=9606 GN=CCDC117 PE=1 SV=1	8	2	4	2	279	30.5	5.07	4.26	2	CCDC117	181.2	124.7	91.1	91.6	85.7	96.7	83	78.2	80.1	87.8
Q8WUD4	Coiled-coil domain-containing protein 12 OS=Homo sapiens OX=9606 GN=CCDC12 PE=1 SV=1	33	4	8	4	166	19.2	7.34	5.04	4	CCDC12	98.7	100.5	101.7	97.6	101.4	107.7	102.6	100.1	94.3	95.4
Q96CT7	Coiled-coil domain-containing protein 124 OS=Homo sapiens OX=9606 GN=CCDC124 PE=1 SV=1	64	18	78	18	223	25.8	9.54	129.97	18	CCDC124	93.5	97.6	97.9	96.5	99.2	101.1	103.2	101.7	103.5	105.8
Q8IYE0	Coiled-coil domain-containing protein 146 OS=Homo sapiens OX=9606 GN=CCDC146 PE=1 SV=2	1	1	1	1	955	112.7	8.48	0	1	CCDC146	96	106.2	93.9	97.4	116.6	99.9	96.8	99.4	96.4	97.3
A6NI56	Coiled-coil domain-containing protein 154 OS=Homo sapiens OX=9606 GN=CCDC154 PE=2 SV=5	2	2	4	2	667	75.4	8.24	3.56	2	CCDC154	75.7	77.7	99.3	93.1	95.5	94.5	86	113.9	114.3	150
Q5M9N0	Coiled-coil domain-containing protein 158 OS=Homo sapiens OX=9606 GN=CCDC158 PE=1 SV=2	2	2	4	2	1113	127.1	6.46	1.65	2	CCDC158	98.5	96.2	107.1	112.2	104.2	105	98.2	98.2	87.1	93.4
Q9P0B6	Coiled-coil domain-containing protein 167 OS=Homo sapiens OX=9606 GN=CCDC167 PE=1 SV=2	38	4	9	4	97	11.5	9.5	5.07	4	CCDC167	97	104	99.6	98.2	101.1	95.7	95	99.9	110.5	99
Q8NDH2	Leucine-rich repeat transmembrane protein CCDC168 OS=Homo sapiens OX=9606 GN=CCDC168 PE=2 SV=3	1	5	20	5	7081	801.4	8.79	5.72	5	CCDC168	96.5	100.8	100.8	98.6	97	101	98.3	103.6	101.9	101.5
Q8IYT3	Coiled-coil domain-containing protein 170 OS=Homo sapiens OX=9606 GN=CCDC170 PE=1 SV=3	2	1	1	1	715	82.2	6.64	2.16	1	CCDC170	108	87.5	102.1	106.7	89.7	106.4	91	97.3	108.7	102.6
Q7Z3E2	Coiled-coil domain-containing protein 186 OS=Homo sapiens OX=9606 GN=CCDC186 PE=1 SV=2	4	3	6	2	898	103.6	6.27	5.81	3	CCDC186	82.4	104.3	95.5	88.2	113.2	110	89.6	109.4	98.9	108.5
A0A1B0GVG4	Coiled-coil domain-containing protein 194 OS=Homo sapiens OX=9606 GN=CCDC194 PE=3 SV=1	9	2	2	2	234	24.9	9.95	0	2	CCDC194	90.3	111.5	98.4	116.3	95.9	108.5	99.8	79	105.1	95.2
Q9NVL8	Uncharacterized protein CCDC198 OS=Homo sapiens OX=9606 GN=CCDC198 PE=1 SV=2	5	2	4	2	296	34.7	9.28	5.57	2	CCDC198	87.8	85.4	85.2	92.8	99.9	105.7	95.2	126.5	109	112.6
Q86WR0	Coiled-coil domain-containing protein 25 OS=Homo sapiens OX=9606 GN=CCDC25 PE=1 SV=2	27	5	6	5	208	24.5	6.8	9.5	5	CCDC25	87.3	99.7	111.5	109.3	101.8	100.7	88	93.5	108.5	99.7
Q2M243	Coiled-coil domain-containing protein 27 OS=Homo sapiens OX=9606 GN=CCDC27 PE=1 SV=2	3	2	2	2	656	75.3	5.68	2.25	2	CCDC27	117.9	99.4	98.6	96.4	115.6	102	101.8	95.8	77.8	94.6
Q5VVM6	Coiled-coil domain-containing protein 30 OS=Homo sapiens OX=9606 GN=CCDC30 PE=2 SV=1	1	1	1	1	783	91.3	5.77	0	1	CCDC30	42.1	317.7	34.4	291.4	93.4	52.4	47.8	46.1	45.1	29.4
Q9BV29	Coiled-coil domain-containing protein 32 OS=Homo sapiens OX=9606 GN=CCDC32 PE=1 SV=2	11	1	1	1	185	20.6	4.53	3.04	1	CCDC32	0	138.9	141.2	168.8	0	159.5	79.1	192.6	119.8	0
Q96MW1	Coiled-coil domain-containing protein 43 OS=Homo sapiens OX=9606 GN=CCDC43 PE=1 SV=2	15	4	8	4	224	25.2	4.92	14.98	4	CCDC43	94.8	90.1	95.1	95.7	100.3	101.7	106.3	101.5	108.2	106.3
Q96A33	PAT complex subunit CCDC47 OS=Homo sapiens OX=9606 GN=CCDC47 PE=1 SV=1	27	11	24	11	483	55.8	4.87	32.1	11	CCDC47	102.3	99.3	103.5	96.9	97.6	102.7	101.7	96.3	101.1	98.5
Q96ER9	Mitochondrial potassium channel OS=Homo sapiens OX=9606 GN=CCDC51 PE=1 SV=2	13	5	7	5	411	45.8	8.19	12.69	5	CCDC51	107.3	97.4	98.2	98.9	102.3	95.7	98.6	97.5	100.1	104.1
Q16204	Coiled-coil domain-containing protein 6 OS=Homo sapiens OX=9606 GN=CCDC6 PE=1 SV=2	26	12	20	12	474	53.3	7.34	31.85	12	CCDC6	93.7	102.6	103.7	107.6	100.9	100.7	98.5	100.5	95.8	96.1
Q8IV32	Coiled-coil domain-containing protein 71 OS=Homo sapiens OX=9606 GN=CCDC71 PE=1 SV=3	2	1	1	1	467	49.6	11.8	1.68	1	CCDC71	99.8	100.5	103.9	104.1	93.9	95.9	99.9	97.8	103.1	101.1
A6NKD9	Coiled-coil domain-containing protein 85C OS=Homo sapiens OX=9606 GN=CCDC85C PE=1 SV=1	5	2	2	2	419	45.2	6.96	0	2	CCDC85C	103.7	114.2	101.4	108.1	101.4	102.3	83.3	98.1	98.5	88.9
Q9H6F5	Coiled-coil domain-containing protein 86 OS=Homo sapiens OX=9606 GN=CCDC86 PE=1 SV=1	25	9	22	9	360	40.2	10.33	27.41	9	CCDC86	108.8	106.4	105.9	103.7	95.7	97.4	95.7	92.5	97.3	96.5
Q9Y3X0	Coiled-coil domain-containing protein 9 OS=Homo sapiens OX=9606 GN=CCDC9 PE=1 SV=1	4	2	2	2	531	59.7	5.4	1.72	2	CCDC9	87	101.2	100.2	108	101.8	114.4	92.5	93.3	98.2	103.3
Q96F63	Coiled-coil domain-containing protein 97 OS=Homo sapiens OX=9606 GN=CCDC97 PE=1 SV=1	10	1	1	1	343	38.9	4.59	3.67	1	CCDC97	78.2	117.9	84.3	74.9	122.7	98.9	81.1	91.7	130.7	119.6
I3L3R5	Coiled-coil domain-containing glutamate-rich protein 2 OS=Homo sapiens OX=9606 GN=CCER2 PE=2 SV=1	4	1	1	1	266	30.3	5.3	1.76	1	CCER2	83.6	125.7	113.9	99.3	108.1	109.8	89.9	83.9	80.6	105.1
P13500	C-C motif chemokine 2 OS=Homo sapiens OX=9606 GN=CCL2 PE=1 SV=1	6	1	1	1	99	11	9.25	1.77	1	CCL2	88.9	94.7	101.4	95.6	109.5	103.6	89.3	110.9	99.8	106.3
P29279	CCN family member 2 OS=Homo sapiens OX=9606 GN=CCN2 PE=1 SV=2	5	1	4	1	349	38.1	8	6.61	1	CCN2	98.5	91.4	105.8	95.1	106.6	104.4	101.2	100.8	97.4	98.9
P20248	Cyclin-A2 OS=Homo sapiens OX=9606 GN=CCNA2 PE=1 SV=2	14	4	9	4	432	48.5	6.54	12.14	4	CCNA2	95.5	108.6	105.5	99.6	118.3	108	97.2	102.9	86.5	78
P14635	G2/mitotic-specific cyclin-B1 OS=Homo sapiens OX=9606 GN=CCNB1 PE=1 SV=1	12	4	10	4	433	48.3	7.47	13.03	4	CCNB1	96.3	86.1	109.8	103	123	130	104.6	99.8	75.4	72.1
O95067	G2/mitotic-specific cyclin-B2 OS=Homo sapiens OX=9606 GN=CCNB2 PE=1 SV=1	6	2	2	1	398	45.3	8.9	0	2	CCNB2	95.5	119.3	89.9	117.3	111	114.6	133.5	95.4	62.3	61.2
Q8WWL7	G2/mitotic-specific cyclin-B3 OS=Homo sapiens OX=9606 GN=CCNB3 PE=1 SV=2	1	2	2	1	1395	157.8	6.68	0	2	CCNB3	75.2	146.6	87	107.9	120.1	122.7	57.7	73.7	107.3	101.8
O75909	Cyclin-K OS=Homo sapiens OX=9606 GN=CCNK PE=1 SV=2	5	2	2	2	580	64.2	8.41	4.52	2	CCNK	87.9	104.1	114.6	90	98.1	101.4	114.6	108.8	94	86.6
Q9UK58	Cyclin-L1 OS=Homo sapiens OX=9606 GN=CCNL1 PE=1 SV=1	1	1	1	1	526	59.6	10.7	2.09	1	CCNL1	92.3	107.4	89.1	102.9	103.1	91.7	111.9	111	90.4	100.1
O60563	Cyclin-T1 OS=Homo sapiens OX=9606 GN=CCNT1 PE=1 SV=1	6	3	4	3	726	80.6	8.78	4.22	3	CCNT1	98.5	88.6	97.7	97.2	101.1	100.8	115.7	111.3	90.6	98.4
P41597	C-C chemokine receptor type 2 OS=Homo sapiens OX=9606 GN=CCR2 PE=1 SV=1	3	1	1	1	374	41.9	9.03	0	1	CCR2	68.7	126.5	135.5	98.4	81.8	84.9	98.3	99.2	96.1	110.7
O14618	Copper chaperone for superoxide dismutase OS=Homo sapiens OX=9606 GN=CCS PE=1 SV=1	10	2	4	2	274	29	5.58	10.06	2	CCS	83.7	93	95.4	96.3	91.5	118.5	126.2	99.5	97.6	98.3
P78371	T-complex protein 1 subunit beta OS=Homo sapiens OX=9606 GN=CCT2 PE=1 SV=4	86	47	388	47	535	57.5	6.46	1030.08	47	CCT2	100.3	100.9	98.7	101.1	101.5	100.5	99.2	99.4	101.2	97.3
P49368	T-complex protein 1 subunit gamma OS=Homo sapiens OX=9606 GN=CCT3 PE=1 SV=4	66	39	216	39	545	60.5	6.49	339.54	39	CCT3	99.3	101.2	98.5	100.5	99.8	99.3	99.5	99.8	100.6	101.4
P50991	T-complex protein 1 subunit delta OS=Homo sapiens OX=9606 GN=CCT4 PE=1 SV=4	79	39	312	38	539	57.9	7.83	675.35	39	CCT4	97.7	103.4	98.5	101.1	101.8	101.1	97.4	100.3	100.8	97.7
P48643	T-complex protein 1 subunit epsilon OS=Homo sapiens OX=9606 GN=CCT5 PE=1 SV=1	84	42	295	41	541	59.6	5.66	559.57	42	CCT5	98.5	95.7	98.4	98	99.3	105.3	101.8	108.9	96.2	97.9
P40227	T-complex protein 1 subunit zeta OS=Homo sapiens OX=9606 GN=CCT6A PE=1 SV=3	65	32	239	32	531	58	6.68	566.47	32	CCT6A	100.4	100.1	99.2	99.9	100	99.5	99.8	100	101.8	99.4
Q99832	T-complex protein 1 subunit eta OS=Homo sapiens OX=9606 GN=CCT7 PE=1 SV=2	72	34	218	34	543	59.3	7.65	439.01	34	CCT7	98.4	105.3	98.3	101.7	100.3	100.4	97.1	98.5	101.8	98.2
P50990	T-complex protein 1 subunit theta OS=Homo sapiens OX=9606 GN=CCT8 PE=1 SV=4	75	41	326	41	548	59.6	5.6	677.75	41	CCT8	96.7	101.5	97.9	100.3	101.8	100.8	98.6	100.8	101.3	100.3
P48509	CD151 antigen OS=Homo sapiens OX=9606 GN=CD151 PE=1 SV=3	9	3	4	3	253	28.3	7.47	4.26	3	CD151	116.2	117.7	97.7	104.4	83.4	79.9	94.1	100.6	109.2	96.8
Q5ZPR3	CD276 antigen OS=Homo sapiens OX=9606 GN=CD276 PE=1 SV=1	3	1	1	1	534	57.2	4.91	2.62	1	CD276	66.7	95.9	90	82	96.8	116.9	86.1	118.7	143.2	103.8
Q9Y5K6	CD2-associated protein OS=Homo sapiens OX=9606 GN=CD2AP PE=1 SV=1	20	11	17	11	639	71.4	6.4	21.51	11	CD2AP	95.1	96.5	99.6	100.5	102.6	102.8	104.6	97.7	101.3	99.2
O95400	CD2 antigen cytoplasmic tail-binding protein 2 OS=Homo sapiens OX=9606 GN=CD2BP2 PE=1 SV=1	39	10	21	10	341	37.6	4.61	33.82	10	CD2BP2	97.7	104.8	100.7	103.7	99.7	101.5	94.5	95.8	101.9	99.8
P16671	Platelet glycoprotein 4 OS=Homo sapiens OX=9606 GN=CD36 PE=1 SV=2	4	1	1	1	472	53	7.96	0	1	CD36	93.9	101.4	111.5	115.9	82.7	100.8	84.1	84.6	104.9	120.1
P01730	T-cell surface glycoprotein CD4 OS=Homo sapiens OX=9606 GN=CD4 PE=1 SV=1	1	1	7	1	458	51.1	9.54	0	1	CD4	111.8	114.1	104.5	103.6	84.4	91.2	91.1	98.9	99.2	101
P08174	Complement decay-accelerating factor OS=Homo sapiens OX=9606 GN=CD55 PE=1 SV=4	2	1	1	1	381	41.4	7.59	1.76	1	CD55	111.9	95.4	98.4	102.8	98.5	113.3	101.4	93.4	95.4	89.6
P13987	CD59 glycoprotein OS=Homo sapiens OX=9606 GN=CD59 PE=1 SV=1	25	3	10	3	128	14.2	6.48	18.4	3	CD59	95.2	100.5	97.3	104	98	98.1	100.3	101.7	108.2	96.7
P60033	CD81 antigen OS=Homo sapiens OX=9606 GN=CD81 PE=1 SV=1	28	4	25	4	236	25.8	5.29	61.51	4	CD81	95.4	93.8	99.3	96.3	105.2	99.8	99.1	102.4	106.9	101.8
P14209	CD99 antigen OS=Homo sapiens OX=9606 GN=CD99 PE=1 SV=1	11	2	2	2	185	18.8	4.75	2.72	2	CD99	91.3	99.6	94.2	103.5	103.8	102.2	93.1	99.3	107	106
Q8TCZ2	CD99 antigen-like protein 2 OS=Homo sapiens OX=9606 GN=CD99L2 PE=1 SV=1	2	1	6	1	262	28	5.14	6.37	1	CD99L2	105.1	93.6	102.1	95.4	96.9	93.5	99.4	101.8	107.3	105
O75794	Cell division cycle protein 123 homolog OS=Homo sapiens OX=9606 GN=CDC123 PE=1 SV=1	12	4	16	4	336	39.1	4.81	20.16	4	CDC123	98.3	101.8	106.9	101.8	102.8	102.1	96.6	94.4	97.2	98.2
Q13042	Cell division cycle protein 16 homolog OS=Homo sapiens OX=9606 GN=CDC16 PE=1 SV=2	3	2	3	2	620	71.6	5.85	2.62	2	CDC16	101.4	100.3	101.9	106.8	100.6	99.2	97.1	100.1	90.6	102
Q12834	Cell division cycle protein 20 homolog OS=Homo sapiens OX=9606 GN=CDC20 PE=1 SV=2	3	1	1	1	499	54.7	9.23	2.03	1	CDC20	88.1	89.4	66.9	182.6	111.2	71.1	102.4	115.8	105	67.6
Q9UJX2	Cell division cycle protein 23 homolog OS=Homo sapiens OX=9606 GN=CDC23 PE=1 SV=3	6	3	3	3	597	68.8	7.02	6.48	3	CDC23	123.4	95.9	108.5	113.3	90.3	86.9	108.4	99.7	89	84.7
P30260	Cell division cycle protein 27 homolog OS=Homo sapiens OX=9606 GN=CDC27 PE=1 SV=2	12	7	11	7	824	91.8	7.02	19.47	7	CDC27	106.2	106.9	104.7	98.2	100.4	98.1	97.2	97.7	95.6	95.2
Q16543	Hsp90 co-chaperone Cdc37 OS=Homo sapiens OX=9606 GN=CDC37 PE=1 SV=1	40	19	78	19	378	44.4	5.25	98.36	19	CDC37	97.8	98.4	96.9	98.8	99.1	98.1	105.6	102.7	97.9	104.7
O60508	Pre-mRNA-processing factor 17 OS=Homo sapiens OX=9606 GN=CDC40 PE=1 SV=1	8	3	5	3	579	65.5	7.06	9.36	3	CDC40	95.4	99.4	103.6	95.9	103.4	106.3	100	105.9	94.7	95.4
P60953	Cell division control protein 42 homolog OS=Homo sapiens OX=9606 GN=CDC42 PE=1 SV=2	43	8	41	7	191	21.2	6.55	92.85	8	CDC42	100.2	94.7	99.3	97.8	98	95.7	107.4	102.4	99.2	105.2
Q9H3Q1	Cdc42 effector protein 4 OS=Homo sapiens OX=9606 GN=CDC42EP4 PE=1 SV=1	10	2	2	2	356	38	5.19	4.51	2	CDC42EP4	74	98.8	156.5	123.1	68.8	94.1	89.8	142.2	77.7	75
O75419	Cell division control protein 45 homolog OS=Homo sapiens OX=9606 GN=CDC45 PE=1 SV=1	4	3	5	3	566	65.5	5.53	4.35	3	CDC45	91.6	111.3	92.8	95	96.3	97.1	99.9	96.4	106.1	113.6
Q99459	Cell division cycle 5-like protein OS=Homo sapiens OX=9606 GN=CDC5L PE=1 SV=2	51	28	80	28	802	92.2	8.18	162.87	28	CDC5L	104.4	100.8	101.7	101.2	103.5	103.8	99.1	97.9	94.3	93.2
Q6P1J9	Parafibromin OS=Homo sapiens OX=9606 GN=CDC73 PE=1 SV=1	25	11	26	11	531	60.5	9.61	51.51	11	CDC73	98.9	101.3	105.2	102.9	102.3	99.1	93	93.9	101.5	101.9
Q69YH5	Cell division cycle-associated protein 2 OS=Homo sapiens OX=9606 GN=CDCA2 PE=1 SV=2	1	1	2	1	1023	112.6	8.4	2.2	1	CDCA2	104.1	109.7	91.2	91.6	91.3	102.4	95.8	96.8	119.3	97.9
Q96FF9	Sororin OS=Homo sapiens OX=9606 GN=CDCA5 PE=1 SV=1	20	4	4	3	252	27.6	9.61	4.02	4	CDCA5	68.7	77.1	102.2	102.3	105.3	108.5	104.7	111.2	107.2	112.9
Q96GN5	Cell division cycle-associated 7-like protein OS=Homo sapiens OX=9606 GN=CDCA7L PE=1 SV=2	2	1	1	1	454	52.2	5.74	0	1	CDCA7L	148.4	180.4	126.3	239.1	0	0	146.1	159.6	0	0
Q53HL2	Borealin OS=Homo sapiens OX=9606 GN=CDCA8 PE=1 SV=2	18	4	6	4	280	31.3	9.86	9.4	4	CDCA8	102.2	97.7	110	99.9	109	111.2	94.5	99.5	82.9	92.9
P19022	Cadherin-2 OS=Homo sapiens OX=9606 GN=CDH2 PE=1 SV=4	4	2	2	2	906	99.7	4.81	5.58	2	CDH2	99.4	98.4	78.2	100.9	100.5	110.2	108.4	97.6	110.2	96.4
P06493	Cyclin-dependent kinase 1 OS=Homo sapiens OX=9606 GN=CDK1 PE=1 SV=3	57	15	54	12	297	34.1	8.4	83.77	15	CDK1	100.6	106.8	104.9	105.2	111.4	109.2	100	101.3	81.1	79.4
Q9UQ88	Cyclin-dependent kinase 11A OS=Homo sapiens OX=9606 GN=CDK11A PE=1 SV=4	3	2	3	2	783	91.3	5.36	2.21	2	CDK11A	104.5	98.1	107.1	106.9	86.4	84.9	113.5	99.7	101.2	97.9
Q9NYV4	Cyclin-dependent kinase 12 OS=Homo sapiens OX=9606 GN=CDK12 PE=1 SV=2	10	12	27	9	1490	164.1	9.44	46.97	12	CDK12	97.6	103.3	109.6	112.6	116.9	119	100.8	102	72.3	66.1
Q14004	Cyclin-dependent kinase 13 OS=Homo sapiens OX=9606 GN=CDK13 PE=1 SV=2	5	7	19	4	1512	164.8	9.69	27.55	7	CDK13	113.1	112.7	86.5	103.6	124.1	117	95	95.6	76.1	76.3
P24941	Cyclin-dependent kinase 2 OS=Homo sapiens OX=9606 GN=CDK2 PE=1 SV=2	30	8	34	5	298	33.9	8.68	41.63	8	CDK2	101.2	105.4	111.9	107.5	106.4	106.8	103.3	105	75.2	77.3
O75956	Cyclin-dependent kinase 2-associated protein 2 OS=Homo sapiens OX=9606 GN=CDK2AP2 PE=1 SV=1	14	2	6	2	126	13.1	9.48	8.13	2	CDK2AP2	103.4	97.6	97.9	97.9	99.2	93.9	93.8	104.7	94.3	117.4
P11802	Cyclin-dependent kinase 4 OS=Homo sapiens OX=9606 GN=CDK4 PE=1 SV=2	36	10	27	9	303	33.7	7.01	40.81	10	CDK4	92.4	105.5	101.9	108.8	98.6	97.9	93.7	96.6	102.4	102.1
Q00535	Cyclin-dependent kinase 5 OS=Homo sapiens OX=9606 GN=CDK5 PE=1 SV=3	20	6	18	5	292	33.3	7.66	18.11	6	CDK5	104.4	107.7	103.2	111.5	109.1	104.7	102.2	111.7	71.6	73.9
Q96JB5	CDK5 regulatory subunit-associated protein 3 OS=Homo sapiens OX=9606 GN=CDK5RAP3 PE=1 SV=2	5	3	6	3	506	56.9	4.75	3.9	3	CDK5RAP3	98.1	99.3	102.1	93.1	105.2	101.2	99.5	102.7	100.5	98.4
Q00534	Cyclin-dependent kinase 6 OS=Homo sapiens OX=9606 GN=CDK6 PE=1 SV=1	21	5	14	4	326	36.9	6.46	20.61	5	CDK6	95.3	95.6	106.1	102.2	90.9	96.4	105.2	105.2	99.7	103.5
P50613	Cyclin-dependent kinase 7 OS=Homo sapiens OX=9606 GN=CDK7 PE=1 SV=1	3	1	1	1	346	39	8.47	0	1	CDK7	99.1	95.7	97	100.8	96.9	101.9	97.3	102.8	104.7	103.7
Q5VV42	Threonylcarbamoyladenosine tRNA methylthiotransferase OS=Homo sapiens OX=9606 GN=CDKAL1 PE=1 SV=1	1	1	2	1	579	65.1	7.46	0	1	CDKAL1	102	93.8	97.5	87.3	98.4	85.7	97.1	97.2	99.4	141.5
P42771	Cyclin-dependent kinase inhibitor 2A OS=Homo sapiens OX=9606 GN=CDKN2A PE=1 SV=2	63	8	40	8	156	16.5	5.81	79.59	8	CDKN2A	90.6	104.6	93.4	99.1	102.7	104.5	97.5	98	104.8	104.7
Q9NXV6	CDKN2A-interacting protein OS=Homo sapiens OX=9606 GN=CDKN2AIP PE=1 SV=3	8	3	3	3	580	61.1	9.01	5.04	3	CDKN2AIP	122.1	104.4	92.4	89	108.4	97.2	66.7	92.4	125.4	102.1
Q96HQ2	CDKN2AIP N-terminal-like protein OS=Homo sapiens OX=9606 GN=CDKN2AIPNL PE=1 SV=1	22	2	2	2	116	13.2	5	0	2	CDKN2AIPNL	111.9	106.1	65.1	99.1	107.5	106.8	106.7	95	92.4	109.3
P42773	Cyclin-dependent kinase 4 inhibitor C OS=Homo sapiens OX=9606 GN=CDKN2C PE=1 SV=1	17	3	4	3	168	18.1	6.52	4.08	3	CDKN2C	101.7	112.5	94.5	107.7	103.1	83.9	95.6	97.3	103.3	100.5
Q01850	Cerebellar degeneration-related protein 2 OS=Homo sapiens OX=9606 GN=CDR2 PE=1 SV=2	4	1	1	1	454	51.8	5.06	0	1	CDR2	85.1	125	100.9	90.9	84.2	102.7	113.6	96.5	108.2	92.8
O95674	Phosphatidate cytidylyltransferase 2 OS=Homo sapiens OX=9606 GN=CDS2 PE=1 SV=1	4	1	1	1	445	51.4	7.09	0	1	CDS2	135.1	83	102.8	90.8	93.3	73.4	124.4	101.1	87.2	108.9
Q9UKY7	Protein CDV3 homolog OS=Homo sapiens OX=9606 GN=CDV3 PE=1 SV=1	72	10	20	10	258	27.3	6.4	30.67	10	CDV3	97.1	98.6	103.1	97.2	103.7	101.6	102.1	105.3	94.1	97.3
Q9Y232	Chromodomain Y-like protein OS=Homo sapiens OX=9606 GN=CDYL PE=1 SV=2	4	3	3	2	598	66.4	9.45	1.73	3	CDYL	150.3	114.7	93.4	116.1	74.4	97.5	103.7	103	59.4	87.6
Q03701	CCAAT/enhancer-binding protein zeta OS=Homo sapiens OX=9606 GN=CEBPZ PE=1 SV=3	15	14	28	14	1054	120.9	5.94	27.77	14	CEBPZ	105.3	104.4	105	103.3	96.6	105	97.3	94.1	98.4	90.6
Q92879	CUGBP Elav-like family member 1 OS=Homo sapiens OX=9606 GN=CELF1 PE=1 SV=2	22	11	25	11	486	52	8.46	32.97	11	CELF1	104	96.4	109.4	98.6	99.8	97.2	100.5	100	98.8	95.3
B2RD01	Putative CENPB DNA-binding domain-containing protein 1 OS=Homo sapiens OX=9606 GN=CENPBD1P PE=5 SV=1	9	1	4	1	187	21	7.03	2.02	1	CENPBD1P	112.4	123	115.6	119	94.7	95.9	85.3	94.5	79.2	80.4
Q02224	Centromere-associated protein E OS=Homo sapiens OX=9606 GN=CENPE PE=1 SV=2	2	6	12	5	2701	316.2	5.64	4.16	6	CENPE	101	114.4	107	114.4	104	109.5	82.1	89.1	95.5	83
P49454	Centromere protein F OS=Homo sapiens OX=9606 GN=CENPF PE=1 SV=3	4	13	23	12	3114	357.3	5.1	28.36	13	CENPF	109.5	99.7	102.4	104.4	116.2	109.9	85.5	90.5	91.2	90.6
Q9BS16	Centromere protein K OS=Homo sapiens OX=9606 GN=CENPK PE=1 SV=1	7	1	1	1	269	31.6	4.89	0	1	CENPK	85.3	116.1	86.9	78.1	94.8	142.8	105.3	81.7	80.7	128.3
Q71F23	Centromere protein U OS=Homo sapiens OX=9606 GN=CENPU PE=1 SV=1	8	3	3	3	418	47.5	9.13	5.33	3	CENPU	117.1	95.2	94.7	115	82.9	116.7	102.7	88.1	102.7	85
Q7Z7K6	Centromere protein V OS=Homo sapiens OX=9606 GN=CENPV PE=1 SV=1	41	8	28	8	275	29.9	9.73	50.74	8	CENPV	98.6	97.6	98.6	98.5	93.7	97.9	101.9	103.8	105.6	103.8
Q9UPN4	Centrosomal protein of 131 kDa OS=Homo sapiens OX=9606 GN=CEP131 PE=1 SV=3	3	2	3	2	1083	122.1	8.69	4.65	2	CEP131	110.8	85.1	82.4	135.6	117.2	94.6	82.3	114.6	74.5	103.1
Q5SW79	Centrosomal protein of 170 kDa OS=Homo sapiens OX=9606 GN=CEP170 PE=1 SV=1	12	19	34	18	1584	175.2	7.11	32.69	19	CEP170	96.1	105.3	97.8	103.2	104.6	106.8	91.9	100.6	97.2	96.3
O15078	Centrosomal protein of 290 kDa OS=Homo sapiens OX=9606 GN=CEP290 PE=1 SV=2	1	2	3	2	2479	290.2	5.95	3.62	2	CEP290	104.9	91.6	116	99.9	87.9	86.3	109.1	97.5	103.6	103.3
Q5VT06	Centrosome-associated protein 350 OS=Homo sapiens OX=9606 GN=CEP350 PE=1 SV=1	1	5	6	5	3117	350.7	6.33	1.91	5	CEP350	93.3	92.1	101.6	105.3	96.4	100.3	102.8	108.2	102.7	97.4
Q9BYV8	Centrosomal protein of 41 kDa OS=Homo sapiens OX=9606 GN=CEP41 PE=1 SV=1	5	1	1	1	373	41.3	8.32	2.63	1	CEP41	103.4	121.3	95.2	110.7	103.6	69.3	86.9	86.1	122.6	100.9
O95684	Centrosomal protein 43 OS=Homo sapiens OX=9606 GN=CEP43 PE=1 SV=1	8	2	2	2	399	43	4.81	6.13	2	CEP43	82	123.1	94.8	113.1	109	111.1	66.3	97.3	111.8	91.6
Q53EZ4	Centrosomal protein of 55 kDa OS=Homo sapiens OX=9606 GN=CEP55 PE=1 SV=3	6	3	4	3	464	54.1	7.01	6.69	3	CEP55	96.9	109	102.3	111.6	88.1	96.5	93.7	99.5	104.4	98.1
Q9Y592	Centrosomal protein of 83 kDa OS=Homo sapiens OX=9606 GN=CEP83 PE=1 SV=3	1	1	1	1	701	82.9	6.2	0	1	CEP83	113.4	96.4	108.3	100.4	87	91.6	108.9	100.9	95.8	97.3
Q6P2H3	Centrosomal protein of 85 kDa OS=Homo sapiens OX=9606 GN=CEP85 PE=1 SV=1	2	1	1	1	762	85.6	6	2.08	1	CEP85	98.9	98.8	100.6	115.4	90.4	91.9	89.4	84.6	124.6	105.3
Q9Y6K0	Choline/ethanolaminephosphotransferase 1 OS=Homo sapiens OX=9606 GN=CEPT1 PE=1 SV=1	5	2	4	2	416	46.5	8.21	1.77	2	CEPT1	100.8	115.6	103.9	94.8	94.9	100.1	96.6	90	107.7	95.5
Q96G23	Ceramide synthase 2 OS=Homo sapiens OX=9606 GN=CERS2 PE=1 SV=1	4	2	4	2	380	44.8	8.98	5.91	2	CERS2	108.5	104	96.2	97.3	93.8	98.6	99.7	104.5	100.2	97.2
Q12798	Centrin-1 OS=Homo sapiens OX=9606 GN=CETN1 PE=1 SV=1	12	2	3	1	172	19.6	4.88	2.85	2	CETN1	99.9	92.2	101	99.5	101.5	99.5	102.6	100.9	99.1	103.9
P41208	Centrin-2 OS=Homo sapiens OX=9606 GN=CETN2 PE=1 SV=1	32	5	26	4	172	19.7	5	43.37	5	CETN2	107.6	96.6	103.3	100.7	98.1	93	102	95.4	104.8	98.5
Q9Y6A4	Cilia- and flagella-associated protein 20 OS=Homo sapiens OX=9606 GN=CFAP20 PE=1 SV=1	9	2	10	2	193	22.8	9.76	21.75	2	CFAP20	87.6	120.8	92.5	116.8	97.7	109.9	127.3	84.8	87	75.7
P57076	Cilia- and flagella-associated protein 298 OS=Homo sapiens OX=9606 GN=CFAP298 PE=1 SV=1	20	4	7	4	290	33.2	7.44	12.99	4	CFAP298	105	91.4	107	100.8	98.8	100.1	97.6	102.6	98	98.7
Q96N23	Cilia- and flagella-associated protein 54 OS=Homo sapiens OX=9606 GN=CFAP54 PE=2 SV=3	1	2	2	2	3096	351.7	8.1	4.67	2	CFAP54	93.3	84.2	95.1	87.6	129.6	96.6	106.8	119.1	102.7	85.1
A5D8W1	Cilia- and flagella-associated protein 69 OS=Homo sapiens OX=9606 GN=CFAP69 PE=1 SV=3	2	2	2	2	941	105.8	7.17	0	2	CFAP69	97.6	93.4	108.5	101	96.8	107.2	104.8	94.9	100.7	95.1
P00751	Complement factor B OS=Homo sapiens OX=9606 GN=CFB PE=1 SV=2	3	2	4	2	764	85.5	7.06	1.92	2	CFB	123.6	112.8	86.8	116.7	82.6	81.7	81.5	102.9	117.1	94.2
Q9UEE9	Craniofacial development protein 1 OS=Homo sapiens OX=9606 GN=CFDP1 PE=1 SV=1	24	6	13	6	299	33.6	4.81	8.11	6	CFDP1	74	85.5	76.6	81.3	79	86	81.6	152.8	100.6	182.7
P23528	Cofilin-1 OS=Homo sapiens OX=9606 GN=CFL1 PE=1 SV=3	80	21	225	16	166	18.5	8.09	504.79	21	CFL1	95.1	95	97.7	95.8	100.4	100.2	106.1	103.4	100.4	105.7
Q9Y281	Cofilin-2 OS=Homo sapiens OX=9606 GN=CFL2 PE=1 SV=1	87	15	93	10	166	18.7	7.88	184.06	15	CFL2	97.4	98.7	98.5	101.4	97.7	98.5	101.5	100	100.4	105.9
Q9UFW8	CGG triplet repeat-binding protein 1 OS=Homo sapiens OX=9606 GN=CGGBP1 PE=1 SV=2	36	6	13	6	167	18.8	8.95	18.42	6	CGGBP1	98.7	105.9	95.5	103.3	97.3	99.2	83.9	98.6	111.3	106.3
Q9P2M7	Cingulin OS=Homo sapiens OX=9606 GN=CGN PE=1 SV=3	5	6	8	6	1203	137	5.52	15.46	6	CGN	102.2	108.3	110.9	97.1	97.8	108.3	96.8	85.2	104.7	88.7
Q13111	Chromatin assembly factor 1 subunit A OS=Homo sapiens OX=9606 GN=CHAF1A PE=1 SV=3	8	7	10	7	956	106.8	5.94	8.41	7	CHAF1A	110.5	100.8	109.7	101	94.9	89.5	99.3	101.2	92.5	100.6
Q13112	Chromatin assembly factor 1 subunit B OS=Homo sapiens OX=9606 GN=CHAF1B PE=1 SV=1	14	7	15	7	559	61.5	7.5	19.4	7	CHAF1B	100.5	95.5	102.6	102.3	96.1	98.2	95.8	102	104.3	102.6
Q96JM3	Chromosome alignment-maintaining phosphoprotein 1 OS=Homo sapiens OX=9606 GN=CHAMP1 PE=1 SV=2	12	9	15	9	812	89	8.44	22.62	9	CHAMP1	96.4	90.4	93.2	103.6	103.7	108.1	104.6	105.1	91.3	103.6
Q8WYQ3	Coiled-coil-helix-coiled-coil-helix domain-containing protein 10, mitochondrial OS=Homo sapiens OX=9606 GN=CHCHD10 PE=1 SV=1	23	2	3	2	142	14.1	7.84	5.19	2	CHCHD10	66.2	82	112.6	108.1	90.4	55.2	155.2	66.9	107.7	155.7
Q9Y6H1	Coiled-coil-helix-coiled-coil-helix domain-containing protein 2 OS=Homo sapiens OX=9606 GN=CHCHD2 PE=1 SV=1	38	4	20	4	151	15.5	9.22	36.98	4	CHCHD2	97.9	98.7	100	98	104	98.8	95.5	97.1	107.9	102
Q9NX63	MICOS complex subunit MIC19 OS=Homo sapiens OX=9606 GN=CHCHD3 PE=1 SV=1	39	9	28	9	227	26.1	8.28	41.96	9	CHCHD3	103.5	100.2	103.7	98.8	98.8	100.8	102.5	99.7	96	95.9
Q9BRQ6	MICOS complex subunit MIC25 OS=Homo sapiens OX=9606 GN=CHCHD6 PE=1 SV=1	10	2	3	2	235	26.4	8.85	8.94	2	CHCHD6	95.5	105.2	99.7	113.6	96.1	104.8	96.4	88.9	100	99.6
Q9BUK0	Coiled-coil-helix-coiled-coil-helix domain-containing protein 7 OS=Homo sapiens OX=9606 GN=CHCHD7 PE=1 SV=1	21	1	1	1	85	10.1	8.82	3.75	1	CHCHD7	72.8	129.2	102.7	75.8	118.1	97.6	83.3	112.2	96.2	112.2
O14646	Chromodomain-helicase-DNA-binding protein 1 OS=Homo sapiens OX=9606 GN=CHD1 PE=1 SV=2	3	6	6	5	1710	196.6	7.14	3.96	6	CHD1	94.2	92.3	106.2	98.5	105.9	97	97.7	98.8	104.6	104.6
Q86WJ1	Chromodomain-helicase-DNA-binding protein 1-like OS=Homo sapiens OX=9606 GN=CHD1L PE=1 SV=3	7	4	6	4	897	100.9	6.9	6.56	4	CHD1L	95.4	105	97.6	103.9	101.3	102.6	87.9	96.1	106.9	103.4
Q14839	Chromodomain-helicase-DNA-binding protein 4 OS=Homo sapiens OX=9606 GN=CHD4 PE=1 SV=2	29	46	92	30	1912	217.9	5.86	130.12	46	CHD4	101.5	96.4	103	98.6	98.4	98.3	101.3	101.8	98.3	102.5
Q9P2D1	Chromodomain-helicase-DNA-binding protein 7 OS=Homo sapiens OX=9606 GN=CHD7 PE=1 SV=3	3	7	9	4	2997	335.7	6.34	4.27	7	CHD7	98.4	99.3	102.2	106.1	107.9	99.6	94.5	104.2	92.3	95.4
Q9HCK8	Chromodomain-helicase-DNA-binding protein 8 OS=Homo sapiens OX=9606 GN=CHD8 PE=1 SV=5	1	4	4	2	2581	290.3	6.47	5.87	4	CHD8	161	113.1	90.1	99.5	33.1	64.4	106	116.6	104.5	111.7
O96017	Serine/threonine-protein kinase Chk2 OS=Homo sapiens OX=9606 GN=CHEK2 PE=1 SV=1	6	2	2	2	543	60.9	5.91	5.53	2	CHEK2	75.7	157.8	85.9	123.7	86.5	82.8	106.5	131.9	62.7	86.5
Q8IWX8	Calcium homeostasis endoplasmic reticulum protein OS=Homo sapiens OX=9606 GN=CHERP PE=1 SV=3	17	13	35	13	916	103.6	9.04	58.97	13	CHERP	102.2	96.5	103.5	99.6	102.2	100.4	103.9	99.3	96	96.4
Q9BWS9	Chitinase domain-containing protein 1 OS=Homo sapiens OX=9606 GN=CHID1 PE=1 SV=1	11	5	9	5	393	44.9	8.63	4.1	5	CHID1	108.6	96.7	99.9	96.1	94.8	100	96.5	102.7	105	99.7
P35790	Choline kinase alpha OS=Homo sapiens OX=9606 GN=CHKA PE=1 SV=3	6	1	1	1	457	52.2	6.55	2.84	1	CHKA	131.4	86	83.2	128.5	104.4	103.9	113	125.3	48.1	76.2
Q9HD42	Charged multivesicular body protein 1a OS=Homo sapiens OX=9606 GN=CHMP1A PE=1 SV=1	17	4	9	4	196	21.7	8.06	10.06	4	CHMP1A	99.4	102.5	102.8	102.5	101.8	97.3	100.3	98.1	98.8	96.5
Q7LBR1	Charged multivesicular body protein 1b OS=Homo sapiens OX=9606 GN=CHMP1B PE=1 SV=1	3	1	4	1	199	22.1	8.1	0	1	CHMP1B	104.4	101.5	103.3	104	91.4	93	100.7	104.7	99.2	97.6
O43633	Charged multivesicular body protein 2a OS=Homo sapiens OX=9606 GN=CHMP2A PE=1 SV=1	16	4	4	4	222	25.1	5.97	7.87	4	CHMP2A	108.2	98.1	107.1	104.7	105.7	102.2	100.4	94.2	88.7	90.9
Q9UQN3	Charged multivesicular body protein 2b OS=Homo sapiens OX=9606 GN=CHMP2B PE=1 SV=1	31	8	19	8	213	23.9	8.76	26.12	8	CHMP2B	101.6	108	99.1	100.3	95.9	100.9	96.7	96.3	97.7	103.5
Q9H444	Charged multivesicular body protein 4b OS=Homo sapiens OX=9606 GN=CHMP4B PE=1 SV=1	46	10	27	10	224	24.9	4.82	29.21	10	CHMP4B	96.7	100.1	96.5	99.5	98.9	97.2	116.1	96.8	98.2	100
Q9NZZ3	Charged multivesicular body protein 5 OS=Homo sapiens OX=9606 GN=CHMP5 PE=1 SV=1	22	5	23	5	219	24.6	4.83	37.71	5	CHMP5	94.3	99.7	98.6	101.6	99.1	101.2	102.3	100.5	102.2	100.5
Q9UHD1	Cysteine and histidine-rich domain-containing protein 1 OS=Homo sapiens OX=9606 GN=CHORDC1 PE=1 SV=2	59	17	90	17	332	37.5	7.87	208.66	17	CHORDC1	96.5	97.5	99.1	99.2	101.8	99.6	101.5	99.2	101.2	104.5
Q99653	Calcineurin B homologous protein 1 OS=Homo sapiens OX=9606 GN=CHP1 PE=1 SV=3	28	4	5	4	195	22.4	5.1	10.74	4	CHP1	95.2	90.4	104	103.8	97.1	98.7	98	101.2	111.6	100
Q9NRG0	Chromatin accessibility complex protein 1 OS=Homo sapiens OX=9606 GN=CHRAC1 PE=1 SV=1	14	1	2	1	131	14.7	5.1	4.81	1	CHRAC1	100.2	107.4	99	99.4	79.5	77.9	106.8	102.2	112.3	115.3
Q9H2X0	Chordin OS=Homo sapiens OX=9606 GN=CHRD PE=1 SV=2	1	1	2	1	955	102	7.75	1.69	1	CHRD	77.9	85.3	97.7	98.8	100.8	98.7	104.5	109.3	108.7	118.3
P02708	Acetylcholine receptor subunit alpha OS=Homo sapiens OX=9606 GN=CHRNA1 PE=1 SV=3	2	1	1	1	457	51.8	6.35	2.32	1	CHRNA1	83.9	92.2	72.1	97.4	124.6	117.9	109.1	76.7	119.1	107.1
P17787	Neuronal acetylcholine receptor subunit beta-2 OS=Homo sapiens OX=9606 GN=CHRNB2 PE=1 SV=1	1	1	3	1	502	57	6.79	0	1	CHRNB2	106.3	116.2	92.1	93.8	94.1	90	111.7	103.5	98.7	93.5
Q8NCG5	Carbohydrate sulfotransferase 4 OS=Homo sapiens OX=9606 GN=CHST4 PE=1 SV=2	4	2	2	2	386	45.1	8.92	2.01	2	CHST4	107	119.4	104.4	93.1	93.6	96.9	97.6	87.4	98.2	102.4
Q8WVB6	Chromosome transmission fidelity protein 18 homolog OS=Homo sapiens OX=9606 GN=CHTF18 PE=1 SV=1	2	3	4	2	975	107.3	7.21	4.23	3	CHTF18	103	100.5	124.1	140.6	110.7	88.8	88.5	83.6	80.9	79.3
Q9Y3Y2	Chromatin target of PRMT1 protein OS=Homo sapiens OX=9606 GN=CHTOP PE=1 SV=2	23	6	12	6	248	26.4	12.23	8.26	6	CHTOP	123.4	131.2	119.9	116.9	102.3	108.5	93.4	93.2	56.4	54.9
O15111	Inhibitor of nuclear factor kappa-B kinase subunit alpha OS=Homo sapiens OX=9606 GN=CHUK PE=1 SV=2	2	2	3	2	745	84.6	6.73	3.35	2	CHUK	103.8	101.2	98.6	104.4	100.9	99.7	103.1	89.9	99.1	99.3
Q8WUH1	Protein Churchill OS=Homo sapiens OX=9606 GN=CHURC1 PE=1 SV=3	16	1	1	1	112	12.9	4.84	2.85	1	CHURC1	105.2	108.6	109.6	102	95.6	97.8	99.9	94	91.5	95.8
Q9Y3D0	Cytosolic iron-sulfur assembly component 2B OS=Homo sapiens OX=9606 GN=CIAO2B PE=1 SV=1	44	4	9	4	163	17.7	5.19	13.28	4	CIAO2B	93.4	110.1	99.8	100.5	99.3	104.6	90.7	100.9	98.7	102
Q9H6Q4	Cytosolic iron-sulfur assembly component 3 OS=Homo sapiens OX=9606 GN=CIAO3 PE=1 SV=1	4	2	4	2	476	53	7.23	2.24	2	CIAO3	96.6	109.9	92.4	103.6	103.6	100.8	94.5	95.6	97	106
Q6FI81	Anamorsin OS=Homo sapiens OX=9606 GN=CIAPIN1 PE=1 SV=2	48	12	37	12	312	33.6	5.62	63.51	12	CIAPIN1	98.8	104.1	100.9	105.1	93.9	95.7	98.7	100.4	100	102.4
Q3SX64	Outer dense fiber protein 3-like protein 2 OS=Homo sapiens OX=9606 GN=ODF3L2 PE=1 SV=2	7	1	1	1	289	30.8	9.95	2.01	1	CIMAP1D	100.8	105.5	111.3	96.9	93	92.2	87.5	98.7	119.9	94.3
Q8TCG1	Protein CIP2A OS=Homo sapiens OX=9606 GN=CIP2A PE=1 SV=2	16	13	24	13	905	102.1	6.23	35.14	13	CIP2A	100.6	99.9	102	104.1	102	98.6	98.8	96.3	99.3	98.5
Q14011	Cold-inducible RNA-binding protein OS=Homo sapiens OX=9606 GN=CIRBP PE=1 SV=1	56	11	56	10	172	18.6	9.51	110.9	11	CIRBP	105	101.1	101.7	100.8	99.4	100.3	101.6	98.1	95.2	96.7
Q9NZ45	CDGSH iron-sulfur domain-containing protein 1 OS=Homo sapiens OX=9606 GN=CISD1 PE=1 SV=1	41	4	16	4	108	12.2	9.09	33.4	4	CISD1	97.4	95.9	98.8	101.9	92.9	94.5	101.7	101.3	108	107.6
Q8N5K1	CDGSH iron-sulfur domain-containing protein 2 OS=Homo sapiens OX=9606 GN=CISD2 PE=1 SV=1	35	4	13	4	135	15.3	9.61	34.97	4	CISD2	103.3	99.7	101.9	99.8	98.9	96.4	101.8	99.6	98.8	99.7
P0C7P0	CDGSH iron-sulfur domain-containing protein 3, mitochondrial OS=Homo sapiens OX=9606 GN=CISD3 PE=1 SV=1	6	1	1	1	127	14.2	10.55	1.8	1	CISD3	99.3	101.7	98.5	102	104.4	96.8	96.5	98.5	104	98.3
O14578	Citron Rho-interacting kinase OS=Homo sapiens OX=9606 GN=CIT PE=1 SV=2	1	3	5	3	2027	231.3	6.57	3.86	3	CIT	109.1	99.2	98.7	109.2	99.3	99.1	105.6	92.5	93.8	93.5
Q99966	Cbp/p300-interacting transactivator 1 OS=Homo sapiens OX=9606 GN=CITED1 PE=1 SV=2	30	3	5	3	193	19.9	4.77	11.19	3	CITED1	105.9	138.3	93.9	108.9	98.1	109.3	72.4	80.3	99.5	93.4
Q9ULV3	Cip1-interacting zinc finger protein OS=Homo sapiens OX=9606 GN=CIZ1 PE=1 SV=2	6	4	4	4	898	100	6.11	4.95	4	CIZ1	123.1	101.7	99.8	116.8	103.1	95.7	77.7	91	108.4	82.8
Q8WWK9	Cytoskeleton-associated protein 2 OS=Homo sapiens OX=9606 GN=CKAP2 PE=1 SV=1	20	13	27	13	683	76.9	9.41	40.08	13	CKAP2	88.6	90.8	98.4	98.3	128.9	122.4	99.1	97.4	89.2	87
Q07065	Cytoskeleton-associated protein 4 OS=Homo sapiens OX=9606 GN=CKAP4 PE=1 SV=2	54	28	80	27	602	66	5.92	141.62	28	CKAP4	101	96.7	102.3	101.5	95.2	96.5	96.5	102.2	105.1	102.9
Q14008	Cytoskeleton-associated protein 5 OS=Homo sapiens OX=9606 GN=CKAP5 PE=1 SV=3	28	48	120	48	2032	225.4	7.8	154.83	48	CKAP5	97.9	99.3	98.3	99.5	98.9	118.7	95.9	96.8	96.2	98.5
P12277	Creatine kinase B-type OS=Homo sapiens OX=9606 GN=CKB PE=1 SV=1	88	28	419	26	381	42.6	5.59	1014.66	28	CKB	92.6	101.7	94.4	98.8	104	104.3	97.5	100.5	106.5	99.7
P12532	Creatine kinase U-type, mitochondrial OS=Homo sapiens OX=9606 GN=CKMT1B PE=1 SV=1	52	20	96	17	417	47	8.34	201.35	20	CKMT1A; CKMT1B	96.3	99.2	97	96.9	98.5	98.4	98.5	101.8	109.4	103.9
P61024	Cyclin-dependent kinases regulatory subunit 1 OS=Homo sapiens OX=9606 GN=CKS1B PE=1 SV=1	41	4	11	3	79	9.7	8.94	24.9	4	CKS1B	96.4	109.4	98.1	100.6	109.7	106.9	92	95	98.2	93.7
P33552	Cyclin-dependent kinases regulatory subunit 2 OS=Homo sapiens OX=9606 GN=CKS2 PE=1 SV=1	34	4	13	3	79	9.9	8.46	19.79	4	CKS2	104.8	102.4	102.1	100.3	112	116.1	107.5	107.5	70.8	76.5
Q7Z460	CLIP-associating protein 1 OS=Homo sapiens OX=9606 GN=CLASP1 PE=1 SV=1	8	11	15	8	1538	169.3	9.03	26.33	11	CLASP1	102.5	101.1	102.2	102.9	94	95.2	99.1	99.6	104.7	98.7
O75122	CLIP-associating protein 2 OS=Homo sapiens OX=9606 GN=CLASP2 PE=1 SV=3	9	10	14	7	1294	141	8.4	16.77	10	CLASP2	85.7	110.6	102.2	101.1	91.5	96.7	101.4	103.2	102	105.4
P51801	Chloride channel protein ClC-Kb OS=Homo sapiens OX=9606 GN=CLCNKB PE=1 SV=3	1	1	2	1	687	75.4	8	1.94	1	CLCNKB	107.2	112.2	91	97	104.1	79.2	107.2	108.8	92.6	100.7
Q9Y5I7	Claudin-16 OS=Homo sapiens OX=9606 GN=CLDN16 PE=1 SV=2	5	1	1	1	235	26.1	6	2.23	1	CLDN16	95.1	101.9	94.8	107.5	94.6	94.8	109.5	120.5	94.8	86.5
P05452	Tetranectin OS=Homo sapiens OX=9606 GN=CLEC3B PE=1 SV=3	7	1	2	1	202	22.5	5.67	0	1	CLEC3B	75.5	125.4	96.7	89.4	75	93.2	83.9	114	131.1	115.8
O00299	Chloride intracellular channel protein 1 OS=Homo sapiens OX=9606 GN=CLIC1 PE=1 SV=4	80	15	75	14	241	26.9	5.17	165.59	15	CLIC1	96.8	98.6	98.6	100.3	99.5	99	101.9	99.4	102.2	103.6
Q9Y696	Chloride intracellular channel protein 4 OS=Homo sapiens OX=9606 GN=CLIC4 PE=1 SV=4	34	7	19	6	253	28.8	5.59	46.92	7	CLIC4	97.5	93.2	98.5	102	101.6	102.1	99.3	101.7	100.1	103.9
Q14677	Clathrin interactor 1 OS=Homo sapiens OX=9606 GN=CLINT1 PE=1 SV=1	25	14	31	14	625	68.2	6.42	55.98	14	CLINT1	95.9	96.4	95.4	94.3	97.3	98.6	107.5	107.1	99.4	108
P30622	CAP-Gly domain-containing linker protein 1 OS=Homo sapiens OX=9606 GN=CLIP1 PE=1 SV=2	3	5	5	4	1438	162.1	5.36	6.13	5	CLIP1	199.6	110	78.9	85.1	98.6	88	92.6	75.8	83.6	87.8
P49761	Dual specificity protein kinase CLK3 OS=Homo sapiens OX=9606 GN=CLK3 PE=1 SV=3	3	1	1	1	638	73.5	9.92	3	1	CLK3	104.2	90.7	53.5	86.9	133.6	160.3	106.6	77.2	92.7	94.3
Q9NWW5	Ceroid-lipofuscinosis neuronal protein 6 OS=Homo sapiens OX=9606 GN=CLN6 PE=1 SV=1	4	1	1	1	311	35.9	8.87	0	1	CLN6	160	129.3	46.6	45.8	142.8	139.1	125.1	50.3	74	87.1
P54105	Methylosome subunit pICln OS=Homo sapiens OX=9606 GN=CLNS1A PE=1 SV=1	59	7	43	7	237	26.2	4.11	74.86	7	CLNS1A	93.9	100.8	96.8	100.2	101.7	101.3	96.3	100.3	106.2	102.5
Q9H078	Caseinolytic peptidase B protein homolog OS=Homo sapiens OX=9606 GN=CLPB PE=1 SV=1	14	9	10	9	707	78.7	9.01	11.09	9	CLPB	109.3	97.6	104.7	99.8	97	91.5	99.6	94.2	107.1	99.1
Q16740	ATP-dependent Clp protease proteolytic subunit, mitochondrial OS=Homo sapiens OX=9606 GN=CLPP PE=1 SV=1	25	5	10	5	277	30.2	8.09	19.45	5	CLPP	99.2	100.8	95.6	104.5	95.4	98.6	102.3	95.7	100.2	107.6
O96005	Putative lipid scramblase CLPTM1 OS=Homo sapiens OX=9606 GN=CLPTM1 PE=1 SV=1	2	1	1	1	669	76	6.3	2.52	1	CLPTM1	118.9	88	118.1	90.2	96.4	81	116.2	94.7	103.9	92.5
Q96KA5	Lipid scramblase CLPTM1L OS=Homo sapiens OX=9606 GN=CLPTM1L PE=1 SV=1	3	1	2	1	538	62.2	8.56	2.08	1	CLPTM1L	91.7	110.3	101.7	97.4	99.8	101.5	99.5	93.9	104.6	99.6
O76031	ATP-dependent Clp protease ATP-binding subunit clpX-like, mitochondrial OS=Homo sapiens OX=9606 GN=CLPX PE=1 SV=2	23	14	24	14	633	69.2	7.58	20.48	14	CLPX	98.2	98.9	100.2	102.9	102.7	96.7	98.3	99.2	98	104.9
Q9HAW4	Claspin OS=Homo sapiens OX=9606 GN=CLSPN PE=1 SV=3	1	1	1	1	1339	151	4.82	0	1	CLSPN	106.7	108.8	100.2	124.9	103.3	117.4	83.2	83.5	84.6	87.3
Q9H4D0	Calsyntenin-2 OS=Homo sapiens OX=9606 GN=CLSTN2 PE=1 SV=2	1	1	1	1	955	106.9	5.39	0	1	CLSTN2	114.3	107.8	100.1	111.7	108.6	87.9	79.9	79.6	103	107.1
P09496	Clathrin light chain A OS=Homo sapiens OX=9606 GN=CLTA PE=1 SV=1	25	10	28	9	248	27.1	4.51	31.32	10	CLTA	98.9	101.3	101.9	98.8	100.4	102	101.3	97.6	99.9	97.8
P09497	Clathrin light chain B OS=Homo sapiens OX=9606 GN=CLTB PE=1 SV=1	26	8	16	8	229	25.2	4.64	16.73	8	CLTB	102.4	101.3	94.7	98.1	103.7	101	103.2	101	95.4	99.1
Q00610	Clathrin heavy chain 1 OS=Homo sapiens OX=9606 GN=CLTC PE=1 SV=5	44	66	365	52	1675	191.5	5.69	679.84	66	CLTC	98.7	99.8	99.2	100.3	100.5	100	99.3	100.6	103.2	98.5
P53675	Clathrin heavy chain 2 OS=Homo sapiens OX=9606 GN=CLTCL1 PE=1 SV=2	9	15	60	1	1640	186.9	5.85	85.54	15	CLTCL1	88.9	89.5	94.8	96	106.1	104.5	108.9	104.1	100.8	106.5
O75153	Clustered mitochondria protein homolog OS=Homo sapiens OX=9606 GN=CLUH PE=1 SV=2	21	21	50	21	1309	146.6	6.13	80.82	21	CLUH	94.2	103.9	102.5	104.2	103.6	104.4	93.5	96	98.9	98.7
Q8NFW8	N-acylneuraminate cytidylyltransferase OS=Homo sapiens OX=9606 GN=CMAS PE=1 SV=2	16	6	19	6	434	48.3	7.93	30.65	6	CMAS	97.7	101	101.7	100.4	96.3	92.1	94.5	97.8	110.2	108.4
Q96DG6	Carboxymethylenebutenolidase homolog OS=Homo sapiens OX=9606 GN=CMBL PE=1 SV=1	11	3	5	3	245	28	7.18	4.56	3	CMBL	93	101.6	94	117	96.4	103	95.5	95.5	104.9	99
Q7Z7K0	COX assembly mitochondrial protein homolog OS=Homo sapiens OX=9606 GN=CMC1 PE=1 SV=1	6	1	4	1	106	12.5	8.63	0	1	CMC1	93	94.6	97.1	105.6	92.7	94.7	100.5	95.5	107.1	119.3
Q9NRP2	COX assembly mitochondrial protein 2 homolog OS=Homo sapiens OX=9606 GN=CMC2 PE=1 SV=1	23	2	2	2	79	9.5	7.87	2.2	2	CMC2	95.1	83.6	103.1	85.4	111.5	112.4	92.6	97.4	101.8	117
P56277	Cx9C motif-containing protein 4 OS=Homo sapiens OX=9606 GN=CMC4 PE=1 SV=1	13	1	2	1	68	7.7	8.18	2.04	1	CMC4	72.4	116.9	108.4	91.5	85.8	86.4	89.5	140	82.9	126.1
P30085	UMP-CMP kinase OS=Homo sapiens OX=9606 GN=CMPK1 PE=1 SV=3	49	9	24	9	196	22.2	5.57	48.49	9	CMPK1	94.5	97.6	96.1	100.1	97.9	99.9	99.1	101.1	107.2	106.5
Q9BQ75	Protein CMSS1 OS=Homo sapiens OX=9606 GN=CMSS1 PE=1 SV=2	17	5	8	4	279	31.9	9.19	1.87	5	CMSS1	105.8	96.1	105.8	97.8	104.1	106.5	96.6	98.6	89.1	99.7
Q8N1G2	Cap-specific mRNA (nucleoside-2'-O-)-methyltransferase 1 OS=Homo sapiens OX=9606 GN=CMTR1 PE=1 SV=1	13	10	14	9	835	95.3	7.05	19.94	10	CMTR1	92.4	101	103.9	94	102.3	97.9	101.8	99.6	106.6	100.6
Q96M20	Cyclic nucleotide-binding domain-containing protein 2 OS=Homo sapiens OX=9606 GN=CNBD2 PE=2 SV=2	2	1	1	1	576	67.5	9.26	2.13	1	CNBD2	79.7	107.3	104.9	130.1	109.4	102	103.7	75.4	88.4	99.3
P62633	CCHC-type zinc finger nucleic acid binding protein OS=Homo sapiens OX=9606 GN=CNBP PE=1 SV=1	67	11	55	11	177	19.5	7.71	97.91	11	CNBP	98.8	103.4	100.5	99.8	99.5	99.6	95.3	101.8	102.1	99.3
Q96KP4	Cytosolic non-specific dipeptidase OS=Homo sapiens OX=9606 GN=CNDP2 PE=1 SV=2	25	10	29	10	475	52.8	5.97	58.75	10	CNDP2	97.8	99	98.9	101.2	98.2	100.7	100	100.4	100.1	103.7
Q14028	Cyclic nucleotide-gated cation channel beta-1 OS=Homo sapiens OX=9606 GN=CNGB1 PE=1 SV=2	1	1	1	1	1251	139.6	4.81	2.48	1	CNGB1	90.7	136.3	119.2	97.5	124.9	92.8	94.3	76.7	82.7	85
Q99439	Calponin-2 OS=Homo sapiens OX=9606 GN=CNN2 PE=1 SV=4	17	5	13	3	309	33.7	7.33	20.3	5	CNN2	100	102	97.2	103.6	98.5	104.4	91.2	94.2	100.8	108
Q15417	Calponin-3 OS=Homo sapiens OX=9606 GN=CNN3 PE=1 SV=1	43	15	55	13	329	36.4	6.05	85.83	15	CNN3	100.7	94.6	100	95.5	100.1	100.6	104.7	102.7	99	102.1
A5YKK6	CCR4-NOT transcription complex subunit 1 OS=Homo sapiens OX=9606 GN=CNOT1 PE=1 SV=2	5	12	16	12	2376	266.8	7.11	15.61	12	CNOT1	100.6	106	105.7	103	97.6	102.9	94.1	95.6	99	95.4
Q9H9A5	CCR4-NOT transcription complex subunit 10 OS=Homo sapiens OX=9606 GN=CNOT10 PE=1 SV=1	4	3	8	3	744	82.3	7.78	10.09	3	CNOT10	102.7	103.8	103.9	99.7	107.3	96.7	97.3	95.1	94.1	99.5
Q9NZN8	CCR4-NOT transcription complex subunit 2 OS=Homo sapiens OX=9606 GN=CNOT2 PE=1 SV=1	10	5	6	5	540	59.7	7.66	4.82	5	CNOT2	106.6	104.5	100.8	104.9	95.6	101.3	93.7	90.9	104.1	97.3
O75175	CCR4-NOT transcription complex subunit 3 OS=Homo sapiens OX=9606 GN=CNOT3 PE=1 SV=1	6	3	5	3	753	81.8	6.2	7.07	3	CNOT3	120.2	101.6	110.8	95.7	85.8	92.3	95.6	92.5	97.8	107.6
Q92600	CCR4-NOT transcription complex subunit 9 OS=Homo sapiens OX=9606 GN=CNOT9 PE=1 SV=1	12	3	3	3	299	33.6	8.03	2.51	3	CNOT9	95.1	89.5	106.5	109.3	97.3	106.9	105.5	102.2	92.4	95.4
P09543	2',3'-cyclic-nucleotide 3'-phosphodiesterase OS=Homo sapiens OX=9606 GN=CNP PE=1 SV=2	27	10	22	10	421	47.5	9.07	30.34	10	CNP	103.7	99.1	103.5	103.5	97.2	93.5	104.1	98	99.2	98.2
Q9Y2B0	Protein canopy homolog 2 OS=Homo sapiens OX=9606 GN=CNPY2 PE=1 SV=1	44	7	24	7	182	20.6	4.92	48.74	7	CNPY2	98.5	97.5	102.4	99.5	100.7	102.5	98	98.8	100.8	101.3
Q9BT09	Protein canopy homolog 3 OS=Homo sapiens OX=9606 GN=CNPY3 PE=1 SV=1	5	2	3	2	278	30.7	5.49	1.86	2	CNPY3	100.4	94.5	94.1	99.8	95.9	97.3	105.9	104.4	100.7	107.1
Q8N129	Protein canopy homolog 4 OS=Homo sapiens OX=9606 GN=CNPY4 PE=1 SV=1	8	1	1	1	248	28.3	4.64	0	1	CNPY4	102.1	107.3	113.3	101	111.2	100.2	92.4	95.3	81.8	95.4
Q9P232	Contactin-3 OS=Homo sapiens OX=9606 GN=CNTN3 PE=1 SV=3	1	1	5	1	1028	112.8	6.3	0	1	CNTN3	98.3	103	105.6	103.3	101.5	101.1	98.5	98.2	92.9	97.4
Q8IWV2	Contactin-4 OS=Homo sapiens OX=9606 GN=CNTN4 PE=1 SV=1	1	1	5	1	1026	113.4	7.47	12.37	1	CNTN4	96.8	85.3	106	102.3	100.4	95.6	107.9	95.4	111.3	99
Q9C0A0	Contactin-associated protein-like 4 OS=Homo sapiens OX=9606 GN=CNTNAP4 PE=1 SV=3	3	3	23	2	1308	145.2	6.68	37.43	3	CNTNAP4	104.3	98.8	97.1	94.2	102	105.3	102.3	101	99.4	95.6
Q9Y2R0	Cytochrome c oxidase assembly factor 3 homolog, mitochondrial OS=Homo sapiens OX=9606 GN=COA3 PE=1 SV=1	18	2	5	2	106	11.7	9.6	4.42	2	COA3	110.3	99.3	113	100.7	98.9	95.8	94.3	96.9	100	90.8
Q9NYJ1	Cytochrome c oxidase assembly factor 4 homolog, mitochondrial OS=Homo sapiens OX=9606 GN=COA4 PE=1 SV=2	28	4	5	3	87	10.1	6.04	3.69	4	COA4	93.1	112.7	126.2	91.1	84.4	67.5	86.5	121.3	85.1	132.1
Q5JTJ3	Cytochrome c oxidase assembly factor 6 homolog OS=Homo sapiens OX=9606 GN=COA6 PE=1 SV=1	22	3	6	3	125	14.1	8.25	6.32	3	COA6	90.1	91.1	98.4	91.1	98	94.5	104.6	96.3	100.6	135.3
Q96BR5	Cytochrome c oxidase assembly factor 7 OS=Homo sapiens OX=9606 GN=COA7 PE=1 SV=2	44	8	18	8	231	25.7	6.02	29.05	8	COA7	104.3	103	101.8	104.8	99.6	99.7	94.8	97.5	97.5	97
Q13057	Bifunctional coenzyme A synthase OS=Homo sapiens OX=9606 GN=COASY PE=1 SV=4	3	2	4	2	564	62.3	6.99	5.05	2	COASY	96.7	102.5	102	95.1	87.7	122.3	102	98.3	97.1	96.3
Q14746	Conserved oligomeric Golgi complex subunit 2 OS=Homo sapiens OX=9606 GN=COG2 PE=1 SV=1	5	3	4	3	738	83.2	6.62	2.79	3	COG2	119.2	118	107.6	125.1	94.6	82.2	96.1	69.6	104.6	82.9
Q9H9E3	Conserved oligomeric Golgi complex subunit 4 OS=Homo sapiens OX=9606 GN=COG4 PE=1 SV=3	2	1	1	1	785	89	5.19	0	1	COG4	125.6	96.5	101.4	98.7	92	109.1	89	92	111.1	84.6
Q9UP83	Conserved oligomeric Golgi complex subunit 5 OS=Homo sapiens OX=9606 GN=COG5 PE=1 SV=3	1	1	2	1	839	92.7	6.6	4.38	1	COG5	98.5	102.9	90	94.3	95.1	99.3	99.7	102.9	102.3	115.1
P38432	Coilin OS=Homo sapiens OX=9606 GN=COIL PE=1 SV=1	25	10	18	10	576	62.6	9.07	26.46	10	COIL	106.1	99.7	105.1	97.2	94.8	90	106	96.9	103.8	100.5
Q05707	Collagen alpha-1(XIV) chain OS=Homo sapiens OX=9606 GN=COL14A1 PE=1 SV=3	1	1	2	1	1796	193.4	5.3	4.48	1	COL14A1	113.5	97.5	108.4	112.7	99.2	87.8	89.3	102.4	104	85.3
P02452	Collagen alpha-1(I) chain OS=Homo sapiens OX=9606 GN=COL1A1 PE=1 SV=6	1	2	8	2	1464	138.8	5.8	10.78	2	COL1A1	56.2	54	58	58.7	66.9	67.4	58.9	484.1	46.9	49.1
P08123	Collagen alpha-2(I) chain OS=Homo sapiens OX=9606 GN=COL1A2 PE=1 SV=7	1	1	1	1	1366	129.2	8.95	1.6	1	COL1A2	22.8	24.1	44.1	47.6	56.6	43.9	17.1	657	55.5	31.1
Q86Y22	Collagen alpha-1(XXIII) chain OS=Homo sapiens OX=9606 GN=COL23A1 PE=1 SV=1	2	1	1	1	540	51.9	7.25	0	1	COL23A1	56.5	55	52.3	63.4	47	54.7	43.7	541.4	45.7	40.3
P02461	Collagen alpha-1(III) chain OS=Homo sapiens OX=9606 GN=COL3A1 PE=1 SV=4	3	3	3	3	1466	138.5	6.61	3.59	3	COL3A1	95	87.4	93.5	104.7	96.8	108.4	94	108.6	104.9	106.6
Q01955	Collagen alpha-3(IV) chain OS=Homo sapiens OX=9606 GN=COL4A3 PE=1 SV=3	0	1	2	1	1670	161.7	9.16	0	1	COL4A3	106.5	97	111.3	96.5	91.9	92.7	100.8	103.8	97.4	102.3
A6NMZ7	Collagen alpha-6(VI) chain OS=Homo sapiens OX=9606 GN=COL6A6 PE=1 SV=2	2	3	4	3	2263	247	6.89	2.2	3	COL6A6	99.7	95.7	110.4	98.3	105.6	89	106.4	91.1	104	99.8
Q14050	Collagen alpha-3(IX) chain OS=Homo sapiens OX=9606 GN=COL9A3 PE=1 SV=2	1	1	1	1	684	63.6	7.68	0	1	COL9A3	102	87.2	100.3	90.9	97.8	102.6	104.7	105	101.2	108.4
Q8NBJ5	Procollagen galactosyltransferase 1 OS=Homo sapiens OX=9606 GN=COLGALT1 PE=1 SV=1	8	5	15	5	622	71.6	7.31	9.53	5	COLGALT1	99.6	107.9	96.9	99.3	96.6	97.8	100.3	93.6	105	102.9
Q8N668	COMM domain-containing protein 1 OS=Homo sapiens OX=9606 GN=COMMD1 PE=1 SV=1	9	1	5	1	190	21.2	6.2	13.12	1	COMMD1	95.1	106	97.1	98.9	97.5	105.7	96.6	99.7	96.7	106.7
Q9H0A8	COMM domain-containing protein 4 OS=Homo sapiens OX=9606 GN=COMMD4 PE=1 SV=1	18	2	4	2	199	21.8	7.31	4.18	2	COMMD4	106	96.1	109.2	102.7	105.4	87.2	98	94.6	101.3	99.4
Q7Z4G1	COMM domain-containing protein 6 OS=Homo sapiens OX=9606 GN=COMMD6 PE=1 SV=1	21	2	3	2	85	9.6	6	2.45	2	COMMD6	116.2	107.6	99.5	104	89.4	93	106.3	91.9	94.8	97.3
Q9P000	COMM domain-containing protein 9 OS=Homo sapiens OX=9606 GN=COMMD9 PE=1 SV=2	8	2	5	2	198	21.8	5.88	6.44	2	COMMD9	99.8	122.3	102.5	95.4	91.4	99.8	97	92.3	94.7	104.8
P21964	Catechol O-methyltransferase OS=Homo sapiens OX=9606 GN=COMT PE=1 SV=2	51	8	14	8	271	30	5.47	35.4	8	COMT	93.2	99.3	99.2	99.4	94.2	97.3	99.2	104.5	107	106.8
Q86VU5	Catechol O-methyltransferase domain-containing protein 1 OS=Homo sapiens OX=9606 GN=COMTD1 PE=1 SV=1	9	1	1	1	262	28.8	8.38	2.75	1	COMTD1	84.8	88.9	115.6	79.1	100.4	84.3	108	97	129	112.8
P53621	Coatomer subunit alpha OS=Homo sapiens OX=9606 GN=COPA PE=1 SV=2	34	33	101	33	1224	138.3	7.66	201.08	33	COPA	98	100.3	102.1	101.7	101.4	100.8	99	100.2	99.6	97
P53618	Coatomer subunit beta OS=Homo sapiens OX=9606 GN=COPB1 PE=1 SV=3	27	19	51	19	953	107.1	6.05	98.84	19	COPB1	99.2	100.4	101.2	99	99	97.5	105.5	98.8	98.9	100.5
P35606	Coatomer subunit beta' OS=Homo sapiens OX=9606 GN=COPB2 PE=1 SV=2	34	26	89	26	906	102.4	5.27	185.19	26	COPB2	98.1	101.4	100.6	100	100.2	99.9	101.1	98.5	98.3	101.9
O14579	Coatomer subunit epsilon OS=Homo sapiens OX=9606 GN=COPE PE=1 SV=3	24	6	13	6	308	34.5	5.12	18.38	6	COPE	92.5	101.5	103	103.6	96.8	97	89.6	125.9	102.5	87.7
Q9Y678	Coatomer subunit gamma-1 OS=Homo sapiens OX=9606 GN=COPG1 PE=1 SV=1	33	20	55	18	874	97.7	5.47	111.19	20	COPG1	96.1	101.7	104	102.3	102.8	100.2	96.7	101	100.4	94.9
Q9UBF2	Coatomer subunit gamma-2 OS=Homo sapiens OX=9606 GN=COPG2 PE=1 SV=1	19	12	30	10	871	97.6	5.81	39.95	12	COPG2	97.2	96.6	99.8	103.4	97	99.4	105.6	99.4	98.1	103.6
P61201	COP9 signalosome complex subunit 2 OS=Homo sapiens OX=9606 GN=COPS2 PE=1 SV=1	26	11	36	11	443	51.6	5.53	46.22	11	COPS2	84.6	89	91.6	91.8	94.2	97.9	95.6	111.3	96.7	147.3
Q9UNS2	COP9 signalosome complex subunit 3 OS=Homo sapiens OX=9606 GN=COPS3 PE=1 SV=3	26	9	23	9	423	47.8	6.65	32.88	9	COPS3	100.7	99.3	102.9	99.2	100.9	102.5	98.1	98.6	100.7	97.1
Q9BT78	COP9 signalosome complex subunit 4 OS=Homo sapiens OX=9606 GN=COPS4 PE=1 SV=1	31	10	24	10	406	46.2	5.83	43.24	10	COPS4	96.1	102.5	97.4	99.4	100.4	102.1	95.1	99.3	104.9	102.9
Q92905	COP9 signalosome complex subunit 5 OS=Homo sapiens OX=9606 GN=COPS5 PE=1 SV=4	20	5	7	5	334	37.6	6.54	7.05	5	COPS5	92.9	105.5	95	98.5	100.7	99.5	87.7	103.1	112.5	104.7
Q7L5N1	COP9 signalosome complex subunit 6 OS=Homo sapiens OX=9606 GN=COPS6 PE=1 SV=1	15	3	5	3	327	36.1	5.73	8.9	3	COPS6	90.5	93.2	99.4	96.9	97.6	103.9	97.2	102.6	109.6	109.1
Q9UBW8	COP9 signalosome complex subunit 7a OS=Homo sapiens OX=9606 GN=COPS7A PE=1 SV=1	8	1	4	1	275	30.3	8.22	9.8	1	COPS7A	96.3	98.7	92.2	89.2	105.7	100.7	97	95.3	104.8	119.9
Q99627	COP9 signalosome complex subunit 8 OS=Homo sapiens OX=9606 GN=COPS8 PE=1 SV=1	39	5	31	5	209	23.2	5.38	41.78	5	COPS8	95.5	104.4	98.1	101.6	103.5	100.3	96.1	98.2	101.1	101.2
Q8WXC6	COP9 signalosome complex subunit 9 OS=Homo sapiens OX=9606 GN=COPS9 PE=1 SV=3	35	1	8	1	57	6.2	3.83	26.98	1	COPS9	89.4	109.8	88.3	100.5	100.9	108.9	88.7	98	108.6	106.9
P61923	Coatomer subunit zeta-1 OS=Homo sapiens OX=9606 GN=COPZ1 PE=1 SV=1	14	2	6	2	177	20.2	4.81	7.84	2	COPZ1	91.4	104.6	105.7	106.1	95.7	91.4	98.3	101.8	98.7	106.3
Q9Y2Z9	Ubiquinone biosynthesis monooxygenase COQ6, mitochondrial OS=Homo sapiens OX=9606 GN=COQ6 PE=1 SV=2	8	4	5	4	468	50.8	7.3	4.45	4	COQ6	91.2	107.7	98.7	99.1	102.5	97.2	97.7	94.2	107.8	103.8
Q8NI60	Atypical kinase COQ8A, mitochondrial OS=Homo sapiens OX=9606 GN=COQ8A PE=1 SV=1	11	5	9	5	647	71.9	6.99	18.62	5	COQ8A	100.2	97.1	102.2	103.4	97.5	99.6	92.3	96.4	105.8	105.5
O75208	Ubiquinone biosynthesis protein COQ9, mitochondrial OS=Homo sapiens OX=9606 GN=COQ9 PE=1 SV=1	5	2	2	2	318	35.5	5.94	1.89	2	COQ9	79.2	123.4	91.5	97.5	104.9	112.7	90.8	97.5	116.9	85.5
Q9Y5Q5	Atrial natriuretic peptide-converting enzyme OS=Homo sapiens OX=9606 GN=CORIN PE=1 SV=2	1	1	2	1	1042	116.4	5.02	2.14	1	CORIN	92.4	114.3	115.3	100.2	93.9	94.8	96.2	87.4	87.9	117.5
Q9BR76	Coronin-1B OS=Homo sapiens OX=9606 GN=CORO1B PE=1 SV=1	19	9	25	9	489	54.2	5.88	36.84	9	CORO1B	98.8	94.7	97.9	98.1	98.5	100.6	102.2	101.8	104.3	103
Q9ULV4	Coronin-1C OS=Homo sapiens OX=9606 GN=CORO1C PE=1 SV=1	34	17	55	17	474	53.2	7.08	81.65	17	CORO1C	97.4	96	98.2	95.9	98.2	99.3	102	104.1	103.1	105.8
P57737	Coronin-7 OS=Homo sapiens OX=9606 GN=CORO7 PE=1 SV=2	14	8	16	8	925	100.5	5.8	33.26	8	CORO7	86	105.5	95.3	104.1	107.6	104.6	93.8	95.5	106.8	100.7
Q14019	Coactosin-like protein OS=Homo sapiens OX=9606 GN=COTL1 PE=1 SV=3	42	7	25	7	142	15.9	5.67	31.07	7	COTL1	95.9	97.6	97.3	101	100.6	97.6	104.5	100.8	103.3	101.5
Q14061	Cytochrome c oxidase copper chaperone OS=Homo sapiens OX=9606 GN=COX17 PE=1 SV=2	32	2	4	2	63	6.9	7.24	2.1	2	COX17	92	96.5	101.6	94.6	97.9	93	97.6	99.3	107.9	119.7
P13073	Cytochrome c oxidase subunit 4 isoform 1, mitochondrial OS=Homo sapiens OX=9606 GN=COX4I1 PE=1 SV=1	47	10	71	10	169	19.6	9.51	99.96	10	COX4I1	101	99	101.9	100.2	100.4	102.3	94.4	97.5	105.8	97.4
P20674	Cytochrome c oxidase subunit 5A, mitochondrial OS=Homo sapiens OX=9606 GN=COX5A PE=1 SV=2	58	8	52	7	150	16.8	6.79	77.73	8	COX5A	100.2	101	99.6	97.3	97.5	96.3	98.1	98.6	106.7	104.5
P10606	Cytochrome c oxidase subunit 5B, mitochondrial OS=Homo sapiens OX=9606 GN=COX5B PE=1 SV=2	35	5	25	5	129	13.7	8.81	55.22	5	COX5B	98.7	94.1	100.5	97	94.7	95.4	102.9	103	106.9	106.9
P14854	Cytochrome c oxidase subunit 6B1 OS=Homo sapiens OX=9606 GN=COX6B1 PE=1 SV=2	76	6	22	6	86	10.2	7.05	34	6	COX6B1	97	97.5	94.5	96.8	96.1	96.5	102.3	103.6	100.5	114.9
P09669	Cytochrome c oxidase subunit 6C OS=Homo sapiens OX=9606 GN=COX6C PE=1 SV=2	33	3	9	3	75	8.8	10.39	15.23	3	COX6C	98.3	96.6	97	99.8	98.3	103.3	101	100.7	104.5	100.5
P14406	Cytochrome c oxidase subunit 7A2, mitochondrial OS=Homo sapiens OX=9606 GN=COX7A2 PE=1 SV=1	28	2	14	2	83	9.4	9.76	18.3	2	COX7A2	99.6	96.9	97.5	95.7	101.1	100.9	103.3	101.5	108.5	95
O14548	Cytochrome c oxidase subunit 7A-related protein, mitochondrial OS=Homo sapiens OX=9606 GN=COX7A2L PE=1 SV=2	11	1	2	1	114	12.6	9.42	2.55	1	COX7A2L	129.4	87.2	98.8	86	108.6	104.1	85	105.6	102.7	92.8
P15954	Cytochrome c oxidase subunit 7C, mitochondrial OS=Homo sapiens OX=9606 GN=COX7C PE=1 SV=1	65	4	15	3	63	7.2	10.27	21.28	4	COX7C	99.8	93.8	98.9	96.8	97.5	99.1	101.4	102.2	107.6	102.7
P10176	Cytochrome c oxidase subunit 8A, mitochondrial OS=Homo sapiens OX=9606 GN=COX8A PE=1 SV=2	13	1	7	1	69	7.6	10.24	4.19	1	COX8A	101.7	100	101.2	101	103.3	104.4	105.7	103.3	92.8	86.5
Q99829	Copine-1 OS=Homo sapiens OX=9606 GN=CPNE1 PE=1 SV=1	17	7	23	7	537	59	5.83	51.07	7	CPNE1	90.2	98.6	96.3	97.3	98.2	100.8	99.4	103.5	110.6	105.1
O75131	Copine-3 OS=Homo sapiens OX=9606 GN=CPNE3 PE=1 SV=1	39	15	54	15	537	60.1	5.85	112.18	15	CPNE3	99.1	94.3	101.2	102.7	103.9	106.1	100.6	96.9	101.1	94.2
P36551	Oxygen-dependent coproporphyrinogen-III oxidase, mitochondrial OS=Homo sapiens OX=9606 GN=CPOX PE=1 SV=3	31	13	34	13	454	50.1	8.25	58.49	13	CPOX	97.2	97.7	96.4	97.2	98.1	101.8	99	99.6	107.2	105.8
P31327	Carbamoyl-phosphate synthase [ammonia], mitochondrial OS=Homo sapiens OX=9606 GN=CPS1 PE=1 SV=2	1	2	2	1	1500	164.8	6.74	1.72	2	CPS1	79.7	74	100.1	105.9	98.4	104.9	122.3	97.9	109.5	107.3
Q10570	Cleavage and polyadenylation specificity factor subunit 1 OS=Homo sapiens OX=9606 GN=CPSF1 PE=1 SV=2	9	10	16	10	1443	160.8	6.4	28.39	10	CPSF1	100.7	102.6	101.5	105.2	102.3	102	95.9	94.9	102.1	92.9
Q9P2I0	Cleavage and polyadenylation specificity factor subunit 2 OS=Homo sapiens OX=9606 GN=CPSF2 PE=1 SV=2	7	4	10	4	782	88.4	5.11	20.48	4	CPSF2	96.3	107.5	99.6	99.2	100.3	100.6	93.4	96.4	106.1	100.5
Q9UKF6	Cleavage and polyadenylation specificity factor subunit 3 OS=Homo sapiens OX=9606 GN=CPSF3 PE=1 SV=1	11	6	12	6	684	77.4	5.6	14.51	6	CPSF3	101.3	97.1	103.8	105.4	94	96.4	99	102.8	96.8	103.6
O95639	Cleavage and polyadenylation specificity factor subunit 4 OS=Homo sapiens OX=9606 GN=CPSF4 PE=1 SV=1	4	1	2	1	269	30.2	8.31	4.36	1	CPSF4	112.8	95.8	108.3	95.2	101.3	94	97.4	99.3	93.9	102
Q16630	Cleavage and polyadenylation specificity factor subunit 6 OS=Homo sapiens OX=9606 GN=CPSF6 PE=1 SV=2	28	14	78	13	551	59.2	7.15	133.81	14	CPSF6	96.1	97	96.5	96.2	108.1	106.7	102.1	97.7	97.6	101.9
Q8N684	Cleavage and polyadenylation specificity factor subunit 7 OS=Homo sapiens OX=9606 GN=CPSF7 PE=1 SV=1	32	14	48	13	471	52	8	81.66	14	CPSF7	101.5	105.9	103.1	107.2	98.5	97.2	95.4	93.5	98.1	99.5
Q8TCG5	Carnitine O-palmitoyltransferase 1, brain isoform OS=Homo sapiens OX=9606 GN=CPT1C PE=1 SV=1	2	2	9	2	803	90.9	8.12	2.15	2	CPT1C	54.4	52.6	54.1	49.1	52.8	277.5	50.5	312.6	48.2	48.2
P23786	Carnitine O-palmitoyltransferase 2, mitochondrial OS=Homo sapiens OX=9606 GN=CPT2 PE=1 SV=2	11	6	8	6	658	73.7	8.18	4.38	6	CPT2	101	102.2	98.9	98.4	93.3	99	101.6	96.7	101.5	107.4
Q9H3G5	Probable serine carboxypeptidase CPVL OS=Homo sapiens OX=9606 GN=CPVL PE=1 SV=2	8	3	3	3	476	54.1	5.62	5.75	3	CPVL	120.1	137.4	85.6	119.1	43.6	95	90.8	113.2	112.3	83
P16220	Cyclic AMP-responsive element-binding protein 1 OS=Homo sapiens OX=9606 GN=CREB1 PE=1 SV=3	9	3	5	3	327	35.1	5.27	11.61	3	CREB1	105	107.5	98.7	96.9	97	102	102.4	95.7	101.2	93.6
Q92793	CREB-binding protein OS=Homo sapiens OX=9606 GN=CREBBP PE=1 SV=3	3	6	7	3	2442	265.2	8.53	9.69	6	CREBBP	101.6	95.3	94.8	105.6	113.8	112.1	102.4	87.6	99.8	86.9
O75629	Protein CREG1 OS=Homo sapiens OX=9606 GN=CREG1 PE=1 SV=1	20	3	3	3	220	24.1	7.59	4.8	3	CREG1	87.1	101.8	109.3	105.1	102.2	91.5	97.5	102.5	110.9	92.1
Q6UXH1	Protein disulfide isomerase CRELD2 OS=Homo sapiens OX=9606 GN=CRELD2 PE=1 SV=1	11	4	7	4	353	38.2	4.59	12.59	4	CRELD2	92.5	93	94.1	96.9	97.7	100.8	104.5	101.4	107.5	111.7
Q9P021	Cysteine-rich PDZ-binding protein OS=Homo sapiens OX=9606 GN=CRIPT PE=1 SV=1	26	3	3	3	101	11.2	9.47	2.2	3	CRIPT	104.8	99.4	102.5	98.3	104.9	97.8	101.8	101.7	91.4	97.5
P46109	Crk-like protein OS=Homo sapiens OX=9606 GN=CRKL PE=1 SV=1	39	10	30	10	303	33.8	6.74	43.57	10	CRKL	99.2	106	103.1	104.3	105.8	105.7	95.3	94.7	93.4	92.4
Q9BZJ0	Crooked neck-like protein 1 OS=Homo sapiens OX=9606 GN=CRNKL1 PE=1 SV=4	5	3	3	3	848	100.4	8	2.35	3	CRNKL1	96.9	109.6	106	98.9	97.6	94.5	104.3	102.9	94.2	95.2
Q9UKG9	Peroxisomal carnitine O-octanoyltransferase OS=Homo sapiens OX=9606 GN=CROT PE=1 SV=2	3	1	1	1	612	70.1	7.08	3.65	1	CROT	112.4	0	93.3	115	101.6	124.8	104	131.7	85.7	131.5
A4D126	D-ribitol-5-phosphate cytidylyltransferase OS=Homo sapiens OX=9606 GN=CRPPA PE=1 SV=2	3	1	3	1	451	49.8	6.25	2.28	1	CRPPA	102.8	92	104.4	98.9	98.9	97.6	106	92.9	111.4	95.2
O75718	Cartilage-associated protein OS=Homo sapiens OX=9606 GN=CRTAP PE=1 SV=1	17	6	6	6	401	46.5	5.73	8.83	6	CRTAP	109.4	97.8	102.3	98	89.8	94.6	100.5	102.6	101.8	103.2
Q6UUV7	CREB-regulated transcription coactivator 3 OS=Homo sapiens OX=9606 GN=CRTC3 PE=1 SV=2	3	2	3	2	619	66.9	6.84	0	2	CRTC3	101.2	103	102	94.2	95.7	104.6	97.4	95.2	104.9	101.7
Q9Y4K1	Beta/gamma crystallin domain-containing protein 1 OS=Homo sapiens OX=9606 GN=CRYBG1 PE=1 SV=3	2	2	2	2	1723	188.6	5.86	1.81	2	CRYBG1	94.1	119.3	75.7	112.4	83.2	98.7	77.4	105.6	140.4	93.2
Q68DQ2	Very large A-kinase anchor protein OS=Homo sapiens OX=9606 GN=CRYBG3 PE=1 SV=3	1	1	4	1	2970	330.4	5.2	0	1	CRYBG3	90.3	97	100.5	109.1	105.8	91.8	103.1	97.8	104.6	100
Q08257	Quinone oxidoreductase OS=Homo sapiens OX=9606 GN=CRYZ PE=1 SV=1	28	7	16	7	329	35.2	8.44	17.92	7	CRYZ	85.7	92.9	92.4	95.2	93.4	101.9	87.4	158.1	98.8	94.2
O95825	Quinone oxidoreductase-like protein 1 OS=Homo sapiens OX=9606 GN=CRYZL1 PE=1 SV=2	2	1	2	1	349	38.7	5.78	3.73	1	CRYZL1	109.8	92.3	101.6	96.9	97.4	96.3	115	99.4	83.2	108.1
O75390	Citrate synthase, mitochondrial OS=Homo sapiens OX=9606 GN=CS PE=1 SV=2	36	16	81	16	466	51.7	8.32	125.14	16	CS	100.7	96.3	99.9	97.9	99	98.3	103.8	99.6	103	101.5
O75534	Cold shock domain-containing protein E1 OS=Homo sapiens OX=9606 GN=CSDE1 PE=1 SV=2	56	47	162	47	798	88.8	6.25	250.06	47	CSDE1	103.3	102	99.4	101.9	104.1	103.7	99.3	99.6	95.5	91.2
P55060	Exportin-2 OS=Homo sapiens OX=9606 GN=CSE1L PE=1 SV=3	37	32	119	32	971	110.3	5.77	214.54	32	CSE1L	100.8	101.9	99.9	101.1	100.8	98.5	97.6	97	102.9	99.7
P41240	Tyrosine-protein kinase CSK OS=Homo sapiens OX=9606 GN=CSK PE=1 SV=1	14	6	15	5	450	50.7	7.06	28.11	6	CSK	103	104.6	106.6	107	105.2	104.4	100.2	101.2	85.7	82
Q7Z407	CUB and sushi domain-containing protein 3 OS=Homo sapiens OX=9606 GN=CSMD3 PE=2 SV=3	1	1	1	1	3707	405.7	6	2.46	1	CSMD3	106.9	97.7	99	95.6	104.3	87.1	101.1	109	86.1	113.2
P48729	Casein kinase I isoform alpha OS=Homo sapiens OX=9606 GN=CSNK1A1 PE=1 SV=2	20	6	12	5	337	38.9	9.57	15.15	6	CSNK1A1	98.6	108	103.2	102.7	103.1	105	96.3	94.5	98.8	89.7
P49674	Casein kinase I isoform epsilon OS=Homo sapiens OX=9606 GN=CSNK1E PE=1 SV=1	15	5	10	4	416	47.3	9.66	18.03	5	CSNK1E	102.5	110.6	118.9	112.7	99.1	101.4	89.8	99.4	80.3	85.3
P68400	Casein kinase II subunit alpha OS=Homo sapiens OX=9606 GN=CSNK2A1 PE=1 SV=1	33	9	42	8	391	45.1	7.74	68.63	9	CSNK2A1	98.8	99.8	102.3	102.5	101.1	102.5	99.6	98.4	97.2	97.7
P19784	Casein kinase II subunit alpha' OS=Homo sapiens OX=9606 GN=CSNK2A2 PE=1 SV=1	37	11	27	10	350	41.2	8.56	39.42	11	CSNK2A2	97.3	97.9	98.7	97.6	101.9	100.5	100.1	99.7	104.2	101.9
P67870	Casein kinase II subunit beta OS=Homo sapiens OX=9606 GN=CSNK2B PE=1 SV=1	21	4	11	4	215	24.9	5.55	22.81	4	CSNK2B	97.8	101.4	95.5	106.2	97.4	100.2	94.2	99.1	101.9	106.3
Q16527	Cysteine and glycine-rich protein 2 OS=Homo sapiens OX=9606 GN=CSRP2 PE=1 SV=3	66	10	22	10	193	20.9	8.62	23.91	10	CSRP2	94.8	98.7	96	136.9	99.4	100.6	91.6	93.9	95.4	92.9
P04080	Cystatin-B OS=Homo sapiens OX=9606 GN=CSTB PE=1 SV=2	68	6	39	6	98	11.1	7.56	70.22	6	CSTB	93.4	94.7	99.2	100.1	101.2	103.9	99.8	102.2	101.8	103.7
Q05048	Cleavage stimulation factor subunit 1 OS=Homo sapiens OX=9606 GN=CSTF1 PE=1 SV=1	12	4	7	4	431	48.3	6.58	13.46	4	CSTF1	105.5	100.1	105.9	111	93.8	99.9	90.3	99.1	103.1	91.1
P33240	Cleavage stimulation factor subunit 2 OS=Homo sapiens OX=9606 GN=CSTF2 PE=1 SV=1	26	12	28	7	577	60.9	6.83	60.19	12	CSTF2	112.5	109.7	100.3	98.8	98.8	98.6	94.4	91.4	97.6	97.9
Q9H0L4	Cleavage stimulation factor subunit 2 tau variant OS=Homo sapiens OX=9606 GN=CSTF2T PE=1 SV=1	14	7	13	2	616	64.4	7.25	27.29	7	CSTF2T	109.9	118.2	102.2	110.6	98.1	100.7	95.6	88.3	87.1	89.2
Q12996	Cleavage stimulation factor subunit 3 OS=Homo sapiens OX=9606 GN=CSTF3 PE=1 SV=1	20	9	21	9	717	82.9	8.12	42.26	9	CSTF3	103.5	103.2	102.2	99.9	96.4	94.5	98	98.6	102	101.8
P56545	C-terminal-binding protein 2 OS=Homo sapiens OX=9606 GN=CTBP2 PE=1 SV=1	9	4	9	2	445	48.9	6.95	13.34	4	CTBP2	101.4	106.7	98.3	108.4	94.9	94.2	101.7	99.4	97.6	97.4
P49711	Transcriptional repressor CTCF OS=Homo sapiens OX=9606 GN=CTCF PE=1 SV=1	14	7	16	7	727	82.7	6.96	25.88	7	CTCF	91	88.5	97.7	101.3	101.7	103.2	97.2	107.6	105.2	106.6
Q05D32	CTD small phosphatase-like protein 2 OS=Homo sapiens OX=9606 GN=CTDSPL2 PE=1 SV=2	9	3	3	3	466	53	6.4	5.2	3	CTDSPL2	164.1	91.1	91.1	86.7	81.9	85.7	88.7	109.2	112.2	89.4
P32929	Cystathionine gamma-lyase OS=Homo sapiens OX=9606 GN=CTH PE=1 SV=3	19	5	10	5	405	44.5	6.7	19.7	5	CTH	90.6	96.2	98.7	98.1	108.7	119.4	94.5	98.3	99.7	95.8
P35221	Catenin alpha-1 OS=Homo sapiens OX=9606 GN=CTNNA1 PE=1 SV=1	24	18	27	12	906	100	6.29	48.6	18	CTNNA1	102.8	102.9	98.3	102.1	97.5	96.5	99.6	99.5	100.9	99.8
P26232	Catenin alpha-2 OS=Homo sapiens OX=9606 GN=CTNNA2 PE=1 SV=5	9	7	10	1	953	105.2	5.71	12.34	7	CTNNA2	94.5	102	102.2	95.3	101.4	88.1	101.4	93.1	117.5	104.6
P35222	Catenin beta-1 OS=Homo sapiens OX=9606 GN=CTNNB1 PE=1 SV=1	9	5	9	5	781	85.4	5.86	13.78	5	CTNNB1	103.6	98.5	103.3	98.8	99.5	101.2	94.9	99.1	108.3	92.8
Q8WYA6	Beta-catenin-like protein 1 OS=Homo sapiens OX=9606 GN=CTNNBL1 PE=1 SV=1	13	7	13	7	563	65.1	5.05	15.28	7	CTNNBL1	103.9	102.6	98.5	96	102	105.4	103.3	103.6	93.4	91.4
O60716	Catenin delta-1 OS=Homo sapiens OX=9606 GN=CTNND1 PE=1 SV=1	20	15	33	15	968	108.1	6.23	37.28	15	CTNND1	97.1	99.9	97.4	99.1	100.4	104.1	93.9	100.1	105.6	102.4
P17812	CTP synthase 1 OS=Homo sapiens OX=9606 GN=CTPS1 PE=1 SV=2	41	20	69	16	591	66.6	6.46	146.62	20	CTPS1	100.6	105.8	98.1	100.9	101.1	100.7	95.5	96.5	103.6	97.2
Q6PD62	RNA polymerase-associated protein CTR9 homolog OS=Homo sapiens OX=9606 GN=CTR9 PE=1 SV=1	11	11	14	11	1173	133.4	6.77	20.84	11	CTR9	101.3	102.9	101.7	102.3	97.4	99.7	99.6	98.9	95.8	100.5
Q99895	Chymotrypsin-C OS=Homo sapiens OX=9606 GN=CTRC PE=1 SV=2	3	1	2	1	268	29.5	7.59	0	1	CTRC	99.3	96.5	100.8	106	91.4	89.3	92.8	97.9	122.2	103.8
P10619	Lysosomal protective protein OS=Homo sapiens OX=9606 GN=CTSA PE=1 SV=2	1	1	2	1	480	54.4	6.61	0	1	CTSA	104.2	109.9	103.2	99.4	88.2	95	100.6	98.3	95.1	106
P07858	Cathepsin B OS=Homo sapiens OX=9606 GN=CTSB PE=1 SV=3	6	2	2	2	339	37.8	6.3	2.24	2	CTSB	90.1	86.6	103.8	98.1	95.6	109.7	84.4	110.5	118.2	103
P53634	Dipeptidyl peptidase 1 OS=Homo sapiens OX=9606 GN=CTSC PE=1 SV=2	11	5	9	5	463	51.8	6.99	6.56	5	CTSC	100.1	88.9	83.5	96.9	128.1	123.3	119.1	76.2	110.1	73.7
P07339	Cathepsin D OS=Homo sapiens OX=9606 GN=CTSD PE=1 SV=1	33	11	47	11	412	44.5	6.54	79.16	11	CTSD	103.4	97.6	100.1	99.9	97.7	96.7	93.4	96.8	110	104.3
O60911	Cathepsin L2 OS=Homo sapiens OX=9606 GN=CTSV PE=1 SV=2	2	1	5	1	334	37.3	8.76	7.48	1	CTSV	117.7	93.9	96.9	93.2	101.1	102	93.7	93.6	104.7	103.1
Q14247	Src substrate cortactin OS=Homo sapiens OX=9606 GN=CTTN PE=1 SV=2	42	21	56	21	550	61.5	5.4	87.07	21	CTTN	95.4	104.9	99.2	102.3	98.7	102.7	92.2	98.9	105.3	100.4
Q9P2B4	CTTNBP2 N-terminal-like protein OS=Homo sapiens OX=9606 GN=CTTNBP2NL PE=1 SV=2	4	3	5	3	639	70.1	8.06	8.06	3	CTTNBP2NL	105.6	108.7	98.3	96.2	108.7	110.2	98.1	95.9	90.6	87.7
Q2VPK5	Cytoplasmic tRNA 2-thiolation protein 2 OS=Homo sapiens OX=9606 GN=CTU2 PE=1 SV=1	2	1	2	1	515	56.1	6.32	4.33	1	CTU2	101.8	114.3	118.1	126.7	85.2	124.6	78.2	104.4	65.3	81.4
Q13616	Cullin-1 OS=Homo sapiens OX=9606 GN=CUL1 PE=1 SV=2	9	7	10	7	776	89.6	8	12.92	7	CUL1	102.7	106.3	102.9	107.7	101.7	96.3	96.4	96	95.1	95.1
Q13617	Cullin-2 OS=Homo sapiens OX=9606 GN=CUL2 PE=1 SV=2	12	8	13	8	745	86.9	6.92	11.03	8	CUL2	104.3	130.6	103.6	116.2	89.4	100.8	77.5	89.3	101.8	86.4
Q13618	Cullin-3 OS=Homo sapiens OX=9606 GN=CUL3 PE=1 SV=2	14	10	20	10	768	88.9	8.48	32.8	10	CUL3	96	96.3	100.3	98.8	111.5	99.5	98.1	100	99.8	99.8
Q13619	Cullin-4A OS=Homo sapiens OX=9606 GN=CUL4A PE=1 SV=3	5	4	13	1	759	87.6	8.13	28.05	4	CUL4A	86.8	102.6	87.7	103.6	101.7	100.5	91.3	96.9	116.2	112.6
Q13620	Cullin-4B OS=Homo sapiens OX=9606 GN=CUL4B PE=1 SV=4	19	15	41	12	913	103.9	7.37	75.06	15	CUL4B	96.8	99.6	94.7	98.2	97.8	99.1	96.9	97.8	98.4	120.8
Q93034	Cullin-5 OS=Homo sapiens OX=9606 GN=CUL5 PE=1 SV=4	4	3	7	3	780	90.9	7.94	6.03	3	CUL5	65.8	69.5	68.1	68.7	69.6	70	68.4	65.6	63	391.3
Q96C57	Protein CUSTOS OS=Homo sapiens OX=9606 GN=CUSTOS PE=1 SV=2	29	4	8	4	262	28.2	9.42	18.79	4	CUSTOS	120	91	106	101	86.6	87.4	106.7	105.2	95.7	100.4
Q9NTM9	Copper homeostasis protein cutC homolog OS=Homo sapiens OX=9606 GN=CUTC PE=1 SV=1	5	1	1	1	273	29.3	8.18	0	1	CUTC	87.2	108.2	82.1	129.8	105.2	103.8	92.8	91	117.9	82.1
P39880	Homeobox protein cut-like 1 OS=Homo sapiens OX=9606 GN=CUX1 PE=1 SV=3	4	5	6	5	1505	164.1	5.9	3.76	5	CUX1	99.3	105	102.6	101.2	98.2	94	99.2	94.3	108.2	98
Q9P013	Spliceosome-associated protein CWC15 homolog OS=Homo sapiens OX=9606 GN=CWC15 PE=1 SV=2	18	5	10	5	229	26.6	5.71	12.89	5	CWC15	105.6	108.4	106.5	105.5	100.7	102.4	90.9	97.3	91.4	91.4
Q9HCG8	Pre-mRNA-splicing factor CWC22 homolog OS=Homo sapiens OX=9606 GN=CWC22 PE=1 SV=3	4	3	5	3	908	105.4	7.03	7.3	3	CWC22	112.5	108.2	101.4	106.1	99	91.6	93.7	98.2	93.9	95.3
Q6UX04	Spliceosome-associated protein CWC27 homolog OS=Homo sapiens OX=9606 GN=CWC27 PE=1 SV=1	13	6	13	6	472	53.8	5.8	12.36	6	CWC27	93.1	96.9	99.1	99.6	100.4	98	100.9	100.6	103.2	108.3
Q69YN2	CWF19-like protein 1 OS=Homo sapiens OX=9606 GN=CWF19L1 PE=1 SV=2	10	4	4	4	538	60.6	7.24	6.84	4	CWF19L1	120.3	112.6	95.6	80	107.2	55.3	75.5	145.6	131	76.8
Q2TBE0	CWF19-like protein 2 OS=Homo sapiens OX=9606 GN=CWF19L2 PE=1 SV=4	5	4	4	4	894	103.7	8.65	4.56	4	CWF19L2	68.5	122.2	85.1	106.4	117.4	114.9	90.1	117.4	95	82.9
P78310	Coxsackievirus and adenovirus receptor OS=Homo sapiens OX=9606 GN=CXADR PE=1 SV=1	15	5	9	5	365	40	7.56	16.1	5	CXADR	104.4	94.1	108.1	100.9	99	93.8	97.5	97.9	106.4	98
O00574	C-X-C chemokine receptor type 6 OS=Homo sapiens OX=9606 GN=CXCR6 PE=2 SV=1	6	1	1	1	342	39.3	8.06	0	1	CXCR6	85.6	94	94.6	104.9	102	104.2	103.1	106.8	105.9	98.8
P00167	Cytochrome b5 OS=Homo sapiens OX=9606 GN=CYB5A PE=1 SV=2	47	5	12	5	134	15.3	4.96	22.49	5	CYB5A	96.5	97.3	101.9	101	92.5	97.1	99.3	101	104.8	108.7
O43169	Cytochrome b5 type B OS=Homo sapiens OX=9606 GN=CYB5B PE=1 SV=3	56	5	13	5	150	16.7	4.97	37.1	5	CYB5B	87.9	107.5	96.4	103.1	104.8	109.5	79.7	94.5	127.9	88.7
Q8WUJ1	Neuferricin OS=Homo sapiens OX=9606 GN=CYB5D2 PE=1 SV=1	3	1	3	1	264	28.7	8.4	3.52	1	CYB5D2	0	0	122.5	111.1	140.5	110.3	198.4	0	130	187.2
Q9UHQ9	NADH-cytochrome b5 reductase 1 OS=Homo sapiens OX=9606 GN=CYB5R1 PE=1 SV=1	20	5	9	5	305	34.1	9.38	11.83	5	CYB5R1	98.8	102.1	106.8	102.7	99.2	98.7	99.4	99.5	100	92.8
P00387	NADH-cytochrome b5 reductase 3 OS=Homo sapiens OX=9606 GN=CYB5R3 PE=1 SV=3	33	7	20	7	301	34.2	7.59	36.55	7	CYB5R3	103.1	101.7	95.5	99.9	99.5	101.9	98.1	96.5	110.5	93.3
P08574	Cytochrome c1, heme protein, mitochondrial OS=Homo sapiens OX=9606 GN=CYC1 PE=1 SV=3	27	7	22	7	325	35.4	9	32.58	7	CYC1	99.1	101.3	102.2	99.6	98.7	97.7	98.5	99.6	106.2	97.2
P99999	Cytochrome c OS=Homo sapiens OX=9606 GN=CYCS PE=1 SV=2	27	5	13	5	105	11.7	9.57	6.77	5	CYCS	90.6	93	103.4	99.1	93	97.5	98.3	104	112.9	108.2
Q7L576	Cytoplasmic FMR1-interacting protein 1 OS=Homo sapiens OX=9606 GN=CYFIP1 PE=1 SV=1	7	8	15	3	1253	145.1	6.9	18.3	8	CYFIP1	96.1	102.4	100.1	93.4	91.4	98.5	93	107.9	107	110.2
Q96F07	Cytoplasmic FMR1-interacting protein 2 OS=Homo sapiens OX=9606 GN=CYFIP2 PE=1 SV=2	4	6	13	1	1278	148.3	7.31	13.56	6	CYFIP2	106.8	101.6	103.8	101.2	101	100.8	100.6	97.2	87.6	99.3
Q9NQC7	Ubiquitin carboxyl-terminal hydrolase CYLD OS=Homo sapiens OX=9606 GN=CYLD PE=1 SV=1	1	1	2	1	956	107.2	5.59	4.07	1	CYLD	88.6	98.1	124.8	93.6	117.8	98.6	82.3	114.9	86.1	95.3
P11511	Aromatase OS=Homo sapiens OX=9606 GN=CYP19A1 PE=1 SV=3	1	1	3	1	503	57.8	7.5	3.52	1	CYP19A1	105.4	92	103.8	103.4	103.6	83.3	108	97.6	100.2	102.7
Q07973	1,25-dihydroxyvitamin D(3) 24-hydroxylase, mitochondrial OS=Homo sapiens OX=9606 GN=CYP24A1 PE=1 SV=2	7	2	2	2	514	58.8	8.75	2.49	2	CYP24A1	79.4	109.3	120.7	64.5	93	141.7	85.8	90.5	105.8	109.5
P20813	Cytochrome P450 2B6 OS=Homo sapiens OX=9606 GN=CYP2B6 PE=1 SV=1	1	1	1	1	491	56.2	8.28	0	1	CYP2B6	93.8	105.3	98.2	111.4	107.2	93.1	101.1	93.8	101	95.1
P78329	Cytochrome P450 4F2 OS=Homo sapiens OX=9606 GN=CYP4F2 PE=1 SV=1	4	2	6	2	520	59.8	7.08	7.57	2	CYP4F2	125.5	102.7	111.8	101.1	92.3	88.9	89.7	92.1	94.8	101.1
Q16850	Lanosterol 14-alpha demethylase OS=Homo sapiens OX=9606 GN=CYP51A1 PE=1 SV=4	23	9	17	9	509	57.2	8.53	24.08	9	CYP51A1	98.2	89.8	98.3	95	116.1	103.1	100.1	95.7	101.1	102.5
Q9NUQ9	CYFIP-related Rac1 interactor B OS=Homo sapiens OX=9606 GN=CYRIB PE=1 SV=1	22	7	15	7	324	36.7	6.06	17.93	7	CYRIB	99.3	98.8	94.8	99.2	101.1	95.8	103.6	103.7	101.7	102
Q9NS75	Cysteinyl leukotriene receptor 2 OS=Homo sapiens OX=9606 GN=CYSLTR2 PE=1 SV=1	7	1	1	1	346	39.6	9.55	2.82	1	CYSLTR2	111.7	105.3	90.1	96.4	102.2	109.2	80.7	102.5	83.7	118.2
Q9NWV4	CXXC motif containing zinc binding protein OS=Homo sapiens OX=9606 GN=CZIB PE=1 SV=1	25	2	6	2	160	18	5.01	16.48	2	CZIB	101.9	91.5	101.1	105.9	94	100.3	105.7	106.7	89.9	103
Q86T65	Disheveled-associated activator of morphogenesis 2 OS=Homo sapiens OX=9606 GN=DAAM2 PE=1 SV=3	1	1	1	1	1068	123.4	6.8	1.66	1	DAAM2	85.7	112.9	80.5	90.8	108	114.2	98.7	98.7	108.7	101.7
Q5VWQ8	Disabled homolog 2-interacting protein OS=Homo sapiens OX=9606 GN=DAB2IP PE=1 SV=2	3	3	3	2	1189	131.5	8.72	2.38	3	DAB2IP	107.3	64.1	87.4	107	87.7	138.4	109.4	107.9	101.5	89.2
Q9UI36	Dachshund homolog 1 OS=Homo sapiens OX=9606 GN=DACH1 PE=1 SV=4	4	3	5	2	758	78.5	8.51	11.7	3	DACH1	109.1	105.6	104.5	104.5	84.4	92.9	97.6	92.6	106.5	102.1
Q96NX9	Dachshund homolog 2 OS=Homo sapiens OX=9606 GN=DACH2 PE=2 SV=1	4	2	3	1	599	65.3	9.11	6.76	2	DACH2	0	130.1	0	202.3	122.1	107.4	131.4	114	192.7	0
Q14118	Dystroglycan 1 OS=Homo sapiens OX=9606 GN=DAG1 PE=1 SV=2	6	4	7	4	895	97.4	8.56	13.91	4	DAG1	105.2	99.7	104.1	103.1	107.6	91.3	103.9	101	90.5	93.6
P51397	Death-associated protein 1 OS=Homo sapiens OX=9606 GN=DAP PE=1 SV=3	16	2	6	2	102	11.2	9.32	2.31	2	DAP	92.5	126.8	84.6	93.4	100.7	101.8	102.5	92.6	113.4	91.7
P51398	28S ribosomal protein S29, mitochondrial OS=Homo sapiens OX=9606 GN=DAP3 PE=1 SV=1	25	7	21	7	398	45.5	8.88	52.86	7	DAP3	104.6	95.3	107.8	97.4	96.8	89.7	99.6	100	110.7	98.2
P53355	Death-associated protein kinase 1 OS=Homo sapiens OX=9606 GN=DAPK1 PE=1 SV=6	3	2	2	2	1430	159.9	6.83	0	2	DAPK1	97.8	93.6	100.3	104	98.2	87.5	110.8	100.7	95.1	111.9
P14868	Aspartate--tRNA ligase, cytoplasmic OS=Homo sapiens OX=9606 GN=DARS1 PE=1 SV=2	61	27	92	27	501	57.1	6.55	144.19	27	DARS1	96.7	102.3	97.3	99.8	98.9	96.6	98.7	99.5	108.1	102.1
Q6PI48	Aspartate--tRNA ligase, mitochondrial OS=Homo sapiens OX=9606 GN=DARS2 PE=1 SV=1	12	7	18	7	645	73.5	8.02	29.65	7	DARS2	97.1	95	99.4	98.2	95.9	99.1	100.2	103	107.3	104.7
Q9UER7	Death domain-associated protein 6 OS=Homo sapiens OX=9606 GN=DAXX PE=1 SV=2	3	2	4	2	740	81.3	4.87	9.18	2	DAXX	152.4	84	185.8	122.5	90.6	71.1	70.7	72.2	78.3	72.5
Q96EP5	DAZ-associated protein 1 OS=Homo sapiens OX=9606 GN=DAZAP1 PE=1 SV=1	31	11	42	11	407	43.4	8.56	62.71	11	DAZAP1	98.6	101.8	100.8	99	97.8	96.3	102	102.1	103.1	98.3
P07108	Acyl-CoA-binding protein OS=Homo sapiens OX=9606 GN=DBI PE=1 SV=2	51	3	9	3	87	10	6.57	22.59	3	DBI	97.2	89.7	104.2	99.2	103	101.3	101.4	106.9	95.7	101.4
Q16643	Drebrin OS=Homo sapiens OX=9606 GN=DBN1 PE=1 SV=4	43	20	48	19	649	71.4	4.45	94.1	20	DBN1	100.6	98.4	96.3	98.3	93.9	93.8	100	99.3	101.9	117.5
Q9UJU6	Drebrin-like protein OS=Homo sapiens OX=9606 GN=DBNL PE=1 SV=1	38	13	38	13	430	48.2	5.05	76.44	13	DBNL	100	98.5	100.9	101.4	97.5	96.8	103.1	100	98.4	103.4
P11182	Lipoamide acyltransferase component of branched-chain alpha-keto acid dehydrogenase complex, mitochondrial OS=Homo sapiens OX=9606 GN=DBT PE=1 SV=3	2	1	1	1	482	53.5	8.51	2.65	1	DBT	117.7	108.4	95.1	102.4	100.4	81.6	103.6	96.6	97.1	97
Q9NV06	DDB1- and CUL4-associated factor 13 OS=Homo sapiens OX=9606 GN=DCAF13 PE=1 SV=2	15	6	12	6	445	51.4	9.19	19.26	6	DCAF13	114.7	109.7	115.5	117.8	107	108	102.7	94.2	64.9	65.5
Q66K64	DDB1- and CUL4-associated factor 15 OS=Homo sapiens OX=9606 GN=DCAF15 PE=1 SV=1	4	2	2	2	600	66.4	6.58	4.54	2	DCAF15	96.4	108.4	106.3	117.3	105.9	113.4	86.5	73.8	92.8	99.2
Q9NXF7	DDB1- and CUL4-associated factor 16 OS=Homo sapiens OX=9606 GN=DCAF16 PE=1 SV=1	6	1	2	1	216	24.2	6.04	0	1	DCAF16	100	110.6	99.4	101.6	100.8	83.1	97.7	101.3	100.1	105.3
P61962	DDB1- and CUL4-associated factor 7 OS=Homo sapiens OX=9606 GN=DCAF7 PE=1 SV=1	21	6	10	6	342	38.9	5.52	10.74	6	DCAF7	107	104	101.5	104.6	94.9	101.4	92.9	97.6	96.5	99.6
Q5TAQ9	DDB1- and CUL4-associated factor 8 OS=Homo sapiens OX=9606 GN=DCAF8 PE=1 SV=1	6	2	2	2	597	66.8	5.39	2.74	2	DCAF8	94.1	93.6	92.8	96.3	85.8	93	100	114.3	114	116.2
A2VCK2	Doublecortin domain-containing protein 2B OS=Homo sapiens OX=9606 GN=DCDC2B PE=1 SV=1	3	1	2	1	349	37.6	8.79	1.74	1	DCDC2B	95.8	98	101	92	91.3	88.1	104.3	106.3	112.2	111
Q9H816	5' exonuclease Apollo OS=Homo sapiens OX=9606 GN=DCLRE1B PE=1 SV=1	4	1	1	1	532	60	8.41	0	1	DCLRE1B	104.2	106.7	86.7	98.3	119.7	79.5	93.6	105.3	78.7	127.3
Q9NPI6	mRNA-decapping enzyme 1A OS=Homo sapiens OX=9606 GN=DCP1A PE=1 SV=3	2	2	4	2	582	63.2	6.25	2.57	2	DCP1A	100.9	93	94.7	111	101	93.4	98	106.1	100.7	101.3
Q96C86	m7GpppX diphosphatase OS=Homo sapiens OX=9606 GN=DCPS PE=1 SV=2	21	6	13	6	337	38.6	6.38	20.64	6	DCPS	93.7	100.9	98.6	99.3	102.9	99.3	104.1	103.9	97.4	99.8
Q14203	Dynactin subunit 1 OS=Homo sapiens OX=9606 GN=DCTN1 PE=1 SV=3	25	29	58	28	1278	141.6	5.81	89.96	29	DCTN1	96.7	97	98.7	99.8	101.3	97.9	102	100	101.4	105.2
Q13561	Dynactin subunit 2 OS=Homo sapiens OX=9606 GN=DCTN2 PE=1 SV=4	56	20	76	19	401	44.2	5.21	160.77	20	DCTN2	99.4	99.3	100.2	100.8	99.1	97.8	99.9	100.2	100.8	102.4
Q9UJW0	Dynactin subunit 4 OS=Homo sapiens OX=9606 GN=DCTN4 PE=1 SV=1	27	9	14	9	460	52.3	7.34	24.6	9	DCTN4	99.5	100.5	94.4	99.6	104.8	103.2	94.3	103.5	109.5	90.6
Q9BTE1	Dynactin subunit 5 OS=Homo sapiens OX=9606 GN=DCTN5 PE=1 SV=1	10	2	3	2	182	20.1	8.02	0	2	DCTN5	105.1	101.7	97.6	101.1	104.5	96.2	98.7	90.6	100.8	103.7
Q9H773	dCTP pyrophosphatase 1 OS=Homo sapiens OX=9606 GN=DCTPP1 PE=1 SV=1	44	7	28	7	170	18.7	5.03	52.24	7	DCTPP1	97	105.1	97.9	100.5	103.4	103.9	102.5	98.2	98.2	93.4
Q96GG9	DCN1-like protein 1 OS=Homo sapiens OX=9606 GN=DCUN1D1 PE=1 SV=1	9	2	5	2	259	30.1	5.34	7.02	2	DCUN1D1	87.6	98.3	115.9	112.7	101.9	96.7	95	93.5	94	104.4
Q9BTE7	DCN1-like protein 5 OS=Homo sapiens OX=9606 GN=DCUN1D5 PE=1 SV=1	17	4	4	4	237	27.5	5.58	0	4	DCUN1D5	103.4	106.1	101.7	100.8	102.1	98.3	93.1	102.2	95.4	96.8
Q7Z4W1	L-xylulose reductase OS=Homo sapiens OX=9606 GN=DCXR PE=1 SV=2	21	5	11	5	244	25.9	8.1	13.09	5	DCXR	96.7	101.1	91.3	100.8	102.7	103.6	101.7	100.3	104	97.8
Q9BW61	DET1- and DDB1-associated protein 1 OS=Homo sapiens OX=9606 GN=DDA1 PE=1 SV=1	20	2	3	2	102	11.8	8.68	2.31	2	DDA1	94.1	87	105.5	103.5	101.2	104.7	86.9	99.8	110.1	107.2
O94760	N(G),N(G)-dimethylarginine dimethylaminohydrolase 1 OS=Homo sapiens OX=9606 GN=DDAH1 PE=1 SV=3	25	6	18	5	285	31.1	5.81	31.86	6	DDAH1	87.2	102	91.4	91.5	99.8	101.5	97	102.2	115.7	111.7
O95865	N(G),N(G)-dimethylarginine dimethylaminohydrolase 2 OS=Homo sapiens OX=9606 GN=DDAH2 PE=1 SV=1	17	4	8	3	285	29.6	6.01	9.98	4	DDAH2	73.9	124.5	79.7	88.5	89.2	119.5	124.1	85.3	110.6	104.6
Q16531	DNA damage-binding protein 1 OS=Homo sapiens OX=9606 GN=DDB1 PE=1 SV=1	28	30	81	30	1140	126.9	5.26	131.54	30	DDB1	100.2	101	103	101.4	105.1	100.4	97.2	98.1	98.4	95.2
Q5TDH0	Protein DDI1 homolog 2 OS=Homo sapiens OX=9606 GN=DDI2 PE=1 SV=1	7	2	3	2	399	44.5	5.05	5.43	2	DDI2	111.6	103.6	119.1	78.4	100.6	106	97.1	98.8	78.6	106.2
P39656	Dolichyl-diphosphooligosaccharide--protein glycosyltransferase 48 kDa subunit OS=Homo sapiens OX=9606 GN=DDOST PE=1 SV=4	11	4	7	4	456	50.8	6.55	7.79	4	DDOST	100	98.4	99.3	99.1	99.3	100.7	98.3	103	104.3	97.6
Q96HY6	DDRGK domain-containing protein 1 OS=Homo sapiens OX=9606 GN=DDRGK1 PE=1 SV=2	22	5	10	5	314	35.6	5.12	23.69	5	DDRGK1	105.8	111	102.9	105	100	99.3	90.3	88.7	103.3	93.6
P30046	D-dopachrome decarboxylase OS=Homo sapiens OX=9606 GN=DDT PE=1 SV=3	47	6	52	6	118	12.7	7.3	38.74	6	DDT	91	101.7	95.1	100.6	104	105	92.9	98.9	109.6	101.2
Q92499	ATP-dependent RNA helicase DDX1 OS=Homo sapiens OX=9606 GN=DDX1 PE=1 SV=2	56	35	143	35	740	82.4	7.23	310.81	35	DDX1	96.2	98.7	99.9	98.3	103	101.4	99.7	99.7	102.4	100.6
Q13206	Probable ATP-dependent RNA helicase DDX10 OS=Homo sapiens OX=9606 GN=DDX10 PE=1 SV=2	7	5	6	5	875	100.8	8.63	5.32	5	DDX10	114.3	124.7	116.9	103.2	96.1	111	88.4	81.7	77.6	86
Q92841	Probable ATP-dependent RNA helicase DDX17 OS=Homo sapiens OX=9606 GN=DDX17 PE=1 SV=2	52	38	248	29	729	80.2	8.27	463.97	38	DDX17	95.5	95.5	95.3	96.9	96.5	99.4	100.5	103	104.5	113
Q9NVP1	ATP-dependent RNA helicase DDX18 OS=Homo sapiens OX=9606 GN=DDX18 PE=1 SV=2	37	23	78	23	670	75.4	9.5	102.23	23	DDX18	107.4	97.3	105.7	98.9	99	99.7	100.8	97	98.8	95.3
Q9NUU7	ATP-dependent RNA helicase DDX19A OS=Homo sapiens OX=9606 GN=DDX19A PE=1 SV=1	38	16	40	4	478	53.9	6.58	56.46	16	DDX19A	97	101.7	100.7	101.3	100.2	101.1	97.3	98.1	100.9	101.7
Q9UMR2	ATP-dependent RNA helicase DDX19B OS=Homo sapiens OX=9606 GN=DDX19B PE=1 SV=1	32	14	27	2	479	53.9	6.3	39.11	14	DDX19B	97.5	101.1	107.5	100.7	102.5	99.5	98.4	105.6	92.2	95
Q9UHI6	Probable ATP-dependent RNA helicase DDX20 OS=Homo sapiens OX=9606 GN=DDX20 PE=1 SV=2	20	12	36	12	824	92.2	6.95	66.59	12	DDX20	96.9	101.5	102.7	107.5	105.5	103.9	93.5	97.8	96.8	93.8
Q9NR30	Nucleolar RNA helicase 2 OS=Homo sapiens OX=9606 GN=DDX21 PE=1 SV=5	57	50	297	47	783	87.3	9.28	589.59	50	DDX21	104.1	96	103.8	98.2	99.6	99	101.1	99.8	100.1	98.3
Q9BUQ8	Probable ATP-dependent RNA helicase DDX23 OS=Homo sapiens OX=9606 GN=DDX23 PE=1 SV=3	22	15	24	15	820	95.5	9.55	40.47	15	DDX23	102.2	99.5	98.5	99.2	97.5	100	105	103.6	99.1	95.4
Q9GZR7	ATP-dependent RNA helicase DDX24 OS=Homo sapiens OX=9606 GN=DDX24 PE=1 SV=1	23	15	35	15	859	96.3	9.06	78.65	15	DDX24	112.9	105.1	105.3	105.3	108.4	109.7	94.4	97.8	80.8	80.4
Q96GQ7	Probable ATP-dependent RNA helicase DDX27 OS=Homo sapiens OX=9606 GN=DDX27 PE=1 SV=2	19	15	34	15	796	89.8	9.28	43.6	15	DDX27	120.5	115.5	113.4	111.4	105.2	102.6	90.5	89.7	77.9	73.3
Q9NUL7	Probable ATP-dependent RNA helicase DDX28 OS=Homo sapiens OX=9606 GN=DDX28 PE=1 SV=2	2	1	1	1	540	59.5	10.42	2.39	1	DDX28	109.9	105.6	101.3	114.4	99.8	96	90.6	98.2	98.7	85.5
O00148	ATP-dependent RNA helicase DDX39A OS=Homo sapiens OX=9606 GN=DDX39A PE=1 SV=2	47	22	128	7	427	49.1	5.68	175.69	22	DDX39A	103.4	100	101.9	96.5	97.7	96.2	100.4	100.7	103.8	99.5
Q13838	Spliceosome RNA helicase DDX39B OS=Homo sapiens OX=9606 GN=DDX39B PE=1 SV=1	61	27	194	13	428	49	5.67	329.65	27	DDX39B	97.8	99.3	97.5	99.6	100.2	100.7	101.7	101.3	102.5	99.3
O00571	ATP-dependent RNA helicase DDX3X OS=Homo sapiens OX=9606 GN=DDX3X PE=1 SV=3	64	42	194	40	662	73.2	7.18	378.05	42	DDX3X	104.2	106.2	105.7	105.8	107.3	104.8	93.6	92.9	90.8	88.7
Q9UJV9	Probable ATP-dependent RNA helicase DDX41 OS=Homo sapiens OX=9606 GN=DDX41 PE=1 SV=2	7	4	5	4	622	69.8	6.84	2.23	4	DDX41	97	106.2	82.2	97.4	90.8	90.7	112.2	112.4	107.4	103.6
Q86XP3	ATP-dependent RNA helicase DDX42 OS=Homo sapiens OX=9606 GN=DDX42 PE=1 SV=1	21	16	35	16	938	102.9	7.02	60.4	16	DDX42	99.2	99.9	102.1	100.8	98.8	98.1	95.8	99.8	101.1	104.5
Q7L014	Probable ATP-dependent RNA helicase DDX46 OS=Homo sapiens OX=9606 GN=DDX46 PE=1 SV=2	27	27	77	27	1031	117.3	9.29	89.63	27	DDX46	98	98.4	98	99.2	97.9	96.6	100.9	102.6	102.6	105.8
Q9H0S4	Probable ATP-dependent RNA helicase DDX47 OS=Homo sapiens OX=9606 GN=DDX47 PE=1 SV=1	16	6	14	6	455	50.6	9.1	12.83	6	DDX47	101.1	99.9	105.8	101.8	111	102.9	97.7	102.1	91	86.5
Q9Y6V7	Probable ATP-dependent RNA helicase DDX49 OS=Homo sapiens OX=9606 GN=DDX49 PE=1 SV=1	8	3	3	3	483	54.2	9.06	0	3	DDX49	113.9	133.6	110.3	105.9	103.4	107	89.7	77.3	73.2	85.5
P17844	Probable ATP-dependent RNA helicase DDX5 OS=Homo sapiens OX=9606 GN=DDX5 PE=1 SV=1	62	42	302	34	614	69.1	8.92	550.18	42	DDX5	98	97.8	98.5	98	103.7	103.4	104.4	103.4	97.6	95.2
Q9BQ39	ATP-dependent RNA helicase DDX50 OS=Homo sapiens OX=9606 GN=DDX50 PE=1 SV=1	19	12	55	9	737	82.5	9.17	88.77	12	DDX50	105.7	99.5	105.7	95.9	96.8	100.2	99.6	95.1	98.8	102.8
Q8N8A6	ATP-dependent RNA helicase DDX51 OS=Homo sapiens OX=9606 GN=DDX51 PE=1 SV=3	19	8	8	8	666	72.4	8.16	20.59	8	DDX51	119.7	89	95	100.4	97.6	92.1	103.7	106.4	106.6	89.6
Q9Y2R4	Probable ATP-dependent RNA helicase DDX52 OS=Homo sapiens OX=9606 GN=DDX52 PE=1 SV=4	12	7	13	6	599	67.4	9.67	18.49	7	DDX52	114.6	110.2	109	105.6	101.7	103.9	92.2	88.2	86.5	88.3
Q8TDD1	ATP-dependent RNA helicase DDX54 OS=Homo sapiens OX=9606 GN=DDX54 PE=1 SV=2	17	11	21	9	881	98.5	10.02	39.86	11	DDX54	111	111.2	109.7	107.1	99	104.4	93.5	92.1	88.1	84
Q8NHQ9	ATP-dependent RNA helicase DDX55 OS=Homo sapiens OX=9606 GN=DDX55 PE=1 SV=3	4	2	3	2	600	68.5	9.25	4.24	2	DDX55	81.1	93	100	115.1	110.2	109.1	103.3	108.8	85.3	94.1
Q9NY93	Probable ATP-dependent RNA helicase DDX56 OS=Homo sapiens OX=9606 GN=DDX56 PE=1 SV=1	8	3	4	3	547	61.6	9.26	6.6	3	DDX56	150.1	143.4	127.7	125.4	99.5	116.1	74.7	67.1	39.7	56.3
Q5T1V6	Probable ATP-dependent RNA helicase DDX59 OS=Homo sapiens OX=9606 GN=DDX59 PE=1 SV=1	3	1	1	1	619	68.8	7.44	2.23	1	DDX59	79.3	94.1	89.1	117.1	115.2	133.5	96.3	104.2	66.4	104.7
P26196	Probable ATP-dependent RNA helicase DDX6 OS=Homo sapiens OX=9606 GN=DDX6 PE=1 SV=2	30	12	43	12	483	54.4	8.66	70.58	12	DDX6	99	98.2	98.9	98.4	103	97.7	102.5	101.9	100.6	99.9
Q8IY21	Probable ATP-dependent RNA helicase DDX60 OS=Homo sapiens OX=9606 GN=DDX60 PE=1 SV=3	2	3	4	3	1712	197.7	7.59	0	3	DDX60	0	198.5	91.5	0	95.3	160.4	0	143.4	211.7	99.1
O15121	Sphingolipid delta(4)-desaturase DES1 OS=Homo sapiens OX=9606 GN=DEGS1 PE=1 SV=1	11	2	6	2	323	37.8	7.46	14.6	2	DEGS1	102.7	95.9	105.9	108.1	98	101	99.6	95.7	98.3	94.8
P35659	Protein DEK OS=Homo sapiens OX=9606 GN=DEK PE=1 SV=1	33	19	95	19	375	42.6	8.56	138.9	19	DEK	96.3	95.5	96.3	94	95.5	97.7	102.6	103.3	111.1	107.7
A4D1U4	DENN domain-containing protein 11 OS=Homo sapiens OX=9606 GN=DENND11 PE=1 SV=1	3	1	2	1	455	51.4	5.31	0	1	DENND11	95.6	88.8	102.4	112.6	117	97.5	96.3	98.7	89.1	102
O43583	Density-regulated protein OS=Homo sapiens OX=9606 GN=DENR PE=1 SV=2	16	4	14	4	198	22.1	5.3	19.4	4	DENR	95.2	106.1	99.5	99.5	101.6	101.7	99.3	95.5	101.3	100.3
Q9BUN8	Derlin-1 OS=Homo sapiens OX=9606 GN=DERL1 PE=1 SV=1	4	2	6	2	251	28.8	9.51	10.33	2	DERL1	71	150.6	81.3	99.1	100.3	124.6	61.9	78.8	147.1	85.3
Q6ICB0	Desumoylating isopeptidase 1 OS=Homo sapiens OX=9606 GN=DESI1 PE=1 SV=1	5	1	2	1	168	18.3	4.94	4.04	1	DESI1	119.8	96.3	91.3	97.6	109.7	98.3	109.4	100.3	81.6	95.7
O00273	DNA fragmentation factor subunit alpha OS=Homo sapiens OX=9606 GN=DFFA PE=1 SV=1	46	12	29	12	331	36.5	4.79	60.65	12	DFFA	92.3	99.4	103.8	106.1	96.5	100.3	95.7	99	105.1	101.8
Q8WYQ5	Microprocessor complex subunit DGCR8 OS=Homo sapiens OX=9606 GN=DGCR8 PE=1 SV=1	3	3	3	3	773	86	5.95	2.41	3	DGCR8	104.7	95.9	102.4	105.3	104.4	106	91	99.8	89.4	101.1
Q15392	Delta(24)-sterol reductase OS=Homo sapiens OX=9606 GN=DHCR24 PE=1 SV=2	10	4	12	4	516	60.1	8.16	20.52	4	DHCR24	103.7	103.7	104.1	109.9	99.6	95.1	97.1	95.5	96.6	94.7
Q9UBM7	7-dehydrocholesterol reductase OS=Homo sapiens OX=9606 GN=DHCR7 PE=1 SV=1	7	4	17	4	475	54.5	8.7	15.03	4	DHCR7	107.5	100.8	101.5	94.4	97.7	98.3	96.6	99.6	101.6	102.1
P00374	Dihydrofolate reductase OS=Homo sapiens OX=9606 GN=DHFR PE=1 SV=2	55	9	38	9	187	21.4	7.42	77.58	9	DHFR	106.5	102.5	96.2	95.8	95	93.6	99.7	97.6	106.6	106.5
Q02127	Dihydroorotate dehydrogenase (quinone), mitochondrial OS=Homo sapiens OX=9606 GN=DHODH PE=1 SV=3	2	1	1	1	395	42.8	9.67	2.25	1	DHODH	123	142.2	122.5	101	95.4	111.2	79.4	69.1	75.9	80.5
P49366	Deoxyhypusine synthase OS=Homo sapiens OX=9606 GN=DHPS PE=1 SV=1	10	2	3	2	369	40.9	5.36	8.31	2	DHPS	87.6	104.5	101	91.2	101.5	93.3	97.4	103.2	101	119.4
Q9Y394	Dehydrogenase/reductase SDR family member 7 OS=Homo sapiens OX=9606 GN=DHRS7 PE=1 SV=1	16	3	8	3	339	38.3	8.32	26.97	3	DHRS7	103.2	100.2	94.7	99.6	96.7	97.5	96.8	105.2	101.5	104.8
Q96HY7	2-oxoadipate dehydrogenase complex component E1 OS=Homo sapiens OX=9606 GN=DHTKD1 PE=1 SV=2	5	4	4	4	919	103	6.93	4.01	4	DHTKD1	69.5	91.6	101.3	96.3	90.9	83.5	100.9	115.3	116	134.8
O43143	ATP-dependent RNA helicase DHX15 OS=Homo sapiens OX=9606 GN=DHX15 PE=1 SV=2	37	27	91	27	795	90.9	7.46	149.91	27	DHX15	101.2	99.3	100.8	99.1	98.9	98.3	101.1	101.9	99.8	99.5
O60231	Pre-mRNA-splicing factor ATP-dependent RNA helicase DHX16 OS=Homo sapiens OX=9606 GN=DHX16 PE=1 SV=2	4	4	6	4	1041	119.2	6.8	8.38	4	DHX16	104.8	104.8	99.9	105.3	104.4	93.6	95.2	92.1	102.4	97.5
Q7Z478	ATP-dependent RNA helicase DHX29 OS=Homo sapiens OX=9606 GN=DHX29 PE=1 SV=2	4	5	6	5	1369	155.1	8.09	6.34	5	DHX29	100.2	100	104.4	102.7	101.4	105.5	100.1	102.9	91.6	91.2
Q7L2E3	ATP-dependent RNA helicase DHX30 OS=Homo sapiens OX=9606 GN=DHX30 PE=1 SV=1	30	32	66	32	1194	133.9	8.78	92.7	32	DHX30	101.6	98.8	102.6	99.9	98.7	101.8	97.4	99.5	99.7	100.1
Q9H2U1	ATP-dependent DNA/RNA helicase DHX36 OS=Homo sapiens OX=9606 GN=DHX36 PE=1 SV=2	14	10	28	10	1008	114.7	7.68	52.92	10	DHX36	104.2	104.4	107.5	105.6	103.8	101.1	93.5	97.9	94.1	87.9
Q8IY37	Probable ATP-dependent RNA helicase DHX37 OS=Homo sapiens OX=9606 GN=DHX37 PE=1 SV=1	8	7	10	7	1157	129.5	8.1	13.49	7	DHX37	108.2	105.6	106.6	109	100.7	94.4	91.9	97.3	97.7	88.5
Q92620	Pre-mRNA-splicing factor ATP-dependent RNA helicase PRP16 OS=Homo sapiens OX=9606 GN=DHX38 PE=1 SV=2	9	9	11	8	1227	140.4	6.54	13.74	9	DHX38	93.5	101.9	92.1	100.5	107	100.5	96.5	103.5	102.5	102.1
Q8IX18	Probable ATP-dependent RNA helicase DHX40 OS=Homo sapiens OX=9606 GN=DHX40 PE=1 SV=2	3	2	5	2	779	88.5	8.65	10.27	2	DHX40	94.5	101.9	107	96.3	99.2	98.1	102.1	97.9	97.9	105.1
Q6P158	Putative ATP-dependent RNA helicase DHX57 OS=Homo sapiens OX=9606 GN=DHX57 PE=1 SV=2	4	5	9	5	1386	155.5	7.71	11.48	5	DHX57	86	128.3	95.7	120.2	94.2	110.7	71.8	95.6	109.6	88
Q08211	ATP-dependent RNA helicase A OS=Homo sapiens OX=9606 GN=DHX9 PE=1 SV=4	59	68	417	68	1270	140.9	6.84	873.9	68	DHX9	100.3	98.5	99.7	96.9	99.9	99.9	102.4	102.8	102.1	97.5
Q9NR28	Diablo IAP-binding mitochondrial protein OS=Homo sapiens OX=9606 GN=DIABLO PE=1 SV=1	14	4	8	3	239	27.1	5.9	9.97	4	DIABLO	98.2	103.9	100.7	100.3	100.3	98.4	93.7	98.2	109.2	96.9
O60610	Protein diaphanous homolog 1 OS=Homo sapiens OX=9606 GN=DIAPH1 PE=1 SV=2	16	18	27	17	1272	141.3	5.41	32.55	18	DIAPH1	100.7	96.2	101.9	103.4	100.6	98	101.6	102	100	95.5
Q9NSV4	Protein diaphanous homolog 3 OS=Homo sapiens OX=9606 GN=DIAPH3 PE=1 SV=4	2	2	2	2	1193	136.8	7.03	2.43	2	DIAPH3	114.8	92.3	108.8	107.6	94.2	96.1	89.4	99.1	97.8	99.9
Q9UPY3	Endoribonuclease Dicer OS=Homo sapiens OX=9606 GN=DICER1 PE=1 SV=3	2	3	3	3	1922	218.5	5.68	2.53	3	DICER1	98.1	103.5	98	96.1	101.9	106.5	102.4	94.5	95.1	104
Q9BTC0	Death-inducer obliterator 1 OS=Homo sapiens OX=9606 GN=DIDO1 PE=1 SV=5	2	4	5	4	2240	243.7	7.88	5.51	4	DIDO1	102.9	102	99.2	101.2	91.2	101.2	98.3	101.3	104.5	98.3
Q14689	Disco-interacting protein 2 homolog A OS=Homo sapiens OX=9606 GN=DIP2A PE=1 SV=2	1	1	1	1	1571	170.3	8.03	1.84	1	DIP2A	0	0	1000	0	0	0	0	0	0	0
Q9Y2L1	Exosome complex exonuclease RRP44 OS=Homo sapiens OX=9606 GN=DIS3 PE=1 SV=2	32	24	60	23	958	108.9	7.14	93.53	24	DIS3	97.7	103.3	98.7	101.5	100.5	101.3	97.7	101.3	99	98.9
Q8TF46	DIS3-like exonuclease 1 OS=Homo sapiens OX=9606 GN=DIS3L PE=1 SV=2	3	2	2	2	1054	120.7	6.54	2.34	2	DIS3L	90.7	101.3	100.9	97.4	99.9	105.4	97.7	100.7	107.8	98.4
Q8IYB7	DIS3-like exonuclease 2 OS=Homo sapiens OX=9606 GN=DIS3L2 PE=1 SV=4	1	1	2	1	885	99.2	6.1	4.64	1	DIS3L2	103	83.2	92.3	97	87.1	113.6	82.9	109.5	117.4	114.1
Q9P2K9	Protein dispatched homolog 3 OS=Homo sapiens OX=9606 GN=DISP3 PE=2 SV=2	2	1	1	1	1392	153	7.55	0	1	DISP3	114.3	119	106.2	107.5	94.1	103	88.7	88.3	90	89
O60832	H/ACA ribonucleoprotein complex subunit DKC1 OS=Homo sapiens OX=9606 GN=DKC1 PE=1 SV=3	39	20	63	20	514	57.6	9.42	116.64	20	DKC1	101.8	98.1	103.6	101.9	102.3	101.6	98.3	100.3	95.5	96.6
P10515	Dihydrolipoyllysine-residue acetyltransferase component of pyruvate dehydrogenase complex, mitochondrial OS=Homo sapiens OX=9606 GN=DLAT PE=1 SV=3	29	14	48	14	647	69	7.84	73.39	14	DLAT	102.5	99.1	100.4	98.1	100.5	98.7	100.1	98.4	103.2	99.1
P09622	Dihydrolipoyl dehydrogenase, mitochondrial OS=Homo sapiens OX=9606 GN=DLD PE=1 SV=2	52	21	112	21	509	54.1	7.85	204.88	21	DLD	98.2	98.3	99.5	97.6	95.5	98.8	99.9	101.7	106.7	103.7
Q12959	Disks large homolog 1 OS=Homo sapiens OX=9606 GN=DLG1 PE=1 SV=2	1	1	1	1	904	100.4	5.76	0	1	DLG1	82.6	113	102.2	126.1	91.2	85.2	72.2	99.1	119.8	108.5
Q92796	Disks large homolog 3 OS=Homo sapiens OX=9606 GN=DLG3 PE=1 SV=2	2	1	2	1	817	90.3	7.03	2.3	1	DLG3	93.4	103.2	92.8	101.2	98.5	108.6	97.8	100.1	102.8	101.6
O14490	Disks large-associated protein 1 OS=Homo sapiens OX=9606 GN=DLGAP1 PE=1 SV=1	1	1	2	1	977	108.8	7.08	0	1	DLGAP1	114.7	118.8	73	80.1	115.6	117.8	115.2	80.9	83.3	100.4
Q15398	Disks large-associated protein 5 OS=Homo sapiens OX=9606 GN=DLGAP5 PE=1 SV=2	9	6	17	6	846	95.1	9	29.3	6	DLGAP5	95.7	90.3	99.7	101.7	107.7	110	99	105.1	98.2	92.5
P36957	Dihydrolipoyllysine-residue succinyltransferase component of 2-oxoglutarate dehydrogenase complex, mitochondrial OS=Homo sapiens OX=9606 GN=DLST PE=1 SV=4	26	11	37	11	453	48.7	8.95	47.43	11	DLST	100.6	97.1	101.7	96.9	102.1	100.8	100.1	100.6	101.1	98.9
P11532	Dystrophin OS=Homo sapiens OX=9606 GN=DMD PE=1 SV=3	1	4	8	2	3685	426.5	5.88	3.27	4	DMD	93.2	107.5	97.3	92.1	111.1	108.3	96.7	90.6	103.3	99.9
Q08495	Dematin OS=Homo sapiens OX=9606 GN=DMTN PE=1 SV=3	4	2	2	2	405	45.5	8.88	0	2	DMTN	84.3	98.6	97.1	95	93	96.8	96.9	103.9	114.3	120.2
P51530	DNA replication ATP-dependent helicase/nuclease DNA2 OS=Homo sapiens OX=9606 GN=DNA2 PE=1 SV=3	1	1	3	1	1060	120.3	7.74	2.17	1	DNA2	41.8	149.7	58	103.2	110.3	154.3	46.9	69.1	197.1	69.7
Q86Y56	Dynein axonemal assembly factor 5 OS=Homo sapiens OX=9606 GN=DNAAF5 PE=1 SV=4	8	6	9	6	855	93.5	6.42	9.85	6	DNAAF5	93.1	99.5	112.5	100.3	91	89.9	100.4	104.2	106.5	102.6
Q9P2D7	Dynein axonemal heavy chain 1 OS=Homo sapiens OX=9606 GN=DNAH1 PE=1 SV=6	1	4	6	4	4265	487.2	5.83	6.72	4	DNAH1	95.9	98.1	97.8	102.2	93.6	96.6	108.6	109.7	91.5	105.9
Q8IVF4	Dynein axonemal heavy chain 10 OS=Homo sapiens OX=9606 GN=DNAH10 PE=1 SV=4	1	5	12	5	4471	514.5	5.88	12.54	5	DNAH10	95.2	95.9	101.6	102.2	102.2	102.6	101.4	97.1	98.1	103.8
Q96DT5	Dynein axonemal heavy chain 11 OS=Homo sapiens OX=9606 GN=DNAH11 PE=1 SV=4	1	3	5	3	4516	520	6.44	3.77	3	DNAH11	87.8	58.4	86.8	115.1	93.1	103.8	121.1	100.6	107.7	125.6
Q0VDD8	Dynein axonemal heavy chain 14 OS=Homo sapiens OX=9606 GN=DNAH14 PE=2 SV=3	1	3	3	3	3507	399.6	6.93	2.53	3	DNAH14	80.2	111.8	89.1	100.5	111.1	112.7	76.5	103.4	118.5	96.1
Q9UFH2	Dynein axonemal heavy chain 17 OS=Homo sapiens OX=9606 GN=DNAH17 PE=1 SV=3	1	4	9	3	4462	509	5.72	8.45	4	DNAH17	87.2	94.9	105.5	108.5	100.1	86.6	99.8	98.3	102.7	116.4
Q8TD57	Dynein axonemal heavy chain 3 OS=Homo sapiens OX=9606 GN=DNAH3 PE=2 SV=1	0	2	5	1	4116	470.5	6.43	0	2	DNAH3	88	111.3	92	104.6	125.1	94.5	104	94	97.4	89.1
Q8TE73	Dynein axonemal heavy chain 5 OS=Homo sapiens OX=9606 GN=DNAH5 PE=1 SV=3	0	2	2	2	4624	528.7	6.1	1.6	2	DNAH5	99.8	92.8	112.5	109.2	96.8	86.8	89.7	124.2	85.2	103.1
Q9C0G6	Dynein axonemal heavy chain 6 OS=Homo sapiens OX=9606 GN=DNAH6 PE=2 SV=3	1	2	2	2	4158	475.7	6	2.09	2	DNAH6	102.7	92	112	88	92.8	90.7	110.4	101.2	103.7	106.6
Q96JB1	Dynein axonemal heavy chain 8 OS=Homo sapiens OX=9606 GN=DNAH8 PE=1 SV=2	0	2	4	2	4490	514.3	6.32	0	2	DNAH8	111.8	110	93	94.1	103	98.2	97.7	98.2	94.8	99.3
Q5VTH9	Dynein axonemal intermediate chain 4 OS=Homo sapiens OX=9606 GN=DNAI4 PE=2 SV=1	2	2	2	2	848	94.5	5.76	1.62	2	DNAI4	121.9	91.7	106.4	85.8	104.5	87.1	96.7	96.7	96.7	112.5
P31689	DnaJ homolog subfamily A member 1 OS=Homo sapiens OX=9606 GN=DNAJA1 PE=1 SV=2	68	23	119	21	397	44.8	7.08	222.58	23	DNAJA1	99.6	97.3	104.3	101.8	105.1	102.8	99.9	98.9	95	95.4
O60884	DnaJ homolog subfamily A member 2 OS=Homo sapiens OX=9606 GN=DNAJA2 PE=1 SV=1	50	16	72	16	412	45.7	6.48	114.45	16	DNAJA2	96.7	101.4	103.2	102.3	103.2	104.6	95.5	99.7	97.2	96.4
Q96EY1	DnaJ homolog subfamily A member 3, mitochondrial OS=Homo sapiens OX=9606 GN=DNAJA3 PE=1 SV=2	18	7	25	7	480	52.5	9.26	32.09	7	DNAJA3	97	98.9	98.9	98.8	89.7	94.9	93.8	118.2	103	106.6
Q8WW22	DnaJ homolog subfamily A member 4 OS=Homo sapiens OX=9606 GN=DNAJA4 PE=1 SV=1	2	1	1	1	397	44.8	7.59	2.36	1	DNAJA4	106	101.3	96.8	99.1	106	98.7	91.8	102.6	98.9	98.8
P25685	DnaJ homolog subfamily B member 1 OS=Homo sapiens OX=9606 GN=DNAJB1 PE=1 SV=4	38	14	49	13	340	38	8.63	81.06	14	DNAJB1	101	102.8	100.5	98.1	112.7	103.1	100.6	96.2	91.7	93.4
Q9UBS4	DnaJ homolog subfamily B member 11 OS=Homo sapiens OX=9606 GN=DNAJB11 PE=1 SV=1	14	5	16	5	358	40.5	6.18	27.05	5	DNAJB11	98.5	96.3	101.8	94.9	99.2	98	104.5	101.8	99.6	105.3
Q9NXW2	DnaJ homolog subfamily B member 12 OS=Homo sapiens OX=9606 GN=DNAJB12 PE=1 SV=5	10	3	3	2	375	41.8	8.69	2.37	3	DNAJB12	150.7	125.2	125.4	101.9	94	70.5	81.8	63.8	107.2	79.4
Q8TBM8	DnaJ homolog subfamily B member 14 OS=Homo sapiens OX=9606 GN=DNAJB14 PE=1 SV=1	5	2	3	2	379	42.5	8.59	7.5	2	DNAJB14	93.1	92.2	102.6	106.4	123.7	129.1	99	95.2	59.3	99.5
O75190	DnaJ homolog subfamily B member 6 OS=Homo sapiens OX=9606 GN=DNAJB6 PE=1 SV=2	11	5	8	5	326	36.1	9.16	6.47	5	DNAJB6	91.1	99.7	100.7	103.9	115.4	107.5	90.8	100.3	100.9	89.6
Q96KC8	DnaJ homolog subfamily C member 1 OS=Homo sapiens OX=9606 GN=DNAJC1 PE=1 SV=1	1	1	1	1	554	63.8	8.63	0	1	DNAJC1	119.7	102.4	100.8	80.8	94.9	101	97.5	97.1	103.6	102.2
Q8IXB1	DnaJ homolog subfamily C member 10 OS=Homo sapiens OX=9606 GN=DNAJC10 PE=1 SV=2	2	2	2	2	793	91	7.18	1.67	2	DNAJC10	109.2	92.4	110.2	83.5	95.2	93.5	99.3	99.3	115.7	101.8
Q9NVH1	DnaJ homolog subfamily C member 11 OS=Homo sapiens OX=9606 GN=DNAJC11 PE=1 SV=2	7	4	7	4	559	63.2	8.4	5.91	4	DNAJC11	114.3	97.4	94.5	106.5	89.3	81.8	105.6	100.4	109.2	101.1
O75165	DnaJ homolog subfamily C member 13 OS=Homo sapiens OX=9606 GN=DNAJC13 PE=1 SV=5	2	3	6	3	2243	254.3	6.74	2.09	3	DNAJC13	42.5	163.3	68.7	98.8	103.5	134.4	46.8	77.5	175.1	89.4
Q6Y2X3	DnaJ homolog subfamily C member 14 OS=Homo sapiens OX=9606 GN=DNAJC14 PE=2 SV=2	2	1	1	1	702	78.5	8.09	0	1	DNAJC14	0	0	211.9	0	272.4	183.9	132	199.9	0	0
Q9NVM6	DnaJ homolog subfamily C member 17 OS=Homo sapiens OX=9606 GN=DNAJC17 PE=1 SV=1	8	2	2	2	304	34.7	8.53	1.9	2	DNAJC17	122.4	134.4	71.6	110.6	83.5	72.4	62.1	81.4	141.1	120.4
Q96DA6	Mitochondrial import inner membrane translocase subunit TIM14 OS=Homo sapiens OX=9606 GN=DNAJC19 PE=1 SV=3	28	3	5	3	116	12.5	10.1	10.91	3	DNAJC19	107	96.9	89.9	101.9	104.5	95.5	96.5	104.5	106.3	97
Q99543	DnaJ homolog subfamily C member 2 OS=Homo sapiens OX=9606 GN=DNAJC2 PE=1 SV=4	15	8	20	8	621	72	8.7	43.52	8	DNAJC2	99.6	107.8	103.9	105.2	98.7	101.1	93.1	88.7	100.7	101.1
Q5F1R6	DnaJ homolog subfamily C member 21 OS=Homo sapiens OX=9606 GN=DNAJC21 PE=1 SV=2	3	1	1	1	531	62	5.47	2.69	1	DNAJC21	88.8	110.8	99.5	125.2	107.9	90.2	85.6	97.9	93.6	100.6
Q13217	DnaJ homolog subfamily C member 3 OS=Homo sapiens OX=9606 GN=DNAJC3 PE=1 SV=1	7	4	4	4	504	57.5	6.15	3.66	4	DNAJC3	99.9	97.1	90.3	100.5	109.7	99.2	108.7	91.8	102.4	100.4
Q9H3Z4	DnaJ homolog subfamily C member 5 OS=Homo sapiens OX=9606 GN=DNAJC5 PE=1 SV=1	5	1	1	1	198	22.1	5.07	2.2	1	DNAJC5	108.8	95.9	102.5	102.5	99.5	96.4	98	96.5	97.3	102.7
Q99615	DnaJ homolog subfamily C member 7 OS=Homo sapiens OX=9606 GN=DNAJC7 PE=1 SV=2	57	27	74	27	494	56.4	6.96	116.67	27	DNAJC7	101	101.9	100.8	101.9	98.7	96.5	98.2	98.5	99.3	103.4
O75937	DnaJ homolog subfamily C member 8 OS=Homo sapiens OX=9606 GN=DNAJC8 PE=1 SV=2	57	17	56	17	253	29.8	9.06	98.26	17	DNAJC8	96.7	95.4	98.3	98.1	99.3	98.7	107.4	102.6	98.1	105.3
Q8WXX5	DnaJ homolog subfamily C member 9 OS=Homo sapiens OX=9606 GN=DNAJC9 PE=1 SV=1	45	10	25	10	260	29.9	5.73	32.51	10	DNAJC9	96.5	99.5	98.2	99.9	99.3	104.3	98.9	103	101.6	98.8
A6NH13	Putative uncharacterized protein DNAJC9-AS1 OS=Homo sapiens OX=9606 GN=DNAJC9-AS1 PE=2 SV=2	14	1	1	1	148	15.6	9.91	2.46	1	DNAJC9-AS1	107.5	86.9	113.8	100.5	97.1	98.1	106.6	104.1	84.3	101.1
O00115	Deoxyribonuclease-2-alpha OS=Homo sapiens OX=9606 GN=DNASE2 PE=1 SV=2	3	1	1	1	360	39.6	8.05	2.27	1	DNASE2	81	113.5	140.7	100.1	102.6	58.8	57.8	94.6	156.2	94.6
Q96M86	Dynein heavy chain domain-containing protein 1 OS=Homo sapiens OX=9606 GN=DNHD1 PE=2 SV=2	0	2	4	2	4753	533.3	6.71	3.83	2	DNHD1	81.3	106.4	104	106.1	106.2	85.3	94.1	107.5	104.2	105.1
O00429	Dynamin-1-like protein OS=Homo sapiens OX=9606 GN=DNM1L PE=1 SV=2	27	13	25	13	736	81.8	6.81	55.54	13	DNM1L	99.8	100.1	99	99	102.7	101.4	99.5	97.4	101.5	99.5
P50570	Dynamin-2 OS=Homo sapiens OX=9606 GN=DNM2 PE=1 SV=2	18	14	31	9	870	98	7.44	33.44	14	DNM2	98.7	98.7	98.7	106.6	98.6	98.9	101	97.7	99.6	101.5
P26358	DNA (cytosine-5)-methyltransferase 1 OS=Homo sapiens OX=9606 GN=DNMT1 PE=1 SV=2	30	44	103	44	1616	183.1	7.75	187.73	44	DNMT1	96.5	98	99.1	100.4	101	100.5	97.3	99	103.8	104.4
Q9Y6K1	DNA (cytosine-5)-methyltransferase 3A OS=Homo sapiens OX=9606 GN=DNMT3A PE=1 SV=4	5	3	3	3	912	101.8	6.57	5.8	3	DNMT3A	97.4	122.7	88.6	85.7	96.1	119.4	102.4	89.4	116.2	82.1
Q9ULA0	Aspartyl aminopeptidase OS=Homo sapiens OX=9606 GN=DNPEP PE=1 SV=2	6	2	3	2	485	53.4	7.58	4.06	2	DNPEP	103.8	101.1	96.1	101.7	92.8	94.2	97.8	92.8	108.9	110.7
O43598	2'-deoxynucleoside 5'-phosphate N-hydrolase 1 OS=Homo sapiens OX=9606 GN=DNPH1 PE=1 SV=1	74	11	41	11	174	19.1	5.05	29.95	11	DNPH1	93.1	107.6	94.2	97.5	98.5	103.1	98.3	99.9	105.4	102.5
Q9H147	Deoxynucleotidyltransferase terminal-interacting protein 1 OS=Homo sapiens OX=9606 GN=DNTTIP1 PE=1 SV=2	8	2	3	2	329	37	8.97	4.82	2	DNTTIP1	111.5	99.9	96.2	86.4	99.8	114.9	88.5	109.3	94.6	98.9
Q5QJE6	Deoxynucleotidyltransferase terminal-interacting protein 2 OS=Homo sapiens OX=9606 GN=DNTTIP2 PE=1 SV=2	28	17	40	16	756	84.4	6.16	68.75	17	DNTTIP2	105.5	100.5	105.3	102.9	109.5	111	102.5	102.8	79	81
Q8IZD9	Dedicator of cytokinesis protein 3 OS=Homo sapiens OX=9606 GN=DOCK3 PE=1 SV=1	0	1	2	1	2030	233	6.98	0	1	DOCK3	106.1	99.7	101.1	107	98.9	95.4	105.1	101.5	87.6	97.6
Q96N67	Dedicator of cytokinesis protein 7 OS=Homo sapiens OX=9606 GN=DOCK7 PE=1 SV=4	7	11	22	11	2140	242.4	6.8	29.55	11	DOCK7	101.1	102.5	102.8	99	99.7	99.7	100.3	96.5	99.9	98.6
Q9BU89	Deoxyhypusine hydroxylase OS=Homo sapiens OX=9606 GN=DOHH PE=1 SV=1	18	3	4	3	302	32.9	4.83	6.58	3	DOHH	82.2	110.4	97.6	107.3	105.9	124.1	93.5	88.7	101.6	88.6
Q9BVM2	Protein DPCD OS=Homo sapiens OX=9606 GN=DPCD PE=1 SV=2	9	2	3	2	203	23.2	9.03	4.54	2	DPCD	125.2	106.4	113.5	114.1	69.7	95.8	103.5	94.1	73.7	104
Q92785	Zinc finger protein ubi-d4 OS=Homo sapiens OX=9606 GN=DPF2 PE=1 SV=2	8	2	2	2	391	44.1	6.33	0	2	DPF2	101.2	119.7	97.5	106.6	99.5	101.2	86.5	93.2	105.3	89.3
Q9BQC3	2-(3-amino-3-carboxypropyl)histidine synthase subunit 2 OS=Homo sapiens OX=9606 GN=DPH2 PE=1 SV=1	4	1	3	1	489	52.1	5.53	10.88	1	DPH2	98.6	123.1	105.5	102.6	114.5	85.7	81.2	95.2	116.9	76.5
Q9H2P9	Diphthine methyl ester synthase OS=Homo sapiens OX=9606 GN=DPH5 PE=1 SV=2	16	3	10	3	285	31.6	5.31	22	3	DPH5	106.9	92.5	96.7	100.9	92.1	95.8	113.1	101.3	96.9	103.8
O60762	Dolichol-phosphate mannosyltransferase subunit 1 OS=Homo sapiens OX=9606 GN=DPM1 PE=1 SV=1	17	4	13	4	260	29.6	9.57	15.3	4	DPM1	98.5	99	99.7	97.5	94.1	90.3	94.1	101.7	108.3	116.8
Q9P2X0	Dolichol-phosphate mannosyltransferase subunit 3 OS=Homo sapiens OX=9606 GN=DPM3 PE=1 SV=2	11	1	1	1	92	10.1	5.94	2.97	1	DPM3	107.9	131.7	96.2	62	93.4	92.8	139.1	66.4	117.4	93
Q9NY33	Dipeptidyl peptidase 3 OS=Homo sapiens OX=9606 GN=DPP3 PE=1 SV=2	19	10	23	10	737	82.5	5.1	54.52	10	DPP3	101.1	101.7	94.7	96.7	104.9	98.5	101.5	98	98.8	104.2
Q86TI2	Dipeptidyl peptidase 9 OS=Homo sapiens OX=9606 GN=DPP9 PE=1 SV=3	9	6	9	6	863	98.2	6.46	6.34	6	DPP9	102.4	101	101.2	98.2	94.7	93.7	100.6	100.7	102.4	105
A6NFQ7	Divergent paired-related homeobox OS=Homo sapiens OX=9606 GN=DPRX PE=2 SV=1	4	1	1	1	191	21.6	9.48	0	1	DPRX	100.4	101	83.2	102.1	99.9	95.5	77.9	123	105.7	111.3
Q9C005	Protein dpy-30 homolog OS=Homo sapiens OX=9606 GN=DPY30 PE=1 SV=1	59	5	17	4	99	11.2	4.88	47.72	5	DPY30	100.2	100.6	97	98.8	101.5	101.2	101.8	94.2	101.9	102.8
Q16555	Dihydropyrimidinase-related protein 2 OS=Homo sapiens OX=9606 GN=DPYSL2 PE=1 SV=1	40	16	40	14	572	62.3	6.38	83.69	16	DPYSL2	97.2	102.2	94	99	100.8	99.2	105.3	94.6	105.2	102.4
Q14195	Dihydropyrimidinase-related protein 3 OS=Homo sapiens OX=9606 GN=DPYSL3 PE=1 SV=1	11	5	10	3	570	61.9	6.49	9.47	5	DPYSL3	99.6	103	99.4	96.1	98.5	100.8	97.5	100.4	104.3	100.4
O14531	Dihydropyrimidinase-related protein 4 OS=Homo sapiens OX=9606 GN=DPYSL4 PE=1 SV=2	2	1	1	1	572	61.8	7.09	0	1	DPYSL4	87.1	113.4	89.9	96.3	98.3	107.9	110.6	101.9	92.1	102.6
Q9BPU6	Dihydropyrimidinase-related protein 5 OS=Homo sapiens OX=9606 GN=DPYSL5 PE=1 SV=1	28	11	30	11	564	61.4	7.2	43.51	11	DPYSL5	102.7	104.2	99.7	101.7	94.6	96.6	97.8	98.2	103.8	100.7
Q01658	Protein Dr1 OS=Homo sapiens OX=9606 GN=DR1 PE=1 SV=1	15	3	6	3	176	19.4	4.75	7.13	3	DR1	97.2	98	99.9	102.7	101.4	94.3	97.1	100.4	108.1	100.8
Q14919	Dr1-associated corepressor OS=Homo sapiens OX=9606 GN=DRAP1 PE=1 SV=3	14	3	6	3	205	22.3	5.17	13.3	3	DRAP1	92.9	104.9	95.7	97.4	95.4	102.2	99.7	99.1	103.8	108.8
Q9Y295	Developmentally-regulated GTP-binding protein 1 OS=Homo sapiens OX=9606 GN=DRG1 PE=1 SV=1	33	12	42	11	367	40.5	8.9	56.42	12	DRG1	98.3	100.3	99.9	102.8	104.1	100.8	98.9	98.3	98.1	98.6
P55039	Developmentally-regulated GTP-binding protein 2 OS=Homo sapiens OX=9606 GN=DRG2 PE=1 SV=1	22	7	12	5	364	40.7	8.88	15.74	7	DRG2	102.4	94.2	102	102.2	101	98.6	101.4	96.1	103	99.1
Q02487	Desmocollin-2 OS=Homo sapiens OX=9606 GN=DSC2 PE=1 SV=1	2	2	3	2	901	99.9	5.34	7.03	2	DSC2	115.7	102.6	101.5	102.7	92.6	106.2	97.2	105.3	90.9	85.2
Q14126	Desmoglein-2 OS=Homo sapiens OX=9606 GN=DSG2 PE=1 SV=2	23	18	38	18	1118	122.2	5.24	71.15	18	DSG2	101.9	97.4	100.5	96.8	90.2	88.2	103.1	103.9	108.1	109.9
P32926	Desmoglein-3 OS=Homo sapiens OX=9606 GN=DSG3 PE=1 SV=2	1	1	1	1	999	107.5	5	2.17	1	DSG3	112.4	104.6	103.8	110.5	104.9	102.7	82.8	106.6	81.7	90.1
Q9H410	Kinetochore-associated protein DSN1 homolog OS=Homo sapiens OX=9606 GN=DSN1 PE=1 SV=2	4	1	1	1	356	40	7.05	2.56	1	DSN1	99.4	89.5	107.6	109.5	105.8	116.8	81.6	88.9	93.7	107.2
P15924	Desmoplakin OS=Homo sapiens OX=9606 GN=DSP PE=1 SV=3	20	56	106	56	2871	331.6	6.81	165.88	56	DSP	99.6	101.9	99.9	101	94.4	95.7	97.8	101.7	100.8	107.1
Q03001	Dystonin OS=Homo sapiens OX=9606 GN=DST PE=1 SV=4	1	5	5	4	7570	860.1	5.25	1.87	5	DST	110.1	110.7	73.2	101.9	90.9	100.7	98.2	108.8	108.3	97.1
P60981	Destrin OS=Homo sapiens OX=9606 GN=DSTN PE=1 SV=3	65	13	103	12	165	18.5	7.85	186.4	13	DSTN	94.2	96.5	96.3	98.4	100.7	101.6	101.3	102.5	103.8	104.7
Q8TEA8	D-aminoacyl-tRNA deacylase 1 OS=Homo sapiens OX=9606 GN=DTD1 PE=1 SV=2	8	3	4	3	209	23.4	8.24	1.61	3	DTD1	97.3	95.7	95.8	96.3	95	102.1	92.7	101	107.9	116.2
Q6ZMT9	Death domain-containing protein 1 OS=Homo sapiens OX=9606 GN=DTHD1 PE=2 SV=3	2	2	4	2	781	88.3	7.23	1.66	2	DTHD1	104.7	89.3	95.7	98.6	102.2	104.9	94.5	99.6	110.5	100
Q9NZJ0	Denticleless protein homolog OS=Homo sapiens OX=9606 GN=DTL PE=1 SV=3	3	2	2	2	730	79.4	8.87	0	2	DTL	81.1	123.8	103	95.2	118.5	117.9	95.3	88.8	86.8	89.5
P23919	Thymidylate kinase OS=Homo sapiens OX=9606 GN=DTYMK PE=1 SV=4	58	13	38	13	212	23.8	8.27	46.17	13	DTYMK	97.8	102.2	93.9	98.1	99.3	103.6	97.9	98.8	107.2	101.4
Q9NX74	tRNA-dihydrouridine(20) synthase [NAD(P)+]-like OS=Homo sapiens OX=9606 GN=DUS2 PE=1 SV=1	2	1	1	1	493	55	7.11	2.4	1	DUS2	90.4	148.5	96.8	125.9	83.4	102	80	75.2	111	86.7
Q96G46	tRNA-dihydrouridine(47) synthase [NAD(P)(+)]-like OS=Homo sapiens OX=9606 GN=DUS3L PE=1 SV=2	4	2	3	2	650	72.5	8.05	1.81	2	DUS3L	99.4	108.6	87.4	108.8	99.3	111.4	79.9	99.9	110.7	94.7
P51452	Dual specificity protein phosphatase 3 OS=Homo sapiens OX=9606 GN=DUSP3 PE=1 SV=1	30	4	7	4	185	20.5	7.8	14.2	4	DUSP3	90.8	104.6	97.8	105.5	94.6	101.5	98.5	99.6	104.4	102.7
Q99956	Dual specificity protein phosphatase 9 OS=Homo sapiens OX=9606 GN=DUSP9 PE=1 SV=1	8	2	7	2	384	41.8	6.11	19.83	2	DUSP9	102.1	99.3	106.9	99.8	102.8	102.5	86.4	100.6	99.8	99.9
P33316	Deoxyuridine 5'-triphosphate nucleotidohydrolase, mitochondrial OS=Homo sapiens OX=9606 GN=DUT PE=1 SV=4	46	10	57	10	252	26.5	9.36	121.05	10	DUT	99.7	102.5	100.4	97.9	103.1	102.7	101.2	95.6	98.3	98.7
O14641	Segment polarity protein dishevelled homolog DVL-2 OS=Homo sapiens OX=9606 GN=DVL2 PE=1 SV=1	9	5	5	3	736	78.9	6.02	10.71	5	DVL2	96.6	106.7	109.6	101.9	100	98	88.7	90.7	110.9	96.9
Q14204	Cytoplasmic dynein 1 heavy chain 1 OS=Homo sapiens OX=9606 GN=DYNC1H1 PE=1 SV=5	28	104	250	104	4646	532.1	6.4	420.89	104	DYNC1H1	99.1	99.6	100	101.7	101.6	98.8	98.2	98.9	99.4	102.9
Q13409	Cytoplasmic dynein 1 intermediate chain 2 OS=Homo sapiens OX=9606 GN=DYNC1I2 PE=1 SV=3	22	12	32	12	638	71.4	5.2	88.54	12	DYNC1I2	102	97.8	104.2	98.8	95.8	98	103	103.5	93.8	103.1
Q9Y6G9	Cytoplasmic dynein 1 light intermediate chain 1 OS=Homo sapiens OX=9606 GN=DYNC1LI1 PE=1 SV=3	44	18	47	17	523	56.5	6.42	85.37	18	DYNC1LI1	101.1	95.8	102.7	102.7	101.9	100.9	98.7	99.2	96.9	99.9
O43237	Cytoplasmic dynein 1 light intermediate chain 2 OS=Homo sapiens OX=9606 GN=DYNC1LI2 PE=1 SV=1	19	7	13	6	492	54.1	6.38	19.64	7	DYNC1LI2	96	98.4	89.5	89.4	95.8	92.8	125.7	93.8	109.6	109.1
Q8NCM8	Cytoplasmic dynein 2 heavy chain 1 OS=Homo sapiens OX=9606 GN=DYNC2H1 PE=1 SV=4	2	8	21	6	4307	492.3	6.54	18.31	8	DYNC2H1	102.9	101.9	97.9	96	100.8	99.8	101	101.5	96.4	101.8
P63167	Dynein light chain 1, cytoplasmic OS=Homo sapiens OX=9606 GN=DYNLL1 PE=1 SV=1	34	4	27	1	89	10.4	7.4	26.74	4	DYNLL1	97.7	102.7	99.2	101.5	100.2	101.4	96.6	99.3	102.1	99.3
Q96FJ2	Dynein light chain 2, cytoplasmic OS=Homo sapiens OX=9606 GN=DYNLL2 PE=1 SV=1	34	4	16	1	89	10.3	7.37	25.1	4	DYNLL2	98.8	98.8	104.1	108.6	102.1	99.8	98.3	100	90.9	98.6
Q9NP97	Dynein light chain roadblock-type 1 OS=Homo sapiens OX=9606 GN=DYNLRB1 PE=1 SV=3	39	3	13	3	96	10.9	7.25	21.32	3	DYNLRB1	98.1	109.4	97.4	99.7	100.2	97.6	97	94.1	103.5	103
P63172	Dynein light chain Tctex-type 1 OS=Homo sapiens OX=9606 GN=DYNLT1 PE=1 SV=1	14	1	5	1	113	12.4	5.08	18.06	1	DYNLT1	93.8	102	104	108.5	101.2	97.9	91.6	104.1	94.5	102.4
P51808	Dynein light chain Tctex-type 3 OS=Homo sapiens OX=9606 GN=DYNLT3 PE=1 SV=1	15	1	1	1	116	13.1	5.66	2.46	1	DYNLT3	89.8	87.3	113.1	102.9	113.2	104.6	96.3	111.3	90.1	91.3
Q5JPH6	Probable glutamate--tRNA ligase, mitochondrial OS=Homo sapiens OX=9606 GN=EARS2 PE=1 SV=2	8	4	5	4	523	58.7	8.76	4.44	4	EARS2	102.5	99.3	101.4	97.9	96.4	95.9	102	96.7	103.3	104.6
Q99848	Probable rRNA-processing protein EBP2 OS=Homo sapiens OX=9606 GN=EBNA1BP2 PE=1 SV=2	37	11	29	11	306	34.8	10.1	58.25	11	EBNA1BP2	115.2	106.5	112.7	107	107.2	102.9	93.8	98.4	77.7	78.6
O95905	Protein ecdysoneless homolog OS=Homo sapiens OX=9606 GN=ECD PE=1 SV=1	9	4	7	4	644	72.7	4.87	16.36	4	ECD	97.6	98	103.1	102.6	107.2	102.5	97.7	97.3	99.9	94.3
O95672	Endothelin-converting enzyme-like 1 OS=Homo sapiens OX=9606 GN=ECEL1 PE=1 SV=3	2	1	1	1	775	87.7	7.03	0	1	ECEL1	98	106.2	120.3	89	114.1	105.6	94.6	90	93.5	88.6
Q13011	Delta(3,5)-Delta(2,4)-dienoyl-CoA isomerase, mitochondrial OS=Homo sapiens OX=9606 GN=ECH1 PE=1 SV=2	15	6	11	6	328	35.8	8	13.96	6	ECH1	101.5	100.9	98.9	97.4	89.3	93.5	113.9	102.5	98.8	103.3
Q9NTX5	Ethylmalonyl-CoA decarboxylase OS=Homo sapiens OX=9606 GN=ECHDC1 PE=1 SV=2	13	4	7	4	307	33.7	8.21	2.14	4	ECHDC1	91.5	101.8	94.1	96.6	96.4	102.1	97.7	93.4	116.2	110.3
P30084	Enoyl-CoA hydratase, mitochondrial OS=Homo sapiens OX=9606 GN=ECHS1 PE=1 SV=4	52	14	81	14	290	31.4	8.07	193.48	14	ECHS1	100.6	98.1	99.1	97.7	98.7	96.4	100.9	99.6	104	105
P42126	Enoyl-CoA delta isomerase 1, mitochondrial OS=Homo sapiens OX=9606 GN=ECI1 PE=1 SV=1	19	4	16	4	302	32.8	8.54	31.04	4	ECI1	97.2	97.4	97.5	97.5	97.4	100	100.9	101	105.3	105.7
O75521	Enoyl-CoA delta isomerase 2 OS=Homo sapiens OX=9606 GN=ECI2 PE=1 SV=4	43	10	31	10	394	43.6	9	55.44	10	ECI2	98.2	100.4	100.2	99	99.4	99.2	98.6	99	102.7	103.3
Q5VYK3	Proteasome adapter and scaffold protein ECM29 OS=Homo sapiens OX=9606 GN=ECPAS PE=1 SV=2	16	25	46	25	1845	204.2	7.12	73.57	25	ECPAS	101	103.5	102	95.9	103.3	101	96.1	99.3	99.8	98
Q19T08	Endothelial cell-specific chemotaxis regulator OS=Homo sapiens OX=9606 GN=ECSCR PE=1 SV=1	8	1	1	1	205	21.3	7.88	0	1	ECSCR	76.9	93.3	109.3	125.1	102.1	103.9	90.1	109.4	92.4	97.4
Q9HAV5	Tumor necrosis factor receptor superfamily member 27 OS=Homo sapiens OX=9606 GN=EDA2R PE=1 SV=2	6	1	1	1	297	32.7	5	0	1	EDA2R	100.2	109.2	102.6	100.8	102.5	97.8	96.8	94.5	93.2	102.3
Q96F86	Enhancer of mRNA-decapping protein 3 OS=Homo sapiens OX=9606 GN=EDC3 PE=1 SV=1	41	15	29	15	508	56	7.11	25.82	15	EDC3	101	105.9	99	104	97	104.4	94.7	99.8	97.5	96.8
Q6P2E9	Enhancer of mRNA-decapping protein 4 OS=Homo sapiens OX=9606 GN=EDC4 PE=1 SV=1	13	12	24	12	1401	151.6	5.86	50.19	12	EDC4	93	100.3	97.6	99.6	101.3	100.6	97.8	101.3	100.7	107.9
O60869	Endothelial differentiation-related factor 1 OS=Homo sapiens OX=9606 GN=EDF1 PE=1 SV=1	64	12	44	12	148	16.4	9.95	71.72	12	EDF1	93.8	100	96.6	99.8	100.9	100.5	97.7	103	101.8	106.1
O43854	EGF-like repeat and discoidin I-like domain-containing protein 3 OS=Homo sapiens OX=9606 GN=EDIL3 PE=1 SV=1	8	2	6	2	480	53.7	7.28	5.32	2	EDIL3	97.5	100.2	83.3	93.8	108.6	106.5	97.2	104.1	103	105.7
Q15075	Early endosome antigen 1 OS=Homo sapiens OX=9606 GN=EEA1 PE=1 SV=2	12	18	24	17	1411	162.4	5.68	24.17	18	EEA1	100.4	100	99.4	101.4	92.1	95	98.6	99.9	107.4	105.8
O75530	Polycomb protein EED OS=Homo sapiens OX=9606 GN=EED PE=1 SV=2	10	4	4	4	441	50.2	7.03	1.81	4	EED	106	109.1	102.9	99.8	96.7	103.4	99.4	96.7	87.2	98.8
P68104	Elongation factor 1-alpha 1 OS=Homo sapiens OX=9606 GN=EEF1A1 PE=1 SV=1	76	34	802	24	462	50.1	9.01	1598.32	34	EEF1A1	98.7	99.7	99.4	99.9	100.9	99.3	100.2	99.2	100.3	102.3
Q05639	Elongation factor 1-alpha 2 OS=Homo sapiens OX=9606 GN=EEF1A2 PE=1 SV=1	52	17	378	7	463	50.4	9.03	893.67	17	EEF1A2	95.1	94.1	100.4	98	100.9	102.4	104.9	104.2	96.2	103.9
P24534	Elongation factor 1-beta OS=Homo sapiens OX=9606 GN=EEF1B2 PE=1 SV=3	80	17	149	14	225	24.7	4.67	291.64	17	EEF1B2	98.7	100	97.5	99	100.2	101.1	101	100.1	100.6	101.8
P29692	Elongation factor 1-delta OS=Homo sapiens OX=9606 GN=EEF1D PE=1 SV=5	73	21	147	18	281	31.1	5.01	328.74	21	EEF1D	97.4	100.3	99.4	98.8	97.9	98.7	98.7	100.5	104.1	104.3
O43324	Eukaryotic translation elongation factor 1 epsilon-1 OS=Homo sapiens OX=9606 GN=EEF1E1 PE=1 SV=1	42	7	18	7	174	19.8	8.54	28.25	7	EEF1E1	97.4	104.6	103.7	103.3	101.5	99	90.7	98.5	107	94.4
P26641	Elongation factor 1-gamma OS=Homo sapiens OX=9606 GN=EEF1G PE=1 SV=3	61	26	218	26	437	50.1	6.67	381.76	26	EEF1G	99.8	99.4	99.6	100.3	101.8	99.9	101.5	99.6	98.5	99.5
P13639	Elongation factor 2 OS=Homo sapiens OX=9606 GN=EEF2 PE=1 SV=4	76	71	848	68	858	95.3	6.83	1738.66	71	EEF2	98.7	102.6	99.8	102.2	103.4	101.8	98.1	97.5	98.2	97.8
Q8IY85	EF-hand calcium-binding domain-containing protein 13 OS=Homo sapiens OX=9606 GN=EFCAB13 PE=2 SV=2	2	2	3	2	973	110.1	6.57	3.54	2	EFCAB13	67.1	79	96.2	123.7	125.9	109.6	99.5	96	120	83.1
Q8N7B9	EF-hand calcium-binding domain-containing protein 3 OS=Homo sapiens OX=9606 GN=EFCAB3 PE=1 SV=1	4	2	2	2	438	50.1	9.22	2.07	2	EFCAB3	58.2	125.2	81	103	105	120.9	68.3	92.5	157.3	88.7
A4FU69	EF-hand calcium-binding domain-containing protein 5 OS=Homo sapiens OX=9606 GN=EFCAB5 PE=1 SV=3	0	1	1	1	1503	173.3	5.82	1.65	1	EFCAB5	91.2	108.6	101.2	90.7	103.7	95.9	94	104.3	99.5	111
Q9BUP0	EF-hand domain-containing protein D1 OS=Homo sapiens OX=9606 GN=EFHD1 PE=1 SV=1	10	2	2	1	239	26.9	5.39	2.18	2	EFHD1	95.1	122.1	84.3	112.3	96.6	87.4	115.9	77.3	95.6	113.3
Q96C19	EF-hand domain-containing protein D2 OS=Homo sapiens OX=9606 GN=EFHD2 PE=1 SV=1	18	4	5	3	240	26.7	5.2	3.09	4	EFHD2	103.3	110.6	88.7	106.3	100.9	103.6	98	104.1	101.1	83.4
Q7Z2Z2	Elongation factor-like GTPase 1 OS=Homo sapiens OX=9606 GN=EFL1 PE=1 SV=2	5	4	5	4	1120	125.4	5.91	8.47	4	EFL1	101.3	103.6	101.4	102.9	101.7	96.3	97.5	98.9	94.2	102.2
Q15768	Ephrin-B3 OS=Homo sapiens OX=9606 GN=EFNB3 PE=1 SV=1	4	1	1	1	340	35.8	8.6	2.11	1	EFNB3	105.1	108.4	101.6	95.4	97.1	113.2	95.4	80.7	97.3	105.8
Q15029	116 kDa U5 small nuclear ribonucleoprotein component OS=Homo sapiens OX=9606 GN=EFTUD2 PE=1 SV=1	55	42	191	40	972	109.4	5	389.52	42	EFTUD2	101.3	101.8	100.4	101	102.1	99.3	97.9	99.5	100.6	96.2
Q0D2K5	Putative EGF-like and EMI domain-containing protein 1 OS=Homo sapiens OX=9606 GN=EGFEM1P PE=5 SV=1	4	1	1	1	195	21.6	7.96	1.78	1	EGFEM1P	89.7	99	102.7	99.3	94.7	107.2	100.1	105.8	77	124.4
Q9GZT9	Egl nine homolog 1 OS=Homo sapiens OX=9606 GN=EGLN1 PE=1 SV=1	17	6	9	6	426	46	8.53	18.14	6	EGLN1	106.8	95.4	107.6	101.6	95.1	100.8	85.6	107.9	95	104.1
P11161	E3 SUMO-protein ligase EGR2 OS=Homo sapiens OX=9606 GN=EGR2 PE=1 SV=3	4	1	1	1	476	50.3	8.72	0	1	EGR2	106.3	93.6	95.5	111.8	94.6	93.6	107.2	103.6	83.9	110.1
Q8NDI1	EH domain-binding protein 1 OS=Homo sapiens OX=9606 GN=EHBP1 PE=1 SV=3	1	2	9	1	1231	139.9	5.35	1.93	2	EHBP1	0	165.6	149.1	341.6	0	0	205.6	138.1	0	0
Q9H4M9	EH domain-containing protein 1 OS=Homo sapiens OX=9606 GN=EHD1 PE=1 SV=2	22	9	19	9	534	60.6	6.83	25.91	9	EHD1	96.9	101	103.6	103.4	103.4	103.8	103.3	97.9	90.4	96.3
Q9H223	EH domain-containing protein 4 OS=Homo sapiens OX=9606 GN=EHD4 PE=1 SV=1	4	2	3	2	541	61.1	6.76	6.53	2	EHD4	98.6	114.9	98.1	98.3	106.5	94.3	92.8	97.4	92.1	107
Q9H9B1	Histone-lysine N-methyltransferase EHMT1 OS=Homo sapiens OX=9606 GN=EHMT1 PE=1 SV=4	3	3	4	3	1298	141.4	5.76	0	3	EHMT1	101.4	91.8	96.1	87.8	97.6	94.5	91.6	108.9	119.5	110.6
Q96KQ7	Histone-lysine N-methyltransferase EHMT2 OS=Homo sapiens OX=9606 GN=EHMT2 PE=1 SV=3	2	3	3	3	1210	132.3	5.45	0	3	EHMT2	102.2	114.5	101.3	88.4	101.4	97.9	94.9	108.2	92	99.2
P41567	Eukaryotic translation initiation factor 1 OS=Homo sapiens OX=9606 GN=EIF1 PE=1 SV=1	62	7	44	1	113	12.7	7.44	122.56	7	EIF1	89.3	87.5	91.5	95.5	111.6	107.3	108.8	106.2	94.1	108.3
Q8N9N8	Probable RNA-binding protein EIF1AD OS=Homo sapiens OX=9606 GN=EIF1AD PE=1 SV=1	28	3	4	3	165	19	5.21	5.27	3	EIF1AD	113.5	100.1	113.6	99.6	96	109.1	90.5	99.5	92.8	85.3
P47813	Eukaryotic translation initiation factor 1A, X-chromosomal OS=Homo sapiens OX=9606 GN=EIF1AX PE=1 SV=2	74	11	104	11	144	16.5	5.24	203.9	11	EIF1AX	96.3	100.1	98.5	99.2	102.7	101.8	99	98.7	101.4	102.4
O60739	Eukaryotic translation initiation factor 1b OS=Homo sapiens OX=9606 GN=EIF1B PE=1 SV=2	62	7	41	1	113	12.8	7.37	114.54	7	EIF1B	89.6	89.8	98.7	97.6	108.7	107.9	108.6	108.5	95.1	95.6
Q9BY44	Eukaryotic translation initiation factor 2A OS=Homo sapiens OX=9606 GN=EIF2A PE=1 SV=3	39	17	37	17	585	64.9	8.87	73.18	17	EIF2A	97.9	99.9	101.2	103.9	104.3	102.6	94.3	98.3	98	99.7
P19525	Interferon-induced, double-stranded RNA-activated protein kinase OS=Homo sapiens OX=9606 GN=EIF2AK2 PE=1 SV=2	11	6	9	6	551	62.1	8.4	18.09	6	EIF2AK2	102.4	99.6	104	104.9	101.4	100.8	95.4	97.3	98.1	96
Q9P2K8	eIF-2-alpha kinase GCN2 OS=Homo sapiens OX=9606 GN=EIF2AK4 PE=1 SV=3	1	2	3	1	1649	186.8	6.28	1.7	2	EIF2AK4	108.7	92.9	117.3	105.3	104.2	105	94.1	97	80.6	94.9
Q14232	Translation initiation factor eIF-2B subunit alpha OS=Homo sapiens OX=9606 GN=EIF2B1 PE=1 SV=1	30	8	14	8	305	33.7	7.33	20.97	8	EIF2B1	94.7	101.3	99.3	96.8	106.1	97.7	104	101	104.8	94.3
P49770	Translation initiation factor eIF-2B subunit beta OS=Homo sapiens OX=9606 GN=EIF2B2 PE=1 SV=3	25	7	30	7	351	39	6.16	51.96	7	EIF2B2	94.6	103.5	101.6	103.9	104	110.3	95.1	96.4	100.4	90.1
Q9NR50	Translation initiation factor eIF-2B subunit gamma OS=Homo sapiens OX=9606 GN=EIF2B3 PE=1 SV=1	4	1	3	1	452	50.2	6.47	10.95	1	EIF2B3	95.4	95.7	110.2	104	89.2	97.5	94.3	102.9	108	102.9
Q9UI10	Translation initiation factor eIF-2B subunit delta OS=Homo sapiens OX=9606 GN=EIF2B4 PE=1 SV=2	3	2	3	2	523	57.5	9.38	0	2	EIF2B4	86.7	94.8	103.8	103.2	102.5	105.7	101.9	95.8	104.5	101.1
Q13144	Translation initiation factor eIF-2B subunit epsilon OS=Homo sapiens OX=9606 GN=EIF2B5 PE=1 SV=3	9	6	12	6	721	80.3	5.08	20.01	6	EIF2B5	80.4	104	96.5	96.1	115.5	114.2	81.2	95.6	122	94.5
P41214	Eukaryotic translation initiation factor 2D OS=Homo sapiens OX=9606 GN=EIF2D PE=1 SV=3	5	2	5	2	584	64.7	7.65	11.79	2	EIF2D	105.9	91.4	99.6	99.9	96.4	100.1	109.4	100.9	96	100.5
P05198	Eukaryotic translation initiation factor 2 subunit 1 OS=Homo sapiens OX=9606 GN=EIF2S1 PE=1 SV=3	49	14	45	14	315	36.1	5.08	74.21	14	EIF2S1	96	100.1	102.3	103.3	104.7	102.8	98.9	100.3	98.4	93.2
P20042	Eukaryotic translation initiation factor 2 subunit 2 OS=Homo sapiens OX=9606 GN=EIF2S2 PE=1 SV=2	49	17	60	17	333	38.4	5.8	129.56	17	EIF2S2	103.4	94.1	101.2	100.5	99.9	97.4	103.2	102.4	94.1	103.7
P41091	Eukaryotic translation initiation factor 2 subunit 3 OS=Homo sapiens OX=9606 GN=EIF2S3 PE=1 SV=3	46	17	64	17	472	51.1	8.4	101.68	17	EIF2S3	99.4	101.9	103.2	105	99.8	99.3	95.6	96.9	100.9	98
Q14152	Eukaryotic translation initiation factor 3 subunit A OS=Homo sapiens OX=9606 GN=EIF3A PE=1 SV=1	45	66	213	65	1382	166.5	6.79	309.46	66	EIF3A	99.3	101.1	100.3	101.5	106.3	102.5	98.5	97.9	97.8	94.9
P55884	Eukaryotic translation initiation factor 3 subunit B OS=Homo sapiens OX=9606 GN=EIF3B PE=1 SV=3	27	17	74	17	814	92.4	5	133.16	17	EIF3B	91.2	94.6	93.7	95	137.4	102.3	99.5	102.4	93	90.9
B5ME19	Eukaryotic translation initiation factor 3 subunit C-like protein OS=Homo sapiens OX=9606 GN=EIF3CL PE=1 SV=1	26	27	98	27	914	105.4	5.64	141.33	27	EIF3CL	100.5	103.3	100.9	104.3	102.1	101.6	97.7	97.7	97	94.8
O15371	Eukaryotic translation initiation factor 3 subunit D OS=Homo sapiens OX=9606 GN=EIF3D PE=1 SV=1	46	21	72	21	548	63.9	6.05	137.53	21	EIF3D	97.7	101	100.3	101.7	101.4	101.1	98	98.7	101.4	98.7
P60228	Eukaryotic translation initiation factor 3 subunit E OS=Homo sapiens OX=9606 GN=EIF3E PE=1 SV=1	35	14	64	14	445	52.2	6.04	141.67	14	EIF3E	101.2	100.6	100.5	101.7	105.1	103.5	97.8	95.8	98.6	95.4
O00303	Eukaryotic translation initiation factor 3 subunit F OS=Homo sapiens OX=9606 GN=EIF3F PE=1 SV=1	41	13	52	13	357	37.5	5.45	71.69	13	EIF3F	95.4	101.2	100.3	101.3	100.9	101.8	102.1	97.3	100.8	99.1
O75821	Eukaryotic translation initiation factor 3 subunit G OS=Homo sapiens OX=9606 GN=EIF3G PE=1 SV=2	57	18	71	17	320	35.6	6.13	92.7	18	EIF3G	98.9	100.7	102.3	100.5	101.6	99.9	97.9	98.8	98	101.4
O15372	Eukaryotic translation initiation factor 3 subunit H OS=Homo sapiens OX=9606 GN=EIF3H PE=1 SV=1	42	17	56	17	352	39.9	6.54	92.91	17	EIF3H	99.4	99.4	100.2	100.6	104	100.9	99.3	98.1	101	97.1
Q13347	Eukaryotic translation initiation factor 3 subunit I OS=Homo sapiens OX=9606 GN=EIF3I PE=1 SV=1	58	16	84	16	325	36.5	5.64	162.45	16	EIF3I	98.4	102.1	97.5	99	103.7	103.2	96.9	99.5	100.3	99.4
O75822	Eukaryotic translation initiation factor 3 subunit J OS=Homo sapiens OX=9606 GN=EIF3J PE=1 SV=2	42	11	33	11	258	29	4.83	52.42	11	EIF3J	97.7	98.7	97.8	103.1	104.1	100.9	101.7	99.9	98.2	97.8
Q9UBQ5	Eukaryotic translation initiation factor 3 subunit K OS=Homo sapiens OX=9606 GN=EIF3K PE=1 SV=1	29	6	30	6	218	25	4.93	70.24	6	EIF3K	99.6	98.3	104	98.7	100.5	100.7	96.4	99.9	103	98.9
Q9Y262	Eukaryotic translation initiation factor 3 subunit L OS=Homo sapiens OX=9606 GN=EIF3L PE=1 SV=1	36	18	71	18	564	66.7	6.34	124.57	18	EIF3L	98.1	101.8	99.5	101.1	102.6	102.2	95.9	100.2	101.1	97.6
Q7L2H7	Eukaryotic translation initiation factor 3 subunit M OS=Homo sapiens OX=9606 GN=EIF3M PE=1 SV=1	26	9	45	9	374	42.5	5.63	64.59	9	EIF3M	104	102.7	104.9	99.9	102.4	100.9	97.6	95.3	98.9	93.5
P60842	Eukaryotic initiation factor 4A-I OS=Homo sapiens OX=9606 GN=EIF4A1 PE=1 SV=1	77	31	281	19	406	46.1	5.48	588.44	31	EIF4A1	98.7	102.3	99.3	102.6	105	103.4	97.8	98.1	98	94.8
Q14240	Eukaryotic initiation factor 4A-II OS=Homo sapiens OX=9606 GN=EIF4A2 PE=1 SV=2	38	15	146	3	407	46.4	5.48	271.68	15	EIF4A2	104	100.1	97.8	91.2	99.6	97.1	93	101	113.1	103.1
P38919	Eukaryotic initiation factor 4A-III OS=Homo sapiens OX=9606 GN=EIF4A3 PE=1 SV=4	50	18	104	16	411	46.8	6.73	193.09	18	EIF4A3	100	99.1	103.2	102.1	106.6	103	100.2	99.8	94.4	91.6
P23588	Eukaryotic translation initiation factor 4B OS=Homo sapiens OX=9606 GN=EIF4B PE=1 SV=2	49	32	133	32	611	69.1	5.73	188.71	32	EIF4B	102.6	101.1	98.6	98.2	98.6	97.8	100.5	97.5	102	103.1
P06730	Eukaryotic translation initiation factor 4E OS=Homo sapiens OX=9606 GN=EIF4E PE=1 SV=2	37	8	46	7	217	25.1	6.15	39.9	8	EIF4E	99.4	101.3	99.1	100.6	99.1	102.1	97.7	97.8	102.1	100.8
O60573	Eukaryotic translation initiation factor 4E type 2 OS=Homo sapiens OX=9606 GN=EIF4E2 PE=1 SV=1	10	4	10	4	245	28.3	8.88	7.53	4	EIF4E2	91.7	94.3	101.8	100.6	110.5	105.8	103.1	99.1	95.8	97.4
Q13541	Eukaryotic translation initiation factor 4E-binding protein 1 OS=Homo sapiens OX=9606 GN=EIF4EBP1 PE=1 SV=3	11	1	3	1	118	12.6	5.48	3.61	1	EIF4EBP1	75.8	129.7	92.4	93.4	102.9	101	88.1	98.5	104.7	113.5
Q13542	Eukaryotic translation initiation factor 4E-binding protein 2 OS=Homo sapiens OX=9606 GN=EIF4EBP2 PE=1 SV=1	13	1	2	1	120	12.9	6.67	2.46	1	EIF4EBP2	95.3	93.9	99.9	103.8	95.5	94.8	100.3	99.6	100.1	116.7
Q04637	Eukaryotic translation initiation factor 4 gamma 1 OS=Homo sapiens OX=9606 GN=EIF4G1 PE=1 SV=4	34	46	166	39	1599	175.4	5.33	265.01	46	EIF4G1	97.8	100	98.6	99.3	103.5	101.7	99.8	100	99.5	99.9
P78344	Eukaryotic translation initiation factor 4 gamma 2 OS=Homo sapiens OX=9606 GN=EIF4G2 PE=1 SV=1	28	23	64	23	907	102.3	7.14	107.2	23	EIF4G2	97.4	96.8	99.5	99.3	102.4	102.2	101.8	100.4	101.2	98.8
O43432	Eukaryotic translation initiation factor 4 gamma 3 OS=Homo sapiens OX=9606 GN=EIF4G3 PE=1 SV=2	6	10	29	3	1585	176.5	5.38	29.13	10	EIF4G3	97.7	103.8	97.2	100	107.7	99.4	97.9	93.7	99.2	103.4
Q15056	Eukaryotic translation initiation factor 4H OS=Homo sapiens OX=9606 GN=EIF4H PE=1 SV=5	61	15	75	15	248	27.4	7.23	156.89	15	EIF4H	93	99	98.1	99.8	102.6	104.9	98.8	100.8	102.2	100.7
P55010	Eukaryotic translation initiation factor 5 OS=Homo sapiens OX=9606 GN=EIF5 PE=1 SV=2	42	19	62	19	431	49.2	5.58	96.75	19	EIF5	112.9	109.6	108.4	105.8	99.2	93.9	92.5	91.4	93.7	92.8
P63241	Eukaryotic translation initiation factor 5A-1 OS=Homo sapiens OX=9606 GN=EIF5A PE=1 SV=2	68	13	161	13	154	16.8	5.24	387.75	13	EIF5A	91.7	98	96.1	97.8	102.3	101.8	101.1	102.3	104.5	104.4
O60841	Eukaryotic translation initiation factor 5B OS=Homo sapiens OX=9606 GN=EIF5B PE=1 SV=4	31	33	91	33	1220	138.7	5.49	162.82	33	EIF5B	99.3	96.4	101.8	98.3	102.2	100.8	99.8	101.9	99.3	100.1
P56537	Eukaryotic translation initiation factor 6 OS=Homo sapiens OX=9606 GN=EIF6 PE=1 SV=1	50	8	34	8	245	26.6	4.68	92.79	8	EIF6	103.2	101.5	101.2	99.7	101.3	102.6	96.5	96.1	101.2	96.8
Q53HC9	EARP and GARP complex-interacting protein 1 OS=Homo sapiens OX=9606 GN=EIPR1 PE=1 SV=2	5	1	1	1	387	43.6	5.06	2.36	1	EIPR1	107.2	82.4	96.9	114.7	108	71.6	80.6	128.3	95.8	114.6
Q9BQ52	Zinc phosphodiesterase ELAC protein 2 OS=Homo sapiens OX=9606 GN=ELAC2 PE=1 SV=2	27	16	33	16	826	92.2	7.9	53.4	16	ELAC2	100.1	101.3	98.4	102.4	101.3	99.8	98.8	98.8	100.2	98.9
Q15717	ELAV-like protein 1 OS=Homo sapiens OX=9606 GN=ELAVL1 PE=1 SV=2	61	16	88	14	326	36.1	9.17	186.72	16	ELAVL1	104.2	101.7	99.3	102.2	96.1	98.4	101.3	101.9	98.4	96.4
Q12926	ELAV-like protein 2 OS=Homo sapiens OX=9606 GN=ELAVL2 PE=1 SV=2	8	3	5	1	359	39.5	9.13	2.5	3	ELAVL2	100.2	106.4	102.6	99.9	104.8	107.1	94.1	95.8	99.1	90.1
Q15723	ETS-related transcription factor Elf-2 OS=Homo sapiens OX=9606 GN=ELF2 PE=1 SV=2	2	1	1	1	593	63.9	6.57	2.24	1	ELF2	104.6	89.6	98.4	117	99.4	106.1	83.4	105.8	103.7	91.9
P55199	RNA polymerase II elongation factor ELL OS=Homo sapiens OX=9606 GN=ELL PE=1 SV=1	3	1	3	1	621	68.2	9.33	6.04	1	ELL	100.9	64.4	108.9	107.7	117.7	128.2	99.9	94.6	74.2	103.6
Q9HB65	RNA polymerase II elongation factor ELL3 OS=Homo sapiens OX=9606 GN=ELL3 PE=1 SV=2	2	1	1	1	397	45.3	6.06	0	1	ELL3	92.5	108	78.6	76	106.4	103.2	100.9	107.7	85.4	141.4
Q14241	Elongin-A OS=Homo sapiens OX=9606 GN=ELOA PE=1 SV=2	4	3	5	3	798	89.9	9.57	7.89	3	ELOA	106.5	86.6	107.9	106.9	109.7	103	94.6	105.2	88.7	90.9
Q15370	Elongin-B OS=Homo sapiens OX=9606 GN=ELOB PE=1 SV=1	88	9	32	9	118	13.1	4.88	73.27	9	ELOB	98.5	98.7	98.1	100.4	99.8	99.4	104.4	102.7	96.2	101.7
Q15369	Elongin-C OS=Homo sapiens OX=9606 GN=ELOC PE=1 SV=1	66	6	23	6	112	12.5	4.78	32.16	6	ELOC	96.7	102.6	96.1	99.4	102.4	103.6	95.2	101.1	105.1	97.8
O95163	Elongator complex protein 1 OS=Homo sapiens OX=9606 GN=ELP1 PE=1 SV=3	9	10	17	10	1332	150.2	5.94	33.39	10	ELP1	95.3	97.7	101.7	101.5	99	99.8	98	102.7	99.6	104.7
Q6IA86	Elongator complex protein 2 OS=Homo sapiens OX=9606 GN=ELP2 PE=1 SV=2	6	3	3	3	826	92.4	5.96	2.49	3	ELP2	111.3	97.1	94.6	78.4	122.4	98.2	125.2	89.1	88.5	95.3
Q9H9T3	Elongator complex protein 3 OS=Homo sapiens OX=9606 GN=ELP3 PE=1 SV=2	5	2	2	2	547	62.2	8.88	2.45	2	ELP3	105.6	61.2	105.6	98.5	105.3	88.6	128.7	113.7	102.3	90.5
Q8N766	ER membrane protein complex subunit 1 OS=Homo sapiens OX=9606 GN=EMC1 PE=1 SV=1	3	2	2	2	993	111.7	7.66	4.62	2	EMC1	37.8	131.7	82.2	153.6	126.4	102.6	49.1	83.4	144.4	88.9
Q5UCC4	ER membrane protein complex subunit 10 OS=Homo sapiens OX=9606 GN=EMC10 PE=1 SV=1	6	2	2	2	262	27.3	6.13	2.28	2	EMC10	97.9	87.9	87.3	101.9	65.6	73.9	113.3	136.4	112	123.8
Q15006	ER membrane protein complex subunit 2 OS=Homo sapiens OX=9606 GN=EMC2 PE=1 SV=1	15	3	7	3	297	34.8	6.57	15.3	3	EMC2	108.2	98.5	105.7	94.8	104.8	86.4	106.8	99.8	97.9	97.1
Q9BV81	ER membrane protein complex subunit 6 OS=Homo sapiens OX=9606 GN=EMC6 PE=1 SV=1	21	2	3	2	110	12	10.07	6.85	2	EMC6	95.4	102	94	112.1	94.5	96.9	104.3	95.9	107.4	97.5
Q9NPA0	ER membrane protein complex subunit 7 OS=Homo sapiens OX=9606 GN=EMC7 PE=1 SV=1	8	2	8	2	242	26.5	9.25	1.79	2	EMC7	104.1	108.6	97.8	98.5	100.9	99.5	99.8	98.7	97.9	94.2
O43402	ER membrane protein complex subunit 8 OS=Homo sapiens OX=9606 GN=EMC8 PE=1 SV=1	17	3	9	3	210	23.8	6.4	18.26	3	EMC8	98.2	97.3	97.4	100.4	101.8	104	103	99.9	96.7	101.3
P50402	Emerin OS=Homo sapiens OX=9606 GN=EMD PE=1 SV=1	30	8	29	8	254	29	5.5	57.25	8	EMD	98.7	103.6	99.3	96.6	96.8	102.6	98.2	98.7	105.7	99.9
Q92979	Ribosomal RNA small subunit methyltransferase NEP1 OS=Homo sapiens OX=9606 GN=EMG1 PE=1 SV=4	36	7	13	7	244	26.7	9.17	19.24	7	EMG1	114.4	106.6	109	105.6	93.2	92.7	98.3	101.5	94.2	84.4
Q9BXX0	EMILIN-2 OS=Homo sapiens OX=9606 GN=EMILIN2 PE=1 SV=3	1	1	1	1	1053	115.6	6.46	1.95	1	EMILIN2	110.9	105.5	102.8	105.9	117.7	108.1	79.3	74.4	89.2	106.4
O00423	Echinoderm microtubule-associated protein-like 1 OS=Homo sapiens OX=9606 GN=EML1 PE=1 SV=3	2	2	4	2	815	89.8	7.06	1.88	2	EML1	98.1	101.6	94.1	101.5	97.1	97.8	100.5	104.5	102.1	102.7
Q9HC35	Echinoderm microtubule-associated protein-like 4 OS=Homo sapiens OX=9606 GN=EML4 PE=1 SV=3	9	9	21	9	981	108.8	6.4	29.76	9	EML4	89.8	93.4	92.4	93.1	98.4	96.8	134.7	96.5	102.5	102.5
P19622	Homeobox protein engrailed-2 OS=Homo sapiens OX=9606 GN=EN2 PE=2 SV=3	4	1	1	1	333	34.2	9.44	0	1	EN2	0	0	1000	0	0	0	0	0	0	0
Q8N8S7	Protein enabled homolog OS=Homo sapiens OX=9606 GN=ENAH PE=1 SV=2	41	20	46	20	591	66.5	6.93	90.7	20	ENAH	101.9	95.8	103	99	91.7	95.9	102.8	98.6	106.3	104.9
Q8TC29	Enkurin OS=Homo sapiens OX=9606 GN=ENKUR PE=1 SV=1	6	1	2	1	256	29.4	9.31	4.9	1	ENKUR	97.4	113.5	99	107.4	92	96.8	95.9	103.6	85.7	108.7
P06733	Alpha-enolase OS=Homo sapiens OX=9606 GN=ENO1 PE=1 SV=2	85	42	1027	33	434	47.1	7.39	2488.5	42	ENO1	94.3	98	96.5	98.3	100.8	101	103.9	100.7	101.1	105.4
P13929	Beta-enolase OS=Homo sapiens OX=9606 GN=ENO3 PE=1 SV=5	30	10	312	2	434	47	7.71	919.77	10	ENO3	93.6	106.7	94.4	101.2	98.3	107.7	92.9	97.5	105	102.7
Q9UHY7	Enolase-phosphatase E1 OS=Homo sapiens OX=9606 GN=ENOPH1 PE=1 SV=1	39	6	17	6	261	28.9	4.78	37.34	6	ENOPH1	90.6	98.9	92.8	108.9	93	98.3	111.4	92.7	111.3	102
O43768	Alpha-endosulfine OS=Homo sapiens OX=9606 GN=ENSA PE=1 SV=1	73	8	29	7	121	13.4	7.24	31.83	8	ENSA	105.4	100.3	100.8	98.9	98.9	95.5	103.9	99.9	97.5	98.8
Q8IYW4	ENTH domain-containing protein 1 OS=Homo sapiens OX=9606 GN=ENTHD1 PE=1 SV=1	1	1	1	1	607	67.5	6.62	0	1	ENTHD1	106	112.7	99.9	104.8	105.5	98.1	95.6	95.8	91.9	89.8
Q9NPA8	Transcription and mRNA export factor ENY2 OS=Homo sapiens OX=9606 GN=ENY2 PE=1 SV=1	50	6	21	6	101	11.5	9.33	39.56	6	ENY2	101.7	103.5	102	102.6	96.5	99.3	94.6	96.2	97.6	106
Q09472	Histone acetyltransferase p300 OS=Homo sapiens OX=9606 GN=EP300 PE=1 SV=2	3	6	8	3	2414	264	8.5	12.98	6	EP300	92.9	107.6	89.1	96.3	113.7	102.5	101.7	102.5	100.4	93.4
Q96L91	E1A-binding protein p400 OS=Homo sapiens OX=9606 GN=EP400 PE=1 SV=4	2	5	6	5	3159	343.3	9.19	7.16	5	EP400	62.5	147	80.9	114.1	104.3	130.7	54.2	86.9	136.5	82.8
P11171	Protein 4.1 OS=Homo sapiens OX=9606 GN=EPB41 PE=1 SV=4	16	12	26	10	864	97	5.58	44.95	12	EPB41	99.4	97.8	106.1	99.4	96.3	97.4	98.4	101.2	102.7	101.3
O43491	Band 4.1-like protein 2 OS=Homo sapiens OX=9606 GN=EPB41L2 PE=1 SV=1	24	23	51	21	1005	112.5	5.44	70.74	23	EPB41L2	102	100.5	98.7	96.5	97.5	101.1	99	100.7	105.1	99
Q9Y2J2	Band 4.1-like protein 3 OS=Homo sapiens OX=9606 GN=EPB41L3 PE=1 SV=2	12	11	21	8	1087	120.6	5.19	33.77	11	EPB41L3	103.4	96.1	97	96.6	96.3	93.2	99.6	106.7	108.9	102.2
Q9H2F5	Enhancer of polycomb homolog 1 OS=Homo sapiens OX=9606 GN=EPC1 PE=1 SV=1	1	1	5	1	836	93.4	8.59	0	1	EPC1	90.7	92.5	97.9	94.1	103	99.9	102.8	101.5	109.8	107.8
P54764	Ephrin type-A receptor 4 OS=Homo sapiens OX=9606 GN=EPHA4 PE=1 SV=1	3	2	18	1	986	109.8	6.61	0	2	EPHA4	114.2	104.4	103.4	99.9	71.8	129.9	84.9	92.8	119.7	79
P54756	Ephrin type-A receptor 5 OS=Homo sapiens OX=9606 GN=EPHA5 PE=1 SV=3	2	1	1	1	1037	114.7	6.93	2.32	1	EPHA5	81.8	121.5	98	74.6	88.7	103.9	87.8	101.7	141.8	100.3
P29323	Ephrin type-B receptor 2 OS=Homo sapiens OX=9606 GN=EPHB2 PE=1 SV=5	1	1	1	1	1055	117.4	6.55	1.63	1	EPHB2	98.1	97.9	108.9	95	92.8	96.2	99	100.2	107.1	104.9
P07099	Epoxide hydrolase 1 OS=Homo sapiens OX=9606 GN=EPHX1 PE=1 SV=1	24	8	19	8	455	52.9	7.25	24.71	8	EPHX1	98.2	96.8	98.9	99	97.4	103.3	100.7	102.3	101.6	101.8
P34913	Bifunctional epoxide hydrolase 2 OS=Homo sapiens OX=9606 GN=EPHX2 PE=1 SV=2	2	1	2	1	555	62.6	6.28	1.88	1	EPHX2	82.1	98.6	94.5	98.4	120.6	102.6	69.9	157	94.2	82.1
Q9Y6I3	Epsin-1 OS=Homo sapiens OX=9606 GN=EPN1 PE=1 SV=2	12	3	7	3	576	60.3	4.83	14.32	3	EPN1	88.3	105	97.4	104	102.9	104.5	87.1	96.2	113.5	101.2
P58107	Epiplakin OS=Homo sapiens OX=9606 GN=EPPK1 PE=1 SV=3	3	3	4	2	5088	555.3	5.62	6.17	3	EPPK1	105.8	97	111.1	90.2	104	99.4	92.7	96.2	101	102.6
P07814	Bifunctional glutamate/proline--tRNA ligase OS=Homo sapiens OX=9606 GN=EPRS1 PE=1 SV=5	58	76	284	74	1512	170.5	7.33	537.17	76	EPRS1	98.1	98.5	98.8	99.9	98.9	99	99.5	101.4	102.8	103.1
Q96RT1	Erbin OS=Homo sapiens OX=9606 GN=ERBIN PE=1 SV=2	2	2	2	2	1412	158.2	5.5	2.49	2	ERBIN	0	152.5	141.3	97.1	138.9	0	166	85.7	0	218.5
Q8IUD2	ELKS/Rab6-interacting/CAST family member 1 OS=Homo sapiens OX=9606 GN=ERC1 PE=1 SV=1	4	4	7	3	1116	128	5.97	9.85	4	ERC1	102.2	94.6	91.3	106	95.5	98.8	99.3	109.3	100.1	102.9
O15083	ERC protein 2 OS=Homo sapiens OX=9606 GN=ERC2 PE=1 SV=3	2	3	3	2	957	110.5	6.99	0	3	ERC2	82.6	117	89.3	97.3	99.5	120.8	81.2	97.9	118.7	95.6
P19447	General transcription and DNA repair factor IIH helicase subunit XPB OS=Homo sapiens OX=9606 GN=ERCC3 PE=1 SV=1	5	3	4	3	782	89.2	7.23	7.42	3	ERCC3	103.1	118.7	113.8	87.8	95.1	101.6	89.3	84.2	102.2	104.3
Q03468	DNA excision repair protein ERCC-6 OS=Homo sapiens OX=9606 GN=ERCC6 PE=1 SV=1	2	2	3	2	1493	168.3	8.09	4.7	2	ERCC6	116.9	99	93.2	103.1	102.8	97	80.5	99.7	106	101.8
Q2NKX8	DNA excision repair protein ERCC-6-like OS=Homo sapiens OX=9606 GN=ERCC6L PE=1 SV=1	2	3	4	3	1250	141	5.31	3.49	3	ERCC6L	93.5	106.8	102.1	94.5	105.3	111.4	97.5	98.4	92.6	97.9
Q9Y282	Endoplasmic reticulum-Golgi intermediate compartment protein 3 OS=Homo sapiens OX=9606 GN=ERGIC3 PE=1 SV=1	7	3	3	3	383	43.2	6.06	0	3	ERGIC3	98	99.6	106.2	98.1	90.4	98.7	103.6	93.8	108.2	103.3
P84090	Enhancer of rudimentary homolog OS=Homo sapiens OX=9606 GN=ERH PE=1 SV=1	53	7	72	7	104	12.3	5.92	114.13	7	ERH	103.3	101.3	101.7	99.5	98.9	98.5	100.5	100.6	99.6	96.1
Q5RHP9	Glutamate-rich protein 3 OS=Homo sapiens OX=9606 GN=ERICH3 PE=1 SV=1	1	1	2	1	1530	168.4	4.88	2.03	1	ERICH3	108.7	79.3	134.1	75.5	102.5	92.8	90.5	130.2	69.6	116.9
O75477	Erlin-1 OS=Homo sapiens OX=9606 GN=ERLIN1 PE=1 SV=2	10	4	9	1	348	39.1	7.87	10.29	4	ERLIN1	103.7	107.7	96.5	106.7	109.5	93.8	100	99.1	79.7	103.2
O94905	Erlin-2 OS=Homo sapiens OX=9606 GN=ERLIN2 PE=1 SV=1	19	7	13	4	339	37.8	5.62	18.5	7	ERLIN2	99.4	93.2	98.1	98.6	92.7	102.1	105.6	103.1	101.5	105.9
Q96HE7	ERO1-like protein alpha OS=Homo sapiens OX=9606 GN=ERO1A PE=1 SV=2	12	4	12	4	468	54.4	5.68	17.36	4	ERO1A	103.8	95	95.9	100.9	98.4	102.1	101.8	99.4	101.9	100.8
P30040	Endoplasmic reticulum resident protein 29 OS=Homo sapiens OX=9606 GN=ERP29 PE=1 SV=4	58	14	62	14	261	29	7.31	117.69	14	ERP29	98.3	98	96.7	97.4	94.5	97.5	100.9	100.8	110.6	105.4
Q9BS26	Endoplasmic reticulum resident protein 44 OS=Homo sapiens OX=9606 GN=ERP44 PE=1 SV=1	27	10	24	9	406	46.9	5.26	24.22	10	ERP44	99.4	95.2	98.7	96.8	97.2	97.5	104.5	102.7	107.5	100.4
B3KNS4	Endogenous retrovirus group K3 member 1 OS=Homo sapiens OX=9606 GN=ERVK3-1 PE=1 SV=1	6	1	2	1	109	11.6	7.78	4.73	1	ERVK3-1	113.6	102.1	108.6	98	99.2	100.3	93	93	89.2	103
P63135	Endogenous retrovirus group K member 7 Pol protein OS=Homo sapiens OX=9606 GN=ERVK-7 PE=3 SV=1	2	1	2	1	1459	165.1	8.88	0	1	ERVK-7	95.2	98.7	91.1	90.1	109	103.4	92.8	99.9	111.4	108.4
P10768	S-formylglutathione hydrolase OS=Homo sapiens OX=9606 GN=ESD PE=1 SV=2	66	14	78	14	282	31.4	7.02	165.27	14	ESD	94.1	98.4	96.6	100.1	102	102.4	97.9	99.6	107.2	101.6
Q9H501	ESF1 homolog OS=Homo sapiens OX=9606 GN=ESF1 PE=1 SV=1	10	7	10	7	851	98.7	5.11	16.11	7	ESF1	109.8	84.5	105.2	110.5	109.2	118.1	91.1	102.8	82.4	86.4
Q6ZVH7	Espin-like protein OS=Homo sapiens OX=9606 GN=ESPNL PE=1 SV=3	1	2	6	1	1005	108.1	6.47	1.8	2	ESPNL	94.5	113.1	97.6	106.2	102.6	96.3	92.1	97.9	98.4	101.2
Q96DF8	Splicing factor ESS-2 homolog OS=Homo sapiens OX=9606 GN=ESS2 PE=1 SV=1	9	4	9	4	476	52.5	7.56	11.74	4	ESS2	101.6	107.6	103.7	112.5	115.3	102.9	89.1	97.6	82.5	87.3
Q9BSJ8	Extended synaptotagmin-1 OS=Homo sapiens OX=9606 GN=ESYT1 PE=1 SV=1	11	11	23	10	1104	122.8	5.83	23.3	11	ESYT1	99.2	100	100.3	102.5	96.3	101.4	95.9	96.7	104.2	103.3
A0FGR8	Extended synaptotagmin-2 OS=Homo sapiens OX=9606 GN=ESYT2 PE=1 SV=1	4	3	5	2	921	102.3	9.26	10.9	3	ESYT2	98.4	93.3	102.7	96.3	102.6	106.6	99.6	102.2	99.8	98.6
P62495	Eukaryotic peptide chain release factor subunit 1 OS=Homo sapiens OX=9606 GN=ETF1 PE=1 SV=3	35	11	33	11	437	49	5.71	68.52	11	ETF1	99.4	96.2	106.1	104.2	104.4	94.6	98.8	102.9	98	95.3
P13804	Electron transfer flavoprotein subunit alpha, mitochondrial OS=Homo sapiens OX=9606 GN=ETFA PE=1 SV=1	76	21	105	21	333	35.1	8.38	264.51	21	ETFA	97.7	96	98.5	96.5	95.7	98.5	101.7	103.1	106.9	105.4
P38117	Electron transfer flavoprotein subunit beta OS=Homo sapiens OX=9606 GN=ETFB PE=1 SV=3	62	15	73	15	255	27.8	8.1	132.66	15	ETFB	101	98	99.5	96.6	94.1	96.7	101.2	101.3	106	105.4
O95571	Persulfide dioxygenase ETHE1, mitochondrial OS=Homo sapiens OX=9606 GN=ETHE1 PE=1 SV=2	10	2	2	2	254	27.9	6.83	2.59	2	ETHE1	96.4	89.2	107.4	108.1	95.4	101.7	108.3	82.4	110.8	100.2
Q86UK5	Limbin OS=Homo sapiens OX=9606 GN=EVC2 PE=1 SV=1	1	1	6	1	1308	147.9	6.96	1.86	1	EVC2	113.4	96.4	102.8	91.8	109.8	91.1	108.4	105.2	82.1	99
Q01844	RNA-binding protein EWS OS=Homo sapiens OX=9606 GN=EWSR1 PE=1 SV=1	16	9	48	9	656	68.4	9.33	89.33	9	EWSR1	96.7	94.6	97.8	121.2	100.5	96.6	101.4	100.7	94.2	96.3
Q96A65	Exocyst complex component 4 OS=Homo sapiens OX=9606 GN=EXOC4 PE=1 SV=1	5	3	5	3	974	110.4	6.49	2.54	3	EXOC4	90.7	88.5	105	109.5	90	109.8	102.7	105.3	94.3	104.1
O00471	Exocyst complex component 5 OS=Homo sapiens OX=9606 GN=EXOC5 PE=1 SV=1	4	3	3	2	708	81.8	6.71	6.86	3	EXOC5	123.8	101.6	105.6	92.9	85.2	95.5	97.3	103.1	92.7	102.3
Q8TAG9	Exocyst complex component 6 OS=Homo sapiens OX=9606 GN=EXOC6 PE=1 SV=3	1	1	1	1	804	93.7	6.2	1.6	1	EXOC6	82.8	82.8	90.5	84.5	92.1	139.1	92.6	137.9	97.7	99.9
Q9UPT5	Exocyst complex component 7 OS=Homo sapiens OX=9606 GN=EXOC7 PE=1 SV=3	4	3	3	3	735	83.3	6.79	3.98	3	EXOC7	94.3	108	105.5	93.1	105.9	74.7	88.8	102.5	114.3	112.9
Q8IYI6	Exocyst complex component 8 OS=Homo sapiens OX=9606 GN=EXOC8 PE=1 SV=2	5	3	3	3	725	81.7	5.49	3.75	3	EXOC8	100.1	102	105.1	99.7	96.2	102.4	96.4	99.9	100.2	98.1
Q9Y3B2	Exosome complex component CSL4 OS=Homo sapiens OX=9606 GN=EXOSC1 PE=1 SV=1	36	5	11	5	195	21.4	8.24	19.26	5	EXOSC1	111.3	95.6	96.8	95.6	102	102.2	102.6	91.3	99.9	102.6
Q01780	Exosome component 10 OS=Homo sapiens OX=9606 GN=EXOSC10 PE=1 SV=2	21	18	46	18	885	100.8	8.46	72.96	18	EXOSC10	109.7	107	103.6	100.4	97.7	96.9	95.4	97.3	94.2	97.7
Q13868	Exosome complex component RRP4 OS=Homo sapiens OX=9606 GN=EXOSC2 PE=1 SV=2	9	2	3	2	293	32.8	7.5	2.97	2	EXOSC2	98.7	114.8	100.9	104.2	94.2	95.5	95.5	106.9	87.9	101.4
Q9NQT5	Exosome complex component RRP40 OS=Homo sapiens OX=9606 GN=EXOSC3 PE=1 SV=3	36	5	13	5	275	29.6	8.1	31.04	5	EXOSC3	108	101.6	107.7	103.3	91	97.4	95.2	96.7	98.2	100.8
Q9NPD3	Exosome complex component RRP41 OS=Homo sapiens OX=9606 GN=EXOSC4 PE=1 SV=3	5	1	3	1	245	26.4	6.52	5.18	1	EXOSC4	85.5	116.6	87.9	105.4	110.2	106.1	81.8	100.7	115.6	90
Q9NQT4	Exosome complex component RRP46 OS=Homo sapiens OX=9606 GN=EXOSC5 PE=1 SV=1	25	5	10	5	235	25.2	7.59	4	5	EXOSC5	103.9	99.3	104.6	100.1	95.9	98	105	97.5	95.6	100
Q5RKV6	Exosome complex component MTR3 OS=Homo sapiens OX=9606 GN=EXOSC6 PE=1 SV=1	36	7	19	7	272	28.2	6.28	47.38	7	EXOSC6	110.1	107.3	99.2	98.3	101.1	103.5	96.2	89.3	95.1	99.9
Q15024	Exosome complex component RRP42 OS=Homo sapiens OX=9606 GN=EXOSC7 PE=1 SV=3	13	3	8	3	291	31.8	5.19	11.68	3	EXOSC7	106.2	84.2	106	97.8	100.2	103	102.7	115.1	83.9	100.8
Q96B26	Exosome complex component RRP43 OS=Homo sapiens OX=9606 GN=EXOSC8 PE=1 SV=1	40	8	20	8	276	30	5.3	33.29	8	EXOSC8	100.5	102.6	106.9	101.3	100.4	100.4	95.9	100.5	96.6	95
Q06265	Exosome complex component RRP45 OS=Homo sapiens OX=9606 GN=EXOSC9 PE=1 SV=3	10	4	16	4	439	48.9	5.29	35.09	4	EXOSC9	106.5	104.2	101.7	101.1	103	103	95	97.9	93.6	94
Q15910	Histone-lysine N-methyltransferase EZH2 OS=Homo sapiens OX=9606 GN=EZH2 PE=1 SV=2	5	3	7	3	746	85.3	7.02	13.79	3	EZH2	94.9	104.9	105.3	100.3	103.7	110.7	86.4	94.3	108	91.5
P15311	Ezrin OS=Homo sapiens OX=9606 GN=EZR PE=1 SV=4	52	33	143	21	586	69.4	6.27	256.99	33	EZR	96	99.1	98.5	99.4	102.4	101.4	99.7	103.8	99.2	100.6
Q9Y624	Junctional adhesion molecule A OS=Homo sapiens OX=9606 GN=F11R PE=1 SV=1	8	1	2	1	299	32.6	7.9	5.15	1	F11R	100	108.8	95.1	103.6	104.4	92.3	91.2	95.2	105.9	103.6
Q0VG06	Fanconi anemia core complex-associated protein 100 OS=Homo sapiens OX=9606 GN=FAAP100 PE=1 SV=3	2	1	2	1	881	93.4	5.29	0	1	FAAP100	90.2	93.9	84.8	104.4	103.8	113.5	106.6	95	115.3	92.5
Q01469	Fatty acid-binding protein 5 OS=Homo sapiens OX=9606 GN=FABP5 PE=1 SV=3	76	12	31	11	135	15.2	7.01	43.24	12	FABP5	102.4	96.7	98.8	99.4	99.7	100.4	102.8	102.7	96	101.1
Q13158	FAS-associated death domain protein OS=Homo sapiens OX=9606 GN=FADD PE=1 SV=1	11	2	3	2	208	23.3	5.69	0	2	FADD	103.3	107	105.6	103.2	94.7	103.9	93.4	97.1	88.6	103.2
Q9UNN5	FAS-associated factor 1 OS=Homo sapiens OX=9606 GN=FAF1 PE=1 SV=2	9	5	11	5	650	73.9	4.88	21.02	5	FAF1	103.3	104.5	94.4	95.5	100.2	106.4	101.7	92.9	96.1	104.9
Q96CS3	FAS-associated factor 2 OS=Homo sapiens OX=9606 GN=FAF2 PE=1 SV=2	20	7	12	6	445	52.6	5.62	34.97	7	FAF2	107.7	104.2	107.2	104.9	102.6	95.4	94.4	95.1	99	89.5
P16930	Fumarylacetoacetase OS=Homo sapiens OX=9606 GN=FAH PE=1 SV=2	15	4	8	4	419	46.3	6.95	13.93	4	FAH	93.6	99.4	100.3	103.2	97.3	106.8	95.7	102.6	102	99.3
Q6P587	Acylpyruvase FAHD1, mitochondrial OS=Homo sapiens OX=9606 GN=FAHD1 PE=1 SV=2	7	1	4	1	224	24.8	7.39	6.89	1	FAHD1	98.7	100.1	99.6	83.2	105.1	80.2	95.9	111	109.6	116.5
Q96GK7	Fumarylacetoacetate hydrolase domain-containing protein 2A OS=Homo sapiens OX=9606 GN=FAHD2A PE=1 SV=1	12	3	5	3	314	34.6	8.24	0	3	FAHD2A	86.3	98.4	88.8	105.4	100.5	102.9	97	97.2	120.5	102.9
Q9NVQ4	Fas apoptotic inhibitory molecule 1 OS=Homo sapiens OX=9606 GN=FAIM PE=1 SV=1	25	4	12	4	179	20.2	5.83	10.13	4	FAIM	98.7	108.2	100.6	105.4	98.2	99.9	90.6	94.1	103.2	101.1
Q6SJ93	Serine protease FAM111B OS=Homo sapiens OX=9606 GN=FAM111B PE=1 SV=1	4	3	3	3	734	84.6	8.59	4.05	3	FAM111B	119.9	0	0	84.9	119.1	0	272.2	130.4	121.3	152.2
Q9NRY5	Protein FAM114A2 OS=Homo sapiens OX=9606 GN=FAM114A2 PE=1 SV=4	4	2	4	2	505	55.4	4.88	4.54	2	FAM114A2	100.6	79.8	99.5	96.4	115.9	71.1	114.8	139.6	93.2	89
Q6P1L5	Protein FAM117B OS=Homo sapiens OX=9606 GN=FAM117B PE=1 SV=2	4	2	2	2	589	61.9	9.82	2.35	2	FAM117B	90.3	81.7	93.2	87.5	107.7	103.3	141.3	95.1	115.5	84.4
Q9BPY3	Protein FAM118B OS=Homo sapiens OX=9606 GN=FAM118B PE=1 SV=1	3	1	1	1	351	39.5	5.99	0	1	FAM118B	85.2	93.5	93.7	110.2	98.1	110.8	102.5	95.5	108.6	101.8
Q9NZB2	Constitutive coactivator of PPAR-gamma-like protein 1 OS=Homo sapiens OX=9606 GN=FAM120A PE=1 SV=2	15	13	24	13	1118	121.8	8.88	44.25	13	FAM120A	100.3	101.4	98.6	99.3	101.8	99.9	97.4	96.6	103.4	101.4
Q8N9E0	Protein FAM133A OS=Homo sapiens OX=9606 GN=FAM133A PE=1 SV=1	3	1	1	1	248	28.9	10.1	1.7	1	FAM133A	104.1	94.2	96.2	85.4	101.1	106.1	107.6	119.6	86.5	99.2
Q96C01	Protein FAM136A OS=Homo sapiens OX=9606 GN=FAM136A PE=1 SV=1	30	5	16	5	138	15.6	7.61	18.07	5	FAM136A	104	100	101.5	100	94.7	92.3	99.1	100.3	98.9	109.3
Q96A26	Protein FAM162A OS=Homo sapiens OX=9606 GN=FAM162A PE=1 SV=2	38	5	12	5	154	17.3	9.77	7.71	5	FAM162A	100.3	99.3	99.6	98.6	98.7	97	100.6	100.3	104.5	101.1
Q9Y6X4	Soluble lamin-associated protein of 75 kDa OS=Homo sapiens OX=9606 GN=FAM169A PE=1 SV=2	1	1	1	1	670	74.9	4.6	1.76	1	FAM169A	0	0	0	398.3	245.1	0	0	0	356.5	0
Q5VUB5	Protein FAM171A1 OS=Homo sapiens OX=9606 GN=FAM171A1 PE=1 SV=1	4	2	2	2	890	97.8	6.58	2.08	2	FAM171A1	80.9	123.3	89.7	110.9	104.2	111.3	70.7	105.5	104.9	98.7
Q8N9Y4	Protein FAM181A OS=Homo sapiens OX=9606 GN=FAM181A PE=1 SV=3	4	1	1	1	354	38.7	9.7	0	1	FAM181A	95.9	83.8	99.8	100.6	110.8	104.7	111	98.5	91.9	103
Q9Y421	Protein FAM32A OS=Homo sapiens OX=9606 GN=FAM32A PE=1 SV=2	12	1	1	1	112	13.2	9.99	0	1	FAM32A	111.9	97.8	126.6	109.4	111.7	106.8	104.8	99.5	65.9	65.6
Q14320	Protein FAM50A OS=Homo sapiens OX=9606 GN=FAM50A PE=1 SV=2	25	9	26	9	339	40.2	6.83	39.76	9	FAM50A	92.9	99.6	99.9	100.7	100	100.7	99.6	102.5	101.4	102.7
Q5HYJ3	Protein FAM76B OS=Homo sapiens OX=9606 GN=FAM76B PE=1 SV=3	2	1	2	1	339	38.7	9.25	0	1	FAM76B	90	104	95.8	97	108.5	106.5	99.3	104.7	96.9	97.3
A6ND36	Protein FAM83G OS=Homo sapiens OX=9606 GN=FAM83G PE=1 SV=2	1	1	2	1	823	90.8	6.39	0	1	FAM83G	107.9	110.8	98.9	103.2	105.3	104.4	98.1	93.9	92.5	84.8
Q658Y4	Protein FAM91A1 OS=Homo sapiens OX=9606 GN=FAM91A1 PE=1 SV=3	1	1	1	1	838	93.9	6.39	1.85	1	FAM91A1	91.5	126.4	92.2	94.7	104.7	110.3	94.4	109.5	75.4	100.8
Q8NCA5	Protein FAM98A OS=Homo sapiens OX=9606 GN=FAM98A PE=1 SV=2	9	5	20	4	518	55.2	8.95	34.38	5	FAM98A	96.3	105.5	100	102.3	102.3	109.6	91.5	100.5	99.9	92
Q52LJ0	Protein FAM98B OS=Homo sapiens OX=9606 GN=FAM98B PE=1 SV=2	30	11	26	9	433	45.5	8.69	35.05	11	FAM98B	97.4	100.2	97.9	97.2	99.4	98.8	104	105.1	95.1	105
Q8NB91	Fanconi anemia group B protein OS=Homo sapiens OX=9606 GN=FANCB PE=1 SV=1	1	1	1	1	859	97.7	7.61	0	1	FANCB	86.7	93.9	107.7	114.3	71.5	108.4	109.5	99.4	109.1	99.4
Q9BXW9	Fanconi anemia group D2 protein OS=Homo sapiens OX=9606 GN=FANCD2 PE=1 SV=2	5	5	7	5	1451	164	5.88	9.5	5	FANCD2	146.5	64.2	200.5	138.5	100.9	104.7	68.3	62.5	53.8	60.1
Q9NVI1	Fanconi anemia group I protein OS=Homo sapiens OX=9606 GN=FANCI PE=1 SV=4	14	16	27	16	1328	149.2	6.74	32.4	16	FANCI	102	96.6	100	96.9	98.9	101	98.9	99.6	101.1	105.1
Q8WVX9	Fatty acyl-CoA reductase 1 OS=Homo sapiens OX=9606 GN=FAR1 PE=1 SV=1	12	5	8	5	515	59.3	9.17	12.48	5	FAR1	100.2	117.6	101.5	105.2	101.1	97.2	93.9	84.9	102.3	96.1
Q9Y285	Phenylalanine--tRNA ligase alpha subunit OS=Homo sapiens OX=9606 GN=FARSA PE=1 SV=3	37	13	46	13	508	57.5	7.8	97.57	13	FARSA	101.1	106.3	101.5	104.3	99	98.8	95.1	95.4	101.3	97.3
Q9NSD9	Phenylalanine--tRNA ligase beta subunit OS=Homo sapiens OX=9606 GN=FARSB PE=1 SV=3	41	25	91	24	589	66.1	6.84	181.79	25	FARSB	97.4	102.4	100.7	99	99.3	97.8	97.2	98.3	104.8	103.1
P49327	Fatty acid synthase OS=Homo sapiens OX=9606 GN=FASN PE=1 SV=3	55	102	477	100	2511	273.3	6.44	1049.86	102	FASN	97.3	103.3	100.6	103.7	106.2	106	93.9	96	98.8	94.1
Q9NYY8	FAST kinase domain-containing protein 2, mitochondrial OS=Homo sapiens OX=9606 GN=FASTKD2 PE=1 SV=1	11	5	8	5	710	81.4	8.05	17.95	5	FASTKD2	95.9	116	106.3	110	95.4	98.8	83	92.7	107.8	94
P62861	FAU ubiquitin-like and ribosomal protein S30 OS=Homo sapiens OX=9606 GN=FAU PE=1 SV=2	14	4	20	4	133	14.4	10.17	23.84	4	FAU	103.5	113.1	101.4	110.7	102.3	102.2	97.2	93.3	85.7	90.7
Q8NFZ0	F-box DNA helicase 1 OS=Homo sapiens OX=9606 GN=FBH1 PE=1 SV=2	3	2	2	2	1043	117.6	8.25	2.58	2	FBH1	120.5	104.9	76.7	83	107.5	113.2	89.9	91.9	108.5	103.8
P22087	rRNA 2'-O-methyltransferase fibrillarin OS=Homo sapiens OX=9606 GN=FBL PE=1 SV=2	59	18	63	18	321	33.8	10.18	121.64	18	FBL	106.2	97	102.9	97.5	97.7	96.8	103.4	101.2	100.1	97.2
Q9UF56	F-box/LRR-repeat protein 17 OS=Homo sapiens OX=9606 GN=FBXL17 PE=1 SV=3	1	1	1	1	701	75.6	8.07	1.85	1	FBXL17	96.7	110	108	96.7	104.7	112.8	92.3	85	95.7	98.1
Q6P050	F-box and leucine-rich protein 22 OS=Homo sapiens OX=9606 GN=FBXL22 PE=1 SV=2	10	2	3	2	247	27.3	9.91	1.81	2	FBXL22	84.8	88.8	95.2	90.8	94.3	109.4	106.5	107.1	114.3	108.8
Q8NEZ5	F-box only protein 22 OS=Homo sapiens OX=9606 GN=FBXO22 PE=1 SV=1	10	3	5	3	403	44.5	7.03	5.22	3	FBXO22	105.9	98.6	93.3	115.4	105.6	106.9	86	115.2	76.4	96.7
Q9UK99	F-box only protein 3 OS=Homo sapiens OX=9606 GN=FBXO3 PE=1 SV=3	2	1	4	1	471	54.5	5	5.57	1	FBXO3	81.4	109.2	97	95.3	103.4	111.4	95.6	100.7	111.3	94.7
Q969H0	F-box/WD repeat-containing protein 7 OS=Homo sapiens OX=9606 GN=FBXW7 PE=1 SV=1	1	1	5	1	707	79.6	5.8	3.55	1	FBXW7	97.3	96.8	99.9	97.1	107.1	114.3	96	101	95.2	95.2
Q9Y324	rRNA-processing protein FCF1 homolog OS=Homo sapiens OX=9606 GN=FCF1 PE=1 SV=1	5	1	3	1	198	23.4	9.7	3.85	1	FCF1	101.6	153.5	79.5	102.2	106	136.4	43.8	109.6	112.1	55.4
Q96LA5	Fc receptor-like protein 2 OS=Homo sapiens OX=9606 GN=FCRL2 PE=1 SV=1	1	1	2	1	508	55.5	6.37	0	1	FCRL2	136.1	95.2	123.6	90.6	105.1	103.3	93.1	93.1	72.9	87.1
P37268	Squalene synthase OS=Homo sapiens OX=9606 GN=FDFT1 PE=1 SV=1	3	1	6	1	417	48.1	6.54	0	1	FDFT1	100	112.7	98.8	114.1	78.4	94.3	91.4	81.8	130.2	98.2
P14324	Farnesyl pyrophosphate synthase OS=Homo sapiens OX=9606 GN=FDPS PE=1 SV=4	15	6	12	6	419	48.2	6.15	6.15	6	FDPS	97.1	100.7	97.2	101.1	103.3	102.6	101.3	98.7	101.7	96.4
P10109	Adrenodoxin, mitochondrial OS=Homo sapiens OX=9606 GN=FDX1 PE=1 SV=1	37	8	22	7	184	19.4	5.83	26.82	8	FDX1	104	101.3	101.3	103.1	101.9	99	99.3	93.4	99	97.6
P22570	NADPH:adrenodoxin oxidoreductase, mitochondrial OS=Homo sapiens OX=9606 GN=FDXR PE=1 SV=3	12	5	7	5	491	53.8	8.44	10.9	5	FDXR	96.9	96.4	99.5	94.5	102.5	101.4	98.6	105.9	101.7	102.4
P39748	Flap endonuclease 1 OS=Homo sapiens OX=9606 GN=FEN1 PE=1 SV=1	54	21	95	21	380	42.6	8.62	164.94	21	FEN1	99.3	100.5	99.2	100.2	104.8	101.7	98.1	100.5	97.7	97.9
Q96AC1	Fermitin family homolog 2 OS=Homo sapiens OX=9606 GN=FERMT2 PE=1 SV=1	16	7	15	7	680	77.8	6.7	24.63	7	FERMT2	96.7	100.6	104.3	97.6	104.9	104.1	99.7	96.4	96.1	99.7
P07954	Fumarate hydratase, mitochondrial OS=Homo sapiens OX=9606 GN=FH PE=1 SV=3	45	18	65	17	510	54.6	8.76	125.76	18	FH	104.1	96.1	99.2	97.4	95	100.1	102.6	101.5	101.1	103
Q05DH4	FHF complex subunit HOOK interacting protein 1A OS=Homo sapiens OX=9606 GN=FHIP1A PE=1 SV=2	2	1	1	1	1040	116.5	4.86	0	1	FHIP1A	82.8	93.4	93.3	103.7	93.4	105.6	104.5	112.7	102.2	108.3
Q13642	Four and a half LIM domains protein 1 OS=Homo sapiens OX=9606 GN=FHL1 PE=1 SV=4	45	12	29	12	323	36.2	8.97	42.51	12	FHL1	96.9	97.6	96.2	97.1	100.9	98.2	102.4	101.7	101.6	107.4
Q14192	Four and a half LIM domains protein 2 OS=Homo sapiens OX=9606 GN=FHL2 PE=1 SV=3	6	2	3	2	279	32.2	7.55	0	2	FHL2	99.5	111.6	102.4	109.2	96.7	106.6	98.3	88.7	97.2	90
Q9Y613	FH1/FH2 domain-containing protein 1 OS=Homo sapiens OX=9606 GN=FHOD1 PE=1 SV=3	4	4	5	4	1164	126.5	6.39	1.6	4	FHOD1	89.5	100.3	98.9	100.9	102.4	87.2	104.1	96.1	101.6	118.9
Q8N539	Fibrinogen C domain-containing protein 1 OS=Homo sapiens OX=9606 GN=FIBCD1 PE=1 SV=2	2	1	2	1	461	50.7	6.48	1.67	1	FIBCD1	41.3	172.7	65.1	99.2	112.9	144.3	39.9	83.1	159.9	81.5
Q6UN15	Pre-mRNA 3'-end-processing factor FIP1 OS=Homo sapiens OX=9606 GN=FIP1L1 PE=1 SV=1	18	10	26	10	594	66.5	5.59	29.27	10	FIP1L1	108.5	94.1	100.7	97.9	98.4	103.3	101	101.4	95.6	99.2
Q96AY3	Peptidyl-prolyl cis-trans isomerase FKBP10 OS=Homo sapiens OX=9606 GN=FKBP10 PE=1 SV=1	31	15	44	15	582	64.2	5.62	65.39	15	FKBP10	100.5	93.8	96.9	95.5	96.9	95.3	104.7	101.8	107.4	107
Q9NWM8	Peptidyl-prolyl cis-trans isomerase FKBP14 OS=Homo sapiens OX=9606 GN=FKBP14 PE=1 SV=1	5	1	3	1	211	24.2	6.07	2.04	1	FKBP14	92.8	93.9	96	101.4	103.8	102.1	102.4	109.5	101.4	96.7
P62942	Peptidyl-prolyl cis-trans isomerase FKBP1A OS=Homo sapiens OX=9606 GN=FKBP1A PE=1 SV=2	63	4	6	4	108	11.9	8.16	17.59	4	FKBP1A	99.2	98	94.3	101.5	97	100.4	101.8	100.2	100	107.6
P26885	Peptidyl-prolyl cis-trans isomerase FKBP2 OS=Homo sapiens OX=9606 GN=FKBP2 PE=1 SV=2	46	5	15	5	142	15.6	9.13	32.89	5	FKBP2	101.3	96.9	96	97.3	92.8	96	103.4	106.3	105.6	104.3
Q00688	Peptidyl-prolyl cis-trans isomerase FKBP3 OS=Homo sapiens OX=9606 GN=FKBP3 PE=1 SV=1	61	12	61	12	224	25.2	9.28	91.86	12	FKBP3	92.8	96	96.2	101.5	100.8	103.2	99.7	102.6	103.5	103.7
Q02790	Peptidyl-prolyl cis-trans isomerase FKBP4 OS=Homo sapiens OX=9606 GN=FKBP4 PE=1 SV=3	73	32	171	32	459	51.8	5.43	355.18	32	FKBP4	98.8	99	98.4	100.6	100.9	100	100.9	99.4	101.8	100.2
Q13451	Peptidyl-prolyl cis-trans isomerase FKBP5 OS=Homo sapiens OX=9606 GN=FKBP5 PE=1 SV=2	25	10	26	10	457	51.2	5.9	56.98	10	FKBP5	103.2	95.8	98.9	99.5	96.3	96.9	104.1	101.5	99.5	104.3
Q9Y680	Peptidyl-prolyl cis-trans isomerase FKBP7 OS=Homo sapiens OX=9606 GN=FKBP7 PE=1 SV=2	14	3	6	3	222	25.8	6.32	6.81	3	FKBP7	120.1	98.6	93.3	81.7	101.4	98.9	112.6	93	96.7	103.6
Q14318	Peptidyl-prolyl cis-trans isomerase FKBP8 OS=Homo sapiens OX=9606 GN=FKBP8 PE=1 SV=2	33	9	19	9	412	44.5	4.84	27.21	9	FKBP8	101	100.2	101.8	98.8	97.8	98.6	99.1	102	102	98.8
Q9UIM3	FK506-binding protein-like OS=Homo sapiens OX=9606 GN=FKBPL PE=1 SV=1	3	1	2	1	349	38.2	5.5	4.12	1	FKBPL	92.8	99.9	74.5	84.4	141.1	121.8	117.6	79.8	87.2	100.9
Q8NFF5	FAD synthase OS=Homo sapiens OX=9606 GN=FLAD1 PE=1 SV=1	5	2	8	2	587	65.2	6.93	24.68	2	FLAD1	96.8	94.6	96.1	100.8	103.9	101.9	101.4	91.8	101.4	111.2
Q13045	Protein flightless-1 homolog OS=Homo sapiens OX=9606 GN=FLII PE=1 SV=2	9	9	21	9	1269	144.7	6.05	29.71	9	FLII	106.6	98.6	98.4	99.7	100.7	98.9	99.7	101.3	99.8	96.4
P21333	Filamin-A OS=Homo sapiens OX=9606 GN=FLNA PE=1 SV=4	49	102	428	91	2647	280.6	6.06	867.18	102	FLNA	101.1	97.9	102	98.2	100.5	98.5	100.4	100	100.5	100.9
O75369	Filamin-B OS=Homo sapiens OX=9606 GN=FLNB PE=1 SV=2	47	96	305	83	2602	278	5.73	539	96	FLNB	100.4	98	102.1	99.8	99.2	99.4	99.6	100.2	101.6	99.7
Q14315	Filamin-C OS=Homo sapiens OX=9606 GN=FLNC PE=1 SV=3	6	15	47	2	2725	290.8	5.97	72.54	15	FLNC	74.3	108.1	122.2	119.1	97.1	113.8	112.2	111.7	50.5	91.1
Q14254	Flotillin-2 OS=Homo sapiens OX=9606 GN=FLOT2 PE=1 SV=2	13	5	12	5	428	47	5.25	23.41	5	FLOT2	99.5	94.7	109.9	94.1	92.7	92.9	101.5	105.5	94.9	114.3
Q9NZU0	Leucine-rich repeat transmembrane protein FLRT3 OS=Homo sapiens OX=9606 GN=FLRT3 PE=1 SV=1	1	1	1	1	649	73	7.64	1.76	1	FLRT3	125.1	108.9	63.4	92.8	89.8	110	105	122.6	99.5	82.9
Q96CP2	FLYWCH family member 2 OS=Homo sapiens OX=9606 GN=FLYWCH2 PE=1 SV=1	27	3	3	3	140	14.6	8.46	4.49	3	FLYWCH2	106.7	102	99.3	102.3	91.9	87	102	94.2	104.9	109.7
O95466	Formin-like protein 1 OS=Homo sapiens OX=9606 GN=FMNL1 PE=1 SV=3	3	2	4	2	1100	121.8	5.72	2.14	2	FMNL1	109.5	92.4	90.4	108.1	104.5	97.1	105	88	97.5	107.6
Q06787	Fragile X messenger ribonucleoprotein 1 OS=Homo sapiens OX=9606 GN=FMR1 PE=1 SV=1	19	11	23	9	632	71.1	7.42	46.33	11	FMR1	98.6	105.1	103.3	100.7	107.2	103.2	93.1	94	106.1	88.6
P02751	Fibronectin OS=Homo sapiens OX=9606 GN=FN1 PE=1 SV=5	0	1	2	1	2477	272.2	5.5	4.39	1	FN1	83	73.7	81.4	78	77.8	132.6	191.9	93.7	88.9	99
Q9HA64	Ketosamine-3-kinase OS=Homo sapiens OX=9606 GN=FN3KRP PE=1 SV=2	10	3	8	3	309	34.4	7.33	10.4	3	FN3KRP	74.2	126	101.8	90.9	130.4	108.8	92.1	110.6	101.1	64.2
Q96RU3	Formin-binding protein 1 OS=Homo sapiens OX=9606 GN=FNBP1 PE=1 SV=2	5	2	2	2	617	71.3	5.72	3.12	2	FNBP1	109.4	119.7	94.2	96.7	97.6	108.9	98.1	91.8	90.9	92.6
Q8N3X1	Formin-binding protein 4 OS=Homo sapiens OX=9606 GN=FNBP4 PE=1 SV=3	2	2	2	2	1017	110.2	4.74	1.82	2	FNBP4	82.1	77.8	76.8	101	148.3	126.9	100.2	100.8	82.4	103.7
Q9Y2H6	Fibronectin type-III domain-containing protein 3A OS=Homo sapiens OX=9606 GN=FNDC3A PE=1 SV=4	3	2	3	2	1198	131.8	6.71	6.74	2	FNDC3A	112	95.8	104.6	92.8	115.7	87.3	97.9	98.6	88.4	106.9
P55316	Forkhead box protein G1 OS=Homo sapiens OX=9606 GN=FOXG1 PE=1 SV=2	2	1	2	1	489	52.3	8.87	1.64	1	FOXG1	109.4	102	100.5	108.3	99.3	96.7	112	114.1	75.7	82
Q9UPW0	Forkhead box protein J3 OS=Homo sapiens OX=9606 GN=FOXJ3 PE=1 SV=2	2	1	1	1	622	68.9	7.09	0	1	FOXJ3	119	93.5	98.4	85	99.9	110.2	72.3	115.5	122.2	83.9
P85037	Forkhead box protein K1 OS=Homo sapiens OX=9606 GN=FOXK1 PE=1 SV=1	15	9	15	9	733	75.4	9.32	7.94	9	FOXK1	107.6	106.5	92.6	86.3	108.9	105	104.7	90.3	97.8	100.3
Q12778	Forkhead box protein O1 OS=Homo sapiens OX=9606 GN=FOXO1 PE=1 SV=2	2	2	5	1	655	69.6	6.77	8.57	2	FOXO1	111.8	109.5	103.8	113.9	114.5	112.6	92.1	100.9	62	78.8
Q9C009	Forkhead box protein Q1 OS=Homo sapiens OX=9606 GN=FOXQ1 PE=2 SV=2	5	1	2	1	403	41.5	9.44	4.23	1	FOXQ1	90.6	106.3	92.8	97.8	119.8	104.6	106.4	94.6	100.4	86.7
Q5H8C1	FRAS1-related extracellular matrix protein 1 OS=Homo sapiens OX=9606 GN=FREM1 PE=1 SV=3	2	3	4	3	2179	244	5.9	2.19	3	FREM1	111.5	91.5	107.8	98.7	95.5	90	110.2	102.7	94.7	97.5
Q5SZK8	FRAS1-related extracellular matrix protein 2 OS=Homo sapiens OX=9606 GN=FREM2 PE=1 SV=3	2	4	5	4	3169	350.9	5.03	4.05	4	FREM2	100.6	94.4	100.9	97.9	104.5	97.3	104	94.9	102.6	103
Q5SYB0	FERM and PDZ domain-containing protein 1 OS=Homo sapiens OX=9606 GN=FRMPD1 PE=1 SV=1	0	1	2	1	1578	173.3	5.25	1.62	1	FRMPD1	86.3	90.5	80.7	133.1	88.8	88.4	100.2	124.5	94.8	112.6
Q14CM0	FERM and PDZ domain-containing protein 4 OS=Homo sapiens OX=9606 GN=FRMPD4 PE=1 SV=1	1	2	2	2	1322	144.3	5.25	0	2	FRMPD4	102.4	106.3	106.7	113.9	100.8	109.8	113.1	90.7	88.1	68.3
O94915	Protein furry homolog-like OS=Homo sapiens OX=9606 GN=FRYL PE=1 SV=2	2	3	5	3	3013	339.4	5.58	5.54	3	FRYL	92.1	107.5	117.8	67.5	124.3	97.1	87.2	122.8	83.5	100
Q16658	Fascin OS=Homo sapiens OX=9606 GN=FSCN1 PE=1 SV=3	47	19	54	19	493	54.5	7.24	88.85	19	FSCN1	91.1	96.6	96	97.1	106.5	112.1	95.1	100.7	105	99.8
P02794	Ferritin heavy chain OS=Homo sapiens OX=9606 GN=FTH1 PE=1 SV=2	14	2	3	2	183	21.2	5.55	2.65	2	FTH1	78	101.6	92.3	95.5	109.8	103.5	80.8	104.6	123.8	110.2
Q9C0B1	Alpha-ketoglutarate-dependent dioxygenase FTO OS=Homo sapiens OX=9606 GN=FTO PE=1 SV=3	22	8	24	8	505	58.2	5.22	57.73	8	FTO	94.5	101.1	98.1	98	97.4	98.8	103.7	101.7	102.5	104.2
Q8IY81	pre-rRNA 2'-O-ribose RNA methyltransferase FTSJ3 OS=Homo sapiens OX=9606 GN=FTSJ3 PE=1 SV=2	27	20	52	20	847	96.5	8.4	109.53	20	FTSJ3	111.3	105.5	110.1	105.4	94.2	95.5	95.9	92.3	94.1	95.7
Q96AE4	Far upstream element-binding protein 1 OS=Homo sapiens OX=9606 GN=FUBP1 PE=1 SV=3	53	31	151	21	644	67.5	7.61	251.57	31	FUBP1	98.6	102.6	99.3	100.1	95.9	95.6	100.9	102.4	102.2	102.4
Q96I24	Far upstream element-binding protein 3 OS=Homo sapiens OX=9606 GN=FUBP3 PE=1 SV=2	52	26	92	19	572	61.6	8.38	124.78	26	FUBP3	98.7	99.9	98.5	98.5	100.3	101.8	101.5	101.2	101.7	97.8
Q9BTY2	Plasma alpha-L-fucosidase OS=Homo sapiens OX=9606 GN=FUCA2 PE=1 SV=2	4	2	4	2	467	54	6.25	6.01	2	FUCA2	120.3	96.2	105.8	86.5	113.9	103	84.1	94.9	125.8	69.5
Q8IVP5	FUN14 domain-containing protein 1 OS=Homo sapiens OX=9606 GN=FUNDC1 PE=1 SV=1	11	1	3	1	155	17.2	8.62	8.88	1	FUNDC1	91.5	98.7	123.2	103.5	100.9	85.7	107.7	99.5	107.6	81.8
Q9BWH2	FUN14 domain-containing protein 2 OS=Homo sapiens OX=9606 GN=FUNDC2 PE=1 SV=2	11	2	4	2	189	20.7	9.73	7.32	2	FUNDC2	97.4	108.9	99.2	92.2	98.8	104.6	93.6	95.5	102	107.8
P35637	RNA-binding protein FUS OS=Homo sapiens OX=9606 GN=FUS PE=1 SV=1	27	13	84	9	526	53.4	9.36	175.79	13	FUS	101.2	95.6	100	101.5	104.4	104.6	103.5	99	95.5	94.6
Q495W5	Alpha-(1,3)-fucosyltransferase 11 OS=Homo sapiens OX=9606 GN=FUT11 PE=1 SV=1	2	1	2	1	492	55.8	5.94	4.22	1	FUT11	73.2	129.1	117.7	117.2	63.6	98.5	128.5	86.5	112.9	72.8
Q16595	Frataxin, mitochondrial OS=Homo sapiens OX=9606 GN=FXN PE=1 SV=2	8	1	4	1	210	23.1	8.69	10.19	1	FXN	99	119.8	103.9	79.7	123.8	103.4	62.7	99.8	122.1	85.8
P51114	RNA-binding protein FXR1 OS=Homo sapiens OX=9606 GN=FXR1 PE=1 SV=3	35	18	40	14	621	69.7	6.15	102.23	18	FXR1	98.2	103.3	101.4	102.7	101.8	102.9	95.1	97.3	100.1	97.2
P51116	RNA-binding protein FXR2 OS=Homo sapiens OX=9606 GN=FXR2 PE=1 SV=2	22	13	25	9	673	74.2	6.23	47.08	13	FXR2	102.7	98.1	101	101.5	101.6	99.1	92.2	96.5	108.4	98.9
Q13283	Ras GTPase-activating protein-binding protein 1 OS=Homo sapiens OX=9606 GN=G3BP1 PE=1 SV=1	50	16	132	15	466	52.1	5.52	313.31	16	G3BP1	98.1	103.4	104.5	105.1	104.7	104	96.1	93.9	95.5	94.5
Q9UN86	Ras GTPase-activating protein-binding protein 2 OS=Homo sapiens OX=9606 GN=G3BP2 PE=1 SV=2	42	17	48	16	482	54.1	5.55	80.7	17	G3BP2	104.2	104.2	105.5	104.7	107.2	105.1	96.4	94.8	89.3	88.6
P11413	Glucose-6-phosphate 1-dehydrogenase OS=Homo sapiens OX=9606 GN=G6PD PE=1 SV=4	28	12	30	12	515	59.2	6.84	38.67	12	G6PD	95.9	97.1	98.7	98.8	100.7	102.4	103.7	101.2	101.6	100
P10253	Lysosomal alpha-glucosidase OS=Homo sapiens OX=9606 GN=GAA PE=1 SV=4	3	3	3	3	952	105.3	6	5.15	3	GAA	93.9	110.5	98.2	87.1	115.9	97.7	107.3	113.1	92.2	84.2
Q9H0R8	Gamma-aminobutyric acid receptor-associated protein-like 1 OS=Homo sapiens OX=9606 GN=GABARAPL1 PE=1 SV=1	18	3	6	1	117	14	8.73	0	3	GABARAPL1	100.1	103.1	104.1	125.1	93.8	105.8	90.7	88.4	97	92
P60520	Gamma-aminobutyric acid receptor-associated protein-like 2 OS=Homo sapiens OX=9606 GN=GABARAPL2 PE=1 SV=1	41	7	24	6	117	13.7	8.1	29.12	7	GABARAPL2	100.4	98.1	100	96.5	100.3	100.3	99.8	99.7	99.3	105.5
Q06547	GA-binding protein subunit beta-1 OS=Homo sapiens OX=9606 GN=GABPB1 PE=1 SV=2	3	1	1	1	395	42.5	4.86	2.58	1	GABPB1	97.9	96.4	101.3	108.2	100.3	100.9	90.9	106.4	99.8	97.7
Q8TAE8	Growth arrest and DNA damage-inducible proteins-interacting protein 1 OS=Homo sapiens OX=9606 GN=GADD45GIP1 PE=1 SV=1	43	7	19	7	222	25.4	10.02	32.72	7	GADD45GIP1	106.2	103.6	94.9	96.1	91.4	99.6	98.7	102.2	104.6	102.8
O14976	Cyclin-G-associated kinase OS=Homo sapiens OX=9606 GN=GAK PE=1 SV=2	4	4	5	4	1311	143.1	5.73	9.57	4	GAK	95.3	103.1	101.1	102.6	100.1	96.6	94.4	107.8	95.7	103.4
P51570	Galactokinase OS=Homo sapiens OX=9606 GN=GALK1 PE=1 SV=1	13	5	11	5	392	42.2	6.46	14.65	5	GALK1	90.8	99.1	94.5	99.6	96.9	98.8	87.8	118.2	102.9	111.4
Q10472	Polypeptide N-acetylgalactosaminyltransferase 1 OS=Homo sapiens OX=9606 GN=GALNT1 PE=1 SV=1	1	1	1	1	559	64.2	7.72	2.16	1	GALNT1	0	213.7	0	258.8	0	0	316.8	210.7	0	0
Q8IUC8	Polypeptide N-acetylgalactosaminyltransferase 13 OS=Homo sapiens OX=9606 GN=GALNT13 PE=1 SV=2	1	1	16	1	556	64	6.83	0	1	GALNT13	98.7	102.6	91.1	93.3	96.3	97.5	102.9	105	99.8	112.8
Q14697	Neutral alpha-glucosidase AB OS=Homo sapiens OX=9606 GN=GANAB PE=1 SV=3	42	37	146	36	944	106.8	6.14	197.68	37	GANAB	100.9	100.9	97.5	97.8	97.3	98.2	98.6	100.7	107.5	100.5
P17677	Neuromodulin OS=Homo sapiens OX=9606 GN=GAP43 PE=1 SV=1	5	1	1	1	238	24.8	4.72	2.22	1	GAP43	57	141	80.1	122.6	128.3	54.6	67.5	105.4	116.1	127.2
P04406	Glyceraldehyde-3-phosphate dehydrogenase OS=Homo sapiens OX=9606 GN=GAPDH PE=1 SV=3	83	27	669	27	335	36	8.46	1632.01	27	GAPDH	93.7	100.2	94.6	97.6	102.5	103.7	100.1	100.9	102.4	104.4
Q14C86	GTPase-activating protein and VPS9 domain-containing protein 1 OS=Homo sapiens OX=9606 GN=GAPVD1 PE=1 SV=2	10	13	19	13	1478	164.9	5.22	27	13	GAPVD1	102.6	103.1	101.8	97.5	102.1	101.7	98.9	98.2	94.8	99.2
Q9NY12	H/ACA ribonucleoprotein complex subunit 1 OS=Homo sapiens OX=9606 GN=GAR1 PE=1 SV=1	20	4	24	4	217	22.3	10.92	17.57	4	GAR1	91.2	89.5	109.4	106.2	105.5	103.8	98.9	96.7	100.8	98
Q8IYT1	Golgi associated RAB2 interactor protein 4 OS=Homo sapiens OX=9606 GN=GARIN4 PE=1 SV=2	2	1	1	1	594	63.1	9.64	0	1	GARIN4	99.8	53.4	103.4	142.1	84	135.7	102.2	69.1	136.5	73.9
O15063	Granule associated Rac and RHOG effector protein 1 OS=Homo sapiens OX=9606 GN=GARRE1 PE=1 SV=2	1	1	1	1	1070	115.9	7.15	0	1	GARRE1	118.3	128.6	105.5	147.1	126.8	108.8	57.5	42.8	104.2	60.5
P41250	Glycine--tRNA ligase OS=Homo sapiens OX=9606 GN=GARS1 PE=1 SV=3	42	28	106	27	739	83.1	7.03	210.08	28	GARS1	95.6	102.4	98.7	100.9	106.6	103.1	98.1	98.7	100.3	95.7
P22102	Trifunctional purine biosynthetic protein adenosine-3 OS=Homo sapiens OX=9606 GN=GART PE=1 SV=1	53	44	184	44	1010	107.7	6.7	474.98	44	GART	96.6	101.1	98.8	101.9	99.4	100.5	97.3	99.9	103.4	101.2
Q86YP4	Transcriptional repressor p66-alpha OS=Homo sapiens OX=9606 GN=GATAD2A PE=1 SV=1	23	11	26	11	633	68	9.94	37.86	11	GATAD2A	97.2	104.1	100.3	101.4	100.7	105.1	96.9	97.5	100.1	96.6
Q8WXI9	Transcriptional repressor p66-beta OS=Homo sapiens OX=9606 GN=GATAD2B PE=1 SV=1	15	8	14	8	593	65.2	9.7	16.5	8	GATAD2B	99.2	105.1	104.1	103.4	96.4	96.7	100	98.3	98.2	98.5
O43716	Glutamyl-tRNA(Gln) amidotransferase subunit C, mitochondrial OS=Homo sapiens OX=9606 GN=GATC PE=1 SV=1	40	5	8	5	136	15.1	5.05	7.91	5	GATC	102.4	108.2	109.2	105.3	95.6	91.1	92.8	98	102	95.5
Q8NB37	Glutamine amidotransferase-like class 1 domain-containing protein 1 OS=Homo sapiens OX=9606 GN=GATD1 PE=1 SV=1	15	2	2	2	220	23.3	6.61	4.39	2	GATD1	126.2	112.1	103.2	107.2	89.3	111.8	88.6	83.4	90.7	87.5
A0A0B4J2D5	Putative glutamine amidotransferase-like class 1 domain-containing protein 3B, mitochondrial OS=Homo sapiens OX=9606 GN=GATD3B PE=5 SV=1	53	10	26	10	268	28.1	8.27	43.99	10	GATD3B	105.8	95.7	101.6	97.8	93	92.4	101.6	102.8	103.7	105.6
P04062	Lysosomal acid glucosylceramidase OS=Homo sapiens OX=9606 GN=GBA PE=1 SV=3	4	3	6	3	536	59.7	7.61	1.65	3	GBA1	106.5	104	102.6	103.6	96.2	96.2	93.2	96.6	105.4	95.7
Q04446	1,4-alpha-glucan-branching enzyme OS=Homo sapiens OX=9606 GN=GBE1 PE=1 SV=3	3	2	4	2	702	80.4	6.32	10.48	2	GBE1	92.7	104.6	91.9	99.2	102.1	101.3	94.2	103.2	110.9	99.8
Q92538	Golgi-specific brefeldin A-resistance guanine nucleotide exchange factor 1 OS=Homo sapiens OX=9606 GN=GBF1 PE=1 SV=2	6	10	30	8	1859	206.3	5.73	19.31	10	GBF1	134.4	99.3	92.2	99.4	97	101.8	94.5	94.1	93.4	93.9
P28676	Grancalcin OS=Homo sapiens OX=9606 GN=GCA PE=1 SV=2	4	1	1	1	217	24	5.21	0	1	GCA	111	91.3	103.3	96	96.7	98	120.3	92.7	96.9	93.7
Q8IWJ2	GRIP and coiled-coil domain-containing protein 2 OS=Homo sapiens OX=9606 GN=GCC2 PE=1 SV=4	4	7	7	6	1684	195.8	5.14	5.21	7	GCC2	101.7	102.7	107.4	93	97.7	97.1	100.1	101.9	98.2	100.3
Q92947	Glutaryl-CoA dehydrogenase, mitochondrial OS=Homo sapiens OX=9606 GN=GCDH PE=1 SV=1	18	8	14	7	438	48.1	8.06	9.79	8	GCDH	95.1	98.1	96	102.5	93	97.4	106	101.4	104.7	105.9
P16383	Intron Large complex component GCFC2 OS=Homo sapiens OX=9606 GN=GCFC2 PE=1 SV=2	3	2	2	2	781	89.3	5.99	3.1	2	GCFC2	106.1	96.7	103.9	102.5	96.9	99.3	106.4	77	89.8	121.3
P48507	Glutamate--cysteine ligase regulatory subunit OS=Homo sapiens OX=9606 GN=GCLM PE=1 SV=1	25	5	10	5	274	30.7	6.02	26.65	5	GCLM	98.5	98	97.5	108.2	105.1	107.1	98	97.1	92.8	97.7
Q92616	eIF-2-alpha kinase activator GCN1 OS=Homo sapiens OX=9606 GN=GCN1 PE=1 SV=7	26	55	157	54	2671	292.5	7.43	336.1	55	GCN1	98.5	102.6	100.8	103.3	102.2	100	97.8	96.9	100.9	97
O95395	Beta-1,3-galactosyl-O-glycosyl-glycoprotein beta-1,6-N-acetylglucosaminyltransferase 3 OS=Homo sapiens OX=9606 GN=GCNT3 PE=2 SV=1	5	1	2	1	438	50.8	8.25	2.58	1	GCNT3	96.2	99.2	109.5	100.8	106.8	93.5	88.2	94.6	116.2	94.9
Q8N6F7	Germinal center-associated signaling and motility protein OS=Homo sapiens OX=9606 GN=GCSAM PE=1 SV=1	3	1	1	1	178	21	6.52	1.65	1	GCSAM	113.3	101.6	98.5	109.9	101.3	107.1	94.4	89.5	90.9	93.5
P23434	Glycine cleavage system H protein, mitochondrial OS=Homo sapiens OX=9606 GN=GCSH PE=1 SV=2	39	3	19	3	173	18.9	4.88	47.31	3	GCSH	99.8	98.6	94.7	95.6	96.9	101.3	103.3	100.2	107.1	102.5
Q8TB36	Ganglioside-induced differentiation-associated protein 1 OS=Homo sapiens OX=9606 GN=GDAP1 PE=1 SV=3	9	2	2	2	358	41.3	8.34	4.41	2	GDAP1	191.3	0	135.1	237.9	0	246.7	0	0	0	189
P31150	Rab GDP dissociation inhibitor alpha OS=Homo sapiens OX=9606 GN=GDI1 PE=1 SV=2	35	12	67	5	447	50.6	5.14	182.49	12	GDI1	89.9	94.2	103.4	103.1	106.3	101.1	109.7	102.1	94.7	95.6
P50395	Rab GDP dissociation inhibitor beta OS=Homo sapiens OX=9606 GN=GDI2 PE=1 SV=2	58	21	126	14	445	50.6	6.47	276.4	21	GDI2	94.3	98.9	98.8	99.4	102.7	101.1	101.4	100.3	101.5	101.6
Q8N9F7	Lysophospholipase D GDPD1 OS=Homo sapiens OX=9606 GN=GDPD1 PE=1 SV=2	4	1	1	1	314	36.1	8.47	3.13	1	GDPD1	110.6	97.8	114.2	86.7	86.1	85.4	100	96.6	113	109.7
P57678	Gem-associated protein 4 OS=Homo sapiens OX=9606 GN=GEMIN4 PE=1 SV=2	4	4	7	4	1058	120	6.04	9.93	4	GEMIN4	86.5	120.7	95.2	105.8	97.9	109.1	80.3	89.9	121.2	93.4
Q8TEQ6	Gem-associated protein 5 OS=Homo sapiens OX=9606 GN=GEMIN5 PE=1 SV=3	10	15	26	15	1508	168.5	6.62	21.41	15	GEMIN5	100.2	102.9	100.5	102.9	101.2	100.5	93.3	99.6	100.3	98.5
Q9H840	Gem-associated protein 7 OS=Homo sapiens OX=9606 GN=GEMIN7 PE=1 SV=1	45	3	3	3	131	14.5	7.4	4.82	3	GEMIN7	106.8	110.4	105.6	103.9	97.4	89.8	95.2	99.6	100.6	90.8
Q9NWZ8	Gem-associated protein 8 OS=Homo sapiens OX=9606 GN=GEMIN8 PE=1 SV=1	7	2	3	2	242	28.6	6.8	3.65	2	GEMIN8	57.2	150.7	73.5	117.2	88.2	105.6	66.3	107.9	113.6	119.8
O43681	ATPase GET3 OS=Homo sapiens OX=9606 GN=GET3 PE=1 SV=2	23	6	14	6	348	38.8	4.91	23.66	6	GET3	99.5	105.9	97.4	100.7	97.1	97.2	101.3	103.1	99	98.9
Q96RP9	Elongation factor G, mitochondrial OS=Homo sapiens OX=9606 GN=GFM1 PE=1 SV=2	29	20	42	20	751	83.4	7.01	64.74	20	GFM1	100.3	95.1	100.3	95	100.3	97.4	105.2	99.2	104	103.3
Q06210	Glutamine--fructose-6-phosphate aminotransferase [isomerizing] 1 OS=Homo sapiens OX=9606 GN=GFPT1 PE=1 SV=3	18	9	18	9	699	78.8	7.11	17.97	9	GFPT1	101.9	98.7	101.8	95.7	104.4	101.8	95.3	100.1	101.5	98.8
Q13630	GDP-L-fucose synthase OS=Homo sapiens OX=9606 GN=GFUS PE=1 SV=1	6	2	8	2	321	35.9	6.6	9.39	2	GFUS	96.1	75.5	88.5	108.8	110.4	103.6	119	104.1	88	105.9
Q9UJY5	ADP-ribosylation factor-binding protein GGA1 OS=Homo sapiens OX=9606 GN=GGA1 PE=1 SV=1	6	2	3	2	639	70.3	5.29	8.59	2	GGA1	0	0	0	203.6	202.9	256	165.3	172.2	0	0
Q9UJY4	ADP-ribosylation factor-binding protein GGA2 OS=Homo sapiens OX=9606 GN=GGA2 PE=1 SV=3	4	2	3	2	613	67.1	6.55	2.11	2	GGA2	88.5	98	106.5	100.2	102.1	100.1	105.5	98.9	97.4	102.9
O75223	Gamma-glutamylcyclotransferase OS=Homo sapiens OX=9606 GN=GGCT PE=1 SV=1	28	5	8	5	188	21	5.14	6.5	5	GGCT	108.1	106.5	98.2	87.2	97.8	103.2	90.4	100.1	104.3	104.1
Q92820	Gamma-glutamyl hydrolase OS=Homo sapiens OX=9606 GN=GGH PE=1 SV=2	7	2	7	2	318	35.9	7.11	9.89	2	GGH	98.8	96.3	101.3	98.4	98.1	99.5	102.6	99.7	104.7	100.5
O95749	Geranylgeranyl pyrophosphate synthase OS=Homo sapiens OX=9606 GN=GGPS1 PE=1 SV=1	2	1	2	1	300	34.8	6.14	0	1	GGPS1	115.8	103.1	91.9	97.4	141.2	100.9	97	78.7	90.1	83.8
Q9NWU2	Glucose-induced degradation protein 8 homolog OS=Homo sapiens OX=9606 GN=GID8 PE=1 SV=1	14	3	3	3	228	26.7	4.97	4.17	3	GID8	108.6	92.8	115.3	95.1	102.3	101	96.6	104	92.5	91.7
Q6Y7W6	GRB10-interacting GYF protein 2 OS=Homo sapiens OX=9606 GN=GIGYF2 PE=1 SV=1	10	10	20	9	1299	150	5.54	35.31	10	GIGYF2	101.7	105.2	106.6	105.5	101	97.1	93.9	97	95.1	97
Q96F15	GTPase IMAP family member 5 OS=Homo sapiens OX=9606 GN=GIMAP5 PE=1 SV=1	7	1	1	1	307	34.8	7.68	0	1	GIMAP5	75	124.1	64.1	101.4	109.6	126.3	51.7	68.8	182	97
Q9BRX5	DNA replication complex GINS protein PSF3 OS=Homo sapiens OX=9606 GN=GINS3 PE=1 SV=1	21	4	6	4	216	24.5	5.34	4.74	4	GINS3	80.8	105.9	65.5	118.8	122.9	89.9	115.6	108.8	104.3	87.5
Q9BRT9	DNA replication complex GINS protein SLD5 OS=Homo sapiens OX=9606 GN=GINS4 PE=1 SV=1	25	4	10	4	223	26	4.98	19.98	4	GINS4	97.5	99.2	96.5	100.9	104.2	96.6	95.7	97.7	105.9	105.8
O14908	PDZ domain-containing protein GIPC1 OS=Homo sapiens OX=9606 GN=GIPC1 PE=1 SV=2	12	3	4	2	333	36	6.28	4.85	3	GIPC1	101.5	113.6	92.2	92.7	107.1	99	89	96.2	108.9	99.8
Q9Y2X7	ARF GTPase-activating protein GIT1 OS=Homo sapiens OX=9606 GN=GIT1 PE=1 SV=2	6	4	6	3	761	84.3	6.8	3.71	4	GIT1	102	62.7	110.3	110.1	97.6	95.9	108.8	95.5	95.3	121.7
P17302	Gap junction alpha-1 protein OS=Homo sapiens OX=9606 GN=GJA1 PE=1 SV=2	5	2	3	2	382	43	8.76	2.32	2	GJA1	85.4	116.2	92.7	107.3	109.2	121.7	58.5	106.5	114.8	87.6
P06280	Alpha-galactosidase A OS=Homo sapiens OX=9606 GN=GLA PE=1 SV=1	24	8	24	8	429	48.7	5.6	38.26	8	GLA	106	100.9	104.9	103.7	97.9	98.4	98.9	97.1	95.8	96.3
O94923	D-glucuronyl C5-epimerase OS=Homo sapiens OX=9606 GN=GLCE PE=1 SV=3	1	1	1	1	617	70.1	8.97	0	1	GLCE	114.2	100.3	109.9	97.5	94.6	106.1	103.7	92	91.5	90.1
P23378	Glycine dehydrogenase (decarboxylating), mitochondrial OS=Homo sapiens OX=9606 GN=GLDC PE=1 SV=2	7	6	8	6	1020	112.7	7.11	12.41	6	GLDC	96.7	91.4	100.5	97	101.4	94.2	105.5	101.2	103.8	108.2
Q53GS7	mRNA export factor GLE1 OS=Homo sapiens OX=9606 GN=GLE1 PE=1 SV=2	1	1	1	1	698	79.8	7.43	0	1	GLE1	113	95.7	97	105.3	94.2	102.3	97.5	93.6	93.9	107.5
P08151	Zinc finger protein GLI1 OS=Homo sapiens OX=9606 GN=GLI1 PE=1 SV=1	1	1	1	1	1106	117.8	7.33	1.95	1	GLI1	118.8	125.3	94.4	77.1	79.2	106.6	115.1	87.6	103.9	91.9
Q9H4G4	Golgi-associated plant pathogenesis-related protein 1 OS=Homo sapiens OX=9606 GN=GLIPR2 PE=1 SV=3	8	1	1	1	154	17.2	9.41	3.19	1	GLIPR2	105.2	84.8	88.4	81.3	106.1	82.7	131.4	111.4	126.5	82.3
Q04760	Lactoylglutathione lyase OS=Homo sapiens OX=9606 GN=GLO1 PE=1 SV=4	53	11	88	11	184	20.8	5.31	140.89	11	GLO1	92.7	102.7	96.1	98.1	99.7	98.8	100.5	100.2	106	105.2
Q9HC38	Glyoxalase domain-containing protein 4 OS=Homo sapiens OX=9606 GN=GLOD4 PE=1 SV=1	47	14	55	14	313	34.8	5.6	91.11	14	GLOD4	96.3	99	99.6	99.9	100	99.4	100.5	100.4	101.9	103
O76003	Glutaredoxin-3 OS=Homo sapiens OX=9606 GN=GLRX3 PE=1 SV=2	56	18	67	18	335	37.4	5.39	106.72	18	GLRX3	95.8	100.4	97.5	98.3	100.6	100.6	100.1	99.7	102.5	104.5
Q86SX6	Glutaredoxin-related protein 5, mitochondrial OS=Homo sapiens OX=9606 GN=GLRX5 PE=1 SV=2	24	4	14	4	157	16.6	6.79	7.81	4	GLRX5	97.4	97.3	101.6	98	96	96.4	108.1	102.1	102.1	101.1
O94925	Glutaminase kidney isoform, mitochondrial OS=Homo sapiens OX=9606 GN=GLS PE=1 SV=1	12	7	16	7	669	73.4	7.77	25.23	7	GLS	97.7	92	100	100.7	101.6	97.5	104.6	101.9	101.8	102.1
P00367	Glutamate dehydrogenase 1, mitochondrial OS=Homo sapiens OX=9606 GN=GLUD1 PE=1 SV=2	42	21	80	21	558	61.4	7.8	121.18	21	GLUD1	99.1	95.1	97.7	95.2	110.6	98.3	99.2	98.9	106	99.8
P15104	Glutamine synthetase OS=Homo sapiens OX=9606 GN=GLUL PE=1 SV=4	18	6	15	6	373	42	6.89	25.02	6	GLUL	87.1	95.4	97.1	104.7	112.4	112.7	91.8	99.5	98.9	100.2
Q49A26	Cytokine-like nuclear factor N-PAC OS=Homo sapiens OX=9606 GN=GLYR1 PE=1 SV=4	18	8	13	8	553	60.5	9.17	18.41	8	GLYR1	97.5	96.2	96.6	94.5	99.6	99.2	95.4	104.6	108.8	107.6
P17900	Ganglioside GM2 activator OS=Homo sapiens OX=9606 GN=GM2A PE=1 SV=4	25	4	5	4	193	20.8	5.31	6.95	4	GM2A	96.5	109.2	92.8	91.4	100.3	96.3	102.4	103.9	104.1	103.2
P60983	Glia maturation factor beta OS=Homo sapiens OX=9606 GN=GMFB PE=1 SV=2	23	4	4	4	142	16.7	5.29	6.36	4	GMFB	100.2	87.1	99.9	110.9	97.5	101	99.7	98.3	102.2	103.1
O75496	Geminin OS=Homo sapiens OX=9606 GN=GMNN PE=1 SV=1	28	4	5	4	209	23.6	4.96	4.9	4	GMNN	103.6	94.9	102.9	100.5	113	105.1	104.7	103.8	87.4	83.9
Q9Y5P6	Mannose-1-phosphate guanyltransferase beta OS=Homo sapiens OX=9606 GN=GMPPB PE=1 SV=2	20	5	8	5	360	39.8	6.61	14.93	5	GMPPB	103.4	107.9	97.5	99	95	98.8	99	93.7	99.6	106
Q9P2T1	GMP reductase 2 OS=Homo sapiens OX=9606 GN=GMPR2 PE=1 SV=1	7	2	4	2	348	37.9	7.23	7.92	2	GMPR2	95.1	98.5	101.5	100.3	99.4	98.2	88.5	106.9	107.4	104.1
P49915	GMP synthase [glutamine-hydrolyzing] OS=Homo sapiens OX=9606 GN=GMPS PE=1 SV=1	61	35	128	35	693	76.7	6.87	228.03	35	GMPS	99.6	99.1	98.5	99.3	98.7	100.4	99.1	98.8	101.7	104.7
Q5JWF2	Guanine nucleotide-binding protein G(s) subunit alpha isoforms XLas OS=Homo sapiens OX=9606 GN=GNAS PE=1 SV=2	7	7	14	6	1037	111	5.03	22.15	7	GNAS	101.2	99.8	102.9	100.8	99.2	98.1	97.9	99.1	100.8	100.1
P62873	Guanine nucleotide-binding protein G(I)/G(S)/G(T) subunit beta-1 OS=Homo sapiens OX=9606 GN=GNB1 PE=1 SV=3	29	7	26	3	340	37.4	6	59.43	7	GNB1	101.1	97.9	100.2	98.8	100.2	99.8	99.4	97.6	107.6	97.5
P62879	Guanine nucleotide-binding protein G(I)/G(S)/G(T) subunit beta-2 OS=Homo sapiens OX=9606 GN=GNB2 PE=1 SV=3	29	7	25	3	340	37.3	6	59.44	7	GNB2	94.8	108.9	94.8	98	97.8	109.3	92.1	98.4	108.7	97.2
Q9Y223	Bifunctional UDP-N-acetylglucosamine 2-epimerase/N-acetylmannosamine kinase OS=Homo sapiens OX=9606 GN=GNE PE=1 SV=1	3	2	3	2	722	79.2	6.8	2.16	2	GNE	102	87.3	110.7	108.1	97.9	99.6	96.9	98.7	92.9	105.8
P50151	Guanine nucleotide-binding protein G(I)/G(S)/G(O) subunit gamma-10 OS=Homo sapiens OX=9606 GN=GNG10 PE=1 SV=1	35	2	5	1	68	7.2	7.85	7.94	2	GNG10	90.8	103.8	104.6	99.4	90.2	102.4	92.4	97.9	122.7	95.9
Q9UBI6	Guanine nucleotide-binding protein G(I)/G(S)/G(O) subunit gamma-12 OS=Homo sapiens OX=9606 GN=GNG12 PE=1 SV=3	71	4	12	4	72	8	8.97	20.11	4	GNG12	103.7	106.3	94	96.5	95.3	101	99.2	100.2	104.7	99.2
P63218	Guanine nucleotide-binding protein G(I)/G(S)/G(O) subunit gamma-5 OS=Homo sapiens OX=9606 GN=GNG5 PE=1 SV=3	53	2	6	2	68	7.3	9.85	13.79	2	GNG5	111	98.6	99.5	97.3	99	100.3	103.6	101.1	93.9	95.6
P36915	Guanine nucleotide-binding protein-like 1 OS=Homo sapiens OX=9606 GN=GNL1 PE=1 SV=2	9	4	5	4	607	68.6	5.8	3.91	4	GNL1	91.3	98.3	102.3	99	106.2	101.4	90	102.9	100.9	107.8
Q13823	Nucleolar GTP-binding protein 2 OS=Homo sapiens OX=9606 GN=GNL2 PE=1 SV=1	22	15	27	15	731	83.6	9.25	41	15	GNL2	110	112	110.9	111.9	110.1	104.5	86.6	88.1	83.5	82.4
Q9BVP2	Guanine nucleotide-binding protein-like 3 OS=Homo sapiens OX=9606 GN=GNL3 PE=1 SV=2	35	18	47	17	549	62	9.16	81.78	18	GNL3	128	124.4	121.3	118.6	99.8	99.2	82	79.6	73.9	73.1
Q9NVN8	Guanine nucleotide-binding protein-like 3-like protein OS=Homo sapiens OX=9606 GN=GNL3L PE=1 SV=1	16	7	14	6	582	65.5	8.44	25.08	7	GNL3L	87.3	100.3	93.3	102.6	91.1	98.9	94.7	96.5	122.3	112.9
P22749	Granulysin OS=Homo sapiens OX=9606 GN=GNLY PE=1 SV=3	16	1	1	1	145	16.4	9.17	0	1	GNLY	96.4	95.8	114	117.6	94.4	97.6	94.2	89.8	90	110.1
P46926	Glucosamine-6-phosphate isomerase 1 OS=Homo sapiens OX=9606 GN=GNPDA1 PE=1 SV=1	16	2	4	2	289	32.6	6.92	8.21	2	GNPDA1	93.7	98	108.1	93.7	105	102.3	103.6	93.8	106.6	95.2
Q96EK6	Glucosamine 6-phosphate N-acetyltransferase OS=Homo sapiens OX=9606 GN=GNPNAT1 PE=1 SV=1	36	4	8	4	184	20.7	7.99	14.87	4	GNPNAT1	93.8	106.7	97	103.3	104.3	106.1	84.2	98.9	107.2	98.4
Q08378	Golgin subfamily A member 3 OS=Homo sapiens OX=9606 GN=GOLGA3 PE=1 SV=2	6	9	11	8	1498	167.3	5.44	7.68	9	GOLGA3	109.3	103.9	111	105.3	91.8	99	100.5	95.3	95.6	88.4
Q8N9W4	Golgin subfamily A member 6-like protein 2 OS=Homo sapiens OX=9606 GN=GOLGA6L2 PE=1 SV=3	1	1	1	1	909	100.5	4.67	0	1	GOLGA6L2	88.2	99.1	98.6	103	111.4	102.6	101.4	101.4	96.4	97.8
Q14789	Golgin subfamily B member 1 OS=Homo sapiens OX=9606 GN=GOLGB1 PE=1 SV=2	4	12	15	10	3259	375.8	5	10.69	12	GOLGB1	102.2	103.1	97.4	101.4	101	96.9	98.1	97.8	100.8	101.3
O00461	Golgi integral membrane protein 4 OS=Homo sapiens OX=9606 GN=GOLIM4 PE=1 SV=1	2	1	1	1	696	81.8	4.77	0	1	GOLIM4	94.4	93.8	109.1	113.4	98.5	92.5	99.3	100.5	91.6	106.8
Q9HD26	Golgi-associated PDZ and coiled-coil motif-containing protein OS=Homo sapiens OX=9606 GN=GOPC PE=1 SV=1	21	7	12	7	462	50.5	5.92	22.27	7	GOPC	101.2	108.6	103.8	104.9	92	92.8	89.9	98.4	105.3	103.2
Q9H8Y8	Golgi reassembly-stacking protein 2 OS=Homo sapiens OX=9606 GN=GORASP2 PE=1 SV=3	21	8	14	8	452	47.1	4.82	27.25	8	GORASP2	109.3	104.6	100.6	100.8	105.1	100.2	99.1	92.3	96.7	91.4
O95249	Golgi SNAP receptor complex member 1 OS=Homo sapiens OX=9606 GN=GOSR1 PE=1 SV=1	8	3	5	3	250	28.6	9.42	1.66	3	GOSR1	111.4	99.3	104.3	97.1	102.6	99.2	101.8	92.2	96.3	95.9
P17174	Aspartate aminotransferase, cytoplasmic OS=Homo sapiens OX=9606 GN=GOT1 PE=1 SV=3	32	12	45	12	413	46.2	7.01	105.79	12	GOT1	93.3	102.5	96.1	100.8	104.4	105.5	95.8	100.1	102.1	99.5
P00505	Aspartate aminotransferase, mitochondrial OS=Homo sapiens OX=9606 GN=GOT2 PE=1 SV=3	45	17	88	17	430	47.5	9.01	177.61	17	GOT2	97.7	97.4	98.4	96.9	100	99.1	100.7	100.4	104.1	105.3
Q8IXQ4	GPALPP motifs-containing protein 1 OS=Homo sapiens OX=9606 GN=GPALPP1 PE=1 SV=1	3	1	3	1	340	38.1	5.41	0	1	GPALPP1	105.6	95.7	91.5	101.8	101.8	97.1	102.3	100.7	97.7	105.7
Q86UL3	Glycerol-3-phosphate acyltransferase 4 OS=Homo sapiens OX=9606 GN=GPAT4 PE=1 SV=1	2	1	1	1	456	52	9.19	2.17	1	GPAT4	97.3	111.1	98.2	92	96.1	92.1	99.6	99.8	111.8	102
Q8N954	G patch domain-containing protein 11 OS=Homo sapiens OX=9606 GN=GPATCH11 PE=1 SV=4	5	2	3	2	285	33.3	5.86	0	2	GPATCH11	95.5	104.3	103.7	109.4	105.9	99.1	88.7	100.5	103	89.8
Q5T3I0	G patch domain-containing protein 4 OS=Homo sapiens OX=9606 GN=GPATCH4 PE=1 SV=2	34	13	22	13	446	50.4	9.63	24.84	13	GPATCH4	109.6	115.7	109.5	108.7	93.6	95.1	90	90.9	94.5	92.5
Q9UKJ3	G patch domain-containing protein 8 OS=Homo sapiens OX=9606 GN=GPATCH8 PE=1 SV=2	4	5	5	5	1502	164.1	8.66	14.32	5	GPATCH8	107.4	88.8	104.7	96.8	99.2	93	114.5	111.7	86.1	98
O75487	Glypican-4 OS=Homo sapiens OX=9606 GN=GPC4 PE=1 SV=4	5	2	4	2	556	62.4	6.68	2.22	2	GPC4	97.3	96	97.1	103.4	91.3	94.3	106.7	100.7	103.3	110
Q8N335	Glycerol-3-phosphate dehydrogenase 1-like protein OS=Homo sapiens OX=9606 GN=GPD1L PE=1 SV=1	7	3	5	3	351	38.4	7.02	5.47	3	GPD1L	100.8	103.3	98.6	101.6	89.7	93	99.9	100.5	116.9	95.9
P43304	Glycerol-3-phosphate dehydrogenase, mitochondrial OS=Homo sapiens OX=9606 GN=GPD2 PE=1 SV=3	7	4	5	4	727	80.8	7.69	2.1	4	GPD2	99.8	100.7	96.8	102.6	98.6	93.3	101.2	97.3	103.1	106.5
Q9NQX3	Gephyrin OS=Homo sapiens OX=9606 GN=GPHN PE=1 SV=1	10	7	11	7	736	79.7	5.43	12.3	7	GPHN	98.2	99.4	99.6	99.1	106	99.9	100.8	98.7	99.3	99.1
P06744	Glucose-6-phosphate isomerase OS=Homo sapiens OX=9606 GN=GPI PE=1 SV=4	55	28	154	27	558	63.1	8.32	330.44	28	GPI	95.6	99.7	97.5	99.6	103.4	103.4	99.6	101.2	101.2	98.7
Q92917	G-patch domain and KOW motifs-containing protein OS=Homo sapiens OX=9606 GN=GPKOW PE=1 SV=2	19	6	11	6	476	52.2	6.15	18.02	6	GPKOW	101.8	100.2	101.8	97.6	97.8	96.4	99.6	98.7	100.5	105.6
Q9UHW5	GPN-loop GTPase 3 OS=Homo sapiens OX=9606 GN=GPN3 PE=1 SV=2	6	1	4	1	284	32.7	4.5	13.09	1	GPN3	84.9	94.3	95.6	104	108.7	103.2	92.9	93.3	111	112.1
Q96D09	G-protein coupled receptor-associated sorting protein 2 OS=Homo sapiens OX=9606 GN=GPRASP2 PE=1 SV=1	5	3	4	3	838	93.7	5.01	2.75	3	GPRASP2	102.2	98.7	88.4	98.4	113.1	105.7	109.5	83.2	103.1	97.7
Q7Z2K8	G protein-regulated inducer of neurite outgrowth 1 OS=Homo sapiens OX=9606 GN=GPRIN1 PE=1 SV=2	4	2	2	2	1008	102.3	8.06	0	2	GPRIN1	141.7	113.3	131.2	58.4	98.7	56.2	108.9	105.3	108.3	78
Q13098	COP9 signalosome complex subunit 1 OS=Homo sapiens OX=9606 GN=GPS1 PE=1 SV=4	26	14	22	14	491	55.5	6.74	36.72	14	GPS1	97.5	99.3	97.7	101.7	98.7	101.6	100.7	97.8	101.5	103.4
Q8TD30	Alanine aminotransferase 2 OS=Homo sapiens OX=9606 GN=GPT2 PE=1 SV=1	3	2	3	2	523	57.9	7.71	1.69	2	GPT2	103.3	103.6	99.9	107.1	102.7	96.1	96.1	101.3	93.6	96.3
P07203	Glutathione peroxidase 1 OS=Homo sapiens OX=9606 GN=GPX1 PE=1 SV=4	36	4	8	4	203	22.1	6.55	15.53	4	GPX1	90.8	98.6	88.7	100.3	97.5	104.1	103	98.4	110.6	107.9
Q8TED1	Probable glutathione peroxidase 8 OS=Homo sapiens OX=9606 GN=GPX8 PE=1 SV=2	5	1	2	1	209	23.9	9.35	4.47	1	GPX8	106.1	91.5	114.1	103.5	96.7	92.9	99.5	93.6	111.1	91
Q96CP6	Protein Aster-A OS=Homo sapiens OX=9606 GN=GRAMD1A PE=1 SV=2	1	1	2	1	724	80.6	6.74	3.49	1	GRAMD1A	158.6	130.2	0	139.5	71.6	159.8	94.4	78.6	167.2	0
O75791	GRB2-related adapter protein 2 OS=Homo sapiens OX=9606 GN=GRAP2 PE=1 SV=1	7	1	1	1	330	37.9	6.95	3.19	1	GRAP2	98.8	92.2	63.5	109.3	86.5	123.5	104.3	109.6	102.2	109.9
P62993	Growth factor receptor-bound protein 2 OS=Homo sapiens OX=9606 GN=GRB2 PE=1 SV=1	67	13	41	13	217	25.2	6.32	48.83	13	GRB2	97.4	97.7	97.6	95.7	101.4	99.6	101.4	104.5	102.1	102.6
Q9C091	GREB1-like protein OS=Homo sapiens OX=9606 GN=GREB1L PE=1 SV=2	2	1	2	1	1923	214.2	6.62	6.24	1	GREB1L	98.2	105.1	102.4	88.3	89.2	114.6	109.2	98.2	98.3	96.4
Q9UBQ7	Glyoxylate reductase/hydroxypyruvate reductase OS=Homo sapiens OX=9606 GN=GRHPR PE=1 SV=1	34	7	12	7	328	35.6	7.39	31.61	7	GRHPR	93	92.1	99	99.5	98.1	100.8	103.1	104.3	105.7	104.4
P48058	Glutamate receptor 4 OS=Homo sapiens OX=9606 GN=GRIA4 PE=1 SV=2	4	1	2	1	902	100.8	8.1	0	1	GRIA4	117.5	97.9	86.8	78.7	115.1	102.5	133.8	87.4	76.6	103.8
Q4V328	GRIP1-associated protein 1 OS=Homo sapiens OX=9606 GN=GRIPAP1 PE=1 SV=2	3	3	3	3	841	95.9	5.11	0	3	GRIPAP1	64.6	115.6	88.3	111.6	104.8	128.5	71.3	94.3	127.1	93.7
P43250	G protein-coupled receptor kinase 6 OS=Homo sapiens OX=9606 GN=GRK6 PE=1 SV=2	2	1	1	1	576	65.9	8	2.77	1	GRK6	141	106.1	89.8	122	95.1	88.9	92.8	98.5	70.3	95.5
Q13255	Metabotropic glutamate receptor 1 OS=Homo sapiens OX=9606 GN=GRM1 PE=1 SV=3	1	1	1	1	1194	132.3	6.7	0	1	GRM1	104.2	84.9	105.6	86.4	104.4	97.4	88.1	109.5	124.5	95
P28799	Progranulin OS=Homo sapiens OX=9606 GN=GRN PE=1 SV=2	5	2	2	2	593	63.5	6.83	3.28	2	GRN	93.2	102.1	98	93.7	98.6	95.8	99.2	93.6	113	112.8
P07492	Gastrin-releasing peptide OS=Homo sapiens OX=9606 GN=GRP PE=1 SV=2	5	1	1	1	148	16.2	10.21	0	1	GRP	147.7	141.3	129.9	110.7	88.1	109.5	66.6	69.9	80	56.2
Q9HAV7	GrpE protein homolog 1, mitochondrial OS=Homo sapiens OX=9606 GN=GRPEL1 PE=1 SV=2	71	18	79	18	217	24.3	8.12	123.63	18	GRPEL1	105.8	97.6	104.1	99.5	96.4	95.6	103.2	99.3	98.7	99.9
Q12849	G-rich sequence factor 1 OS=Homo sapiens OX=9606 GN=GRSF1 PE=1 SV=3	37	14	57	14	480	53.1	6.19	124.63	14	GRSF1	102.6	99.4	102.8	99.3	99	99.3	98	97.9	101.2	100.4
Q9BQ67	Glutamate-rich WD repeat-containing protein 1 OS=Homo sapiens OX=9606 GN=GRWD1 PE=1 SV=1	37	11	38	11	446	49.4	4.92	101.59	11	GRWD1	100.5	102	101.3	103.4	102	103.5	95.1	95.3	97.6	99.3
P49840	Glycogen synthase kinase-3 alpha OS=Homo sapiens OX=9606 GN=GSK3A PE=1 SV=2	14	4	9	4	483	50.9	8.75	23.69	4	GSK3A	98.5	96.4	99.2	105.9	98.1	107.8	95.2	98.5	101.5	99
P06396	Gelsolin OS=Homo sapiens OX=9606 GN=GSN PE=1 SV=1	6	5	5	5	782	85.6	6.28	8.39	5	GSN	100.4	103	92.7	98.2	98.7	95.8	99.2	95.3	110.6	106.1
P15170	Eukaryotic peptide chain release factor GTP-binding subunit ERF3A OS=Homo sapiens OX=9606 GN=GSPT1 PE=1 SV=1	37	18	71	18	499	55.7	5.62	117.83	18	GSPT1	97	101.3	98.7	100.9	98.8	100.5	99	99.9	101.4	102.6
P00390	Glutathione reductase, mitochondrial OS=Homo sapiens OX=9606 GN=GSR PE=1 SV=2	32	11	27	11	522	56.2	8.5	50.77	11	GSR	93.4	96.7	97.3	95.9	101.4	100.5	100.8	99.4	104.6	110.1
P48637	Glutathione synthetase OS=Homo sapiens OX=9606 GN=GSS PE=1 SV=1	23	8	23	8	474	52.4	5.92	55.28	8	GSS	93.6	98.7	93.7	101.5	101.1	103.1	98.1	99.5	108.5	102.3
Q9Y2Q3	Glutathione S-transferase kappa 1 OS=Homo sapiens OX=9606 GN=GSTK1 PE=1 SV=3	17	3	9	3	226	25.5	8.41	10.79	3	GSTK1	105.6	101.6	109.1	100.6	90.6	97.8	101.1	93.4	104.5	95.7
P28161	Glutathione S-transferase Mu 2 OS=Homo sapiens OX=9606 GN=GSTM2 PE=1 SV=2	16	3	11	2	218	25.7	6.37	27.09	3	GSTM2	88.7	92.5	99.7	103.5	97.9	101.7	103.9	100.3	105.8	106
P21266	Glutathione S-transferase Mu 3 OS=Homo sapiens OX=9606 GN=GSTM3 PE=1 SV=3	24	5	18	4	225	26.5	5.54	23	5	GSTM3	97.4	99.9	95.8	100.2	106.1	98.7	106.2	97.7	99.4	98.6
P78417	Glutathione S-transferase omega-1 OS=Homo sapiens OX=9606 GN=GSTO1 PE=1 SV=2	39	10	42	10	241	27.5	6.6	72	10	GSTO1	97.5	97.2	99.3	97.4	102.5	98.9	101.3	101.4	100.8	103.6
P09211	Glutathione S-transferase P OS=Homo sapiens OX=9606 GN=GSTP1 PE=1 SV=2	56	9	94	9	210	23.3	5.64	212.21	9	GSTP1	93.5	100	97.2	98.6	102	100.8	100.1	100.9	104.6	102.3
O43708	Maleylacetoacetate isomerase OS=Homo sapiens OX=9606 GN=GSTZ1 PE=1 SV=3	12	2	3	2	216	24.2	8.54	0	2	GSTZ1	86.5	96.1	107.3	107	103	91.4	97.9	95.4	109.8	105.6
Q00403	Transcription initiation factor IIB OS=Homo sapiens OX=9606 GN=GTF2B PE=1 SV=1	17	6	7	6	316	34.8	8.35	6.25	6	GTF2B	99.7	104.3	101.7	101.1	114.2	115.4	101.6	96.9	86.7	78.3
P29084	Transcription initiation factor IIE subunit beta OS=Homo sapiens OX=9606 GN=GTF2E2 PE=1 SV=1	18	5	7	5	291	33	9.66	18.73	5	GTF2E2	98.8	113.2	103.4	108.5	98.6	100.4	84.3	98.6	96.5	97.8
P35269	General transcription factor IIF subunit 1 OS=Homo sapiens OX=9606 GN=GTF2F1 PE=1 SV=2	28	11	26	11	517	58.2	7.49	56.68	11	GTF2F1	96.7	94.4	103.3	101.1	99.8	104.5	100.1	101.9	98.7	99.5
P13984	General transcription factor IIF subunit 2 OS=Homo sapiens OX=9606 GN=GTF2F2 PE=1 SV=2	44	8	13	8	249	28.4	9.23	32.32	8	GTF2F2	94.1	101	98.1	101.4	102.3	102.9	101.7	100.8	99.7	98.1
P78347	General transcription factor II-I OS=Homo sapiens OX=9606 GN=GTF2I PE=1 SV=2	41	35	102	35	998	112.3	6.39	160.74	35	GTF2I	102.6	99.7	102.3	97.7	97.4	97.3	98.5	98.9	103	102.5
Q12789	General transcription factor 3C polypeptide 1 OS=Homo sapiens OX=9606 GN=GTF3C1 PE=1 SV=4	7	13	20	13	2109	238.7	7.3	25.22	13	GTF3C1	103.5	104.9	93.3	100.8	96.9	93.5	101.8	97.7	103.8	103.7
Q9Y5Q9	General transcription factor 3C polypeptide 3 OS=Homo sapiens OX=9606 GN=GTF3C3 PE=1 SV=1	11	7	12	7	886	101.2	5.07	23.48	7	GTF3C3	94.1	104.9	98.5	100.9	95.6	98.1	91.4	105.2	102.9	108.4
Q9UKN8	General transcription factor 3C polypeptide 4 OS=Homo sapiens OX=9606 GN=GTF3C4 PE=1 SV=2	9	7	10	7	822	91.9	6.65	9.42	7	GTF3C4	103.6	99.7	102.4	98.1	104.3	99.4	101	98.3	102.3	90.9
Q9Y5Q8	General transcription factor 3C polypeptide 5 OS=Homo sapiens OX=9606 GN=GTF3C5 PE=1 SV=2	17	6	14	6	519	59.5	6.9	27.71	6	GTF3C5	102	99.2	100.8	106.5	97.5	95.7	96.2	97.1	105.8	99.3
O00178	GTP-binding protein 1 OS=Homo sapiens OX=9606 GN=GTPBP1 PE=1 SV=3	19	11	24	10	669	72.4	8.34	39.67	11	GTPBP1	98.4	100	97.1	105	95.7	98.9	97.8	102.3	106.6	98.1
A4D1E9	GTP-binding protein 10 OS=Homo sapiens OX=9606 GN=GTPBP10 PE=1 SV=1	12	4	7	4	387	42.9	9.03	10.51	4	GTPBP10	108.6	93.8	102.4	106.8	92.5	101.7	97.1	99	96.3	101.9
Q969Y2	tRNA modification GTPase GTPBP3, mitochondrial OS=Homo sapiens OX=9606 GN=GTPBP3 PE=1 SV=2	2	1	2	1	492	52	6.48	6.76	1	GTPBP3	81.9	123.5	99	104.4	105.1	99.9	82	99.6	114.1	90.5
Q9BZE4	GTP-binding protein 4 OS=Homo sapiens OX=9606 GN=GTPBP4 PE=1 SV=3	30	17	41	17	634	73.9	9.5	49.01	17	GTPBP4	113	109.1	108.7	106	102.4	100.7	89.1	93.7	89.6	87.7
O43824	Putative GTP-binding protein 6 OS=Homo sapiens OX=9606 GN=GTPBP6 PE=1 SV=4	2	1	1	1	516	56.9	9.42	0	1	GTPBP6	104	100.4	118.3	98	91	91.2	97.3	90.3	102.3	107.1
Q9NYZ3	G2 and S phase-expressed protein 1 OS=Homo sapiens OX=9606 GN=GTSE1 PE=1 SV=3	1	1	1	1	720	76.6	9.39	2.01	1	GTSE1	108.6	104.7	128.3	175.3	150.1	70.7	0	127.3	75	60
Q8N442	Translation factor GUF1, mitochondrial OS=Homo sapiens OX=9606 GN=GUF1 PE=1 SV=1	6	2	3	2	669	74.3	8.59	2.63	2	GUF1	106.4	100.6	101.4	110.2	99.4	100.9	105.7	90.3	98.8	86.3
Q4G148	Glucoside xylosyltransferase 1 OS=Homo sapiens OX=9606 GN=GXYLT1 PE=1 SV=2	6	2	2	2	440	50.5	8.65	2.75	2	GXYLT1	91.5	109.9	94.7	119.3	105.8	85.9	86.6	97.1	110.2	98.9
P13807	Glycogen [starch] synthase, muscle OS=Homo sapiens OX=9606 GN=GYS1 PE=1 SV=2	6	3	4	3	737	83.7	6.18	10.76	3	GYS1	101	159.4	128.6	108	96.8	86	60.5	92.9	88.6	78.3
P07305	Histone H1.0 OS=Homo sapiens OX=9606 GN=H1-0 PE=1 SV=3	24	5	23	5	194	20.9	10.84	36.12	5	H1-0	107.5	103.2	106.2	98.8	89.3	90.5	96.4	96.7	105.9	105.4
Q92522	Histone H1.10 OS=Homo sapiens OX=9606 GN=H1-10 PE=1 SV=1	51	14	66	14	213	22.5	10.76	77.48	14	H1-10	104.4	102.9	99.1	99.9	96.3	98.2	98.7	99.1	99.6	101.8
P16403	Histone H1.2 OS=Homo sapiens OX=9606 GN=H1-2 PE=1 SV=2	60	24	411	11	213	21.4	10.93	557.38	24	H1-2	111.4	102.3	103.4	100.1	90.5	93.4	99.6	98.8	98.4	102.1
P16402	Histone H1.3 OS=Homo sapiens OX=9606 GN=H1-3 PE=1 SV=2	50	21	300	9	221	22.3	11.02	506.99	21	H1-3	104.3	102.8	102.8	98.3	90.8	94.9	96.4	101.8	102.3	105.6
P10412	Histone H1.4 OS=Homo sapiens OX=9606 GN=H1-4 PE=1 SV=2	52	23	416	9	219	21.9	11.03	601.99	23	H1-4	113	100.7	103.6	97.8	90.3	93.6	99.5	100	100.1	101.4
Q16777	Histone H2A type 2-C OS=Homo sapiens OX=9606 GN=H2AC20 PE=1 SV=4	68	12	481	4	129	14	10.9	847.85	12	H2AC20	106.1	100.8	105.6	99.5	92.8	93.9	100	99.1	102	100.4
Q8IUE6	Histone H2A type 2-B OS=Homo sapiens OX=9606 GN=H2AC21 PE=1 SV=3	42	7	147	1	130	14	10.89	252.65	7	H2AC21	91.4	86.8	100.7	97.3	91.5	96.2	107.2	109.5	102	117.4
Q7L7L0	Histone H2A type 3 OS=Homo sapiens OX=9606 GN=H2AW PE=1 SV=3	45	10	478	4	130	14.1	11.05	832.94	10	H2AC25	103.2	107.6	105.7	102	96.5	104.1	83.9	98.7	105.7	92.6
O75367	Core histone macro-H2A.1 OS=Homo sapiens OX=9606 GN=MACROH2A1 PE=1 SV=4	55	17	116	15	372	39.6	9.79	272.3	17	H2afy; H2AFY; LOC100466888; LOC101338325; LOC101381952; LOC101564704; LOC102987354; LOC103079324; LOC103663804; LOC105869993; LOC106989149; LOC109250833; LOC110591142; LOC111141291; LOC111182462; LOC112404331; LOC112625777; LOC112815157; LOC112861289; LOC112917035; LOC113928700; LOC114891795; LOC115516119; LOC116529369; LOC116750637; MACROH2A1	102.2	95.2	98.6	96.3	93	94.9	103.9	103.3	106.9	105.9
P16104	Histone H2AX OS=Homo sapiens OX=9606 GN=H2AX PE=1 SV=2	49	12	419	6	143	15.1	10.74	704	12	H2AX	110.9	95.8	105.4	98.7	91.1	91.4	106.7	100.2	98.4	101.5
Q71UI9	Histone H2A.V OS=Homo sapiens OX=9606 GN=H2AZ2 PE=1 SV=3	36	6	97	4	128	13.5	10.58	156.67	6	H2AZ2	99.9	95.6	99.6	96.4	95.1	97.9	101.5	102.7	105.9	105.3
Q96A08	Histone H2B type 1-A OS=Homo sapiens OX=9606 GN=H2BC1 PE=1 SV=3	44	8	189	1	127	14.2	10.32	352.19	8	H2BC1	114.6	87.9	100	100.8	95.9	105	101.5	103.1	92.7	98.5
Q5QNW6	Histone H2B type 2-F OS=Homo sapiens OX=9606 GN=H2BC18 PE=1 SV=3	75	17	663	2	126	13.9	10.32	1354.11	17	H2BC18	107	102.7	102.9	100	93.4	98.6	96.5	100.2	102.2	96.5
Q16778	Histone H2B type 2-E OS=Homo sapiens OX=9606 GN=H2BC21 PE=1 SV=3	75	17	630	0	126	13.9	10.32	1266.97	17	H2BC21	107	102.2	101.6	99	93.4	97	99.6	100	101.7	98.3
Q8N257	Histone H2B type 3-B OS=Homo sapiens OX=9606 GN=H2BU1 PE=1 SV=3	75	16	558	1	126	13.9	10.32	1166.97	16	H2BC26	101.1	107.1	97.5	94.8	96.9	101.2	98.2	101.7	104.3	97.2
P84243	Histone H3.3 OS=Homo sapiens OX=9606 GN=H3-3B PE=1 SV=2	66	12	133	2	136	15.3	11.27	129.68	12	H3-3A; H3-3B	105	99.1	101.2	96.1	102	104.1	93.8	102.3	105.3	91.3
P68431	Histone H3.1 OS=Homo sapiens OX=9606 GN=H3C12 PE=1 SV=2	69	13	156	1	136	15.4	11.12	177.36	13	H3C1; H3C10; H3C11; H3C12; H3C2; H3C3; H3C4; H3C6; H3C7; H3C8	117.8	101	102.1	100.7	93.3	96	99.5	98.6	99.5	91.4
Q71DI3	Histone H3.2 OS=Homo sapiens OX=9606 GN=H3C13 PE=1 SV=3	69	13	156	1	136	15.4	11.27	169.55	13	H3C13; H3C14; H3C15	113.5	95.7	102.2	102.7	101.3	93.5	94.4	94.4	115.3	86.9
P62805	Histone H4 OS=Homo sapiens OX=9606 GN=H4-16 PE=1 SV=2	68	14	284	14	103	11.4	11.36	464.46	14	H4C1; H4C11; H4C12; H4C13; H4C14; H4C15; H4C16; H4C2; H4C3; H4C4; H4C5; H4C6; H4C8; H4C9	108.8	100.8	103.2	99.3	93.2	96.5	95.1	97.1	111	95
Q5JVS0	Intracellular hyaluronan-binding protein 4 OS=Homo sapiens OX=9606 GN=HABP4 PE=1 SV=1	4	1	2	1	413	45.8	7.46	2.16	1	HABP4	111.9	244.8	112.3	0	0	92.3	101	187.6	150	0
Q6Y1H2	Very-long-chain (3R)-3-hydroxyacyl-CoA dehydratase 2 OS=Homo sapiens OX=9606 GN=HACD2 PE=1 SV=1	4	1	4	1	254	28.4	9.55	6.44	1	HACD2	86.8	111.7	86.8	92.7	93.9	108.8	89.9	134.4	107.1	87.9
Q9P035	Very-long-chain (3R)-3-hydroxyacyl-CoA dehydratase 3 OS=Homo sapiens OX=9606 GN=HACD3 PE=1 SV=2	15	5	15	5	362	43.1	8.94	37.14	5	HACD3	97.7	103.6	99.7	99.1	97.3	99.2	94	102	109.9	97.5
Q9UJ83	2-hydroxyacyl-CoA lyase 1 OS=Homo sapiens OX=9606 GN=HACL1 PE=1 SV=2	9	5	5	5	578	63.7	7.36	4.67	5	HACL1	73.9	135	123.8	115.2	67.5	90.9	107.2	83.4	100	103.1
Q16836	Hydroxyacyl-coenzyme A dehydrogenase, mitochondrial OS=Homo sapiens OX=9606 GN=HADH PE=1 SV=3	53	14	58	14	314	34.3	8.85	105.18	14	HADH	99	98.5	98.3	97.8	94.5	94.6	101.5	100.9	108.1	106.9
P40939	Trifunctional enzyme subunit alpha, mitochondrial OS=Homo sapiens OX=9606 GN=HADHA PE=1 SV=2	64	37	136	37	763	82.9	9.04	275.27	37	HADHA	100.2	96.1	99.2	97.9	99.1	98.7	101.3	100.1	106.5	100.9
P55084	Trifunctional enzyme subunit beta, mitochondrial OS=Homo sapiens OX=9606 GN=HADHB PE=1 SV=3	49	21	62	20	474	51.3	9.41	83.11	21	HADHB	101.4	101.1	98.8	97.6	97.3	99.4	99.1	99.7	104.8	100.8
Q16775	Hydroxyacylglutathione hydrolase, mitochondrial OS=Homo sapiens OX=9606 GN=HAGH PE=1 SV=2	18	4	5	4	308	33.8	8.12	5.23	4	HAGH	91.2	108.3	96.6	103.5	102.7	95.5	93.9	98.1	109.7	100.5
P12081	Histidine--tRNA ligase, cytoplasmic OS=Homo sapiens OX=9606 GN=HARS1 PE=1 SV=2	34	18	43	14	509	57.4	5.88	58.93	18	HARS1	103.7	99.6	100.8	101.1	100.5	97.2	99.7	99.2	99.4	98.8
P49590	Histidine--tRNA ligase, mitochondrial OS=Homo sapiens OX=9606 GN=HARS2 PE=1 SV=1	13	6	14	2	506	56.9	8.24	21.23	6	HARS2	93	102.1	92.8	95.1	81.9	94.5	104.3	109.1	113.9	113.4
O14929	Histone acetyltransferase type B catalytic subunit OS=Homo sapiens OX=9606 GN=HAT1 PE=1 SV=2	24	8	21	8	419	49.5	5.69	35.95	8	HAT1	93.4	97.4	98.3	99.4	106.1	100.4	103.3	99.4	102.9	99.5
Q96CS2	HAUS augmin-like complex subunit 1 OS=Homo sapiens OX=9606 GN=HAUS1 PE=1 SV=1	13	2	5	2	278	31.8	5.53	11.98	2	HAUS1	99.6	97.6	101.8	95	103.6	102.9	92.5	101.4	99.1	106.6
Q9NVX0	HAUS augmin-like complex subunit 2 OS=Homo sapiens OX=9606 GN=HAUS2 PE=1 SV=1	7	1	1	1	235	26.9	7.88	2.99	1	HAUS2	114.7	90.1	119.9	95.9	102.9	96.9	118.6	88.9	74.9	97
Q9H6D7	HAUS augmin-like complex subunit 4 OS=Homo sapiens OX=9606 GN=HAUS4 PE=1 SV=1	7	2	4	2	363	42.4	5.68	0	2	HAUS4	74.2	128.2	84.8	96.9	107.6	119.2	67.4	92.6	143.6	85.4
Q7Z4H7	HAUS augmin-like complex subunit 6 OS=Homo sapiens OX=9606 GN=HAUS6 PE=1 SV=2	4	3	5	3	955	108.6	6.47	7.05	3	HAUS6	93.2	111.7	97.1	110.5	85.8	100	105.6	99.6	89.4	107.2
Q9BT25	HAUS augmin-like complex subunit 8 OS=Homo sapiens OX=9606 GN=HAUS8 PE=1 SV=3	9	3	6	3	410	44.8	7.06	1.72	3	HAUS8	102.9	109.4	84.7	92	110.6	105.7	91.8	97.9	101	103.9
O00165	HCLS1-associated protein X-1 OS=Homo sapiens OX=9606 GN=HAX1 PE=1 SV=2	15	3	4	3	279	31.6	4.92	6.49	3	HAX1	107.6	112.9	81.5	103.6	96.4	72.7	104.4	100.4	116.2	104.5
Q9Y450	HBS1-like protein OS=Homo sapiens OX=9606 GN=HBS1L PE=1 SV=1	16	10	24	10	684	75.4	6.61	41.37	10	HBS1L	104	95.3	101.6	98.6	105.1	101.3	101.5	102.4	94.1	96
P53701	Holocytochrome c-type synthase OS=Homo sapiens OX=9606 GN=HCCS PE=1 SV=1	16	3	5	3	268	30.6	6.68	7.99	3	HCCS	98.1	97.9	99.5	100.8	100.7	96.8	104.9	104.3	98.7	98.2
P51610	Host cell factor 1 OS=Homo sapiens OX=9606 GN=HCFC1 PE=1 SV=2	22	35	82	35	2035	208.6	7.46	123.31	35	HCFC1	97.5	99.9	96.6	98.7	100.4	99.6	99.7	99.1	104.1	104.4
Q9Y5Z7	Host cell factor 2 OS=Homo sapiens OX=9606 GN=HCFC2 PE=1 SV=1	1	1	1	1	792	86.7	8.48	0	1	HCFC2	101.1	77.5	121	79	81.2	100.2	113	136.4	103.4	87.1
Q13547	Histone deacetylase 1 OS=Homo sapiens OX=9606 GN=HDAC1 PE=1 SV=1	34	15	43	8	482	55.1	5.48	58.44	15	HDAC1	97.3	100.9	106.6	98.3	94.5	96.6	108.6	99.1	102.8	95.2
Q96DB2	Histone deacetylase 11 OS=Homo sapiens OX=9606 GN=HDAC11 PE=1 SV=1	3	1	4	1	347	39.2	7.65	0	1	HDAC11	97.6	104.2	95.2	100.3	105	98.7	97.7	102.3	99.6	99.4
Q92769	Histone deacetylase 2 OS=Homo sapiens OX=9606 GN=HDAC2 PE=1 SV=2	27	13	43	6	488	55.3	5.91	66.53	13	HDAC2	103	96	103.8	100.7	103.3	97.8	98.9	95.4	99	102.1
O15379	Histone deacetylase 3 OS=Homo sapiens OX=9606 GN=HDAC3 PE=1 SV=2	4	2	4	1	428	48.8	5.16	5.91	2	HDAC3	114.1	123.8	91.1	101.4	81.3	70.1	109.6	109.3	99.2	100
Q9UBN7	Histone deacetylase 6 OS=Homo sapiens OX=9606 GN=HDAC6 PE=1 SV=2	1	1	2	1	1215	131.3	5.3	0	1	HDAC6	98.6	113.5	117	117.1	89.2	93.1	92.4	97.2	79.8	102.1
P19113	Histidine decarboxylase OS=Homo sapiens OX=9606 GN=HDC PE=1 SV=2	2	1	1	1	662	74.1	8	0	1	HDC	113.6	94.2	109.6	102.7	105.6	89.3	76.4	103.7	92.2	112.7
Q7Z4H3	5'-deoxynucleotidase HDDC2 OS=Homo sapiens OX=9606 GN=HDDC2 PE=1 SV=1	35	5	20	5	204	23.4	5.49	38.27	5	HDDC2	93.4	99.7	98.2	103.6	106.6	96.5	104.4	97.7	96.6	103.4
P51858	Hepatoma-derived growth factor OS=Homo sapiens OX=9606 GN=HDGF PE=1 SV=1	73	20	82	19	240	26.8	4.73	163.12	20	HDGF	97.4	92.3	98.3	96.9	99.1	97.5	107.8	104.6	99.4	106.7
Q7Z4V5	Hepatoma-derived growth factor-related protein 2 OS=Homo sapiens OX=9606 GN=HDGFL2 PE=1 SV=1	14	10	28	9	671	74.3	7.49	31.95	10	HDGFL2	101.6	94.7	99.7	95	96.4	103.3	103.3	103.5	95	107.6
Q9Y3E1	Hepatoma-derived growth factor-related protein 3 OS=Homo sapiens OX=9606 GN=HDGFL3 PE=1 SV=1	14	3	11	2	203	22.6	7.99	5.8	3	HDGFL3	102.9	93.1	93.5	88.5	95.7	103.3	97.8	110.4	108.9	105.9
Q9BXW7	Haloacid dehalogenase-like hydrolase domain-containing 5 OS=Homo sapiens OX=9606 GN=HDHD5 PE=1 SV=1	18	6	15	6	423	46.3	8.13	20.57	6	HDHD5	98.7	102.3	96.7	101	97.6	98.8	97.3	97.9	108.4	101.3
Q00341	Vigilin OS=Homo sapiens OX=9606 GN=HDLBP PE=1 SV=2	43	52	167	51	1268	141.4	6.87	276.03	52	HDLBP	100.7	103.6	101.8	104.2	99.5	99.9	96.5	96.1	98.4	99.2
Q9H583	HEAT repeat-containing protein 1 OS=Homo sapiens OX=9606 GN=HEATR1 PE=1 SV=3	13	25	48	25	2144	242.2	6.54	70.87	25	HEATR1	106.1	99.9	107.8	103	102.2	100.7	93.9	100.3	98.5	87.6
Q7Z4Q2	HEAT repeat-containing protein 3 OS=Homo sapiens OX=9606 GN=HEATR3 PE=1 SV=2	10	6	10	6	680	74.5	5.11	9.61	6	HEATR3	93.3	106.7	95.1	96.3	89.7	93.2	102.4	93.7	120.2	109.3
Q9P2D3	HEAT repeat-containing protein 5B OS=Homo sapiens OX=9606 GN=HEATR5B PE=1 SV=2	1	2	3	2	2071	224.2	7.17	0	2	HEATR5B	110.5	106.6	112.6	88	104.6	90.8	95.1	96.7	96.5	98.6
Q6AI08	HEAT repeat-containing protein 6 OS=Homo sapiens OX=9606 GN=HEATR6 PE=1 SV=1	1	1	1	1	1181	128.7	7.03	0	1	HEATR6	98.2	82.3	106.7	99.9	101.2	95.6	103.8	106.8	95.6	110
Q9NRV9	Heme-binding protein 1 OS=Homo sapiens OX=9606 GN=HEBP1 PE=1 SV=1	30	5	12	5	189	21.1	5.8	23.67	5	HEBP1	107	102	107.8	98.1	93.1	95	101.4	99.3	92.4	103.8
Q9Y5Z4	Heme-binding protein 2 OS=Homo sapiens OX=9606 GN=HEBP2 PE=1 SV=1	10	2	6	2	205	22.9	4.63	8.88	2	HEBP2	94.7	99.3	96.6	99.4	96.9	100.2	99.4	101.3	105.2	107
Q9ULT8	E3 ubiquitin-protein ligase HECTD1 OS=Homo sapiens OX=9606 GN=HECTD1 PE=1 SV=4	9	21	35	21	2610	289.2	5.35	49.74	21	HECTD1	96.8	104.8	101	104.4	104.1	100.1	93.5	96.4	98.8	100.1
Q5T447	E3 ubiquitin-protein ligase HECTD3 OS=Homo sapiens OX=9606 GN=HECTD3 PE=1 SV=1	4	3	4	3	861	97.1	5.64	2.03	3	HECTD3	104.8	99.5	97.2	101.8	111.6	106.4	90.9	103.4	86.4	97.9
Q9Y4D8	Probable E3 ubiquitin-protein ligase HECTD4 OS=Homo sapiens OX=9606 GN=HECTD4 PE=1 SV=5	1	1	1	1	3996	439.1	6.19	0	1	HECTD4	104.9	111.3	94.4	108.1	90.5	114.3	93.6	89.4	111.1	82.5
Q9NRZ9	Lymphoid-specific helicase OS=Homo sapiens OX=9606 GN=HELLS PE=1 SV=1	18	14	34	14	838	97	7.93	47.67	14	HELLS	96	100.8	102.4	103.5	99	100.4	94	96.5	104.9	102.4
O95714	E3 ubiquitin-protein ligase HERC2 OS=Homo sapiens OX=9606 GN=HERC2 PE=1 SV=2	0	1	2	1	4834	526.9	6.28	3.7	1	HERC2	98.1	101.9	99.6	91.9	93	101.8	105.6	106.3	98.9	102.8
Q5GLZ8	Probable E3 ubiquitin-protein ligase HERC4 OS=Homo sapiens OX=9606 GN=HERC4 PE=1 SV=1	3	2	2	2	1057	118.5	6.19	3.44	2	HERC4	91.2	82.4	119.9	116.2	109	98.9	90.7	89.9	113.7	88.1
P06865	Beta-hexosaminidase subunit alpha OS=Homo sapiens OX=9606 GN=HEXA PE=1 SV=2	5	2	3	2	529	60.7	5.16	2.61	2	HEXA	99.2	103.1	96.3	113.3	95.9	106.5	93.5	97.8	99.3	95
P07686	Beta-hexosaminidase subunit beta OS=Homo sapiens OX=9606 GN=HEXB PE=1 SV=4	16	7	11	7	556	63.1	6.76	15.28	7	HEXB	92.5	107.2	98.7	102.7	98.1	102.4	94.4	94.6	107.8	101.6
O94992	Protein HEXIM1 OS=Homo sapiens OX=9606 GN=HEXIM1 PE=1 SV=1	15	5	8	5	359	40.6	4.89	4.73	5	HEXIM1	90.5	91.5	96.9	111.6	111.8	106.4	87.1	95.9	113.7	94.6
A2PYH4	Probable ATP-dependent DNA helicase HFM1 OS=Homo sapiens OX=9606 GN=HFM1 PE=1 SV=2	1	1	1	1	1435	162.5	7.09	2.13	1	HFM1	100.3	99.4	110	90.9	98	109.2	91	106	91.9	103.4
Q9BTY7	Protein HGH1 homolog OS=Homo sapiens OX=9606 GN=HGH1 PE=1 SV=1	20	4	10	4	390	42.1	4.81	11.65	4	HGH1	96.4	108.6	98.7	102.1	100.5	105.7	88	101.8	95.8	102.4
O14964	Hepatocyte growth factor-regulated tyrosine kinase substrate OS=Homo sapiens OX=9606 GN=HGS PE=1 SV=1	7	6	8	5	777	86.1	6.16	8.23	6	HGS	101.4	101.4	106.1	106.2	95.6	97.3	102.5	96	98.1	95.4
P31937	3-hydroxyisobutyrate dehydrogenase, mitochondrial OS=Homo sapiens OX=9606 GN=HIBADH PE=1 SV=2	30	6	15	6	336	35.3	8.13	37.43	6	HIBADH	99.4	99	101.1	93.3	94.1	96	102.9	101.1	107.8	105.4
Q6NVY1	3-hydroxyisobutyryl-CoA hydrolase, mitochondrial OS=Homo sapiens OX=9606 GN=HIBCH PE=1 SV=2	33	10	23	10	386	43.5	8.19	20.58	10	HIBCH	97.7	102.4	97.5	97.9	99.3	100.2	99.4	100.7	103	102
Q9Y241	HIG1 domain family member 1A, mitochondrial OS=Homo sapiens OX=9606 GN=HIGD1A PE=1 SV=1	24	1	2	1	93	10.1	9.79	6.65	1	HIGD1A	98.7	98.7	105.3	105.8	113.7	76.1	89.7	106.8	105.7	99.5
Q9BW72	HIG1 domain family member 2A, mitochondrial OS=Homo sapiens OX=9606 GN=HIGD2A PE=1 SV=1	24	1	2	1	106	11.5	10.2	6.23	1	HIGD2A	92.7	99.1	91.5	114	125.7	107.1	77.9	86.1	121.4	84.5
P49773	Adenosine 5'-monophosphoramidase HINT1 OS=Homo sapiens OX=9606 GN=HINT1 PE=1 SV=2	78	7	55	7	126	13.8	6.95	106.5	7	HINT1	92.6	100.7	96.7	98.9	101.9	103.1	97.3	99	107	102.8
Q9BX68	Adenosine 5'-monophosphoramidase HINT2 OS=Homo sapiens OX=9606 GN=HINT2 PE=1 SV=1	50	6	10	6	163	17.2	9.16	12.13	6	HINT2	101.2	97.9	103	98.6	100	96.8	101.1	101.1	102.5	97.8
O00291	Huntingtin-interacting protein 1 OS=Homo sapiens OX=9606 GN=HIP1 PE=1 SV=5	2	2	5	2	1037	116.1	5.3	5.37	2	HIP1	88.1	98.1	87.9	94.3	107.3	93.9	100.2	100.9	124.2	105.2
O75146	Huntingtin-interacting protein 1-related protein OS=Homo sapiens OX=9606 GN=HIP1R PE=1 SV=2	3	3	4	3	1068	119.3	6.67	6.3	3	HIP1R	101	105.5	100.8	102	101.3	91.7	106	101.1	96.2	94.4
Q9BW71	HIRA-interacting protein 3 OS=Homo sapiens OX=9606 GN=HIRIP3 PE=1 SV=3	3	2	3	2	556	61.9	8.54	0	2	HIRIP3	99.9	99.9	96.1	92.2	96.3	95.4	104.3	105.9	101.4	108.6
Q8NCD3	Holliday junction recognition protein OS=Homo sapiens OX=9606 GN=HJURP PE=1 SV=2	1	1	1	1	748	83.5	9.31	1.61	1	HJURP	108	122.4	111.2	110.1	114.9	105.5	83.2	96.7	80.7	67.3
P19367	Hexokinase-1 OS=Homo sapiens OX=9606 GN=HK1 PE=1 SV=3	25	21	39	19	917	102.4	6.8	50.14	21	HK1	102.4	99	101.5	96.7	99.5	101.3	96.7	100.1	103	99.7
P52789	Hexokinase-2 OS=Homo sapiens OX=9606 GN=HK2 PE=1 SV=2	25	18	33	16	917	102.3	6.05	53.86	18	HK2	95.5	105	101.6	105.8	114.7	118.7	88.2	96.1	91.2	83
P01889	HLA class I histocompatibility antigen, B alpha chain OS=Homo sapiens OX=9606 GN=HLA-B PE=1 SV=3	12	4	4	4	362	40.4	5.85	2.24	4	HLA-B	102.4	93.7	92.9	87.7	92.9	102.2	103.5	105.6	113	106.2
Q14527	Helicase-like transcription factor OS=Homo sapiens OX=9606 GN=HLTF PE=1 SV=2	10	8	9	8	1009	113.9	8.6	16.95	8	HLTF	107	99.6	98.9	92.2	98.3	89.7	104.6	106.2	95.4	108.1
Q8TCT9	Minor histocompatibility antigen H13 OS=Homo sapiens OX=9606 GN=HM13 PE=1 SV=1	7	2	6	2	377	41.5	6.43	10.73	2	HM13	160.5	109.3	125.7	97.3	83.6	81.4	91.2	83.4	83.5	84.2
P08397	Porphobilinogen deaminase OS=Homo sapiens OX=9606 GN=HMBS PE=1 SV=2	44	14	45	14	361	39.3	7.18	109.58	14	HMBS	98	100.9	97.4	102.1	96	97.1	99.8	101.6	104.5	102.7
Q9NP66	High mobility group protein 20A OS=Homo sapiens OX=9606 GN=HMG20A PE=1 SV=1	10	3	5	3	347	40.1	6.49	5.33	3	HMG20A	84.1	86	101.1	93.5	96.8	98.5	104.5	121.3	98.5	115.7
P17096	High mobility group protein HMG-I/HMG-Y OS=Homo sapiens OX=9606 GN=HMGA1 PE=1 SV=3	37	3	15	3	107	11.7	10.32	16.05	3	HMGA1	99.1	92.9	93.5	92.3	97.7	101.2	102.8	105.1	106.7	108.7
P52926	High mobility group protein HMGI-C OS=Homo sapiens OX=9606 GN=HMGA2 PE=1 SV=1	48	5	12	5	109	11.8	10.62	23.19	5	HMGA2	101	96.7	94.4	96.5	95.8	95.2	106.4	102.1	102.9	109.1
P09429	High mobility group protein B1 OS=Homo sapiens OX=9606 GN=HMGB1 PE=1 SV=3	57	20	147	15	215	24.9	5.74	151.66	20	HMGB1	93.6	93.2	97.1	96.3	100.5	98.4	105.3	105.6	101.3	108.8
P26583	High mobility group protein B2 OS=Homo sapiens OX=9606 GN=HMGB2 PE=1 SV=2	61	17	123	11	209	24	7.81	108.37	17	HMGB2	87.1	89.7	90.4	92.7	94.5	96.6	96.3	120.8	101.1	130.8
O15347	High mobility group protein B3 OS=Homo sapiens OX=9606 GN=HMGB3 PE=1 SV=4	53	12	77	11	200	23	8.37	90.8	12	HMGB3	97.1	97.2	100.4	98.2	98.6	95.5	102.8	101.2	99.7	109.4
Q01581	Hydroxymethylglutaryl-CoA synthase, cytoplasmic OS=Homo sapiens OX=9606 GN=HMGCS1 PE=1 SV=2	38	16	55	16	520	57.3	5.41	119.91	16	HMGCS1	101.8	102.4	104	104.5	103.3	103.2	94.2	92	95.5	99.1
P05114	Non-histone chromosomal protein HMG-14 OS=Homo sapiens OX=9606 GN=HMGN1 PE=1 SV=3	58	7	44	7	100	10.7	9.6	86.98	7	HMGN1	100.3	86.4	101.2	95.2	94.8	93.8	111	107.1	102.5	107.7
P05204	Non-histone chromosomal protein HMG-17 OS=Homo sapiens OX=9606 GN=HMGN2 PE=1 SV=3	58	7	202	7	90	9.4	9.99	127.46	7	HMGN2	107.7	79.8	103.4	92.9	89.7	89	116.2	109.8	96.2	115.3
Q15651	High mobility group nucleosome-binding domain-containing protein 3 OS=Homo sapiens OX=9606 GN=HMGN3 PE=1 SV=2	48	6	27	6	99	10.7	9.66	19.97	6	HMGN3	103.5	91.5	101.6	98.2	98.1	95.6	104.6	103.6	99.1	104.3
O00479	High mobility group nucleosome-binding domain-containing protein 4 OS=Homo sapiens OX=9606 GN=HMGN4 PE=1 SV=3	38	4	19	4	90	9.5	10.48	19.32	4	HMGN4	96.7	95.9	104.6	97.9	88.6	93.8	107.9	107	100.9	106.6
P82970	High mobility group nucleosome-binding domain-containing protein 5 OS=Homo sapiens OX=9606 GN=HMGN5 PE=1 SV=1	28	10	24	10	282	31.5	4.55	41.22	10	HMGN5	94.8	84.9	99.4	91.8	97.7	97	113.9	106.6	104.8	109.3
Q9UGU5	HMG domain-containing protein 4 OS=Homo sapiens OX=9606 GN=HMGXB4 PE=1 SV=2	2	1	1	1	601	65.7	9.32	0	1	HMGXB4	93.2	102.3	95.6	88.7	88	96.9	95.1	107.6	113.7	118.8
O75330	Hyaluronan mediated motility receptor OS=Homo sapiens OX=9606 GN=HMMR PE=1 SV=2	4	4	4	3	724	84	5.83	3.88	4	HMMR	96.7	98.7	98	99	124.9	97.8	91	95.4	100.9	97.5
P09601	Heme oxygenase 1 OS=Homo sapiens OX=9606 GN=HMOX1 PE=1 SV=1	22	4	7	4	288	32.8	8.25	20.3	4	HMOX1	89.3	96	103.6	105.7	97.3	95.5	96.7	101.5	103.7	110.7
P30519	Heme oxygenase 2 OS=Homo sapiens OX=9606 GN=HMOX2 PE=1 SV=2	33	7	13	7	316	36	5.41	33.65	7	HMOX2	94.2	101.6	99.7	102	99.3	106.2	101.8	96.3	99.4	99.7
Q13151	Heterogeneous nuclear ribonucleoprotein A0 OS=Homo sapiens OX=9606 GN=HNRNPA0 PE=1 SV=1	55	13	144	11	305	30.8	9.29	266.33	13	HNRNPA0	105.5	108	106.4	105.1	101.8	104.9	95.6	100.8	88	83.9
P09651	Heterogeneous nuclear ribonucleoprotein A1 OS=Homo sapiens OX=9606 GN=HNRNPA1 PE=1 SV=5	70	31	517	10	372	38.7	9.13	1120.34	31	HNRNPA1	101.5	102.9	97.7	98.2	96	98.6	100.3	102.3	101.7	100.8
A0A2R8Y4L2	Heterogeneous nuclear ribonucleoprotein A1-like 3 OS=Homo sapiens OX=9606 GN=HNRNPA1L3 PE=4 SV=1	69	21	320	1	275	29.2	9.48	603.01	21	HNRNPA1L3	109.8	118.4	101.1	102.5	105.7	105.4	98.3	95.1	79.8	83.9
P22626	Heterogeneous nuclear ribonucleoproteins A2/B1 OS=Homo sapiens OX=9606 GN=HNRNPA2B1 PE=1 SV=2	75	31	672	27	353	37.4	8.95	1320.21	31	HNRNPA2B1	100.1	99.7	97.6	98	97.3	97.4	103	104.6	100.8	101.4
P51991	Heterogeneous nuclear ribonucleoprotein A3 OS=Homo sapiens OX=9606 GN=HNRNPA3 PE=1 SV=2	53	24	284	21	378	39.6	9.01	490.23	24	HNRNPA3	99.5	99.4	98.4	99.1	96.6	96.9	100.9	103.3	103.2	102.7
Q99729	Heterogeneous nuclear ribonucleoprotein A/B OS=Homo sapiens OX=9606 GN=HNRNPAB PE=1 SV=2	34	16	165	15	332	36.2	8.21	285.87	16	HNRNPAB	104.9	99	100.7	98.7	98.8	99.4	104.9	102.3	93.6	97.8
P07910	Heterogeneous nuclear ribonucleoproteins C1/C2 OS=Homo sapiens OX=9606 GN=HNRNPC PE=1 SV=4	50	23	363	14	306	33.7	5.08	535.83	23	HNRNPC	106.4	97.7	100	96.2	95.2	95.4	107	104.4	97.2	100.6
A0A0G2JPF8	Heterogeneous nuclear ribonucleoprotein C-like 4 OS=Homo sapiens OX=9606 GN=HNRNPCL4 PE=1 SV=1	25	10	167	1	293	32	5.68	297.91	10	HNRNPCL4	103.3	90.7	99.4	98.5	94	99	114.1	103.2	95.5	102.5
Q14103	Heterogeneous nuclear ribonucleoprotein D0 OS=Homo sapiens OX=9606 GN=HNRNPD PE=1 SV=1	43	23	225	21	355	38.4	7.81	415.2	23	HNRNPD	106.3	102.2	100.2	99.1	93.7	93.4	106.3	102.6	96.1	100.1
O14979	Heterogeneous nuclear ribonucleoprotein D-like OS=Homo sapiens OX=9606 GN=HNRNPDL PE=1 SV=3	41	22	223	20	420	46.4	9.57	345.17	22	HNRNPDL	109.5	102.9	104.3	97.8	90.5	90.7	105.4	105	94.2	99.9
P52597	Heterogeneous nuclear ribonucleoprotein F OS=Homo sapiens OX=9606 GN=HNRNPF PE=1 SV=3	64	17	129	14	415	45.6	5.58	243.94	17	HNRNPF	99.3	100.8	100.4	100.3	99.4	99.9	99.9	100.8	98.2	101.1
P31943	Heterogeneous nuclear ribonucleoprotein H OS=Homo sapiens OX=9606 GN=HNRNPH1 PE=1 SV=4	63	22	224	11	449	49.2	6.3	564.15	22	HNRNPH1	98.1	97.6	97.1	97	99.8	100.1	102.9	102	103.3	102.2
P55795	Heterogeneous nuclear ribonucleoprotein H2 OS=Homo sapiens OX=9606 GN=HNRNPH2 PE=1 SV=1	54	19	141	9	449	49.2	6.3	306.22	19	HNRNPH2	101.7	98.4	96.4	98.1	100.7	99.8	103.8	97.8	99.1	104.2
P31942	Heterogeneous nuclear ribonucleoprotein H3 OS=Homo sapiens OX=9606 GN=HNRNPH3 PE=1 SV=2	63	14	94	13	346	36.9	6.87	166.96	14	HNRNPH3	100.5	101	99.7	95.5	96.5	98.5	100.4	100.2	105.7	102
P61978	Heterogeneous nuclear ribonucleoprotein K OS=Homo sapiens OX=9606 GN=HNRNPK PE=1 SV=1	68	34	406	34	463	50.9	5.54	982.61	34	HNRNPK	94.2	100.9	94.8	98.6	99.8	102.8	99.8	102.6	105.5	100.9
P14866	Heterogeneous nuclear ribonucleoprotein L OS=Homo sapiens OX=9606 GN=HNRNPL PE=1 SV=2	63	27	273	26	589	64.1	8.22	508.63	27	HNRNPL	103.3	100.3	100.1	99.3	94.9	99.6	100.3	106.9	99.1	96.2
Q8WVV9	Heterogeneous nuclear ribonucleoprotein L-like OS=Homo sapiens OX=9606 GN=HNRNPLL PE=1 SV=1	15	8	23	7	542	60	7.72	23.79	8	HNRNPLL	107.3	109.3	92.4	106.1	100.8	99.8	100.1	91.4	100.8	92.1
P52272	Heterogeneous nuclear ribonucleoprotein M OS=Homo sapiens OX=9606 GN=HNRNPM PE=1 SV=3	68	53	381	53	730	77.5	8.7	713.45	53	HNRNPM	105.8	99.3	101.6	99.1	97.5	98.3	106.2	103.7	93.8	94.7
O43390	Heterogeneous nuclear ribonucleoprotein R OS=Homo sapiens OX=9606 GN=HNRNPR PE=1 SV=1	55	34	225	23	633	70.9	8.13	493.84	34	HNRNPR	107.3	98.6	104.1	100.2	98.9	97.2	103.7	102.3	94.2	93.5
Q00839	Heterogeneous nuclear ribonucleoprotein U OS=Homo sapiens OX=9606 GN=HNRNPU PE=1 SV=6	60	57	575	56	825	90.5	6	1059.83	57	HNRNPU	103.6	98.2	101.9	98.8	102.8	102.9	103.8	102	92.7	93.4
Q9BUJ2	Heterogeneous nuclear ribonucleoprotein U-like protein 1 OS=Homo sapiens OX=9606 GN=HNRNPUL1 PE=1 SV=2	28	20	76	19	856	95.7	6.92	127.38	20	HNRNPUL1	106	95.4	95.1	93.3	102.4	106.8	96.8	113.8	94.7	95.6
Q1KMD3	Heterogeneous nuclear ribonucleoprotein U-like protein 2 OS=Homo sapiens OX=9606 GN=HNRNPUL2 PE=1 SV=1	26	17	44	17	747	85.1	4.91	81.46	17	HNRNPUL2	102.6	101.9	104.2	103.2	96.7	100.4	96.5	100.7	100.2	93.7
Q9UJC3	Protein Hook homolog 1 OS=Homo sapiens OX=9606 GN=HOOK1 PE=1 SV=2	8	6	12	5	728	84.6	5.15	12.99	6	HOOK1	101	96.6	100.5	100.3	100.2	97.9	96.6	99.1	103.3	104.4
P31270	Homeobox protein Hox-A11 OS=Homo sapiens OX=9606 GN=HOXA11 PE=2 SV=2	3	1	1	1	313	34.5	8.7	0	1	HOXA11	0	398.9	0	601.1	0	0	0	0	0	0
P31277	Homeobox protein Hox-D11 OS=Homo sapiens OX=9606 GN=HOXD11 PE=3 SV=3	3	1	2	1	338	35.2	8.84	1.75	1	HOXD11	92.2	118.7	98.1	97.1	129.4	123	86.6	81.3	82.7	90.9
Q5SSJ5	Heterochromatin protein 1-binding protein 3 OS=Homo sapiens OX=9606 GN=HP1BP3 PE=1 SV=1	16	10	17	10	553	61.2	9.67	20.61	10	HP1BP3	98.3	97.4	98.4	99.9	94.2	98.9	103.7	103.6	102.8	102.7
Q9NWY4	Histone PARylation factor 1 OS=Homo sapiens OX=9606 GN=HPF1 PE=1 SV=2	22	6	9	5	346	39.4	6.8	11.87	6	HPF1	97.3	92.1	98.5	100.2	103.2	98.8	103.7	105.5	99.6	101.2
P00492	Hypoxanthine-guanine phosphoribosyltransferase OS=Homo sapiens OX=9606 GN=HPRT1 PE=1 SV=2	74	13	102	13	218	24.6	6.68	196.16	13	HPRT1	95.5	98.2	96.1	99.4	104.3	100.9	101.9	98.4	103.2	102
Q969F9	BLOC-2 complex member HPS3 OS=Homo sapiens OX=9606 GN=HPS3 PE=1 SV=1	1	1	1	1	1004	113.7	6.43	1.66	1	HPS3	92.1	126.6	111.6	115.4	92	91	103.1	95.4	105.4	67.4
Q86YZ3	Hornerin OS=Homo sapiens OX=9606 GN=HRNR PE=1 SV=2	4	2	4	2	2850	282.2	10.04	9.71	2	HRNR	158.1	142.4	79.5	89.8	64.1	91	92.1	64.7	99	119.5
Q53T59	HCLS1-binding protein 3 OS=Homo sapiens OX=9606 GN=HS1BP3 PE=1 SV=1	4	1	3	1	392	42.8	5.01	7.62	1	HS1BP3	107.6	96.2	106.7	98.5	88.4	105.2	91.2	99.8	106.9	99.4
Q96MM7	Heparan-sulfate 6-O-sulfotransferase 2 OS=Homo sapiens OX=9606 GN=HS6ST2 PE=1 SV=2	4	2	2	2	605	69.1	9.73	0	2	HS6ST2	97.8	93.2	100.8	92.6	94.2	102.5	107.2	113.2	93.3	105.1
O75506	Heat shock factor-binding protein 1 OS=Homo sapiens OX=9606 GN=HSBP1 PE=1 SV=1	33	2	3	2	76	8.5	4.36	4.08	2	HSBP1	75.3	90.1	104.7	72.1	105.5	119.4	118.2	94.1	75.9	144.8
Q99714	3-hydroxyacyl-CoA dehydrogenase type-2 OS=Homo sapiens OX=9606 GN=HSD17B10 PE=1 SV=3	91	15	85	15	261	26.9	7.78	207.64	15	HSD17B10	98.6	101.5	99.5	98.1	99.5	99.1	98.4	98.6	107.3	99.5
Q8NBQ5	Estradiol 17-beta-dehydrogenase 11 OS=Homo sapiens OX=9606 GN=HSD17B11 PE=1 SV=3	6	2	4	2	300	32.9	9.07	6.9	2	HSD17B11	105.3	98.4	98.5	98.8	102.6	95.6	105.3	99.8	99.4	96.3
Q53GQ0	Very-long-chain 3-oxoacyl-CoA reductase OS=Homo sapiens OX=9606 GN=HSD17B12 PE=1 SV=2	32	8	35	8	312	34.3	9.32	52.19	8	HSD17B12	99.5	93.3	101.3	95.8	93.7	96.8	107.1	103.2	107.5	101.8
P51659	Peroxisomal multifunctional enzyme type 2 OS=Homo sapiens OX=9606 GN=HSD17B4 PE=1 SV=3	51	29	84	29	736	79.6	8.84	137.79	29	HSD17B4	98.4	100.2	99.6	101.1	97.9	98.3	101.6	103.5	101	98.3
Q92506	(3R)-3-hydroxyacyl-CoA dehydrogenase OS=Homo sapiens OX=9606 GN=HSD17B8 PE=1 SV=2	3	1	3	1	261	27	6.54	4.28	1	HSD17B8	107	112.8	96.5	106.6	97.8	103.1	99.1	91.7	91.8	93.6
Q6YN16	Hydroxysteroid dehydrogenase-like protein 2 OS=Homo sapiens OX=9606 GN=HSDL2 PE=1 SV=1	29	10	29	10	418	45.4	7.99	51.37	10	HSDL2	101.7	97.4	101.2	100.5	94.8	94.7	100.5	101.8	104.4	103
P07900	Heat shock protein HSP 90-alpha OS=Homo sapiens OX=9606 GN=HSP90AA1 PE=1 SV=5	71	62	797	38	732	84.6	5.02	1717.36	62	HSP90AA1	94.3	100.2	97.2	99.6	100.9	99.9	100.9	100.8	103.6	102.5
P08238	Heat shock protein HSP 90-beta OS=Homo sapiens OX=9606 GN=HSP90AB1 PE=1 SV=4	75	66	822	41	724	83.2	5.03	1671.75	66	HSP90AB1	96.5	98.3	96.3	98.4	101.7	100	104.2	101.8	101.1	101.8
P14625	Endoplasmin OS=Homo sapiens OX=9606 GN=HSP90B1 PE=1 SV=1	64	54	364	52	803	92.4	4.84	698.86	54	HSP90B1	101.6	96.7	99	96.4	98	99.3	103.1	100.6	105	100.3
Q0VDF9	Heat shock 70 kDa protein 14 OS=Homo sapiens OX=9606 GN=HSPA14 PE=1 SV=1	31	11	26	11	509	54.8	5.59	47.62	11	HSPA14	101.9	100.5	103	99.3	101.5	97.4	101.4	96.2	100.2	98.7
P0DMV9	Heat shock 70 kDa protein 1B OS=Homo sapiens OX=9606 GN=HSPA1B PE=1 SV=1	75	56	789	29	641	70	5.66	1781.86	56	HSPA1B	99.8	104.5	99.7	104.3	101.5	103.6	97	97.2	94.6	97.8
P34932	Heat shock 70 kDa protein 4 OS=Homo sapiens OX=9606 GN=HSPA4 PE=1 SV=4	72	57	327	50	840	94.3	5.19	580.24	57	HSPA4	97.6	97.7	97.1	98.7	100	98.9	104	102	100.6	103.4
O95757	Heat shock 70 kDa protein 4L OS=Homo sapiens OX=9606 GN=HSPA4L PE=1 SV=3	51	36	105	28	839	94.5	5.88	171.76	36	HSPA4L	99.2	101.9	99.7	100.8	99.9	99	101.5	99.4	98.1	100.4
P11021	Endoplasmic reticulum chaperone BiP OS=Homo sapiens OX=9606 GN=HSPA5 PE=1 SV=2	65	49	449	46	654	72.3	5.16	1061.3	49	HSPA5	101.1	96.4	99.6	98.2	98.6	100.3	104.5	100.6	100.2	100.5
P17066	Heat shock 70 kDa protein 6 OS=Homo sapiens OX=9606 GN=HSPA6 PE=1 SV=2	26	17	259	2	643	71	6.14	572.98	17	HSPA6	110.5	105.2	111.1	104.4	102	106.7	81.9	106.1	85.2	87
P11142	Heat shock cognate 71 kDa protein OS=Homo sapiens OX=9606 GN=HSPA8 PE=1 SV=1	80	60	972	47	646	70.9	5.52	2024.84	60	HSPA8	100.3	102.1	100.9	102.3	102.3	102.1	99.1	98.1	95.6	97.2
P38646	Stress-70 protein, mitochondrial OS=Homo sapiens OX=9606 GN=HSPA9 PE=1 SV=2	69	54	486	53	679	73.6	6.16	1067.12	54	HSPA9	99.2	97.9	99	97	98.4	98.4	101.9	100.9	104.5	102.7
P04792	Heat shock protein beta-1 OS=Homo sapiens OX=9606 GN=HSPB1 PE=1 SV=2	24	5	8	5	205	22.8	6.4	14.4	5	HSPB1	95.8	101.4	94.3	104.4	99.8	97.6	94.6	99.1	96.6	116.4
Q9NZL4	Hsp70-binding protein 1 OS=Homo sapiens OX=9606 GN=HSPBP1 PE=1 SV=2	4	1	1	1	359	39.3	5.21	2.67	1	HSPBP1	97.5	95.1	108.6	82.3	113	97.5	106.6	99.2	101.7	98.4
P10809	60 kDa heat shock protein, mitochondrial OS=Homo sapiens OX=9606 GN=HSPD1 PE=1 SV=2	86	55	889	55	573	61	5.87	2240.99	55	HSPD1	100.1	97.4	99	95.9	95.5	96.3	102.8	101	105.3	106.7
P61604	10 kDa heat shock protein, mitochondrial OS=Homo sapiens OX=9606 GN=HSPE1 PE=1 SV=2	77	13	220	13	102	10.9	8.92	286.61	13	HSPE1	100.5	97.7	98.1	95.5	95.5	96.6	104.2	100.9	106.1	104.9
P98160	Basement membrane-specific heparan sulfate proteoglycan core protein OS=Homo sapiens OX=9606 GN=HSPG2 PE=1 SV=4	1	2	7	2	4391	468.5	6.51	9.32	2	HSPG2	106.3	94.7	97.6	104.8	95.3	99	103.6	102.9	99.1	96.7
Q92598	Heat shock protein 105 kDa OS=Homo sapiens OX=9606 GN=HSPH1 PE=1 SV=1	59	45	230	38	858	96.8	5.39	474.42	45	HSPH1	94.2	98.6	97.2	99.3	102.5	102.3	101.4	101.6	100.7	102.2
Q9BUP3	Oxidoreductase HTATIP2 OS=Homo sapiens OX=9606 GN=HTATIP2 PE=1 SV=2	3	1	2	1	242	27	8.38	2.04	1	HTATIP2	103	102.2	95.5	101.3	105.1	91.7	106	99.9	101.7	93.6
O43719	HIV Tat-specific factor 1 OS=Homo sapiens OX=9606 GN=HTATSF1 PE=1 SV=1	32	19	45	19	755	85.8	4.4	71.49	19	HTATSF1	92.3	96.3	100.1	100.5	98.4	99.3	103.8	103.4	105.1	100.8
Q92743	Serine protease HTRA1 OS=Homo sapiens OX=9606 GN=HTRA1 PE=1 SV=1	4	1	1	1	480	51.3	7.83	2.21	1	HTRA1	58.7	154.5	75.3	109.5	88.5	158.8	41.7	79.6	151.7	81.9
O43464	Serine protease HTRA2, mitochondrial OS=Homo sapiens OX=9606 GN=HTRA2 PE=1 SV=2	10	3	6	3	458	48.8	10.07	16.46	3	HTRA2	104.6	102.5	98.6	97	93.7	101.6	100.2	101.6	105	95.1
P42858	Huntingtin OS=Homo sapiens OX=9606 GN=HTT PE=1 SV=2	2	4	5	4	3142	347.4	6.2	9	4	HTT	110.6	90.9	84.6	85.5	88.8	82	192.2	83.1	90.9	91.4
Q7Z6Z7	E3 ubiquitin-protein ligase HUWE1 OS=Homo sapiens OX=9606 GN=HUWE1 PE=1 SV=3	12	41	100	41	4374	481.6	5.22	202.18	41	HUWE1	99	97.7	101.1	101.8	100	100.6	100.4	100.8	98.4	100
Q4G0P3	Hydrocephalus-inducing protein homolog OS=Homo sapiens OX=9606 GN=HYDIN PE=1 SV=3	0	2	2	2	5121	575.5	6.06	4.19	2	HYDIN	99.2	101.2	89.6	106.5	122.3	108.8	101.6	91.8	92.4	86.7
Q9Y4L1	Hypoxia up-regulated protein 1 OS=Homo sapiens OX=9606 GN=HYOU1 PE=1 SV=1	42	34	109	33	999	111.3	5.22	225.12	34	HYOU1	98.9	96.4	99.9	98.6	101.1	100.3	99.5	99.5	103.3	102.3
Q9NX55	Huntingtin-interacting protein K OS=Homo sapiens OX=9606 GN=HYPK PE=1 SV=3	50	5	11	5	121	13.6	4.82	22.57	5	HYPK	97.9	100	100.4	100	102.9	98.4	93	97	104.5	105.9
Q2TAA2	Isoamyl acetate-hydrolyzing esterase 1 homolog OS=Homo sapiens OX=9606 GN=IAH1 PE=1 SV=1	12	2	4	2	248	27.6	5.3	2.05	2	IAH1	102.5	99.2	84.3	127.4	91	80.3	97.7	107.7	133.6	76.3
P41252	Isoleucine--tRNA ligase, cytoplasmic OS=Homo sapiens OX=9606 GN=IARS1 PE=1 SV=2	30	32	90	32	1262	144.4	6.15	141.8	32	IARS1	99	100	98.9	100.1	98.2	99.4	100.3	100.7	103.9	99.4
Q9NSE4	Isoleucine--tRNA ligase, mitochondrial OS=Homo sapiens OX=9606 GN=IARS2 PE=1 SV=2	29	23	54	23	1012	113.7	7.2	66.33	23	IARS2	96.4	96.4	99.2	97.6	99.5	97.3	99.8	101.9	107.2	104.7
Q5T440	Putative transferase CAF17, mitochondrial OS=Homo sapiens OX=9606 GN=IBA57 PE=1 SV=1	15	3	6	3	356	38.1	9.83	2.76	3	IBA57	108.3	107.1	96.8	102.7	106.8	102.8	88.9	97.1	98.6	90.9
Q659A1	Little elongation complex subunit 2 OS=Homo sapiens OX=9606 GN=ICE2 PE=1 SV=2	3	2	4	2	982	109.9	7.09	2.45	2	ICE2	114.8	103.2	117.1	98.2	95.1	86.8	93.9	96.7	97.1	97
O60725	Protein-S-isoprenylcysteine O-methyltransferase OS=Homo sapiens OX=9606 GN=ICMT PE=1 SV=1	4	1	1	1	284	31.9	7.96	0	1	ICMT	91.5	96.8	96.1	89.6	122.8	89.2	109	90.1	102.3	112.6
P14735	Insulin-degrading enzyme OS=Homo sapiens OX=9606 GN=IDE PE=1 SV=4	16	17	31	17	1019	117.9	6.61	32.07	17	IDE	94.8	96.3	99	99.1	100.1	99.6	101.7	102.3	102.9	104.2
O75874	Isocitrate dehydrogenase [NADP] cytoplasmic OS=Homo sapiens OX=9606 GN=IDH1 PE=1 SV=2	38	16	57	16	414	46.6	7.01	82.51	16	IDH1	95.1	98.8	98.1	100.5	100.6	101.4	99.3	99.5	102.7	103.9
P48735	Isocitrate dehydrogenase [NADP], mitochondrial OS=Homo sapiens OX=9606 GN=IDH2 PE=1 SV=2	25	10	25	10	452	50.9	8.69	50.77	10	IDH2	98	101.3	99.6	100.9	93.1	96.6	95.7	98.7	112.6	103.5
P50213	Isocitrate dehydrogenase [NAD] subunit alpha, mitochondrial OS=Homo sapiens OX=9606 GN=IDH3A PE=1 SV=1	48	15	37	15	366	39.6	6.92	59.45	15	IDH3A	102.1	97.5	99.9	100.1	96.5	99.7	101.8	99	104.6	98.6
O43837	Isocitrate dehydrogenase [NAD] subunit beta, mitochondrial OS=Homo sapiens OX=9606 GN=IDH3B PE=1 SV=2	37	9	18	9	385	42.2	8.46	34.65	9	IDH3B	90.4	94.3	96.6	102	104.1	98.2	101.8	103	107.5	102.1
P51553	Isocitrate dehydrogenase [NAD] subunit gamma, mitochondrial OS=Homo sapiens OX=9606 GN=IDH3G PE=1 SV=1	12	3	5	3	393	42.8	8.5	7.74	3	IDH3G	101	95.4	93	93.6	101.9	95.3	95.1	101.1	116.7	107
Q13907	Isopentenyl-diphosphate Delta-isomerase 1 OS=Homo sapiens OX=9606 GN=IDI1 PE=1 SV=2	31	6	24	5	227	26.3	6.34	33.16	6	IDI1	108.9	101.5	105.7	103.6	98	99.8	94	97.6	98.9	92
Q16666	Gamma-interferon-inducible protein 16 OS=Homo sapiens OX=9606 GN=IFI16 PE=1 SV=3	4	3	6	3	785	88.2	9.28	3.5	3	IFI16	93.6	101.4	97.9	98.5	100.7	105.8	104.7	101.3	96.7	99.3
P15260	Interferon gamma receptor 1 OS=Homo sapiens OX=9606 GN=IFNGR1 PE=1 SV=1	1	1	2	1	489	54.4	4.91	0	1	IFNGR1	98.9	98.8	106.4	101.6	92.9	100	101.5	98.7	96.1	105
P38484	Interferon gamma receptor 2 OS=Homo sapiens OX=9606 GN=IFNGR2 PE=1 SV=2	4	1	1	1	337	37.8	5.47	0	1	IFNGR2	97.6	88.3	102.1	94.2	87.6	124.5	112.2	99.5	111.5	82.6
Q9HBG6	Intraflagellar transport protein 122 homolog OS=Homo sapiens OX=9606 GN=IFT122 PE=1 SV=2	1	1	2	1	1241	141.7	6.49	0	1	IFT122	117.3	95.5	105.6	83.5	93.5	93.1	127	113.9	70.8	99.9
Q8IY31	Intraflagellar transport protein 20 homolog OS=Homo sapiens OX=9606 GN=IFT20 PE=1 SV=1	11	1	1	1	132	15.3	5.12	2.7	1	IFT20	89.3	109.6	131.1	111.4	85.7	108.1	97.8	83.8	66.1	117.1
Q9BW83	Intraflagellar transport protein 27 homolog OS=Homo sapiens OX=9606 GN=IFT27 PE=1 SV=1	50	8	28	8	186	20.5	5.41	58.36	8	IFT27	101.2	97.7	102	100	98.5	102.3	100.8	100.1	98	99.6
P78318	Immunoglobulin-binding protein 1 OS=Homo sapiens OX=9606 GN=IGBP1 PE=1 SV=1	6	2	4	2	339	39.2	5.38	6.91	2	IGBP1	97.4	111.1	94.6	100.2	104.8	103.1	93.7	98.5	103.1	93.4
Q9NZI8	Insulin-like growth factor 2 mRNA-binding protein 1 OS=Homo sapiens OX=9606 GN=IGF2BP1 PE=1 SV=2	60	38	209	34	577	63.4	9.2	391.48	38	IGF2BP1	98.5	102.1	99.5	101.4	97.6	99.7	97.7	98.6	102.3	102.6
Q9Y6M1	Insulin-like growth factor 2 mRNA-binding protein 2 OS=Homo sapiens OX=9606 GN=IGF2BP2 PE=1 SV=2	20	10	42	7	599	66.1	8.46	88.92	10	IGF2BP2	94.8	108.5	93.2	113.2	101	102.7	93.9	102.2	99.2	91.4
O00425	Insulin-like growth factor 2 mRNA-binding protein 3 OS=Homo sapiens OX=9606 GN=IGF2BP3 PE=1 SV=2	42	23	80	17	579	63.7	8.87	141.67	23	IGF2BP3	99.4	100.6	100.2	98.7	97.3	96.4	99.9	100.7	101.4	105.4
P11717	Cation-independent mannose-6-phosphate receptor OS=Homo sapiens OX=9606 GN=IGF2R PE=1 SV=3	5	9	21	9	2491	274.2	5.94	19.6	9	IGF2R	98.4	102.1	101.4	100.8	102.6	100.9	92.9	100.6	98.7	101.5
O75054	Immunoglobulin superfamily member 3 OS=Homo sapiens OX=9606 GN=IGSF3 PE=2 SV=3	1	1	2	1	1194	135.1	6.07	4.5	1	IGSF3	109.3	129.9	97.2	85	90	97.5	103.4	85.9	108.2	93.5
Q13123	Protein Red OS=Homo sapiens OX=9606 GN=IK PE=1 SV=3	25	13	31	13	557	65.6	6.64	48.45	13	IK	109.8	99.8	103.4	99.5	96.6	98.9	101.8	100.2	95	95
Q70UQ0	Inhibitor of nuclear factor kappa-B kinase-interacting protein OS=Homo sapiens OX=9606 GN=IKBIP PE=1 SV=1	8	3	5	3	350	39.3	9.17	8.21	3	IKBIP	97.2	102.7	93.5	102.4	101.6	95.4	92.9	114.1	102.8	97.4
Q9Y6K9	NF-kappa-B essential modulator OS=Homo sapiens OX=9606 GN=IKBKG PE=1 SV=2	11	5	9	5	419	48.2	5.71	12.9	5	IKBKG	98	101.3	105.6	97.7	104.5	111.6	85.8	95	92.6	107.9
P14778	Interleukin-1 receptor type 1 OS=Homo sapiens OX=9606 GN=IL1R1 PE=1 SV=1	7	2	2	2	569	65.4	7.83	0	2	IL1R1	87.2	100.8	104.3	93.6	113.9	97.9	97	97.3	120.4	87.6
Q9UHF4	Interleukin-20 receptor subunit alpha OS=Homo sapiens OX=9606 GN=IL20RA PE=1 SV=2	1	1	1	1	553	62.4	4.84	1.8	1	IL20RA	90	111.1	98.5	104.6	99.5	98.9	93.9	77.7	121.6	104.2
Q12905	Interleukin enhancer-binding factor 2 OS=Homo sapiens OX=9606 GN=ILF2 PE=1 SV=2	58	20	119	20	390	43	5.26	275.75	20	ILF2	104.8	95.9	103.1	100.3	102.5	99.2	103.7	102.8	95.1	92.7
Q12906	Interleukin enhancer-binding factor 3 OS=Homo sapiens OX=9606 GN=ILF3 PE=1 SV=3	48	44	307	40	894	95.3	8.76	597.3	44	ILF3	101.6	97.3	100.1	98	99.6	101.5	102.7	102.6	98.8	97.9
Q13418	Integrin-linked protein kinase OS=Homo sapiens OX=9606 GN=ILK PE=1 SV=2	12	6	13	6	452	51.4	8.07	12.86	6	ILK	94.4	98.9	100.7	97.2	105.6	107.5	97.7	99.1	96.3	102.7
Q9H0C8	Integrin-linked kinase-associated serine/threonine phosphatase 2C OS=Homo sapiens OX=9606 GN=ILKAP PE=1 SV=1	36	12	28	12	392	42.9	7.09	49.58	12	ILKAP	95	103.2	98.5	102.1	103.2	101.9	99.4	98.7	100.7	97.3
A1L0T0	2-hydroxyacyl-CoA lyase 2 OS=Homo sapiens OX=9606 GN=ILVBL PE=1 SV=2	10	5	6	5	632	67.8	8.15	9.48	5	ILVBL	112.2	92.6	104.8	89.7	95.6	102.7	114.4	93.6	94.9	99.5
Q16891	MICOS complex subunit MIC60 OS=Homo sapiens OX=9606 GN=IMMT PE=1 SV=1	68	41	120	41	758	83.6	6.48	219.25	41	IMMT	98.1	93.4	101.9	97.6	96.7	97.9	101.5	102	105.9	104.9
Q96G21	U3 small nucleolar ribonucleoprotein protein IMP4 OS=Homo sapiens OX=9606 GN=IMP4 PE=1 SV=1	6	2	4	2	291	33.7	9.47	8.83	2	IMP4	114.6	116.7	108	110.4	100.8	105.8	97.6	88.8	77.6	79.7
P29218	Inositol monophosphatase 1 OS=Homo sapiens OX=9606 GN=IMPA1 PE=1 SV=1	18	4	6	4	277	30.2	5.26	8.31	4	IMPA1	97.5	94.4	97.9	95.7	102.7	106.2	103.1	103.7	96.7	102.1
P20839	Inosine-5'-monophosphate dehydrogenase 1 OS=Homo sapiens OX=9606 GN=IMPDH1 PE=1 SV=2	10	6	16	2	514	55.4	6.9	19.65	6	IMPDH1	105.2	103.1	108.6	94.5	90.2	102.6	94.4	96.8	102.6	101.9
P12268	Inosine-5'-monophosphate dehydrogenase 2 OS=Homo sapiens OX=9606 GN=IMPDH2 PE=1 SV=2	63	32	194	28	514	55.8	6.9	412.47	32	IMPDH2	99.8	100.1	99.4	100.8	98.2	99.8	100.1	99.8	101.8	100.2
Q17R60	Interphotoreceptor matrix proteoglycan 1 OS=Homo sapiens OX=9606 GN=IMPG1 PE=1 SV=2	1	1	1	1	797	89.3	4.89	1.83	1	IMPG1	107.9	102.5	100	91.7	90.9	99.8	123	107	78.5	98.8
Q16352	Alpha-internexin OS=Homo sapiens OX=9606 GN=INA PE=1 SV=2	21	9	36	5	499	55.4	5.4	71.94	9	INA	110.4	89.1	98.7	96.9	93	95.4	114.5	108.4	92.8	100.9
Q9NQS7	Inner centromere protein OS=Homo sapiens OX=9606 GN=INCENP PE=1 SV=3	6	6	9	6	918	105.4	9.44	12.54	6	INCENP	101.4	92.6	94.6	97.9	124.3	120.7	99.2	99.3	86.8	83.2
Q8WYH8	Inhibitor of growth protein 5 OS=Homo sapiens OX=9606 GN=ING5 PE=1 SV=1	6	1	2	1	240	27.7	7.61	2.52	1	ING5	89.2	67.5	142.5	68.2	88.6	78.8	110.4	91.8	124.2	138.8
P49441	Inositol polyphosphate 1-phosphatase OS=Homo sapiens OX=9606 GN=INPP1 PE=1 SV=1	4	1	3	1	399	44	5.26	0	1	INPP1	92.3	98.8	101.2	108.6	105.2	105.4	99.2	90.7	100.8	97.6
P51460	Insulin-like 3 OS=Homo sapiens OX=9606 GN=INSL3 PE=1 SV=2	6	1	1	1	131	14.5	8.79	0	1	INSL3	101.2	120.2	84.7	132.1	92.6	124.5	110.2	100.6	86.9	47.1
Q8N201	Integrator complex subunit 1 OS=Homo sapiens OX=9606 GN=INTS1 PE=1 SV=2	1	3	5	3	2190	244.1	6.13	5.56	3	INTS1	83.1	79	71	79	66.6	188.3	84	169.6	93	86.4
Q9NVR2	Integrator complex subunit 10 OS=Homo sapiens OX=9606 GN=INTS10 PE=1 SV=2	2	1	2	1	710	82.2	7.44	3.98	1	INTS10	97	86.2	124.3	96.3	85.6	90.9	107.8	117.7	81.2	112.9
Q9NVM9	Integrator complex subunit 13 OS=Homo sapiens OX=9606 GN=INTS13 PE=1 SV=2	1	1	1	1	706	80.2	6.7	2.22	1	INTS13	104.3	99.5	97.4	104.1	99.3	94.9	97.5	92.3	106.5	104.2
Q96SY0	Integrator complex subunit 14 OS=Homo sapiens OX=9606 GN=INTS14 PE=1 SV=2	7	3	6	3	518	57.4	5.12	11.73	3	INTS14	100.7	100.9	104.8	103.9	95.8	90	106.3	96.9	101.1	99.7
Q68E01	Integrator complex subunit 3 OS=Homo sapiens OX=9606 GN=INTS3 PE=1 SV=1	9	5	10	5	1043	118	5.8	32.53	5	INTS3	101.3	103.5	101.4	97.1	89.9	98.2	98.9	99.9	102.2	107.7
Q6P9B9	Integrator complex subunit 5 OS=Homo sapiens OX=9606 GN=INTS5 PE=1 SV=1	3	2	2	2	1019	107.9	7.05	3.06	2	INTS5	146.5	87.8	66.5	101.9	92	129.3	93.1	89.2	104.6	89.3
Q9NVH2	Integrator complex subunit 7 OS=Homo sapiens OX=9606 GN=INTS7 PE=1 SV=1	1	1	1	1	962	106.8	8.02	0	1	INTS7	101.9	126.8	97.5	120.9	106.9	83.5	79.5	118.3	78.7	86
Q9UI26	Importin-11 OS=Homo sapiens OX=9606 GN=IPO11 PE=1 SV=1	8	5	10	5	975	112.5	5.25	17.39	5	IPO11	97.1	97.9	94.3	105.7	100.6	102.5	95.1	103.3	105.4	98
Q8TEX9	Importin-4 OS=Homo sapiens OX=9606 GN=IPO4 PE=1 SV=2	20	16	60	16	1081	118.6	4.96	148.03	16	IPO4	92.6	98.2	102.2	101.4	100.4	99.8	105	98.5	102.2	99.6
O00410	Importin-5 OS=Homo sapiens OX=9606 GN=IPO5 PE=1 SV=4	47	37	155	34	1097	123.6	4.94	349.22	37	IPO5	98.8	99.2	102	100	102	98.8	98.1	98.6	100.8	101.7
O95373	Importin-7 OS=Homo sapiens OX=9606 GN=IPO7 PE=1 SV=1	19	17	42	16	1038	119.4	4.82	72.43	17	IPO7	94.9	99.3	100.1	102.7	104.1	103	93.9	99.1	104.2	98.8
O15397	Importin-8 OS=Homo sapiens OX=9606 GN=IPO8 PE=1 SV=2	5	3	6	2	1037	119.9	5.16	14.82	3	IPO8	98.6	97.8	101.8	109.2	99.2	105.8	88.8	94.6	111.1	93.1
Q96P70	Importin-9 OS=Homo sapiens OX=9606 GN=IPO9 PE=1 SV=3	12	10	24	10	1041	115.9	4.81	51.84	10	IPO9	97.9	105.1	100.3	100.6	100.4	102.1	97.8	100.6	99.6	95.7
B3KU38	IQCJ-SCHIP1 readthrough transcript protein OS=Homo sapiens OX=9606 GN=IQCJ-SCHIP1 PE=1 SV=2	4	1	1	1	563	62.2	5.21	0	1	IQCJ-SCHIP1	92	108.4	98.9	102.7	101.1	104.1	104.9	93.3	93.4	101.3
P46940	Ras GTPase-activating-like protein IQGAP1 OS=Homo sapiens OX=9606 GN=IQGAP1 PE=1 SV=1	31	39	105	38	1657	189.1	6.48	203.11	39	IQGAP1	100.2	97.8	100.5	99.1	100.2	100.8	101.3	101.4	99	99.7
Q86VI3	Ras GTPase-activating-like protein IQGAP3 OS=Homo sapiens OX=9606 GN=IQGAP3 PE=1 SV=2	1	2	3	1	1631	184.6	7.65	0	2	IQGAP3	99.5	107.6	94.7	116.2	109.5	112.6	93.2	91.1	95.3	80.3
Q5VVH5	Interleukin-1 receptor-associated kinase 1-binding protein 1 OS=Homo sapiens OX=9606 GN=IRAK1BP1 PE=1 SV=1	3	1	2	1	260	29.1	8.9	1.92	1	IRAK1BP1	114.6	0	126.8	94.1	81	118.3	0	126.6	173.6	165
P48200	Iron-responsive element-binding protein 2 OS=Homo sapiens OX=9606 GN=IREB2 PE=1 SV=4	1	1	1	1	963	105	7.05	0	1	IREB2	101.6	122.2	87.9	103.5	102.7	109.9	79.1	88.5	115.1	89.5
P10914	Interferon regulatory factor 1 OS=Homo sapiens OX=9606 GN=IRF1 PE=1 SV=2	2	1	1	1	325	36.5	5.39	0	1	IRF1	100.3	103.9	104.3	100.8	103.3	106.7	92.7	96.3	88.3	103.4
Q8IU81	Interferon regulatory factor 2-binding protein 1 OS=Homo sapiens OX=9606 GN=IRF2BP1 PE=1 SV=1	5	2	4	2	584	61.6	8.18	12.45	2	IRF2BP1	97.6	115	96.9	107.5	104.5	93.9	94.6	91.2	105.2	93.7
Q7Z5L9	Interferon regulatory factor 2-binding protein 2 OS=Homo sapiens OX=9606 GN=IRF2BP2 PE=1 SV=2	14	6	10	6	587	61	8.69	13.72	6	IRF2BP2	92.4	98.3	102.4	103	109.5	103	85.8	105.5	94.1	106
Q8WZA9	Immunity-related GTPase family Q protein OS=Homo sapiens OX=9606 GN=IRGQ PE=1 SV=1	13	5	11	5	623	62.7	4.88	20.65	5	IRGQ	94.8	103.1	101.8	97.7	102.5	102.8	93.8	98.2	104.2	101.2
O14654	Insulin receptor substrate 4 OS=Homo sapiens OX=9606 GN=IRS4 PE=1 SV=1	26	27	59	27	1257	133.7	8.44	120.71	27	IRS4	112.1	113.8	106.1	112.8	94.6	96.8	92.1	89.2	92	90.6
P78414	Iroquois-class homeodomain protein IRX-1 OS=Homo sapiens OX=9606 GN=IRX1 PE=2 SV=3	6	2	3	2	480	49.6	6.2	0	2	IRX1	79.4	93.7	71.9	153.2	112.2	92.2	93.1	97.7	100.4	106.3
Q9H1K1	Iron-sulfur cluster assembly enzyme ISCU, mitochondrial OS=Homo sapiens OX=9606 GN=ISCU PE=1 SV=2	11	2	4	2	167	18	9.48	4.79	2	ISCU	99.8	104.7	97.5	96.2	95.4	105.9	97.6	98.5	103.7	100.6
Q96AZ6	Interferon-stimulated gene 20 kDa protein OS=Homo sapiens OX=9606 GN=ISG20 PE=1 SV=2	4	1	1	1	181	20.4	8.92	0	1	ISG20	119.1	88.5	110.5	100	85.2	80.9	104.2	99.1	109.3	103.2
Q96A47	Insulin gene enhancer protein ISL-2 OS=Homo sapiens OX=9606 GN=ISL2 PE=1 SV=1	2	1	1	1	359	39.7	8.28	0	1	ISL2	48.8	159.9	74.8	86.4	95.4	121.7	58.3	102.7	154.8	97.2
Q96CN7	Isochorismatase domain-containing protein 1 OS=Homo sapiens OX=9606 GN=ISOC1 PE=1 SV=3	25	6	13	6	298	32.2	7.39	13.61	6	ISOC1	98.3	94.9	102.1	95.1	99.7	99.6	99.2	105.2	106.2	99.6
Q96AB3	Isochorismatase domain-containing protein 2 OS=Homo sapiens OX=9606 GN=ISOC2 PE=1 SV=1	11	1	2	1	205	22.3	7.77	7.61	1	ISOC2	98.4	98.8	95.7	111.1	87.4	104.6	83.2	102.4	127.6	90.7
P53990	IST1 homolog OS=Homo sapiens OX=9606 GN=IST1 PE=1 SV=1	13	4	12	4	364	39.7	5.35	24.18	4	IST1	92.3	99.6	97.8	98.8	105.9	108.2	109.1	102.8	90	95.5
Q9ULR0	Pre-mRNA-splicing factor ISY1 homolog OS=Homo sapiens OX=9606 GN=ISY1 PE=1 SV=3	21	5	7	5	285	33	5.17	10.33	5	ISY1	107.6	108.7	111.5	98.7	97.5	106	85.4	100.8	91	92.7
Q9NPH2	Inositol-3-phosphate synthase 1 OS=Homo sapiens OX=9606 GN=ISYNA1 PE=1 SV=1	13	5	10	5	558	61	5.76	15.36	5	ISYNA1	86.1	93.5	94.1	93.4	103.9	103.7	103.2	109.3	105	107.9
P17301	Integrin alpha-2 OS=Homo sapiens OX=9606 GN=ITGA2 PE=1 SV=2	1	1	1	1	1181	129.2	5.25	0	1	ITGA2	87.2	108.9	98.2	98.6	98.2	100.9	93.9	99.8	102	112.3
Q13683	Integrin alpha-7 OS=Homo sapiens OX=9606 GN=ITGA7 PE=1 SV=3	1	1	1	1	1181	128.9	5.73	0	1	ITGA7	96.9	100.4	105.2	94.9	93.5	95.2	108.5	103.6	95	106.8
P06756	Integrin alpha-V OS=Homo sapiens OX=9606 GN=ITGAV PE=1 SV=2	1	1	3	1	1048	116	5.68	0	1	ITGAV	100.5	115.3	91.9	92.1	107.6	115.6	89.6	113.5	89.3	84.5
P05556	Integrin beta-1 OS=Homo sapiens OX=9606 GN=ITGB1 PE=1 SV=2	6	5	10	5	798	88.4	5.39	4.67	5	ITGB1	98.1	96.7	99.8	98.8	104.4	100.9	96.1	101.9	94.7	108.6
Q9BY32	Inosine triphosphate pyrophosphatase OS=Homo sapiens OX=9606 GN=ITPA PE=1 SV=2	57	10	30	10	194	21.4	5.66	58.91	10	ITPA	98.2	98.7	98.1	99	99	96.2	101.6	100.5	104.2	104.4
Q13572	Inositol-tetrakisphosphate 1-kinase OS=Homo sapiens OX=9606 GN=ITPK1 PE=1 SV=2	2	1	12	1	414	45.6	6.16	17.93	1	ITPK1	38.1	172.7	66	132.3	109.5	127.8	30	90.3	147	86.2
P27987	Inositol-trisphosphate 3-kinase B OS=Homo sapiens OX=9606 GN=ITPKB PE=1 SV=5	1	1	1	1	946	102.3	8.43	0	1	ITPKB	157.2	0	113	156.1	103.7	139.5	126.7	92	0	111.9
P28290	Protein ITPRID2 OS=Homo sapiens OX=9606 GN=ITPRID2 PE=1 SV=3	1	2	2	2	1259	138.3	5.19	0	2	ITPRID2	106.7	66.2	127.4	101.3	95.9	89.1	114.7	120.5	82.1	96.1
Q3MIP1	Inositol 1,4,5-trisphosphate receptor-interacting protein-like 2 OS=Homo sapiens OX=9606 GN=ITPRIPL2 PE=1 SV=1	6	2	2	2	535	58.4	9.42	0	2	ITPRIPL2	83.3	102.2	98.6	106.1	103.8	103.9	107.2	92.5	107.2	95.1
P26440	Isovaleryl-CoA dehydrogenase, mitochondrial OS=Homo sapiens OX=9606 GN=IVD PE=1 SV=2	14	6	7	6	426	46.6	8.05	4.05	6	IVD	96.8	104.6	96.6	104	95.4	94.2	98.6	98.1	108.2	103.5
Q96ST2	Protein IWS1 homolog OS=Homo sapiens OX=9606 GN=IWS1 PE=1 SV=2	9	7	11	6	819	91.9	4.69	13.72	7	IWS1	109.5	105.2	109.9	107.5	120.5	88.7	76.5	100.7	87.8	93.7
Q6IE81	Protein Jade-1 OS=Homo sapiens OX=9606 GN=JADE1 PE=1 SV=1	1	1	1	1	842	95.5	7.91	0	1	JADE1	103.5	107.8	92.6	132.6	105.5	99.3	108.5	86.9	79.6	83.8
Q8N5M9	Protein jagunal homolog 1 OS=Homo sapiens OX=9606 GN=JAGN1 PE=1 SV=1	7	1	5	1	183	21.1	9.73	12.22	1	JAGN1	106.3	118.8	110.5	102.9	101.3	103	88.2	86.7	99	83.2
Q92833	Protein Jumonji OS=Homo sapiens OX=9606 GN=JARID2 PE=1 SV=2	2	2	2	2	1246	138.6	9.38	2.48	2	JARID2	80.1	89.5	127.5	105.6	121.2	73.8	102.9	97.4	111.4	90.7
Q6NYC1	Bifunctional arginine demethylase and lysyl-hydroxylase JMJD6 OS=Homo sapiens OX=9606 GN=JMJD6 PE=1 SV=1	8	3	5	3	403	46.4	8.69	4	3	JMJD6	93	97.3	98.6	108.9	109.5	96.3	96.6	97.7	99.7	102.5
Q9HDC5	Junctophilin-1 OS=Homo sapiens OX=9606 GN=JPH1 PE=1 SV=2	1	1	1	1	661	71.6	9.32	2.3	1	JPH1	84.7	97.8	142.2	118.5	107.6	70.4	65.8	99.1	121.5	92.3
Q9UK76	Jupiter microtubule associated homolog 1 OS=Homo sapiens OX=9606 GN=JPT1 PE=1 SV=3	42	4	23	4	154	16	5.6	47.63	4	JPT1	97.8	101.1	94.3	96.4	111.3	107.4	104.6	95.8	94.5	96.7
Q9H910	Jupiter microtubule associated homolog 2 OS=Homo sapiens OX=9606 GN=JPT2 PE=1 SV=1	74	11	42	11	190	20.1	9.26	69.24	11	JPT2	101.6	104.1	95.6	102.3	99	100.6	98.2	98.3	99.8	100.5
Q7Z3B3	KAT8 regulatory NSL complex subunit 1 OS=Homo sapiens OX=9606 GN=KANSL1 PE=1 SV=2	1	1	5	1	1105	121	8.81	0	1	KANSL1	88.6	106.3	108.1	118.9	100.3	104	98.3	105.6	92.1	77.8
Q9P2N6	KAT8 regulatory NSL complex subunit 3 OS=Homo sapiens OX=9606 GN=KANSL3 PE=1 SV=2	1	1	2	1	904	95.9	9.39	0	1	KANSL3	103.5	117	102.2	104.8	96.6	98.9	90.8	89.3	93.4	103.6
Q15046	Lysine--tRNA ligase OS=Homo sapiens OX=9606 GN=KARS1 PE=1 SV=3	45	24	86	24	597	68	6.35	108.33	24	KARS1	98.4	101.4	99.8	102	98.7	98.8	100.5	97.5	101.8	101.1
Q8WYB5	Histone acetyltransferase KAT6B OS=Homo sapiens OX=9606 GN=KAT6B PE=1 SV=3	0	1	4	1	2073	231.2	5.96	0	1	KAT6B	99.9	113	105.5	94.4	99.5	99.4	98.3	101.2	91.9	96.9
Q9H7Z6	Histone acetyltransferase KAT8 OS=Homo sapiens OX=9606 GN=KAT8 PE=1 SV=2	3	2	4	2	458	52.4	8.27	6.61	2	KAT8	112.5	97.4	96.3	100.2	98.7	88.2	92.2	93.8	105.5	115.2
O75449	Katanin p60 ATPase-containing subunit A1 OS=Homo sapiens OX=9606 GN=KATNA1 PE=1 SV=1	6	2	3	2	491	55.9	6.9	2.49	2	KATNA1	95.2	102.4	101.5	107.5	112.9	112.3	86.2	88.9	98.4	94.7
Q8NAB2	Kelch repeat and BTB domain-containing protein 3 OS=Homo sapiens OX=9606 GN=KBTBD3 PE=2 SV=3	1	1	2	1	612	69.8	5.35	1.61	1	KBTBD3	104.6	92.9	104.5	88.7	89.2	102.8	116.6	98.1	107.2	95.3
Q9P0J7	E3 ubiquitin-protein ligase KCMF1 OS=Homo sapiens OX=9606 GN=KCMF1 PE=1 SV=2	2	1	2	1	381	41.9	5.66	3.5	1	KCMF1	97.4	99.7	101.1	107	106.6	91.4	91.7	99.4	105.1	100.6
P17658	Potassium voltage-gated channel subfamily A member 6 OS=Homo sapiens OX=9606 GN=KCNA6 PE=1 SV=1	3	1	1	1	529	58.7	5	0	1	KCNA6	108.3	90.9	84.3	119.7	118.5	91.4	84	96.6	105.4	100.8
Q13303	Voltage-gated potassium channel subunit beta-2 OS=Homo sapiens OX=9606 GN=KCNAB2 PE=1 SV=2	3	1	2	1	367	41	9	2.16	1	KCNAB2	110.2	95.9	102	88.6	86.7	97.6	114.3	104.6	94.2	105.8
Q9NR82	Potassium voltage-gated channel subfamily KQT member 5 OS=Homo sapiens OX=9606 GN=KCNQ5 PE=1 SV=3	1	1	3	1	932	102.1	9.48	2.18	1	KCNQ5	63.7	84.9	99.1	129.6	144.3	93.7	90.6	95.4	92.8	105.8
Q9H3F6	BTB/POZ domain-containing adapter for CUL3-mediated RhoA degradation protein 3 OS=Homo sapiens OX=9606 GN=KCTD10 PE=1 SV=1	10	3	3	2	313	35.4	6.34	0	3	KCTD10	118.7	96.8	76.5	119.2	112.9	128.8	91.3	74.2	95	86.6
Q96CX2	BTB/POZ domain-containing protein KCTD12 OS=Homo sapiens OX=9606 GN=KCTD12 PE=1 SV=1	45	11	37	11	325	35.7	5.64	73.45	11	KCTD12	100.7	104.5	98.2	101.4	95.8	95.2	97.4	98.3	103.4	105.1
Q8WZ19	BTB/POZ domain-containing adapter for CUL3-mediated RhoA degradation protein 1 OS=Homo sapiens OX=9606 GN=KCTD13 PE=1 SV=1	6	2	2	1	329	36.3	7.23	1.86	2	KCTD13	84.3	87.8	97.6	111	110.3	106.8	104	100.4	98.5	99.2
Q96SI1	BTB/POZ domain-containing protein KCTD15 OS=Homo sapiens OX=9606 GN=KCTD15 PE=1 SV=1	4	1	2	1	283	31.9	7.44	0	1	KCTD15	83.1	97.9	87.6	82.8	106	113.2	81.3	100.4	149.7	97.9
Q4G0X4	BTB/POZ domain-containing protein KCTD21 OS=Homo sapiens OX=9606 GN=KCTD21 PE=1 SV=1	7	1	1	1	260	29.6	6.54	0	1	KCTD21	101.4	69.2	96	93.1	109.1	113.4	107.3	108.5	92.5	109.5
Q9NXV2	BTB/POZ domain-containing protein KCTD5 OS=Homo sapiens OX=9606 GN=KCTD5 PE=1 SV=1	19	3	10	3	234	26.1	6.24	31.04	3	KCTD5	112.3	109.2	108.6	116.4	93	99.7	85.5	86.2	92.2	96.8
O60341	Lysine-specific histone demethylase 1A OS=Homo sapiens OX=9606 GN=KDM1A PE=1 SV=2	9	6	11	6	852	92.8	6.52	10.43	6	KDM1A	94.3	93.7	95	104.4	108.5	105.8	98.1	96.2	105.1	98.9
Q8NB78	Lysine-specific histone demethylase 2 OS=Homo sapiens OX=9606 GN=KDM1B PE=1 SV=3	4	3	6	3	822	92	7.87	7.47	3	KDM1B	74.3	119.7	70.3	96.2	100.6	116.1	97.3	94.9	105.7	124.9
Q9Y2K7	Lysine-specific demethylase 2A OS=Homo sapiens OX=9606 GN=KDM2A PE=1 SV=3	4	4	4	4	1162	132.7	7.58	4.5	4	KDM2A	103.9	98	104.3	104.3	98.5	106.9	105.1	101.7	83.8	93.6
Q7LBC6	Lysine-specific demethylase 3B OS=Homo sapiens OX=9606 GN=KDM3B PE=1 SV=2	9	12	16	11	1761	191.5	7.18	17.51	12	KDM3B	99.5	104.6	101.1	97.9	96.8	99.9	100.7	98.5	99.3	101.9
O75164	Lysine-specific demethylase 4A OS=Homo sapiens OX=9606 GN=KDM4A PE=1 SV=2	1	1	2	1	1064	120.6	5.85	4.94	1	KDM4A	128.1	136.6	148.6	130.9	85.4	112.9	51.3	68.6	63.7	73.8
Q6B0I6	Lysine-specific demethylase 4D OS=Homo sapiens OX=9606 GN=KDM4D PE=1 SV=3	1	1	1	1	523	58.6	9.16	1.65	1	KDM4D	85	131.8	102.6	115.8	93.8	111.5	86.6	95.8	103.6	73.4
O15550	Lysine-specific demethylase 6A OS=Homo sapiens OX=9606 GN=KDM6A PE=1 SV=2	1	1	1	1	1401	154.1	7.44	2.67	1	KDM6A	78.3	221.5	97.3	80.8	101.3	89	0	136.7	140.2	54.9
P35968	Vascular endothelial growth factor receptor 2 OS=Homo sapiens OX=9606 GN=KDR PE=1 SV=2	1	2	4	1	1356	151.4	5.85	5.29	2	KDR	100.3	91.5	97.5	101.8	105.2	101.5	106.5	101.8	94	99.8
P82909	Alpha-ketoglutarate dehydrogenase component 4 OS=Homo sapiens OX=9606 GN=MRPS36 PE=1 SV=2	57	4	7	4	103	11.5	9.99	9.42	4	KGD4	98.6	105.8	96	104.9	103.5	104.1	97.5	92.5	108.3	88.9
Q7Z7F0	KH homology domain-containing protein 4 OS=Homo sapiens OX=9606 GN=KHDC4 PE=1 SV=1	2	1	1	1	614	64.8	8.73	2.21	1	KHDC4	104	115.5	89.8	100.5	85.8	92.3	109.3	103.8	101.5	97.3
Q07666	KH domain-containing, RNA-binding, signal transduction-associated protein 1 OS=Homo sapiens OX=9606 GN=KHDRBS1 PE=1 SV=1	42	19	121	14	443	48.2	8.66	174.96	19	KHDRBS1	103.1	97.1	99.4	99.2	95.6	96.2	104.9	103.4	97.9	103.3
O75525	KH domain-containing, RNA-binding, signal transduction-associated protein 3 OS=Homo sapiens OX=9606 GN=KHDRBS3 PE=1 SV=1	14	6	29	2	346	38.8	7.61	16.92	6	KHDRBS3	101.6	101.2	111.4	99.3	101.9	100.3	96.7	110	88.5	89.1
Q92945	Far upstream element-binding protein 2 OS=Homo sapiens OX=9606 GN=KHSRP PE=1 SV=4	48	32	220	26	711	73.1	7.3	463.91	32	KHSRP	123.2	104.6	92.3	93.3	98.3	97.6	101.9	97.3	94.2	97.3
Q6ICG6	Uncharacterized protein KIAA0930 OS=Homo sapiens OX=9606 GN=KIAA0930 PE=1 SV=1	3	1	1	1	404	45.8	7.94	2.61	1	KIAA0930	105.9	91.9	91.5	86.3	105.2	95	115.4	96.4	106.4	105.9
Q96AT1	Uncharacterized protein KIAA1143 OS=Homo sapiens OX=9606 GN=KIAA1143 PE=1 SV=2	16	2	3	2	154	17.5	6.11	4.49	2	KIAA1143	104.7	108.5	99.4	99.7	99	87	113.2	94.9	97.5	96
Q9HCI6	E3 SUMO-protein ligase KIAA1586 OS=Homo sapiens OX=9606 GN=KIAA1586 PE=1 SV=2	1	1	1	1	787	89.6	7.74	1.6	1	KIAA1586	97.8	113.8	90.1	93.2	100.1	89.3	108.7	117.1	99.3	90.6
Q5VZ46	Uncharacterized protein KIAA1614 OS=Homo sapiens OX=9606 GN=KIAA1614 PE=2 SV=3	3	2	2	2	1190	126.5	8.82	0	2	KIAA1614	120.8	94.2	80.8	80.3	104.5	110.3	94.9	88.7	120.7	104.9
Q9BY89	Uncharacterized protein KIAA1671 OS=Homo sapiens OX=9606 GN=KIAA1671 PE=1 SV=2	2	3	6	3	1806	196.6	8.47	8.76	3	KIAA1671	75.9	145.1	110	94.4	72.5	70.7	98.3	130.5	89.8	112.9
Q5JYT7	Uncharacterized protein KIAA1755 OS=Homo sapiens OX=9606 GN=KIAA1755 PE=2 SV=2	3	2	7	2	1200	130.8	6.37	2.32	2	KIAA1755	94.1	96.2	107.1	104	100.9	105.6	92.6	101.5	101.1	96.9
Q96MD2	KICSTOR subunit 2 OS=Homo sapiens OX=9606 GN=KICS2 PE=1 SV=5	5	1	1	1	445	50.4	8.91	0	1	KICS2	253.6	0	304.5	0	0	0	0	0	258.4	183.5
Q9ULH0	Kinase D-interacting substrate of 220 kDa OS=Homo sapiens OX=9606 GN=KIDINS220 PE=1 SV=3	1	2	2	2	1771	196.4	6.62	1.9	2	KIDINS220	86.2	111	98	83.5	97	100.6	92.5	110	115.2	105.9
P52732	Kinesin-like protein KIF11 OS=Homo sapiens OX=9606 GN=KIF11 PE=1 SV=2	18	18	37	18	1056	119.1	5.64	54.74	18	KIF11	97.7	97.6	106.6	102.4	110.9	108.6	88.9	92.6	97.9	96.8
Q9H1H9	Kinesin-like protein KIF13A OS=Homo sapiens OX=9606 GN=KIF13A PE=1 SV=2	1	2	4	2	1805	202.2	5.6	3.78	2	KIF13A	97.6	88.6	99.8	96	100.3	100.6	111.4	103.6	95.7	106.5
Q15058	Kinesin-like protein KIF14 OS=Homo sapiens OX=9606 GN=KIF14 PE=1 SV=1	2	2	2	2	1648	186.4	7.91	1.87	2	KIF14	91.2	107.2	93.1	85.8	97	108.5	90.9	107.1	109.6	109.6
Q9NS87	Kinesin-like protein KIF15 OS=Homo sapiens OX=9606 GN=KIF15 PE=1 SV=1	1	2	4	2	1388	160.1	6	0	2	KIF15	85.2	124.7	94	112.4	104.4	108.2	80.5	85.8	118.5	86.3
Q86Y91	Kinesin-like protein KIF18B OS=Homo sapiens OX=9606 GN=KIF18B PE=1 SV=4	2	1	2	1	852	93	8.62	2.22	1	KIF18B	95.3	93.4	102.5	126.6	101.1	91.3	98	94.8	110.7	86.5
Q2TAC6	Kinesin-like protein KIF19 OS=Homo sapiens OX=9606 GN=KIF19 PE=2 SV=2	1	1	1	1	998	111.3	8.69	0	1	KIF19	74.5	119.2	83.9	122.8	92.4	109.2	96.5	68.4	133	100.2
O60333	Kinesin-like protein KIF1B OS=Homo sapiens OX=9606 GN=KIF1B PE=1 SV=5	2	4	8	2	1816	204.3	5.6	7.61	4	KIF1B	94.1	104.9	103	105.6	96	110.1	89.6	101.1	99.8	95.9
O43896	Kinesin-like protein KIF1C OS=Homo sapiens OX=9606 GN=KIF1C PE=1 SV=3	3	4	7	2	1103	122.9	6.9	3.74	4	KIF1C	98.7	104.8	99.1	93.6	98.1	104.9	100.8	101.9	101.4	96.7
O95235	Kinesin-like protein KIF20A OS=Homo sapiens OX=9606 GN=KIF20A PE=1 SV=1	1	1	3	1	890	100.2	6.92	2.02	1	KIF20A	162.1	0	183.3	169.6	158	221	0	106	0	0
Q7Z4S6	Kinesin-like protein KIF21A OS=Homo sapiens OX=9606 GN=KIF21A PE=1 SV=2	1	2	2	2	1674	187.1	6.42	1.92	2	KIF21A	99.8	105.5	93.5	130.9	106.9	89.4	100.7	100	100.8	72.6
Q14807	Kinesin-like protein KIF22 OS=Homo sapiens OX=9606 GN=KIF22 PE=1 SV=5	4	2	3	2	665	73.2	9.45	2.65	2	KIF22	102.7	104.1	97	101.2	99.1	104	94.4	96.6	103.6	97.5
Q02241	Kinesin-like protein KIF23 OS=Homo sapiens OX=9606 GN=KIF23 PE=1 SV=3	9	9	14	9	960	110	8.51	21.72	9	KIF23	93.1	95.6	103	101.5	117.6	118	104.3	105.9	82.8	78.2
Q9Y6Z4	Putative uncharacterized protein KIF25-AS1 OS=Homo sapiens OX=9606 GN=KIF25-AS1 PE=5 SV=2	3	1	3	1	181	19.4	9.11	0	1	KIF25-AS1	80.2	103.2	88.4	107.7	93.1	95.1	100.5	94.6	122.4	114.8
Q2KJY2	Kinesin-like protein KIF26B OS=Homo sapiens OX=9606 GN=KIF26B PE=1 SV=1	2	2	2	2	2108	223.7	8.44	0	2	KIF26B	104.1	103.1	104.7	96.2	121.6	118.2	78	108.4	82.2	83.5
O00139	Kinesin-like protein KIF2A OS=Homo sapiens OX=9606 GN=KIF2A PE=1 SV=3	14	11	27	8	706	79.9	6.68	47.86	11	KIF2A	97.4	100.8	101.4	103.8	100	100.9	97.3	97.9	102.3	98.2
Q99661	Kinesin-like protein KIF2C OS=Homo sapiens OX=9606 GN=KIF2C PE=1 SV=2	11	9	19	6	725	81.3	7.83	30.8	9	KIF2C	93.6	98.8	101.5	100.1	105.8	107.1	95.7	99.6	96.3	101.6
Q9Y496	Kinesin-like protein KIF3A OS=Homo sapiens OX=9606 GN=KIF3A PE=1 SV=4	4	3	7	2	699	80	6.54	6.5	3	KIF3A	87.7	99.7	107.8	96.5	98.4	107.1	93.1	92.9	103.3	113.5
O14782	Kinesin-like protein KIF3C OS=Homo sapiens OX=9606 GN=KIF3C PE=1 SV=4	1	1	4	1	793	89.4	8.37	0	1	KIF3C	100.3	93.7	97.8	96.3	95.8	96.7	101	101.4	105.1	112
O95239	Chromosome-associated kinesin KIF4A OS=Homo sapiens OX=9606 GN=KIF4A PE=1 SV=3	10	9	20	5	1232	139.8	6.27	28.55	9	KIF4A	92	102.2	95.4	103.5	103.4	101.2	99.9	100.9	100.8	100.5
Q2VIQ3	Chromosome-associated kinesin KIF4B OS=Homo sapiens OX=9606 GN=KIF4B PE=2 SV=2	6	6	20	2	1234	139.9	6.18	26.87	6	KIF4B	105.8	99.7	95.2	99.9	95.8	99.7	106.1	96.4	101.5	99.9
Q12840	Kinesin heavy chain isoform 5A OS=Homo sapiens OX=9606 GN=KIF5A PE=1 SV=2	14	12	37	3	1032	117.3	5.9	68.44	12	KIF5A	97.8	100.8	95.3	96.8	93.9	105.3	103.8	97.9	108.5	99.9
P33176	Kinesin-1 heavy chain OS=Homo sapiens OX=9606 GN=KIF5B PE=1 SV=1	43	37	93	26	963	109.6	6.51	172.74	37	KIF5B	97.7	98.4	100.5	101	104.2	102.1	99.5	100.3	97.4	99.1
O60282	Kinesin heavy chain isoform 5C OS=Homo sapiens OX=9606 GN=KIF5C PE=1 SV=1	16	13	40	1	957	109.4	6.19	78.77	13	KIF5C	92	98.3	97.6	97.8	100.9	101.7	98.7	104.4	104.6	104.1
Q2M1P5	Kinesin-like protein KIF7 OS=Homo sapiens OX=9606 GN=KIF7 PE=1 SV=2	1	3	5	2	1343	150.5	6.79	5.55	3	KIF7	101.1	94.4	100.8	97.3	90.3	93.9	96.2	110.6	105.4	110.1
Q96EK5	KIF-binding protein OS=Homo sapiens OX=9606 GN=KIFBP PE=1 SV=1	15	9	16	9	621	71.8	5.49	11.77	9	KIFBP	108.4	99.4	101.8	98.8	99.9	96.7	108.5	100.2	92.2	94.2
Q9BW19	Kinesin-like protein KIFC1 OS=Homo sapiens OX=9606 GN=KIFC1 PE=1 SV=2	4	3	3	3	673	73.7	8.98	0	3	KIFC1	91.2	100	127.1	100.7	140.4	132.8	63.3	89.1	81.6	73.9
O60870	DNA/RNA-binding protein KIN17 OS=Homo sapiens OX=9606 GN=KIN PE=1 SV=2	10	4	7	4	393	45.3	8.95	15.1	4	KIN	114.1	101.5	107	103.7	93.8	94.6	98.9	99.1	93	94.5
Q14953	Killer cell immunoglobulin-like receptor 2DS5 OS=Homo sapiens OX=9606 GN=KIR2DS5 PE=1 SV=2	3	1	1	1	304	33.7	6.76	1.73	1	KIR2DS5	83.7	82.9	90.8	106.6	109.4	109.9	128.2	99.9	114.5	74
Q96J84	Kin of IRRE-like protein 1 OS=Homo sapiens OX=9606 GN=KIRREL1 PE=1 SV=2	2	1	1	1	757	83.5	5.73	0	1	KIRREL1	91.8	98.5	102.1	100.8	96.1	100.3	100	105.9	102.7	101.8
Q07866	Kinesin light chain 1 OS=Homo sapiens OX=9606 GN=KLC1 PE=1 SV=2	21	12	23	9	573	65.3	6.2	30.22	12	KLC1	96.7	98.1	102.2	103.2	103.5	99.4	102.3	97.7	96.6	100.3
Q9H0B6	Kinesin light chain 2 OS=Homo sapiens OX=9606 GN=KLC2 PE=1 SV=1	15	7	10	4	622	68.9	7.15	7.22	7	KLC2	91.7	103.9	99	104.7	99.3	96.1	99.3	97.4	102.4	106.1
Q13118	Krueppel-like factor 10 OS=Homo sapiens OX=9606 GN=KLF10 PE=1 SV=1	7	3	5	2	480	52.5	9.1	1.61	3	KLF10	118.3	118	118.9	95	99.4	98.4	94	90.9	84.4	82.8
Q6PID8	Kelch domain-containing protein 10 OS=Homo sapiens OX=9606 GN=KLHDC10 PE=1 SV=1	6	2	2	2	442	49.1	9.38	9.17	2	KLHDC10	103.1	110.3	121.5	113	124.5	95.1	77.7	102.1	91.1	61.5
Q8TBB5	Kelch domain-containing protein 4 OS=Homo sapiens OX=9606 GN=KLHDC4 PE=1 SV=1	6	3	6	3	520	57.9	5.72	5.75	3	KLHDC4	88.4	104.9	98.6	100.7	106.2	116	83.7	101.2	108.6	91.7
Q96CT2	Kelch-like protein 29 OS=Homo sapiens OX=9606 GN=KLHL29 PE=1 SV=3	1	1	1	1	875	94.2	7.17	1.93	1	KLHL29	94.2	83.3	112	87.9	111.1	90.6	119.8	110.3	87.2	103.5
Q03164	Histone-lysine N-methyltransferase 2A OS=Homo sapiens OX=9606 GN=KMT2A PE=1 SV=5	2	7	9	7	3969	431.5	9.09	12.02	7	KMT2A	129.5	97.1	71	77.7	118.7	93.9	104.8	75.9	133.1	98.4
Q9UMN6	Histone-lysine N-methyltransferase 2B OS=Homo sapiens OX=9606 GN=KMT2B PE=1 SV=1	1	2	4	1	2715	293.3	8.22	0	2	KMT2B	97.4	108.1	92.6	101.1	101	84.4	103.7	97.2	112.5	101.9
O14686	Histone-lysine N-methyltransferase 2D OS=Homo sapiens OX=9606 GN=KMT2D PE=1 SV=2	1	3	7	3	5537	593	5.58	7.73	3	KMT2D	100.9	95.1	94.8	100	95.9	104.9	106	97.7	103.7	101.1
Q4FZB7	Histone-lysine N-methyltransferase KMT5B OS=Homo sapiens OX=9606 GN=KMT5B PE=1 SV=5	1	1	1	1	885	99.1	8.78	0	1	KMT5B	98.6	118.2	79.3	75.1	103.2	83.3	179	93.5	84.9	85
Q1ED39	Lysine-rich nucleolar protein 1 OS=Homo sapiens OX=9606 GN=KNOP1 PE=1 SV=1	13	4	6	4	458	51.6	9.86	0	4	KNOP1	113	108.5	112.1	112.2	99	102.2	84.7	86.4	92.4	89.4
Q9Y448	Small kinetochore-associated protein OS=Homo sapiens OX=9606 GN=KNSTRN PE=1 SV=2	11	3	3	3	316	35.4	6.3	3.92	3	KNSTRN	133	133.8	126.1	116.9	93.3	69.4	78.6	99.4	65.4	84.1
P52294	Importin subunit alpha-5 OS=Homo sapiens OX=9606 GN=KPNA1 PE=1 SV=3	26	11	20	4	538	60.2	5.01	35.14	11	KPNA1	98.7	98.7	104.4	102.5	96.2	96	96.4	100.3	106.2	100.7
P52292	Importin subunit alpha-1 OS=Homo sapiens OX=9606 GN=KPNA2 PE=1 SV=1	68	27	146	27	529	57.8	5.4	336.05	27	KPNA2	95.9	98.7	100.8	102.1	116.1	116.1	99.2	99.5	86.2	85.3
O00505	Importin subunit alpha-4 OS=Homo sapiens OX=9606 GN=KPNA3 PE=1 SV=2	22	8	20	5	521	57.8	4.94	26.23	8	KPNA3	99.4	101.7	101.4	96.4	99.5	101.2	102.4	98.2	98.8	100.8
O00629	Importin subunit alpha-3 OS=Homo sapiens OX=9606 GN=KPNA4 PE=1 SV=1	13	6	16	3	521	57.9	4.96	21.86	6	KPNA4	104.7	92.5	106.4	98.1	99.1	100.7	109.5	100.6	93.7	94.7
O60684	Importin subunit alpha-7 OS=Homo sapiens OX=9606 GN=KPNA6 PE=1 SV=1	27	13	28	6	536	60	4.98	40.29	13	KPNA6	99.1	100.7	99.7	98.4	105.1	103.9	95.9	100.5	100.8	96
Q14974	Importin subunit beta-1 OS=Homo sapiens OX=9606 GN=KPNB1 PE=1 SV=2	37	30	191	30	876	97.1	4.78	410.24	30	KPNB1	98.4	99.8	98.5	97.3	100.7	99.3	102.2	99.1	102.3	102.4
Q8N9T8	Protein KRI1 homolog OS=Homo sapiens OX=9606 GN=KRI1 PE=1 SV=3	9	6	10	6	703	82.5	5.14	10.41	6	KRI1	108.6	102.9	109.7	106.9	97.4	99.2	95.8	97.3	92	90.2
Q13601	KRR1 small subunit processome component homolog OS=Homo sapiens OX=9606 GN=KRR1 PE=1 SV=4	27	11	32	11	381	43.6	9.77	51.4	11	KRR1	104.8	102.9	104.8	101.5	104.7	102.1	100.3	97	94.1	87.9
Q8IVT5	Kinase suppressor of Ras 1 OS=Homo sapiens OX=9606 GN=KSR1 PE=1 SV=3	2	2	3	2	923	102.1	8.66	0	2	KSR1	94.9	98.5	89.8	93	99.2	127.7	93.9	103.7	97.8	101.7
Q6VAB6	Kinase suppressor of Ras 2 OS=Homo sapiens OX=9606 GN=KSR2 PE=1 SV=2	2	2	4	2	950	107.6	8.69	5.27	2	KSR2	109.3	99	94.2	116.5	83.8	92.8	104.2	84.5	114.8	101.1
Q96EK9	Protein KTI12 homolog OS=Homo sapiens OX=9606 GN=KTI12 PE=1 SV=1	3	1	1	1	354	38.6	6.95	2.35	1	KTI12	63.5	130.3	89.9	92.9	105.3	126	66.7	79.9	146.1	99.4
Q86UP2	Kinectin OS=Homo sapiens OX=9606 GN=KTN1 PE=1 SV=1	42	49	110	48	1357	156.2	5.64	208.91	49	KTN1	101.7	95.9	99.4	97.4	99.5	96.7	102.8	99.2	102.1	105.3
Q6YP21	Kynurenine--oxoglutarate transaminase 3 OS=Homo sapiens OX=9606 GN=KYAT3 PE=1 SV=1	14	4	6	4	454	51.4	8.19	9.04	4	KYAT3	92.9	102.4	92.3	98.5	100.8	106.7	104.6	88.2	109.9	103.6
P32004	Neural cell adhesion molecule L1 OS=Homo sapiens OX=9606 GN=L1CAM PE=1 SV=2	2	2	2	2	1257	139.9	6.24	2.09	2	L1CAM	98.6	98.4	95.5	90.2	96.3	100.9	97.7	108.9	109.2	104.2
Q8IV20	Purine nucleoside phosphorylase LACC1 OS=Homo sapiens OX=9606 GN=LACC1 PE=1 SV=1	5	1	1	1	430	47.7	7.06	0	1	LACC1	139.8	92.1	139.4	121	108.1	103.1	88.1	83.3	53.9	71.2
Q53H82	Endoribonuclease LACTB2 OS=Homo sapiens OX=9606 GN=LACTB2 PE=1 SV=2	10	2	3	2	288	32.8	6.8	4.59	2	LACTB2	99	96.8	97.7	91	99.2	91.2	109.3	106.7	109.1	100.1
Q14657	EKC/KEOPS complex subunit LAGE3 OS=Homo sapiens OX=9606 GN=LAGE3 PE=1 SV=2	16	1	3	1	143	14.8	8.63	11.68	1	LAGE3	104.8	108	94.9	99.9	106.4	106.3	86.1	98.1	99.3	96.2
P24043	Laminin subunit alpha-2 OS=Homo sapiens OX=9606 GN=LAMA2 PE=1 SV=4	1	2	2	2	3122	343.7	6.4	4.24	2	LAMA2	99.1	100.4	82.4	107.2	88	112.4	78.8	104.8	95.9	130.8
P07942	Laminin subunit beta-1 OS=Homo sapiens OX=9606 GN=LAMB1 PE=1 SV=2	1	1	1	1	1786	197.9	4.94	3.18	1	LAMB1	102.7	100.6	92.1	97.9	99.2	97.8	103.7	102.3	111.3	92.3
P11047	Laminin subunit gamma-1 OS=Homo sapiens OX=9606 GN=LAMC1 PE=1 SV=3	3	4	4	4	1609	177.5	5.12	4.14	4	LAMC1	89.3	108.2	88.9	104.5	125.3	101.9	100	83	109.1	89.7
P11279	Lysosome-associated membrane glycoprotein 1 OS=Homo sapiens OX=9606 GN=LAMP1 PE=1 SV=3	8	3	7	3	417	44.9	8.75	5.99	3	LAMP1	101.4	86.7	96.7	90.6	99.1	90.7	110.7	98.9	105.3	119.9
P13473	Lysosome-associated membrane glycoprotein 2 OS=Homo sapiens OX=9606 GN=LAMP2 PE=1 SV=2	8	4	8	4	410	44.9	5.63	4.77	4	LAMP2	105.4	94.1	92.1	95.4	106.6	96.4	99.9	94.8	108	107.3
Q6IAA8	Ragulator complex protein LAMTOR1 OS=Homo sapiens OX=9606 GN=LAMTOR1 PE=1 SV=2	34	4	12	4	161	17.7	5.15	31	4	LAMTOR1	97.9	102.3	108.8	95.6	96.6	92.6	98.8	100.5	102.5	104.3
Q9Y2Q5	Ragulator complex protein LAMTOR2 OS=Homo sapiens OX=9606 GN=LAMTOR2 PE=1 SV=1	23	2	4	2	125	13.5	5.4	5.45	2	LAMTOR2	99.8	109.3	104.4	98.9	91.2	97.7	98.9	97.4	104.3	97.9
Q9UHA4	Ragulator complex protein LAMTOR3 OS=Homo sapiens OX=9606 GN=LAMTOR3 PE=1 SV=1	41	2	3	2	124	13.6	7.34	3.5	2	LAMTOR3	86.9	104.1	106.4	92.6	102.5	104.9	99	101.2	104.6	97.8
O43504	Ragulator complex protein LAMTOR5 OS=Homo sapiens OX=9606 GN=LAMTOR5 PE=1 SV=1	48	2	5	2	91	9.6	4.87	16.47	2	LAMTOR5	100	97.5	97.6	97.6	100.7	104.7	102	100.9	97.4	101.5
P28838	Cytosol aminopeptidase OS=Homo sapiens OX=9606 GN=LAP3 PE=1 SV=3	60	25	97	25	519	56.1	7.93	200.08	25	LAP3	100.5	98.3	99.6	98.4	98.4	98.2	99.4	97.9	106.2	103.1
Q6PKG0	La-related protein 1 OS=Homo sapiens OX=9606 GN=LARP1 PE=1 SV=2	28	31	99	31	1096	123.4	8.82	158.32	31	LARP1	100.5	97.5	93.6	94.1	117	100.8	96.8	99.9	99.3	100.7
Q71RC2	La-related protein 4 OS=Homo sapiens OX=9606 GN=LARP4 PE=1 SV=3	24	12	34	12	724	80.5	6.61	50.17	12	LARP4	104.7	103.2	102.8	103.4	100.2	100.9	92.8	98.6	97	96.3
Q92615	La-related protein 4B OS=Homo sapiens OX=9606 GN=LARP4B PE=1 SV=3	8	5	8	5	738	80.5	6.92	16.38	5	LARP4B	105	94.8	104.4	108	93.6	105.3	96.4	95	104.8	92.8
Q4G0J3	La-related protein 7 OS=Homo sapiens OX=9606 GN=LARP7 PE=1 SV=1	16	9	18	9	582	66.9	9.55	16.86	9	LARP7	96.5	99.7	94	102.6	100.7	95.2	102.6	99.5	105.5	103.8
Q9P2J5	Leucine--tRNA ligase, cytoplasmic OS=Homo sapiens OX=9606 GN=LARS1 PE=1 SV=2	39	42	103	42	1176	134.4	7.3	193.7	42	LARS1	96.9	98.3	97	97.5	101	101.3	105.7	100.3	101.5	100.7
Q15031	Leucine--tRNA ligase, mitochondrial OS=Homo sapiens OX=9606 GN=LARS2 PE=1 SV=2	19	10	16	10	903	101.9	8.22	23.55	10	LARS2	105.2	102.3	104.3	92.6	99.7	97.3	93.3	97.6	106	101.8
Q9Y4W2	Ribosomal biogenesis protein LAS1L OS=Homo sapiens OX=9606 GN=LAS1L PE=1 SV=2	5	5	12	5	734	83	4.73	6	5	LAS1L	107.2	103.3	106.4	99.1	94.1	94.9	101.5	101.2	94.5	97.8
Q14847	LIM and SH3 domain protein 1 OS=Homo sapiens OX=9606 GN=LASP1 PE=1 SV=2	25	7	27	7	261	29.7	7.05	27.25	7	LASP1	111.4	100.4	116.1	98.1	100.1	96.7	97.8	90.4	91.7	97.3
Q14739	Delta(14)-sterol reductase LBR OS=Homo sapiens OX=9606 GN=LBR PE=1 SV=2	20	17	78	17	615	70.7	9.36	68.18	17	LBR	92.2	91.4	88	88.4	96.9	94.7	106.7	108.5	120.6	112.4
Q6UWP7	Lysocardiolipin acyltransferase 1 OS=Homo sapiens OX=9606 GN=LCLAT1 PE=1 SV=1	9	3	4	3	414	48.9	8.62	5.37	3	LCLAT1	101.5	101.7	93.5	97	95.5	91.1	109.4	101	111.2	98.1
P13796	Plastin-2 OS=Homo sapiens OX=9606 GN=LCP1 PE=1 SV=6	17	10	54	4	627	70.2	5.43	93.02	10	LCP1	98.2	95.1	89.6	102	97.5	104.1	101	103.8	100.6	108.1
P00338	L-lactate dehydrogenase A chain OS=Homo sapiens OX=9606 GN=LDHA PE=1 SV=2	92	35	266	31	332	36.7	8.27	565.7	35	LDHA	96.2	100	98.1	99.1	103.2	101.5	99.2	101.9	102.1	98.8
P07195	L-lactate dehydrogenase B chain OS=Homo sapiens OX=9606 GN=LDHB PE=1 SV=2	64	26	337	22	334	36.6	6.05	814.17	26	LDHB	98.3	96.1	99.7	99	102.1	98.6	103.2	101.4	101.2	100.2
Q9UJU2	Lymphoid enhancer-binding factor 1 OS=Homo sapiens OX=9606 GN=LEF1 PE=1 SV=1	5	1	1	1	399	44.2	7.42	2.1	1	LEF1	170.5	89	83.4	106	122.7	70.9	102.3	72.3	88.5	94.4
Q8NC56	LEM domain-containing protein 2 OS=Homo sapiens OX=9606 GN=LEMD2 PE=1 SV=1	5	3	5	3	503	56.9	9	7.93	3	LEMD2	99.2	113.4	89.8	97	91.7	96.6	97.8	105.8	107	101.7
Q9Y2U8	Inner nuclear membrane protein Man1 OS=Homo sapiens OX=9606 GN=LEMD3 PE=1 SV=2	11	8	11	8	911	99.9	7.55	17.42	8	LEMD3	97.4	97.4	103.2	93.1	108.6	95.3	96.3	103.1	98.2	107.4
Q96PV6	Leukocyte receptor cluster member 8 OS=Homo sapiens OX=9606 GN=LENG8 PE=1 SV=3	2	2	5	2	800	88.1	9.11	3.97	2	LENG8	83.1	117.2	99.6	138.9	98.2	89.2	82	104.8	73	114.1
Q8WVC0	RNA polymerase-associated protein LEO1 OS=Homo sapiens OX=9606 GN=LEO1 PE=1 SV=1	7	3	4	3	666	75.4	4.51	5.06	3	LEO1	100	87.1	104.8	102.8	100.7	111	106.2	94.3	93.7	99.5
O95202	Mitochondrial proton/calcium exchanger protein OS=Homo sapiens OX=9606 GN=LETM1 PE=1 SV=1	22	14	47	14	739	83.3	6.7	87.08	14	LETM1	105.3	93.9	102.8	99.4	96.8	97.5	103.9	101.8	97.9	100.6
P17931	Galectin-3 OS=Homo sapiens OX=9606 GN=LGALS3 PE=1 SV=5	4	1	1	1	250	26.1	8.56	2.1	1	LGALS3	103.5	95.4	93	95.3	93.9	89.8	95.6	99	117.1	117.3
Q99538	Legumain OS=Homo sapiens OX=9606 GN=LGMN PE=1 SV=1	5	2	2	2	433	49.4	6.55	0	2	LGMN	88.9	102.4	102.3	88.9	114.2	103.8	101.7	108.6	92.8	96.4
P22888	Lutropin-choriogonadotropic hormone receptor OS=Homo sapiens OX=9606 GN=LHCGR PE=1 SV=4	1	1	6	1	699	78.6	8.5	3.35	1	LHCGR	107.6	107.1	109	101.3	100.3	99.4	93.1	96.6	90.7	94.8
P18858	DNA ligase 1 OS=Homo sapiens OX=9606 GN=LIG1 PE=1 SV=1	20	14	28	14	919	101.7	5.62	33.78	14	LIG1	96.9	95.8	105.1	103.5	99.5	97.5	97.7	102.9	100	101
P49916	DNA ligase 3 OS=Homo sapiens OX=9606 GN=LIG3 PE=1 SV=2	12	10	17	10	1009	112.8	9.01	32.57	10	LIG3	97.1	99.7	100.2	101.9	93.3	96.3	101.6	99.6	100.5	109.8
Q9UHB6	LIM domain and actin-binding protein 1 OS=Homo sapiens OX=9606 GN=LIMA1 PE=1 SV=1	26	17	32	17	759	85.2	6.84	51.02	17	LIMA1	94.7	96.9	98.4	97.4	97.6	104.6	96.4	100.7	101.2	112.1
Q9UGP4	LIM domain-containing protein 1 OS=Homo sapiens OX=9606 GN=LIMD1 PE=1 SV=1	3	2	4	2	676	72.1	6.65	0	2	LIMD1	133	132.1	95.1	80.9	144.8	119.1	105.8	64.7	64.1	60.5
P48059	LIM and senescent cell antigen-like-containing domain protein 1 OS=Homo sapiens OX=9606 GN=LIMS1 PE=1 SV=4	19	5	10	5	325	37.2	8.05	11.67	5	LIMS1	94.5	100.5	103.1	99.9	105	104.2	104.9	93.8	95.1	99
Q6ZN17	Protein lin-28 homolog B OS=Homo sapiens OX=9606 GN=LIN28B PE=1 SV=1	24	5	7	4	250	27.1	8.91	12.18	5	LIN28B	105.2	86.6	96.2	79.3	103.3	96	101.6	110.5	120.6	100.7
Q9NUP9	Protein lin-7 homolog C OS=Homo sapiens OX=9606 GN=LIN7C PE=1 SV=1	32	6	16	6	197	21.8	8.43	16.3	6	LIN7C	100.5	103.2	99	98.1	98.1	100.8	89.7	100.6	108.5	101.5
Q5T6M2	Putative uncharacterized protein encoded by LINC00242 OS=Homo sapiens OX=9606 GN=LINC00242 PE=5 SV=1	7	1	4	1	205	23	11.96	1.8	1	LINC00242	100.2	93.7	92.8	98.2	94.3	109.1	96.6	104	97.3	114.1
Q7L985	Leucine-rich repeat and immunoglobulin-like domain-containing nogo receptor-interacting protein 2 OS=Homo sapiens OX=9606 GN=LINGO2 PE=2 SV=1	8	2	3	2	606	68	8.13	2.44	2	LINGO2	91.5	105.9	109.1	100.5	99.5	92.8	109.3	96.2	100.8	94.2
Q05469	Hormone-sensitive lipase OS=Homo sapiens OX=9606 GN=LIPE PE=1 SV=4	1	1	4	1	1076	116.5	6.7	3.4	1	LIPE	79.4	108.5	121.7	102.8	119	76	88.6	88.9	111.5	103.7
Q9BRT6	Protein LLP homolog OS=Homo sapiens OX=9606 GN=LLPH PE=1 SV=1	22	3	5	3	129	15.2	10.37	7.62	3	LLPH	117.6	111.6	104.8	109.3	96.7	104	88.1	91.4	87.7	88.7
[truncated: 2,614 more rows]

## Sheet: Global proteomics_#2
Accession	Description	Coverage [%]	# Peptides	# PSMs	# Unique Peptides	# AAs	MW [kDa]	calc. pI	Score Sequest HT: Sequest HT	# Peptides (by Search Engine): Sequest HT	Gene Symbol	Abundances (Grouped): F1, 126	Abundances (Grouped): F1, 127N	Abundances (Grouped): F1, 127C	Abundances (Grouped): F1, 128N	Abundances (Grouped): F1, 128C	Abundances (Grouped): F1, 129N	Abundances (Grouped): F1, 129C	Abundances (Grouped): F1, 130N	Abundances (Grouped): F1, 130C	Abundances (Grouped): F1, 131
P01023	Alpha-2-macroglobulin OS=Homo sapiens OX=9606 GN=A2M PE=1 SV=3	4	4	5	4	1474	163.2	6.46	4.63	4	A2M	102.7	159.1	97.8	96.9	86.8	96.4	118.9	67.4	79.8	94.2
Q9NRG9	Aladin OS=Homo sapiens OX=9606 GN=AAAS PE=1 SV=1	31	13	42	13	546	59.5	7.5	97.23	13	AAAS	100.4	104.8	103.2	107.1	106	92.7	95	95.2	101.6	94
Q86V21	Acetoacetyl-CoA synthetase OS=Homo sapiens OX=9606 GN=AACS PE=1 SV=1	9	6	6	6	672	75.1	6.24	9.26	6	AACS	114.5	109.1	84.4	89.5	104.2	101	91.7	102.7	101.3	101.7
Q6PD74	Alpha- and gamma-adaptin-binding protein p34 OS=Homo sapiens OX=9606 GN=AAGAB PE=1 SV=1	28	8	24	8	315	34.6	4.64	49.63	8	AAGAB	99.8	103.2	95	97.6	104	101.1	102.3	96.8	99.3	101
Q2M2I8	AP2-associated protein kinase 1 OS=Homo sapiens OX=9606 GN=AAK1 PE=1 SV=3	5	4	7	4	961	103.8	6.6	12.94	4	AAK1	98.8	105.8	113.3	97.9	88.8	96.1	105	94.5	95.2	104.7
Q9H7C9	Mth938 domain-containing protein OS=Homo sapiens OX=9606 GN=AAMDC PE=1 SV=1	66	9	20	9	122	13.3	8.46	36.27	9	AAMDC	107.2	96.4	89.2	94.3	102.3	106	97.3	105	102.7	99.5
Q13685	Angio-associated migratory cell protein OS=Homo sapiens OX=9606 GN=AAMP PE=1 SV=2	32	15	40	15	434	46.7	4.42	104.74	15	AAMP	93.2	98.1	93.9	91.6	103.4	101.7	102.1	105.3	106.4	104.4
Q9Y312	Protein AAR2 homolog OS=Homo sapiens OX=9606 GN=AAR2 PE=1 SV=2	32	10	19	10	384	43.4	5.96	39.23	10	AAR2	103	96.6	86.4	85.9	98.4	102.7	97.1	106.2	111.1	112.5
P49588	Alanine--tRNA ligase, cytoplasmic OS=Homo sapiens OX=9606 GN=AARS1 PE=1 SV=2	66	55	207	55	968	106.7	5.53	506.66	55	AARS1	103.7	104.1	101.4	100.2	98.4	99.8	104.5	98.6	94.7	94.5
Q5JTZ9	Alanine--tRNA ligase, mitochondrial OS=Homo sapiens OX=9606 GN=AARS2 PE=1 SV=1	40	31	56	30	985	107.3	6.27	133.12	31	AARS2	98.8	103.9	106.8	107.5	101.2	98.2	95.4	100.5	93.4	94.5
Q9BTE6	Alanyl-tRNA editing protein Aarsd1 OS=Homo sapiens OX=9606 GN=AARSD1 PE=1 SV=2	36	12	18	12	412	45.5	6.42	33.82	12	AARSD1	88.8	101.4	95.8	92.2	92.2	106.4	100.6	108.5	109	105.1
Q9NRN7	L-aminoadipate-semialdehyde dehydrogenase-phosphopantetheinyl transferase OS=Homo sapiens OX=9606 GN=AASDHPPT PE=1 SV=2	37	11	37	11	309	35.8	6.8	63.12	11	AASDHPPT	105.6	102.9	89.3	91.3	95.4	103.2	103.2	99.3	104.3	105.4
Q9UDR5	Alpha-aminoadipic semialdehyde synthase, mitochondrial OS=Homo sapiens OX=9606 GN=AASS PE=1 SV=1	28	24	45	24	926	102.1	6.64	89.1	24	AASS	104.5	93.4	104.2	99.7	99.7	97.4	97.4	100.7	99.1	104
Q9NY61	Protein AATF OS=Homo sapiens OX=9606 GN=AATF PE=1 SV=1	33	18	42	18	560	63.1	4.94	81.44	18	AATF	99.3	101.8	113.7	109.1	108.8	92.2	94.4	97.7	91.7	91.3
O95477	Phospholipid-transporting ATPase ABCA1 OS=Homo sapiens OX=9606 GN=ABCA1 PE=1 SV=3	1	2	2	2	2261	254.1	6.86	0	2	ABCA1	49.9	125	70.6	108.6	172.7	112.4	39	93.5	159.4	68.9
Q86UQ4	ATP-binding cassette sub-family A member 13 OS=Homo sapiens OX=9606 GN=ABCA13 PE=2 SV=3	1	5	9	3	5058	575.8	6.46	3.42	5	ABCA13	136.7	83.7	87.4	103.9	130.4	84.5	78.3	103.5	76.5	115.1
P78363	Retinal-specific phospholipid-transporting ATPase ABCA4 OS=Homo sapiens OX=9606 GN=ABCA4 PE=1 SV=3	2	3	4	3	2273	255.8	6.29	6.24	3	ABCA4	57.3	118.9	76.3	102.5	153.2	108.4	64.1	70.4	119.8	129.1
Q8N139	ATP-binding cassette sub-family A member 6 OS=Homo sapiens OX=9606 GN=ABCA6 PE=1 SV=2	3	3	6	3	1617	184.2	7.36	2.58	3	ABCA6	0	0	0	0	0	0	1000	0	0	0
P08183	ATP-dependent translocase ABCB1 OS=Homo sapiens OX=9606 GN=ABCB1 PE=1 SV=3	6	6	6	5	1280	141.4	9	8.2	6	ABCB1	86.8	109.4	97	112.6	94.3	106.8	87.4	89.6	101.7	114.4
Q9NRK6	ATP-binding cassette sub-family B member 10, mitochondrial OS=Homo sapiens OX=9606 GN=ABCB10 PE=1 SV=2	14	10	17	10	738	79.1	9.85	28.19	10	ABCB10	99.8	103.3	102.4	106	101.9	104.6	96.3	89.7	101.1	94.7
Q2M3G0	ATP-binding cassette sub-family B member 5 OS=Homo sapiens OX=9606 GN=ABCB5 PE=1 SV=4	3	3	3	3	1257	138.6	7.53	2.9	3	ABCB5	83.5	104.7	95.9	106.7	105.4	104.6	98.7	91.6	106.4	102.4
O75027	Iron-sulfur clusters transporter ABCB7, mitochondrial OS=Homo sapiens OX=9606 GN=ABCB7 PE=1 SV=2	23	15	39	15	752	82.6	9.33	85.76	15	ABCB7	105.2	103.7	103.1	100.9	97.5	97.4	99.7	96.5	101.4	94.7
Q9NUT2	Mitochondrial potassium channel ATP-binding subunit OS=Homo sapiens OX=9606 GN=ABCB8 PE=1 SV=3	6	3	5	2	735	79.9	8.98	13.06	3	ABCB8	84.4	113.4	115.7	116.6	94.1	102.4	90.5	95.6	91.4	96
P33527	Multidrug resistance-associated protein 1 OS=Homo sapiens OX=9606 GN=ABCC1 PE=1 SV=3	8	10	14	10	1531	171.5	7.11	18.05	10	ABCC1	94.2	103.3	99.9	103.2	105.5	100.3	100.2	91.4	98.4	103.7
Q96J65	ATP-binding cassette sub-family C member 12 OS=Homo sapiens OX=9606 GN=ABCC12 PE=1 SV=2	2	2	4	2	1359	152.2	8.35	5.97	2	ABCC12	69	101.1	82.3	153	86.8	143.2	94.9	56.5	116.4	96.8
O15438	ATP-binding cassette sub-family C member 3 OS=Homo sapiens OX=9606 GN=ABCC3 PE=1 SV=3	3	3	3	3	1527	169.2	7.2	2.58	3	ABCC3	68	93.9	89.9	101.5	91.2	90.8	94.2	122.6	103.3	144.6
O15439	ATP-binding cassette sub-family C member 4 OS=Homo sapiens OX=9606 GN=ABCC4 PE=1 SV=3	2	2	3	1	1325	149.4	8.19	4.02	2	ABCC4	63.9	97.6	111.3	131.6	64.9	109.8	94.7	98.5	127.8	99.9
O15440	ATP-binding cassette sub-family C member 5 OS=Homo sapiens OX=9606 GN=ABCC5 PE=1 SV=2	1	1	1	1	1437	160.6	8.66	0	1	ABCC5	83.4	116.7	116.5	109.3	105.8	109.3	96.7	82.6	92.7	86.9
P33897	ATP-binding cassette sub-family D member 1 OS=Homo sapiens OX=9606 GN=ABCD1 PE=1 SV=2	10	7	10	7	745	82.9	8.95	8.7	7	ABCD1	85.7	96.4	102	110.9	103.8	101.8	94.3	101.7	100.3	103.1
P28288	ATP-binding cassette sub-family D member 3 OS=Homo sapiens OX=9606 GN=ABCD3 PE=1 SV=1	39	23	59	21	659	75.4	9.36	111.56	23	ABCD3	103.1	104.3	100	103.9	98.9	99.6	98.6	95.4	98.8	97.5
P61221	ATP-binding cassette sub-family E member 1 OS=Homo sapiens OX=9606 GN=ABCE1 PE=1 SV=1	50	33	120	33	599	67.3	8.34	225.42	33	ABCE1	99.3	100.2	100.5	97.3	96.1	103.4	103.9	99.3	101.8	98
Q8NE71	ATP-binding cassette sub-family F member 1 OS=Homo sapiens OX=9606 GN=ABCF1 PE=1 SV=2	48	44	100	38	845	95.9	6.8	219.47	44	ABCF1	92.2	101.7	100.9	102.1	102.4	103.5	98.7	98.8	101.3	98.5
Q9UG63	ATP-binding cassette sub-family F member 2 OS=Homo sapiens OX=9606 GN=ABCF2 PE=1 SV=2	49	34	107	34	623	71.2	7.37	200.16	34	ABCF2	103.5	103.8	96.8	98.3	102.6	99.6	104.5	99	93.7	98.3
Q9NUQ8	ATP-binding cassette sub-family F member 3 OS=Homo sapiens OX=9606 GN=ABCF3 PE=1 SV=2	23	14	28	14	709	79.7	6.34	57.23	14	ABCF3	91.4	93.8	93.3	100.2	102.8	105.2	101.3	104.3	106.2	101.5
Q9NUJ1	Palmitoyl-protein thioesterase ABHD10, mitochondrial OS=Homo sapiens OX=9606 GN=ABHD10 PE=1 SV=1	56	13	37	13	306	33.9	8.57	90.08	13	ABHD10	98.2	100.8	103.1	104.8	94.6	99	95.2	95.9	103.4	105
Q8NFV4	Protein ABHD11 OS=Homo sapiens OX=9606 GN=ABHD11 PE=1 SV=1	23	7	10	7	315	34.7	9.48	13.58	7	ABHD11	92.8	95.7	109.9	117.9	92.1	104.3	98.2	98.6	102.7	87.9
Q96IU4	Putative protein-lysine deacylase ABHD14B OS=Homo sapiens OX=9606 GN=ABHD14B PE=1 SV=1	38	6	11	6	210	22.3	6.4	31.82	6	ABHD14B	93.7	105.3	91.6	100.9	106.4	100.5	98.3	102.8	95.8	104.8
O95870	Phosphatidylserine lipase ABHD16A OS=Homo sapiens OX=9606 GN=ABHD16A PE=1 SV=3	3	2	2	2	558	63.2	8.13	4.14	2	ABHD16A	0	305.5	0	399.6	0	0	0	294.8	0	0
Q5VST6	Alpha/beta hydrolase domain-containing protein 17B OS=Homo sapiens OX=9606 GN=ABHD17B PE=1 SV=1	2	1	1	1	288	32.2	6.29	1.85	1	ABHD17B	79.1	82	88.6	99.7	95.4	101	89.3	114.9	142.9	107
Q9BV23	Monoacylglycerol lipase ABHD6 OS=Homo sapiens OX=9606 GN=ABHD6 PE=1 SV=1	13	3	3	3	337	38.3	8.41	2.42	3	ABHD6	103.3	96.2	118.4	106.6	94.9	85.5	96.5	115	82.5	101.3
Q8IZP0	Abl interactor 1 OS=Homo sapiens OX=9606 GN=ABI1 PE=1 SV=4	24	12	20	8	508	55	7.06	29.33	12	ABI1	92	92.8	108	100.9	90.1	102.3	103.4	105.7	99.9	104.9
Q9NYB9	Abl interactor 2 OS=Homo sapiens OX=9606 GN=ABI2 PE=1 SV=1	22	11	17	7	513	55.6	6.16	31.46	11	ABI2	92.4	99	113.6	95.6	111.8	98	101.4	95.3	98.2	94.7
Q7Z7G0	Target of Nesh-SH3 OS=Homo sapiens OX=9606 GN=ABI3BP PE=1 SV=2	1	1	1	1	1068	117.8	9.42	2.06	1	ABI3BP	43.2	122	64.4	99.8	71.4	114.9	146	94	122.4	121.9
Q9NX38	Protein Abitram OS=Homo sapiens OX=9606 GN=ABITRAM PE=1 SV=1	5	1	1	1	181	20.4	7.93	0	1	ABITRAM	95	136	101.2	117.2	126.6	122.1	116.6	67.4	51.2	66.7
P00519	Tyrosine-protein kinase ABL1 OS=Homo sapiens OX=9606 GN=ABL1 PE=1 SV=4	5	5	8	4	1130	122.8	8.66	18.85	5	ABL1	106.2	93.3	99.3	90.8	105.2	99.5	95.5	103	101.5	105.9
P42684	Tyrosine-protein kinase ABL2 OS=Homo sapiens OX=9606 GN=ABL2 PE=1 SV=1	2	2	4	1	1182	128.3	8.07	8.83	2	ABL2	103.3	100.8	86.8	88.7	71.1	105.8	106.7	108.4	126.8	101.5
O14639	Actin-binding LIM protein 1 OS=Homo sapiens OX=9606 GN=ABLIM1 PE=1 SV=3	8	6	7	5	778	87.6	8.59	9.75	6	ABLIM1	111.9	98	116.7	95.8	104.7	90.4	101.8	94.7	79	107
Q12979	Active breakpoint cluster region-related protein OS=Homo sapiens OX=9606 GN=ABR PE=1 SV=2	3	3	5	2	859	97.5	6.55	6.14	3	ABR	108	96.5	116	111.8	83.5	115.3	119.5	79.8	92.5	77.1
Q9P1F3	Costars family protein ABRACL OS=Homo sapiens OX=9606 GN=ABRACL PE=1 SV=1	27	3	10	3	81	9.1	6.29	19.8	3	ABRACL	107.8	93.2	88	91.4	104.8	102.1	115.3	98.6	91.4	107.4
Q6UWZ7	BRCA1-A complex subunit Abraxas 1 OS=Homo sapiens OX=9606 GN=ABRAXAS1 PE=1 SV=2	2	1	1	1	409	46.6	7.05	0	1	ABRAXAS1	93	103	88.9	133.9	97.8	69	90.1	95.8	119.9	108.7
Q15018	BRISC complex subunit Abraxas 2 OS=Homo sapiens OX=9606 GN=ABRAXAS2 PE=1 SV=2	31	12	21	12	415	46.9	6.21	36.62	12	ABRAXAS2	103.2	95.7	111.3	101.1	101.8	97.3	107.7	97.9	87.5	96.6
Q9ULW3	Activator of basal transcription 1 OS=Homo sapiens OX=9606 GN=ABT1 PE=1 SV=1	37	10	17	10	272	31.1	9.88	34.06	10	ABT1	98.6	100.1	105	107.6	109	95	96.5	96.2	93.9	98.1
P09110	3-ketoacyl-CoA thiolase, peroxisomal OS=Homo sapiens OX=9606 GN=ACAA1 PE=1 SV=2	39	10	22	10	424	44.3	8.44	52.6	10	ACAA1	98.2	98.1	104.9	103.9	100.9	97.5	100	99	97.7	99.8
P42765	3-ketoacyl-CoA thiolase, mitochondrial OS=Homo sapiens OX=9606 GN=ACAA2 PE=1 SV=2	72	20	46	20	397	41.9	8.09	144.27	20	ACAA2	90	96.4	109	106.4	101.5	98.5	96	100.2	99.9	102
Q13085	Acetyl-CoA carboxylase 1 OS=Homo sapiens OX=9606 GN=ACACA PE=1 SV=2	18	42	75	32	2346	265.4	6.37	122.81	42	ACACA	110.4	103.5	99	96.3	97.5	99.1	103	99.6	94.9	96.7
O00763	Acetyl-CoA carboxylase 2 OS=Homo sapiens OX=9606 GN=ACACB PE=1 SV=3	5	12	15	4	2458	276.4	6.49	16.88	12	ACACB	93.1	79.1	76.3	74.4	164.2	111.3	100.5	112.6	69.7	118.8
Q6JQN1	Acyl-CoA dehydrogenase family member 10 OS=Homo sapiens OX=9606 GN=ACAD10 PE=1 SV=1	2	2	2	2	1059	118.8	8.06	2.43	2	ACAD10	133	0	143.7	71.1	141.2	156.4	87.9	108	70.4	88.4
Q709F0	Acyl-CoA dehydrogenase family member 11 OS=Homo sapiens OX=9606 GN=ACAD11 PE=1 SV=3	8	6	9	6	780	87.2	8.02	14.11	6	ACAD11	80	117.3	100.9	121.8	92.9	103.1	89.8	90.3	111.2	92.6
Q9UKU7	Isobutyryl-CoA dehydrogenase, mitochondrial OS=Homo sapiens OX=9606 GN=ACAD8 PE=1 SV=1	17	6	9	6	415	45	7.85	14.92	6	ACAD8	91.3	103.5	105	103.9	93.7	99.1	97	110.4	106	90.1
Q9H845	Complex I assembly factor ACAD9, mitochondrial OS=Homo sapiens OX=9606 GN=ACAD9 PE=1 SV=1	36	20	35	20	621	68.7	7.96	63.83	20	ACAD9	100.9	103.8	106.3	106.4	99.4	97.7	95.6	97	101.6	91.3
P28330	Long-chain specific acyl-CoA dehydrogenase, mitochondrial OS=Homo sapiens OX=9606 GN=ACADL PE=1 SV=2	4	2	2	2	430	47.6	7.8	1.76	2	ACADL	76.2	90.1	88.5	115.5	102.3	86.5	66.6	137.4	142	95
P11310	Medium-chain specific acyl-CoA dehydrogenase, mitochondrial OS=Homo sapiens OX=9606 GN=ACADM PE=1 SV=1	49	23	72	23	421	46.6	8.37	147.05	23	ACADM	100.9	94.4	110.4	106.5	98.7	93.4	99.4	101.4	94	100.9
P16219	Short-chain specific acyl-CoA dehydrogenase, mitochondrial OS=Homo sapiens OX=9606 GN=ACADS PE=1 SV=1	27	6	8	6	412	44.3	7.99	22.99	6	ACADS	82.4	92.2	109	104.9	105.7	101.7	102.4	100.5	103.4	97.7
P45954	Short/branched chain specific acyl-CoA dehydrogenase, mitochondrial OS=Homo sapiens OX=9606 GN=ACADSB PE=1 SV=1	32	11	30	11	432	47.5	6.99	73.95	11	ACADSB	95.6	99.3	107.1	109.6	102.9	97.8	100.2	98	93.6	95.8
P49748	Very long-chain specific acyl-CoA dehydrogenase, mitochondrial OS=Homo sapiens OX=9606 GN=ACADVL PE=1 SV=1	20	12	21	12	655	70.3	8.75	29.1	12	ACADVL	91.8	92.7	104.3	105.5	97.7	98.1	96.8	104	102.2	107
Q15057	Arf-GAP with coiled-coil, ANK repeat and PH domain-containing protein 2 OS=Homo sapiens OX=9606 GN=ACAP2 PE=1 SV=3	10	7	7	7	778	88	6.8	14.33	7	ACAP2	101.9	112.9	85.8	95.3	101.8	104.3	107.7	103.1	93.3	93.9
P24752	Acetyl-CoA acetyltransferase, mitochondrial OS=Homo sapiens OX=9606 GN=ACAT1 PE=1 SV=1	72	29	163	29	427	45.2	8.85	449.08	29	ACAT1	94	94.7	110.3	107.5	98.8	97.5	96.3	99.2	100	101.6
Q9BWD1	Acetyl-CoA acetyltransferase, cytosolic OS=Homo sapiens OX=9606 GN=ACAT2 PE=1 SV=2	55	16	47	16	397	41.3	6.92	106.64	16	ACAT2	121.8	99.8	88.1	91.8	98	100.8	103.7	100.1	92.6	103.2
Q9H3P7	Golgi resident protein GCP60 OS=Homo sapiens OX=9606 GN=ACBD3 PE=1 SV=4	51	20	35	20	528	60.6	5.06	86.9	20	ACBD3	120	107.7	92.2	98.7	100.1	95.1	96.3	99.6	93.2	97.2
Q5T8D3	Acyl-CoA-binding domain-containing protein 5 OS=Homo sapiens OX=9606 GN=ACBD5 PE=1 SV=1	5	3	5	3	534	60.1	5.33	5.99	3	ACBD5	86.9	81.8	145.5	103.5	147.9	89.8	69.3	44.5	94.2	136.6
Q9BR61	Acyl-CoA-binding domain-containing protein 6 OS=Homo sapiens OX=9606 GN=ACBD6 PE=1 SV=1	25	6	9	6	282	31.1	5.11	21.98	6	ACBD6	114	105.5	84.1	77	104.4	100.8	106.2	106.9	104.7	96.4
Q9UKV3	Apoptotic chromatin condensation inducer in the nucleus OS=Homo sapiens OX=9606 GN=ACIN1 PE=1 SV=2	38	48	119	48	1341	151.8	6.43	252.58	48	ACIN1	97.2	100.3	112.1	108.7	101.4	97.6	97.6	95.8	95.2	94.1
P53396	ATP-citrate synthase OS=Homo sapiens OX=9606 GN=ACLY PE=1 SV=3	59	63	317	63	1101	120.8	7.33	711.71	63	ACLY	107.8	103	94	96.6	96.6	104.4	104.1	98.2	98.9	96.5
P21399	Cytoplasmic aconitate hydratase OS=Homo sapiens OX=9606 GN=ACO1 PE=1 SV=3	28	24	43	24	889	98.3	6.68	78.66	24	ACO1	100.8	97.1	94.8	95.8	101.6	101.8	103.4	105.5	97.7	101.5
Q99798	Aconitate hydratase, mitochondrial OS=Homo sapiens OX=9606 GN=ACO2 PE=1 SV=2	57	38	126	38	780	85.4	7.61	309.75	38	ACO2	94.3	94.6	109	106.6	101.1	96.8	95.9	99.3	99.5	102.9
Q9NPJ3	Acyl-coenzyme A thioesterase 13 OS=Homo sapiens OX=9606 GN=ACOT13 PE=1 SV=1	46	6	27	6	140	15	9.14	45.66	6	ACOT13	100.1	98.8	109.7	102.5	98.5	103.8	105.2	94.5	95.9	91.1
P49753	Acyl-coenzyme A thioesterase 2, mitochondrial OS=Homo sapiens OX=9606 GN=ACOT2 PE=1 SV=6	34	15	34	14	483	53.2	8.47	65.75	15	ACOT2	87.6	91	103.6	106.1	104.9	99.3	94.5	103.4	105.6	104.1
O00154	Cytosolic acyl coenzyme A thioester hydrolase OS=Homo sapiens OX=9606 GN=ACOT7 PE=1 SV=3	42	15	56	15	380	41.8	8.54	120.16	15	ACOT7	99.9	99.5	93.7	96.3	100.8	104.6	106.8	98.3	101.9	98.2
O14734	Acyl-coenzyme A thioesterase 8 OS=Homo sapiens OX=9606 GN=ACOT8 PE=1 SV=1	5	2	2	2	319	35.9	7.56	4.33	2	ACOT8	87.6	85.9	68	121.7	107.1	76	104.7	138	120.6	90.4
Q9Y305	Acyl-coenzyme A thioesterase 9, mitochondrial OS=Homo sapiens OX=9606 GN=ACOT9 PE=1 SV=2	27	10	18	10	439	49.9	8.6	29.78	10	ACOT9	77.3	90.1	114	100.3	115.6	96.2	87.9	99.6	111.9	107.1
Q15067	Peroxisomal acyl-coenzyme A oxidase 1 OS=Homo sapiens OX=9606 GN=ACOX1 PE=1 SV=3	10	5	9	5	660	74.4	8.16	16.49	5	ACOX1	112.6	92.9	97.8	105.3	105.5	93.1	94.3	96.5	99.8	102.3
O15254	Peroxisomal acyl-coenzyme A oxidase 3 OS=Homo sapiens OX=9606 GN=ACOX3 PE=1 SV=2	6	3	3	3	700	77.6	7.25	4.82	3	ACOX3	98.3	108.2	90.8	97.2	107.9	104.1	112.2	102.7	90.5	88.1
P24666	Low molecular weight phosphotyrosine protein phosphatase OS=Homo sapiens OX=9606 GN=ACP1 PE=1 SV=3	70	11	58	11	158	18	6.74	152.03	11	ACP1	98.3	97.4	92.2	96.2	101.8	102.9	99.3	106.8	101	104
P11117	Lysosomal acid phosphatase OS=Homo sapiens OX=9606 GN=ACP2 PE=1 SV=3	8	3	4	3	423	48.3	6.74	7.53	3	ACP2	75.9	95.4	113.8	108.9	102.9	113.2	107.9	97.1	104.7	80.1
Q9NPH0	Lysophosphatidic acid phosphatase type 6 OS=Homo sapiens OX=9606 GN=ACP6 PE=1 SV=3	5	2	2	2	428	48.9	6.47	5.14	2	ACP6	61.4	96.5	116.9	126.8	99	102.8	105.6	75.3	107.2	108.7
Q96CM8	Medium-chain acyl-CoA ligase ACSF2, mitochondrial OS=Homo sapiens OX=9606 GN=ACSF2 PE=1 SV=2	9	4	6	4	615	68.1	7.55	18.27	4	ACSF2	104	93.2	126.1	115.9	104.9	85.6	74	89.5	97.1	109.8
Q4G176	Malonate--CoA ligase ACSF3, mitochondrial OS=Homo sapiens OX=9606 GN=ACSF3 PE=1 SV=3	21	9	12	9	576	64.1	8.37	25.67	9	ACSF3	107.2	95	109.4	112.6	100.8	97.8	96.4	95.3	96.3	89.2
P33121	Long-chain-fatty-acid--CoA ligase 1 OS=Homo sapiens OX=9606 GN=ACSL1 PE=1 SV=1	17	10	13	10	698	77.9	7.15	19.33	10	ACSL1	87	96.9	103.3	99.6	98.1	106.8	96.4	104.1	108.3	99.5
O95573	Fatty acid CoA ligase Acsl3 OS=Homo sapiens OX=9606 GN=ACSL3 PE=1 SV=3	39	22	74	20	720	80.4	8.38	172.51	22	ACSL3	98.2	96.2	102.7	100.3	98.6	101.1	98.2	99.2	102.6	102.9
O60488	Long-chain-fatty-acid--CoA ligase 4 OS=Homo sapiens OX=9606 GN=ACSL4 PE=1 SV=2	27	14	42	12	711	79.1	8.38	97.72	14	ACSL4	97.2	99.7	105.4	101.3	102.4	99.8	100.6	98.3	97	98.2
Q9NR19	Acetyl-coenzyme A synthetase, cytoplasmic OS=Homo sapiens OX=9606 GN=ACSS2 PE=1 SV=1	6	4	5	3	701	78.5	6.46	6.42	4	ACSS2	110.4	103.9	118.1	112.7	109.9	108	59.4	86.4	85.3	106
P68133	Actin, alpha skeletal muscle OS=Homo sapiens OX=9606 GN=ACTA1 PE=1 SV=1	47	21	932	3	377	42	5.39	1714.03	21	ACTA1	94.5	95	101	106.9	94.7	98.4	97.6	100.5	107.7	103.6
P60709	Actin, cytoplasmic 1 OS=Homo sapiens OX=9606 GN=ACTB PE=1 SV=1	77	33	1390	11	375	41.7	5.48	3421.41	33	ACTB	94.2	95.7	104.4	104.5	98.5	100	95.2	100.5	104.7	102.4
Q562R1	Beta-actin-like protein 2 OS=Homo sapiens OX=9606 GN=ACTBL2 PE=1 SV=2	34	15	305	4	376	42	5.59	637.8	15	ACTBL2	79	89	105.3	98.7	101.6	105.2	97.9	99.7	121.6	102
O96019	Actin-like protein 6A OS=Homo sapiens OX=9606 GN=ACTL6A PE=1 SV=1	36	16	50	16	429	47.4	5.6	109.51	16	ACTL6A	104.6	104.7	100.2	104.7	100.5	99.5	95.3	99	95.7	96
Q5BKX5	UPF0692 protein C19orf54 OS=Homo sapiens OX=9606 GN=C19orf54 PE=1 SV=2	3	1	1	1	351	37.8	7.47	0	1	ACTMAP	77.8	116.9	81.4	119.2	123.2	106.8	96.1	113.4	79.5	85.8
P12814	Alpha-actinin-1 OS=Homo sapiens OX=9606 GN=ACTN1 PE=1 SV=2	61	49	200	27	892	103	5.41	459.89	49	ACTN1	94	97.3	103.8	103	101.5	99.7	100.4	100.9	98.7	100.9
O43707	Alpha-actinin-4 OS=Homo sapiens OX=9606 GN=ACTN4 PE=1 SV=2	71	63	328	40	911	104.8	5.44	801.76	63	ACTN4	96.5	97	107	106	100.1	98.3	97.1	99.2	99.8	99
Q9NZ32	Actin-related protein 10 OS=Homo sapiens OX=9606 GN=ACTR10 PE=1 SV=1	25	8	15	8	417	46.3	7.37	34.23	8	ACTR10	98.7	100.4	107.2	100.2	104	97.2	112	96.7	88.8	94.7
P61163	Alpha-centractin OS=Homo sapiens OX=9606 GN=ACTR1A PE=1 SV=1	43	17	81	8	376	42.6	6.64	150.01	17	ACTR1A	112.9	100.4	97.2	98.1	100.7	97.6	100.1	100.2	95.2	97.6
P42025	Beta-centractin OS=Homo sapiens OX=9606 GN=ACTR1B PE=1 SV=1	31	12	31	4	376	42.3	6.4	57.07	12	ACTR1B	99.5	99.1	102.4	96.8	101.8	96.3	98.8	92.6	95.2	117.5
P61160	Actin-related protein 2 OS=Homo sapiens OX=9606 GN=ACTR2 PE=1 SV=1	46	17	81	16	394	44.7	6.74	160.82	17	ACTR2	104.7	99.8	104.8	102	100.2	95.4	97.8	102.1	95	98.3
P61158	Actin-related protein 3 OS=Homo sapiens OX=9606 GN=ACTR3 PE=1 SV=3	55	21	70	17	418	47.3	5.88	167.1	21	ACTR3	97.5	95.5	103.5	101.7	98	103.4	100.6	98.7	102	99.2
Q9H9F9	Actin-related protein 5 OS=Homo sapiens OX=9606 GN=ACTR5 PE=1 SV=2	22	9	12	9	607	68.3	5.27	21.8	9	ACTR5	85.5	107.2	80.9	103.2	104.2	105	97.5	107.5	104.9	104.1
Q9GZN1	Actin-related protein 6 OS=Homo sapiens OX=9606 GN=ACTR6 PE=1 SV=1	6	2	4	2	396	45.8	5.03	10.71	2	ACTR6	112	94.4	101.6	99.1	108.3	89.8	92.5	118.3	96.1	87.8
Q9H981	Actin-related protein 8 OS=Homo sapiens OX=9606 GN=ACTR8 PE=1 SV=2	27	14	23	14	624	70.4	7.78	42.36	14	ACTR8	111.4	97.3	85.4	89.2	106.7	94.2	106.7	107.3	98.8	103
Q03154	Aminoacylase-1 OS=Homo sapiens OX=9606 GN=ACY1 PE=1 SV=1	13	4	7	4	408	45.9	6.18	14.68	4	ACY1	103.6	91.9	107.8	86.2	94.1	91.9	109.3	109.5	93.2	112.4
P07311	Acylphosphatase-1 OS=Homo sapiens OX=9606 GN=ACYP1 PE=1 SV=2	66	7	17	7	99	11.3	9.31	27.1	7	ACYP1	103.4	99.3	104.2	92.3	96.2	104.5	98.5	99.1	104.6	98
P00813	Adenosine deaminase OS=Homo sapiens OX=9606 GN=ADA PE=1 SV=3	10	4	4	4	363	40.7	5.95	3.49	4	ADA	113.9	91.2	87.6	80.7	104.2	91.2	113.7	113.1	90.3	114.2
O14672	Disintegrin and metalloproteinase domain-containing protein 10 OS=Homo sapiens OX=9606 GN=ADAM10 PE=1 SV=1	8	5	6	5	748	84.1	7.77	4.27	5	ADAM10	116.9	92.3	113.6	107.1	118.5	91	96.7	103.6	75.9	84.5
Q13444	Disintegrin and metalloproteinase domain-containing protein 15 OS=Homo sapiens OX=9606 GN=ADAM15 PE=1 SV=4	4	3	3	3	863	92.9	6.73	0	3	ADAM15	68.2	99.8	95.2	104.8	115.2	95.9	93.3	97.9	111.3	118.4
P78536	Disintegrin and metalloproteinase domain-containing protein 17 OS=Homo sapiens OX=9606 GN=ADAM17 PE=1 SV=1	6	4	4	4	824	93	5.76	1.71	4	ADAM17	92.8	93.4	96.2	91.2	100.2	109.8	83.3	96	114.5	122.7
Q13443	Disintegrin and metalloproteinase domain-containing protein 9 OS=Homo sapiens OX=9606 GN=ADAM9 PE=1 SV=1	10	7	10	7	819	90.5	7.52	21.92	7	ADAM9	79.5	105.6	137.8	93.5	95.3	102	88.7	91.6	113.1	92.9
Q9UKP5	A disintegrin and metalloproteinase with thrombospondin motifs 6 OS=Homo sapiens OX=9606 GN=ADAMTS6 PE=2 SV=2	1	1	2	1	1117	125.2	6.68	2.01	1	ADAMTS6	85.9	117.9	94.4	94.4	102	105.5	94.5	116.1	107.5	81.7
Q8N6G6	ADAMTS-like protein 1 OS=Homo sapiens OX=9606 GN=ADAMTSL1 PE=1 SV=4	1	2	2	2	1762	193.3	7.8	3.82	2	ADAMTSL1	0	0	180.5	190.2	0	117.9	329	0	0	182.4
P82987	ADAMTS-like protein 3 OS=Homo sapiens OX=9606 GN=ADAMTSL3 PE=1 SV=4	1	2	3	2	1691	188.6	7.83	2.17	2	ADAMTSL3	63.5	93.3	109.7	99.1	99.5	108.3	106.8	110.7	118.8	90.2
Q9NPF8	Arf-GAP with dual PH domain-containing protein 2 OS=Homo sapiens OX=9606 GN=ADAP2 PE=1 SV=1	7	2	3	1	381	44.3	9.36	2.19	2	ADAP2	164.3	128.3	64.3	68.2	79	105.1	113.5	0	135.2	142.1
P55265	Double-stranded RNA-specific adenosine deaminase OS=Homo sapiens OX=9606 GN=ADAR PE=1 SV=4	49	57	189	57	1226	136	8.65	410.39	57	ADAR	96.8	99.4	109.5	109.3	106.2	93	94.1	98	96	97.7
P78563	Double-stranded RNA-specific editase 1 OS=Homo sapiens OX=9606 GN=ADARB1 PE=1 SV=1	2	1	1	1	741	80.7	9.01	2.33	1	ADARB1	116.9	113.8	94.2	97.6	105.9	102.4	80.8	124.4	83.1	81
Q9BUB4	tRNA-specific adenosine deaminase 1 OS=Homo sapiens OX=9606 GN=ADAT1 PE=1 SV=1	2	1	1	1	502	55.4	9.01	2.38	1	ADAT1	119.3	107.2	69	0	158.3	54.3	137.7	182.8	68.7	102.6
Q96EY9	Probable inactive tRNA-specific adenosine deaminase-like protein 3 OS=Homo sapiens OX=9606 GN=ADAT3 PE=1 SV=1	10	3	3	3	351	38	7.88	6.15	3	ADAT3	83.7	88.3	90.1	92.4	103.4	88.5	96.7	116.4	110.5	130
Q08828	Adenylate cyclase type 1 OS=Homo sapiens OX=9606 GN=ADCY1 PE=1 SV=2	2	1	2	1	1119	123.4	8.43	5	1	ADCY1	83.2	109.3	98.1	95.2	95.2	108.8	111.6	99.6	110.3	88.7
Q96PN6	Adenylate cyclase type 10 OS=Homo sapiens OX=9606 GN=ADCY10 PE=1 SV=3	1	2	4	1	1610	187	7.31	6.18	2	ADCY10	77.9	103.1	97.6	105.8	103.9	112.3	91.9	93.5	121.4	92.5
O95622	Adenylate cyclase type 5 OS=Homo sapiens OX=9606 GN=ADCY5 PE=1 SV=3	2	3	3	3	1261	138.8	7.24	4.08	3	ADCY5	125.6	96.4	107.5	79.1	83.4	78.2	77.1	130.8	111.6	110.3
P51828	Adenylate cyclase type 7 OS=Homo sapiens OX=9606 GN=ADCY7 PE=1 SV=1	3	2	2	2	1080	120.2	8.12	2.82	2	ADCY7	88	103.3	80.7	91	93.8	120.1	84.4	85.5	153.7	99.5
P40145	Adenylate cyclase type 8 OS=Homo sapiens OX=9606 GN=ADCY8 PE=1 SV=1	1	2	2	2	1251	140	6.99	3.92	2	ADCY8	92.8	105.6	105.5	92.9	93.4	114.9	119.7	91	102.4	81.6
P35611	Alpha-adducin OS=Homo sapiens OX=9606 GN=ADD1 PE=1 SV=2	29	20	30	19	737	80.9	5.83	56.41	20	ADD1	114.1	99.2	104.4	101.2	105.5	92.4	96.2	99	91.5	96.6
P35612	Beta-adducin OS=Homo sapiens OX=9606 GN=ADD2 PE=1 SV=3	12	6	12	5	726	80.8	5.92	29.94	6	ADD2	84.6	97.8	111.2	106.3	113.5	104.6	100	101.1	93.3	87.5
Q9UEY8	Gamma-adducin OS=Homo sapiens OX=9606 GN=ADD3 PE=1 SV=1	20	12	23	12	706	79.1	6.32	52.07	12	ADD3	100.9	105	110.3	104.5	98.5	99.7	100.7	96.5	90	93.9
Q96PE1	Adhesion G protein-coupled receptor A2 OS=Homo sapiens OX=9606 GN=ADGRA2 PE=1 SV=2	3	2	2	2	1338	142.6	8.44	0	2	ADGRA2	79	133.4	103.4	102.9	84.3	100.9	97.1	84.4	109.4	105.3
Q96K78	Adhesion G-protein coupled receptor G7 OS=Homo sapiens OX=9606 GN=ADGRG7 PE=1 SV=2	1	1	1	1	797	88.9	8.46	0	1	ADGRG7	90.8	86.2	104.1	107.7	117.4	108.5	97.5	91	104.9	91.9
O95490	Adhesion G protein-coupled receptor L2 OS=Homo sapiens OX=9606 GN=ADGRL2 PE=1 SV=2	2	3	4	3	1459	163.2	6.43	7.39	3	ADGRL2	82.3	98.9	109.6	114.7	97.6	101.4	97.8	94.6	109.4	93.6
Q8WXG9	Adhesion G-protein coupled receptor V1 OS=Homo sapiens OX=9606 GN=ADGRV1 PE=1 SV=2	2	7	9	7	6306	692.6	4.64	16.17	7	ADGRV1	98.8	91.7	88	76.6	102.7	112	103.9	110.6	112.3	103.4
P11766	Alcohol dehydrogenase class-3 OS=Homo sapiens OX=9606 GN=ADH5 PE=1 SV=4	41	15	57	15	374	39.7	7.49	110.68	15	ADH5	96.9	97.5	95.3	94.8	100.7	101	104.8	102.5	103.9	102.5
Q9BV57	Acireductone dioxygenase OS=Homo sapiens OX=9606 GN=ADI1 PE=1 SV=1	58	9	22	9	179	21.5	5.68	41.6	9	ADI1	102.9	100	93.9	92.9	101	103.3	106.3	101.8	97.6	100.2
Q9GZN8	UPF0687 protein C20orf27 OS=Homo sapiens OX=9606 GN=C20orf27 PE=1 SV=3	48	7	15	7	174	19.3	6.84	32.95	7	ADISSP	83.8	99.7	86.8	100	107.1	104.8	96.6	105.6	110	105.7
P55263	Adenosine kinase OS=Homo sapiens OX=9606 GN=ADK PE=1 SV=2	52	16	36	16	362	40.5	6.7	83.54	16	ADK	103.8	99.5	95.4	98.1	107	93.2	101.1	103.9	95.5	102.4
Q9H2P0	Activity-dependent neuroprotector homeobox protein OS=Homo sapiens OX=9606 GN=ADNP PE=1 SV=1	37	35	67	35	1102	123.5	7.34	142.67	35	ADNP	96.1	92.8	105.2	102.7	103.3	96.8	94.7	102.3	99.5	106.6
Q96SZ5	2-aminoethanethiol dioxygenase OS=Homo sapiens OX=9606 GN=ADO PE=1 SV=2	27	9	16	9	270	29.7	6.04	23.33	9	ADO	89.3	101	99.6	101.6	102.1	101.4	103.9	101.5	98.7	101
P30542	Adenosine receptor A1 OS=Homo sapiens OX=9606 GN=ADORA1 PE=1 SV=1	4	1	1	1	326	36.5	8.62	2.15	1	ADORA1	92.4	91.2	104.8	80.5	121.3	89.3	109.3	91.7	101.1	118.5
Q9BRR6	ADP-dependent glucokinase OS=Homo sapiens OX=9606 GN=ADPGK PE=1 SV=1	24	8	11	8	497	54.1	6.2	27.3	8	ADPGK	120	106.5	102.6	106.4	95.3	89.4	97.1	96	90.6	96.1
Q9NX46	ADP-ribosylhydrolase ARH3 OS=Homo sapiens OX=9606 GN=ADPRS PE=1 SV=1	31	9	16	9	363	38.9	5.07	32.66	9	ADPRS	84.6	101.3	91.2	101.5	99.8	105.7	106.5	98.1	110.3	101.1
P08913	Alpha-2A adrenergic receptor OS=Homo sapiens OX=9606 GN=ADRA2A PE=1 SV=4	4	1	2	1	465	50.6	9.69	4.72	1	ADRA2A	326.2	78.2	97.9	87.5	55.5	35.5	80.2	70.7	92.6	75.7
Q16186	Proteasomal ubiquitin receptor ADRM1 OS=Homo sapiens OX=9606 GN=ADRM1 PE=1 SV=2	23	9	37	9	407	42.1	5.07	82.98	9	ADRM1	97.5	99.3	95	96.9	96	104.1	103.9	104	99.1	104.3
P30566	Adenylosuccinate lyase OS=Homo sapiens OX=9606 GN=ADSL PE=1 SV=2	41	21	61	21	484	54.9	7.11	133.78	21	ADSL	99.5	104.4	93.9	96.3	97.4	106.1	107.1	98.2	97.5	99.7
Q8N142	Adenylosuccinate synthetase isozyme 1 OS=Homo sapiens OX=9606 GN=ADSS1 PE=1 SV=1	8	3	7	1	457	50.2	8.59	4.35	3	ADSS1	126.4	93	73.9	65.3	61.1	116.9	106.6	129.8	112.3	114.7
P30520	Adenylosuccinate synthetase isozyme 2 OS=Homo sapiens OX=9606 GN=ADSS2 PE=1 SV=3	46	19	78	17	456	50.1	6.55	150.38	19	ADSS2	102.2	105.3	95.8	95.1	100.6	106.3	103.8	99	97.3	94.5
Q8WTP8	Apoptosis-enhancing nuclease OS=Homo sapiens OX=9606 GN=AEN PE=1 SV=2	3	1	1	1	325	36.3	9.28	2.78	1	AEN	132	108.5	93.2	76.7	138.4	75.3	91	118.8	95.5	70.7
P55196	Afadin OS=Homo sapiens OX=9606 GN=AFDN PE=1 SV=3	32	51	90	50	1824	206.7	6.47	183.36	51	AFDN	93.5	97.6	110.7	104.7	99.2	99.6	95.7	98.9	98.5	101.5
Q9Y6Z5	Putative uncharacterized protein AFDN-DT OS=Homo sapiens OX=9606 GN=AFDN-DT PE=5 SV=1	4	1	2	1	254	26.1	11.81	0	1	AFDN-DT	84.9	102.2	96.9	73.8	151.8	81.4	109	147.8	88	64.2
P51825	AF4/FMR2 family member 1 OS=Homo sapiens OX=9606 GN=AFF1 PE=1 SV=1	1	1	1	1	1210	131.3	9.2	3.53	1	AFF1	64.8	139.4	69.3	118	139.4	100.2	66.8	106.5	79.3	116.5
Q9UHB7	AF4/FMR2 family member 4 OS=Homo sapiens OX=9606 GN=AFF4 PE=1 SV=1	14	16	23	16	1163	127.4	9.31	34.61	16	AFF4	115	104	98.8	87.8	91.1	98	101.9	93.8	106.6	103.1
Q8NB90	Ribosome biogenesis protein SPATA5 OS=Homo sapiens OX=9606 GN=SPATA5 PE=1 SV=3	17	10	22	9	893	97.8	5.66	49.98	10	AFG2A	86.3	109.3	93.1	103	103.1	106.6	101.7	104.3	98.1	94.7
Q9BVQ7	Ribosome biogenesis protein SPATA5L1 OS=Homo sapiens OX=9606 GN=SPATA5L1 PE=1 SV=2	16	8	10	8	753	80.7	8.09	17.95	8	AFG2B	82.1	95.3	102.9	100.5	97.4	105.3	97.2	103	115	101.3
Q9Y4W6	AFG3-like protein 2 OS=Homo sapiens OX=9606 GN=AFG3L2 PE=1 SV=2	39	33	71	32	797	88.5	8.66	112.19	33	AFG3L2	93.8	102	105.5	104.5	101.3	100.8	97.3	98	101.4	95.4
Q6ULP2	Aftiphilin OS=Homo sapiens OX=9606 GN=AFTPH PE=1 SV=3	6	4	4	4	936	102.1	4.54	10.14	4	AFTPH	101.2	89.8	90.3	110.6	96.1	92.2	90.2	125.2	90.1	114.3
P20933	N(4)-(beta-N-acetylglucosaminyl)-L-asparaginase OS=Homo sapiens OX=9606 GN=AGA PE=1 SV=2	32	8	11	8	346	37.2	6.28	27.15	8	AGA	113.8	99.7	107.3	100.6	103.8	89.5	91	101.5	90.2	102.5
Q96P47	Arf-GAP with GTPase, ANK repeat and PH domain-containing protein 3 OS=Homo sapiens OX=9606 GN=AGAP3 PE=1 SV=2	5	5	6	4	875	95	7.97	11.87	5	AGAP3	107.3	132	107.5	110.9	104.9	93.2	92.5	94.5	82.8	74.4
P52594	Arf-GAP domain and FG repeat-containing protein 1 OS=Homo sapiens OX=9606 GN=AGFG1 PE=1 SV=2	20	9	23	8	562	58.2	8.63	58.35	9	AGFG1	99.7	99.7	95.3	105.9	99.1	102.7	94.9	101.2	102	99.5
O95081	Arf-GAP domain and FG repeat-containing protein 2 OS=Homo sapiens OX=9606 GN=AGFG2 PE=1 SV=2	7	3	4	2	481	48.9	9.11	8.89	3	AGFG2	119.3	116.7	100.5	75.8	115.3	98.4	71.4	122.9	105.3	74.3
Q53H12	Acylglycerol kinase, mitochondrial OS=Homo sapiens OX=9606 GN=AGK PE=1 SV=2	60	22	59	22	422	47.1	8.09	130.6	22	AGK	100.1	97.6	101.5	106.9	101.8	95.4	95.5	99.9	97.7	103.7
P35573	Glycogen debranching enzyme OS=Homo sapiens OX=9606 GN=AGL PE=1 SV=3	29	37	71	37	1532	174.7	6.76	139.68	37	AGL	109.8	102	96.5	96.9	100.9	98.6	105.5	98	95.9	95.9
Q9UKV8	Protein argonaute-2 OS=Homo sapiens OX=9606 GN=AGO2 PE=1 SV=3	14	11	15	8	859	97.1	9.19	31.88	11	AGO2	98	95.7	99.3	96.5	98.5	100.6	102.5	105.4	98.7	105
Q99943	1-acyl-sn-glycerol-3-phosphate acyltransferase alpha OS=Homo sapiens OX=9606 GN=AGPAT1 PE=1 SV=2	13	3	8	3	283	31.7	9.38	22.97	3	AGPAT1	94	101	108.4	99.9	89.3	108.8	105.8	99.1	103.5	90.3
O15120	1-acyl-sn-glycerol-3-phosphate acyltransferase beta OS=Homo sapiens OX=9606 GN=AGPAT2 PE=1 SV=1	6	2	3	2	278	30.9	9.01	2.04	2	AGPAT2	99.1	117.9	115.4	91.3	80.6	98.2	107.1	95.7	102.1	92.5
Q9NRZ5	1-acyl-sn-glycerol-3-phosphate acyltransferase delta OS=Homo sapiens OX=9606 GN=AGPAT4 PE=1 SV=1	14	5	6	5	378	44	8.72	9.14	5	AGPAT4	100.7	104.3	101.8	103.9	112.9	98.6	91.8	95.2	93.9	96.8
Q9NUQ2	1-acyl-sn-glycerol-3-phosphate acyltransferase epsilon OS=Homo sapiens OX=9606 GN=AGPAT5 PE=1 SV=3	14	4	9	4	364	42	9.1	21.1	4	AGPAT5	91.5	98.8	109.5	116.8	106.5	100.5	102.6	92.8	88.9	92.1
O00116	Alkyldihydroxyacetonephosphate synthase, peroxisomal OS=Homo sapiens OX=9606 GN=AGPS PE=1 SV=1	49	25	52	25	658	72.9	7.34	139.5	25	AGPS	99.6	100.2	103.2	102	96	98.8	96.4	102.1	105.8	95.9
Q8TD06	Anterior gradient protein 3 OS=Homo sapiens OX=9606 GN=AGR3 PE=1 SV=1	8	1	1	1	166	19.2	7.99	0	1	AGR3	63.7	121.7	89.8	101.7	113.8	115.1	96.2	84.7	119.7	93.6
O00468	Agrin OS=Homo sapiens OX=9606 GN=AGRN PE=1 SV=6	1	3	29	3	2068	217.2	6.39	34.15	3	AGRN	92.2	110.9	97.5	106.2	106.2	95.4	93.9	101.3	100.2	96.1
Q9UPW5	Cytosolic carboxypeptidase 1 OS=Homo sapiens OX=9606 GN=AGTPBP1 PE=1 SV=3	4	4	7	4	1226	138.4	6.15	16.79	4	AGTPBP1	105.6	84.6	99.7	105.2	108.8	113	112.1	96.8	90.8	83.5
Q8WYP5	Protein ELYS OS=Homo sapiens OX=9606 GN=AHCTF1 PE=1 SV=3	24	44	70	44	2266	252.3	6.6	134.3	44	AHCTF1	93.4	102.8	109.9	107.9	108	97.1	95.5	96.8	96.3	92.4
P23526	Adenosylhomocysteinase OS=Homo sapiens OX=9606 GN=AHCY PE=1 SV=4	44	25	142	23	432	47.7	6.34	315.37	25	AHCY	101.7	100.8	92.6	95.4	98.7	103	102.8	102.4	101.5	101.1
O43865	S-adenosylhomocysteine hydrolase-like protein 1 OS=Homo sapiens OX=9606 GN=AHCYL1 PE=1 SV=2	40	24	58	12	530	58.9	6.89	84.85	24	AHCYL1	99.8	99.9	98.5	96.6	99	102.5	104.1	99.5	101.5	98.5
Q96HN2	Adenosylhomocysteinase 3 OS=Homo sapiens OX=9606 GN=AHCYL2 PE=1 SV=1	23	15	34	3	611	66.7	7.36	40.31	15	AHCYL2	68.8	115.2	120	101.4	91.9	97.2	79.1	104.6	122	99.7
Q09666	Neuroblast differentiation-associated protein AHNAK OS=Homo sapiens OX=9606 GN=AHNAK PE=1 SV=2	43	108	205	108	5890	628.7	6.15	412.68	108	AHNAK	96.2	100.6	109.9	107.9	101.7	96.2	98.1	95.7	97.6	96.2
Q8IVF2	Protein AHNAK2 OS=Homo sapiens OX=9606 GN=AHNAK2 PE=1 SV=2	2	7	9	7	5795	616.2	5.36	4.23	7	AHNAK2	118.2	77.9	94.9	119.1	80.2	103.5	80	97.4	127.8	101
O95433	Activator of 90 kDa heat shock protein ATPase homolog 1 OS=Homo sapiens OX=9606 GN=AHSA1 PE=1 SV=1	75	26	100	26	338	38.3	5.53	230.56	26	AHSA1	95.5	99.8	93.2	96.4	101.3	103.8	102.9	105.2	98.7	103.1
P02765	Alpha-2-HS-glycoprotein OS=Homo sapiens OX=9606 GN=AHSG PE=1 SV=2	9	4	13	4	367	39.3	5.72	20.02	4	AHSG	93.1	109.5	96.4	112.2	106.5	96	85.4	94.8	102.2	103.9
Q96BJ3	Axin interactor, dorsalization-associated protein OS=Homo sapiens OX=9606 GN=AIDA PE=1 SV=1	19	4	5	4	306	35	6.55	14.2	4	AIDA	94.4	98.5	111.2	100.3	100.4	100	100	96.6	100.1	98.5
Q9BQI0	Allograft inflammatory factor 1-like OS=Homo sapiens OX=9606 GN=AIF1L PE=1 SV=1	41	7	17	6	150	17.1	7.2	15.99	7	AIF1L	98.1	100	106.9	101.6	102.2	98.9	100.8	95.1	95.6	100.8
O95831	Apoptosis-inducing factor 1, mitochondrial OS=Homo sapiens OX=9606 GN=AIFM1 PE=1 SV=1	55	29	162	29	613	66.9	8.95	412.94	29	AIFM1	96.2	96.8	108.5	106.4	97.4	99	98.4	98.9	100.3	98.1
Q12904	Aminoacyl tRNA synthase complex-interacting multifunctional protein 1 OS=Homo sapiens OX=9606 GN=AIMP1 PE=1 SV=2	70	19	72	18	312	34.3	8.43	158.25	19	AIMP1	98.4	98	102.1	102.2	101.1	99.3	96.8	100.6	100.5	101
Q13155	Aminoacyl tRNA synthase complex-interacting multifunctional protein 2 OS=Homo sapiens OX=9606 GN=AIMP2 PE=1 SV=2	63	17	58	17	320	35.3	8.22	134.82	17	AIMP2	116.7	107.7	99.8	100.7	101.2	96.4	98.9	98.5	87.3	92.9
O00170	AH receptor-interacting protein OS=Homo sapiens OX=9606 GN=AIP PE=1 SV=3	41	13	37	13	330	37.6	6.42	82.88	13	AIP	98.8	97.2	104.3	102.8	95.3	101.9	100.3	99.4	98.9	101
C9J069	Apical junction component 1 homolog OS=Homo sapiens OX=9606 GN=AJM1 PE=3 SV=1	4	4	5	4	976	106.6	9.03	3.92	4	AJM1	86.1	75.6	139.2	110.9	90.3	127.8	91.5	88.7	109.9	80
P00568	Adenylate kinase isoenzyme 1 OS=Homo sapiens OX=9606 GN=AK1 PE=1 SV=3	85	17	43	17	194	21.6	8.63	84	17	AK1	95.7	97	98.2	94.9	104.5	101.3	100.1	104.5	102.5	101.3
P54819	Adenylate kinase 2, mitochondrial OS=Homo sapiens OX=9606 GN=AK2 PE=1 SV=2	80	21	172	21	239	26.5	7.81	369.47	21	AK2	97.2	96.6	102.3	103.8	99.8	99.5	93.5	100.9	103	103.5
Q9UIJ7	GTP:AMP phosphotransferase AK3, mitochondrial OS=Homo sapiens OX=9606 GN=AK3 PE=1 SV=4	54	13	31	13	227	25.6	9.16	52.4	13	AK3	95.8	96	103.8	104.2	102.7	99.8	98.6	98.3	102.5	98.4
P27144	Adenylate kinase 4, mitochondrial OS=Homo sapiens OX=9606 GN=AK4 PE=1 SV=1	42	9	22	9	223	25.3	8.4	40.73	9	AK4	99	96.4	105.2	103.8	103.7	95.6	92.5	99.8	100.3	103.6
Q9Y3D8	Adenylate kinase isoenzyme 6 OS=Homo sapiens OX=9606 GN=AK6 PE=1 SV=1	20	3	8	3	172	20	4.58	18.48	3	AK6	104.6	112.1	106.8	102.1	94	112.7	95.6	80.1	108.3	83.7
Q92667	A-kinase anchor protein 1, mitochondrial OS=Homo sapiens OX=9606 GN=AKAP1 PE=1 SV=1	22	19	44	19	903	97.3	4.94	106.74	19	AKAP1	96.1	96.4	104.1	98.4	96.7	100.7	100.8	98.7	102.1	106
O43572	A-kinase anchor protein 10, mitochondrial OS=Homo sapiens OX=9606 GN=AKAP10 PE=1 SV=2	1	1	4	1	662	73.8	6.39	1.74	1	AKAP10	83.3	117.1	111.8	93.6	93.2	87.3	96.6	117.3	106.6	93.2
Q9UKA4	A-kinase anchor protein 11 OS=Homo sapiens OX=9606 GN=AKAP11 PE=1 SV=1	1	2	2	2	1901	210.4	5.39	5.39	2	AKAP11	98.9	79.9	98.5	92.9	122.8	97.5	118.6	88.7	103	99.1
Q02952	A-kinase anchor protein 12 OS=Homo sapiens OX=9606 GN=AKAP12 PE=1 SV=4	46	63	119	63	1782	191.4	4.41	294.36	63	AKAP12	106.1	96.2	110.4	102.9	100.6	95.4	103.5	98.9	88.5	97.4
Q12802	A-kinase anchor protein 13 OS=Homo sapiens OX=9606 GN=AKAP13 PE=1 SV=2	5	11	14	11	2813	307.4	5.24	27.16	11	AKAP13	78.5	100.2	94.1	100.9	100.7	107.7	98	99.8	116.3	103.9
Q02040	A-kinase anchor protein 17A OS=Homo sapiens OX=9606 GN=AKAP17A PE=1 SV=2	17	14	19	12	695	80.7	9.73	25.63	14	AKAP17A	96.6	86	101.9	98.4	101.1	98.2	93.9	105.9	102.9	115.1
P24588	A-kinase anchor protein 5 OS=Homo sapiens OX=9606 GN=AKAP5 PE=1 SV=3	5	2	4	2	427	47.1	4.93	8.04	2	AKAP5	108.4	103.4	68.7	78.8	118.5	99.8	127.5	94.2	94.8	106
Q13023	A-kinase anchor protein 6 OS=Homo sapiens OX=9606 GN=AKAP6 PE=1 SV=3	1	2	2	2	2319	256.6	5.01	2.03	2	AKAP6	80.3	102.4	97.8	126.5	104.2	90.7	96	99.2	98.4	104.4
O43823	A-kinase anchor protein 8 OS=Homo sapiens OX=9606 GN=AKAP8 PE=1 SV=1	29	15	30	15	692	76.1	5.15	71.81	15	AKAP8	94.7	92.1	99.2	94.7	97.2	100.4	98.9	103.6	111.9	107.3
Q9ULX6	A-kinase anchor protein 8-like OS=Homo sapiens OX=9606 GN=AKAP8L PE=1 SV=4	28	15	25	15	646	71.6	5.05	62.14	15	AKAP8L	99.1	95.2	92.6	97.4	96	105.8	102.4	99.7	104.6	107.3
Q99996	A-kinase anchor protein 9 OS=Homo sapiens OX=9606 GN=AKAP9 PE=1 SV=4	7	25	36	23	3907	452.7	4.98	50.82	25	AKAP9	91.6	94.2	102.7	98.1	109	105.1	104	96.2	101.2	97.8
P14550	Aldo-keto reductase family 1 member A1 OS=Homo sapiens OX=9606 GN=AKR1A1 PE=1 SV=3	57	17	51	15	325	36.6	6.79	85.49	17	AKR1A1	84.7	98.5	96.7	100.8	98.3	104.7	105.6	99.1	107.5	104
P15121	Aldo-keto reductase family 1 member B1 OS=Homo sapiens OX=9606 GN=AKR1B1 PE=1 SV=3	56	16	84	14	316	35.8	6.98	159.21	16	AKR1B1	102.8	101	89.6	91.4	103	100.2	105.6	106.4	96.8	103.2
O43488	Aflatoxin B1 aldehyde reductase member 2 OS=Homo sapiens OX=9606 GN=AKR7A2 PE=1 SV=3	30	10	43	10	359	39.6	7.17	96.98	10	AKR7A2	99.7	96.9	94.7	100.1	101.6	102.1	102.5	100.9	102.6	99
P31749	RAC-alpha serine/threonine-protein kinase OS=Homo sapiens OX=9606 GN=AKT1 PE=1 SV=2	10	6	10	3	480	55.7	6.07	7.05	6	AKT1	86.5	109.7	81.2	93	95.4	100.8	105	103.8	120.5	104
Q96B36	Proline-rich AKT1 substrate 1 OS=Homo sapiens OX=9606 GN=AKT1S1 PE=1 SV=1	12	3	8	3	256	27.4	4.75	21.38	3	AKT1S1	100.7	100.2	94.4	93.5	112.2	103.5	97.7	96.6	94.1	107
P31751	RAC-beta serine/threonine-protein kinase OS=Homo sapiens OX=9606 GN=AKT2 PE=1 SV=2	8	5	10	2	481	55.7	6.37	9.54	5	AKT2	90.3	114.9	113	85.1	95.3	116.8	118.9	85.1	96.2	84.4
P13716	Delta-aminolevulinic acid dehydratase OS=Homo sapiens OX=9606 GN=ALAD PE=1 SV=1	6	2	2	2	330	36.3	6.79	3.93	2	ALAD	84.5	113.9	105.6	93.2	95.3	107	95.8	94.4	118.2	92
P02768	Albumin OS=Homo sapiens OX=9606 GN=ALB PE=1 SV=2	9	7	22	7	609	69.3	6.28	40.52	7	ALB	80.3	102.1	85.5	121.3	103.5	96	82.6	107.4	115.9	105.4
Q13740	CD166 antigen OS=Homo sapiens OX=9606 GN=ALCAM PE=1 SV=2	29	13	23	13	583	65.1	6.25	48.23	13	ALCAM	76.4	101	102.4	112	97.4	105.4	98.4	98.2	107.5	101.4
Q8IZ83	Aldehyde dehydrogenase family 16 member A1 OS=Homo sapiens OX=9606 GN=ALDH16A1 PE=1 SV=2	18	12	27	12	802	85.1	6.79	48.1	12	ALDH16A1	91.1	101.2	93	93.6	106.6	103.1	100.5	101.9	110.4	98.7
P54886	Delta-1-pyrroline-5-carboxylate synthase OS=Homo sapiens OX=9606 GN=ALDH18A1 PE=1 SV=2	58	40	138	40	795	87.2	7.12	332.29	40	ALDH18A1	99.9	99.3	100.4	106.3	98.6	99.3	94.6	98.3	104.5	98.8
O94788	Retinal dehydrogenase 2 OS=Homo sapiens OX=9606 GN=ALDH1A2 PE=1 SV=3	22	12	22	7	518	56.7	6.05	40.4	12	ALDH1A2	85.8	100.9	90.5	94.3	90.7	114.2	110.3	100.7	101.5	111.1
P30837	Aldehyde dehydrogenase X, mitochondrial OS=Homo sapiens OX=9606 GN=ALDH1B1 PE=1 SV=4	47	24	80	20	517	57.2	6.99	178.75	24	ALDH1B1	95.9	102.1	106.7	108.9	101.4	100.1	98.9	96.7	96.4	93
Q3SY69	Mitochondrial 10-formyltetrahydrofolate dehydrogenase OS=Homo sapiens OX=9606 GN=ALDH1L2 PE=1 SV=2	29	25	37	21	923	101.7	6.52	58.09	25	ALDH1L2	96	97.6	106.7	108.7	100.4	93.8	97.1	98.7	98.7	102.3
P05091	Aldehyde dehydrogenase, mitochondrial OS=Homo sapiens OX=9606 GN=ALDH2 PE=1 SV=2	47	21	69	17	517	56.3	7.05	171.76	21	ALDH2	98.1	99.4	107.7	106	98	99.8	98.6	97.9	97.1	97.4
P51648	Aldehyde dehydrogenase family 3 member A2 OS=Homo sapiens OX=9606 GN=ALDH3A2 PE=1 SV=1	27	12	27	12	485	54.8	7.88	68.53	12	ALDH3A2	101.1	100.5	103.1	104.8	101.4	97.7	95.2	97	101.1	98.1
P30038	Delta-1-pyrroline-5-carboxylate dehydrogenase, mitochondrial OS=Homo sapiens OX=9606 GN=ALDH4A1 PE=1 SV=3	25	13	21	13	563	61.7	8.07	32.89	13	ALDH4A1	91.9	100.7	110.5	108.8	92	99.9	97.6	95.5	101.3	101.8
P51649	Succinate-semialdehyde dehydrogenase, mitochondrial OS=Homo sapiens OX=9606 GN=ALDH5A1 PE=1 SV=2	36	15	35	15	535	57.2	8.28	89.71	15	ALDH5A1	99.7	95	111.2	108.9	99.7	94.9	97.8	95.7	97.2	99.9
Q02252	Methylmalonate-semialdehyde dehydrogenase [acylating], mitochondrial OS=Homo sapiens OX=9606 GN=ALDH6A1 PE=1 SV=2	27	12	16	12	535	57.8	8.5	31.98	12	ALDH6A1	96.9	99.3	114.5	107.1	104.1	103.2	89.5	93.2	98.6	93.7
P49419	Alpha-aminoadipic semialdehyde dehydrogenase OS=Homo sapiens OX=9606 GN=ALDH7A1 PE=1 SV=5	42	20	70	20	539	58.5	7.99	163.45	20	ALDH7A1	94.1	94.9	106.2	99.8	96.2	101.4	105	99.5	101.8	101.2
P49189	4-trimethylaminobutyraldehyde dehydrogenase OS=Homo sapiens OX=9606 GN=ALDH9A1 PE=1 SV=3	64	29	74	29	494	53.8	5.87	137.81	29	ALDH9A1	106.7	98.2	92.9	94.5	99	100.8	102.3	102	100.4	103.3
P04075	Fructose-bisphosphate aldolase A OS=Homo sapiens OX=9606 GN=ALDOA PE=1 SV=2	82	34	384	26	364	39.4	8.09	1112.44	34	ALDOA	96.7	96	95	94.4	99.4	103.5	100.7	103.2	102.9	108.2
P05062	Fructose-bisphosphate aldolase B OS=Homo sapiens OX=9606 GN=ALDOB PE=1 SV=2	5	2	12	1	364	39.4	7.87	18.12	2	ALDOB	91.9	125.7	105.3	107.1	95	101.5	95	73.9	105.8	98.7
P09972	Fructose-bisphosphate aldolase C OS=Homo sapiens OX=9606 GN=ALDOC PE=1 SV=2	49	19	100	11	364	39.4	6.87	292.51	19	ALDOC	88.9	95.9	95.4	93	102.1	109.2	102.6	102.4	109.6	100.9
Q9BT22	Chitobiosyldiphosphodolichol beta-mannosyltransferase OS=Homo sapiens OX=9606 GN=ALG1 PE=1 SV=2	24	10	15	10	464	52.5	7.23	21.28	10	ALG1	86.9	105.8	105.4	105.9	112.6	98.3	92.6	97.8	95.9	98.7
Q2TAA5	GDP-Man:Man(3)GlcNAc(2)-PP-Dol alpha-1,2-mannosyltransferase OS=Homo sapiens OX=9606 GN=ALG11 PE=1 SV=2	3	2	4	2	492	55.6	8.48	7.93	2	ALG11	91.2	109.8	115.3	97	104.9	103.9	99.8	82.8	90.3	104.9
Q9NP73	Putative bifunctional UDP-N-acetylglucosamine transferase and deubiquitinase ALG13 OS=Homo sapiens OX=9606 GN=ALG13 PE=1 SV=2	4	3	5	3	1137	126	6.74	14.39	3	ALG13	84.3	96.5	100.1	104.1	114.3	100.9	100.7	97.6	99.3	102.3
Q9Y673	Dolichyl-phosphate beta-glucosyltransferase OS=Homo sapiens OX=9606 GN=ALG5 PE=1 SV=1	18	5	13	5	324	36.9	9.28	19.87	5	ALG5	91.9	106.9	107.1	106.9	104.2	99.3	97	90	100.6	96
Q9Y672	Dolichyl pyrophosphate Man9GlcNAc2 alpha-1,3-glucosyltransferase OS=Homo sapiens OX=9606 GN=ALG6 PE=1 SV=2	5	3	3	3	507	58.1	8.46	2.28	3	ALG6	140.5	112	99.5	76.9	101.5	86.1	87.6	95.6	98.2	102
Q9H6U8	Alpha-1,2-mannosyltransferase ALG9 OS=Homo sapiens OX=9606 GN=ALG9 PE=1 SV=2	5	3	5	3	611	69.8	8.68	15.63	3	ALG9	91.5	93.2	116.7	106.3	110.8	92.6	93.7	94	96.7	104.6
Q9UM73	ALK tyrosine kinase receptor OS=Homo sapiens OX=9606 GN=ALK PE=1 SV=3	3	4	8	4	1620	176.3	7.08	8.15	4	ALK	70.4	115.5	110.9	108.2	60.7	101	95.1	130.3	114.2	93.6
Q13686	Nucleic acid dioxygenase ALKBH1 OS=Homo sapiens OX=9606 GN=ALKBH1 PE=1 SV=2	9	3	8	3	389	43.8	7.08	15.48	3	ALKBH1	93.4	91.2	102.9	93.8	106.1	97.2	102.7	106	94.6	112.3
Q6NS38	DNA oxidative demethylase ALKBH2 OS=Homo sapiens OX=9606 GN=ALKBH2 PE=1 SV=1	5	1	1	1	261	29.3	9.66	2.31	1	ALKBH2	112.8	88.8	108.7	93.4	128.4	82.8	102.7	121.2	78.9	82.3
Q9NXW9	Alpha-ketoglutarate-dependent dioxygenase alkB homolog 4 OS=Homo sapiens OX=9606 GN=ALKBH4 PE=1 SV=1	26	5	5	5	302	33.8	6.67	10.96	5	ALKBH4	135.6	49.1	100.4	87.9	128.4	89.7	125.7	124.3	83.4	75.6
Q6P6C2	RNA demethylase ALKBH5 OS=Homo sapiens OX=9606 GN=ALKBH5 PE=1 SV=2	33	13	30	13	394	44.2	9.09	73.42	13	ALKBH5	90.4	95.4	105.4	100.5	101.4	104.9	98.4	98.3	104.8	100.4
Q3KRA9	Alpha-ketoglutarate-dependent dioxygenase alkB homolog 6 OS=Homo sapiens OX=9606 GN=ALKBH6 PE=1 SV=2	5	1	3	1	238	26.5	8.78	4.07	1	ALKBH6	121.7	88.6	110.6	99	105.7	112.7	82.2	84.2	130.3	64.9
Q96BT7	Alkylated DNA repair protein alkB homolog 8 OS=Homo sapiens OX=9606 GN=ALKBH8 PE=1 SV=2	3	2	2	1	664	75.2	7.99	4.09	2	ALKBH8	118.6	117.5	101.3	96.8	98.9	83.1	87.9	119.3	79.3	97.2
Q8TCU4	Centrosome-associated protein ALMS1 OS=Homo sapiens OX=9606 GN=ALMS1 PE=1 SV=4	1	6	9	5	4168	460.8	6.28	10.43	6	ALMS1	170.3	103.3	90.8	84.4	95.5	89.1	89.2	97.1	87.8	92.6
Q86TB3	Alpha-protein kinase 2 OS=Homo sapiens OX=9606 GN=ALPK2 PE=1 SV=3	1	3	3	3	2170	236.9	5.24	1.68	3	ALPK2	89.1	92.4	62.6	117.9	133.2	94.9	74.6	78.7	136.7	119.8
O95076	Homeobox protein aristaless-like 3 OS=Homo sapiens OX=9606 GN=ALX3 PE=1 SV=2	2	1	2	1	343	36.9	8.59	3.8	1	ALX3	100.2	117.5	87.5	90.2	119.1	80.1	95.8	114.5	91.3	103.7
[truncated: 6,547 more rows]
