# Supplementary material for: Covalent Reprogramming of Kinase Binders to Modulate Protein Abundance
Source: Adv Sci (Weinh). 2026 Apr 9;13(36):e75153. doi: 10.1002/advs.75153 (PMC13317707; doi:10.1002/advs.75153)
Supplement: Supplementary file 2 — Supporting file 2: advs75153‐sup‐0002‐TableS2.xlsx [file ADVS-13-e75153-s006.xlsx]

## Sheet: Summary
	TMT tag	Sample description
	Abundances (Grouped): F1, 126	HEK293T treated with DMSO 24h
	Abundances (Grouped): F1, 127N	HEK293T treated with DMSO 24h
	Abundances (Grouped): F1, 127C	HEK293T treated with MKI-AA (1 µM, 24 h)
	Abundances (Grouped): F1, 128N	HEK293T treated with MKI-AA (1 µM, 24 h)
	Abundances (Grouped): F1, 128C	HEK293T treated with MKI-AA2 (1 µM, 24 h)
	Abundances (Grouped): F1, 129N	HEK293T treated with MKI-AA2 (1 µM, 24 h)
	Abundances (Grouped): F1, 129C	HEK293T treated with MKI-AA2 (1 µM, 24 h)
	Abundances (Grouped): F1, 130N	HEK293T treated with MKI-AA3 (1 µM, 24 h)
	Abundances (Grouped): F1, 130C	HEK293T treated with MKI-AA3 (1 µM, 24 h)
	Abundances (Grouped): F1, 131	HEK293T treated with MKI-AA3 (1 µM, 24 h)

## Sheet: Global proteomics
Accession	Description	Coverage [%]	# Peptides	# PSMs	# Unique Peptides	# AAs	MW [kDa]	calc. pI	Score Sequest HT: Sequest HT	# Peptides (by Search Engine): Sequest HT	Gene Symbol	Abundances (Grouped): F1, 126	Abundances (Grouped): F1, 127N	Abundances (Grouped): F1, 127C	Abundances (Grouped): F1, 128N	Abundances (Grouped): F1, 128C	Abundances (Grouped): F1, 129N	Abundances (Grouped): F1, 129C	Abundances (Grouped): F1, 130N	Abundances (Grouped): F1, 130C	Abundances (Grouped): F1, 131
A0A1W2PRE2	Uncharacterized protein OS=Homo sapiens OX=9606 PE=4 SV=1	33	2	2	2	83	9	5.15	2.54	2	A0A1W2PRE2	74	153.4	72.9	90	123.5	77.7	105.5	125.2	96.7	81.2
Q9NRG9	Aladin OS=Homo sapiens OX=9606 GN=AAAS PE=1 SV=1	29	12	19	12	546	59.5	7.5	39.46	12	AAAS	116.3	123.5	72.4	67.9	114.9	102.8	106.1	98.4	100.6	97.2
Q86V21	Acetoacetyl-CoA synthetase OS=Homo sapiens OX=9606 GN=AACS PE=1 SV=1	17	12	14	11	672	75.1	6.24	23.33	12	AACS	97.9	86.4	110.6	106.5	110.8	108.7	86.3	105.6	91.9	95.3
Q6PD74	Alpha- and gamma-adaptin-binding protein p34 OS=Homo sapiens OX=9606 GN=AAGAB PE=1 SV=1	30	7	10	7	315	34.6	4.64	20.81	7	AAGAB	98.1	90.4	88.2	84.5	100.9	101.7	103.9	122.3	104.4	105.5
Q2M2I8	AP2-associated protein kinase 1 OS=Homo sapiens OX=9606 GN=AAK1 PE=1 SV=3	13	9	10	7	961	103.8	6.6	24.85	9	AAK1	85.9	98.5	123.2	124.4	98.6	97	102.3	89.7	93.8	86.8
Q9H7C9	Mth938 domain-containing protein OS=Homo sapiens OX=9606 GN=AAMDC PE=1 SV=1	51	6	15	6	122	13.3	8.46	33.6	6	AAMDC	92.7	70.3	77.4	83.8	96.3	111.2	110.2	124.1	109.5	124.5
Q13685	Angio-associated migratory cell protein OS=Homo sapiens OX=9606 GN=AAMP PE=1 SV=2	28	10	12	10	434	46.7	4.42	21.58	10	AAMP	92	95.9	106.1	105.8	104.3	98.6	98.8	102.9	98.7	96.9
Q9Y312	Protein AAR2 homolog OS=Homo sapiens OX=9606 GN=AAR2 PE=1 SV=2	36	9	19	9	384	43.4	5.96	41.97	9	AAR2	95.3	87.9	137.2	140.7	90.8	85.3	86.1	91.4	99.6	85.8
P49588	Alanine--tRNA ligase, cytoplasmic OS=Homo sapiens OX=9606 GN=AARS1 PE=1 SV=2	46	41	83	41	968	106.7	5.53	174.54	41	AARS1	103.6	105.7	88.4	85.5	107.7	98.1	102.6	104.4	101.1	102.7
Q5JTZ9	Alanine--tRNA ligase, mitochondrial OS=Homo sapiens OX=9606 GN=AARS2 PE=1 SV=1	30	23	39	23	985	107.3	6.27	95.61	23	AARS2	108	111.9	61.9	60	120.2	105.6	110.4	107.3	106.4	108.1
Q9BTE6	Alanyl-tRNA editing protein Aarsd1 OS=Homo sapiens OX=9606 GN=AARSD1 PE=1 SV=2	26	7	10	7	412	45.5	6.42	25.75	7	AARSD1	87	77	79.1	78.8	113.3	115.7	109.2	116.6	111.7	111.7
Q9NRN7	L-aminoadipate-semialdehyde dehydrogenase-phosphopantetheinyl transferase OS=Homo sapiens OX=9606 GN=AASDHPPT PE=1 SV=2	32	10	24	10	309	35.8	6.8	40.41	10	AASDHPPT	90.2	96	104.3	118.7	98.2	95.8	91.8	102.6	100.3	102.2
Q9UDR5	Alpha-aminoadipic semialdehyde synthase, mitochondrial OS=Homo sapiens OX=9606 GN=AASS PE=1 SV=1	28	21	31	21	926	102.1	6.64	80.28	21	AASS	102.9	92.3	102.7	103.9	88.8	102.2	96.8	99.5	104.7	106.1
Q9NY61	Protein AATF OS=Homo sapiens OX=9606 GN=AATF PE=1 SV=1	28	11	15	11	560	63.1	4.94	27.55	11	AATF	219.1	194.7	173	160	64.6	49.8	36.7	33.6	34.8	33.7
P78363	Retinal-specific phospholipid-transporting ATPase ABCA4 OS=Homo sapiens OX=9606 GN=ABCA4 PE=1 SV=3	0	1	1	1	2273	255.8	6.29	1.72	1	ABCA4	85.9	218.4	83.4	50.3	177.7	79.7	117	85.3	49.4	53
Q9NRK6	ATP-binding cassette sub-family B member 10, mitochondrial OS=Homo sapiens OX=9606 GN=ABCB10 PE=1 SV=2	14	8	9	8	738	79.1	9.85	20.97	8	ABCB10	83.5	89.3	75.6	71.5	131.8	105.2	118.1	112.2	106.6	106.2
P21439	Phosphatidylcholine translocator ABCB4 OS=Homo sapiens OX=9606 GN=ABCB4 PE=1 SV=2	3	4	4	4	1286	141.4	8.48	0	4	ABCB4	105.3	105.9	79	114.3	128.1	88.4	78.9	124.4	81.3	94.3
O75027	Iron-sulfur clusters transporter ABCB7, mitochondrial OS=Homo sapiens OX=9606 GN=ABCB7 PE=1 SV=2	17	13	20	13	752	82.6	9.33	26.91	13	ABCB7	99.6	89.1	99.1	95.6	95	103.9	98.1	109.6	98.5	111.5
Q9NUT2	Mitochondrial potassium channel ATP-binding subunit OS=Homo sapiens OX=9606 GN=ABCB8 PE=1 SV=3	8	5	6	4	735	79.9	8.98	8.68	5	ABCB8	111.3	121.7	83.5	89.6	86.1	128.7	97.4	96.4	89.8	95.5
O15439	ATP-binding cassette sub-family C member 4 OS=Homo sapiens OX=9606 GN=ABCC4 PE=1 SV=3	6	6	8	5	1325	149.4	8.19	15.6	6	ABCC4	197.7	194.8	154.2	138.9	34.9	62.8	53.4	52.2	67.3	43.9
O15440	ATP-binding cassette sub-family C member 5 OS=Homo sapiens OX=9606 GN=ABCC5 PE=1 SV=2	2	2	2	1	1437	160.6	8.66	3.98	2	ABCC5	0	0	0	0	0	1000	0	0	0	0
P28288	ATP-binding cassette sub-family D member 3 OS=Homo sapiens OX=9606 GN=ABCD3 PE=1 SV=1	32	19	30	17	659	75.4	9.36	57.53	19	ABCD3	96.2	98.4	89.8	89.4	112.9	99.9	108.9	106.7	100.1	97.8
P61221	ATP-binding cassette sub-family E member 1 OS=Homo sapiens OX=9606 GN=ABCE1 PE=1 SV=1	46	27	51	27	599	67.3	8.34	109.93	27	ABCE1	85.6	91.7	98.7	101.9	104.4	104.9	103.7	103.4	102.6	103
Q8NE71	ATP-binding cassette sub-family F member 1 OS=Homo sapiens OX=9606 GN=ABCF1 PE=1 SV=2	35	29	81	28	845	95.9	6.8	196.1	29	ABCF1	92.7	112.5	96.3	104.4	106.9	94.2	102.7	97.6	97.4	95.2
Q9UG63	ATP-binding cassette sub-family F member 2 OS=Homo sapiens OX=9606 GN=ABCF2 PE=1 SV=2	44	28	80	28	623	71.2	7.37	151.55	28	ABCF2	109.6	107.7	86	88.1	95	97.4	97.9	105.9	105.3	107.2
Q9NUQ8	ATP-binding cassette sub-family F member 3 OS=Homo sapiens OX=9606 GN=ABCF3 PE=1 SV=2	20	12	26	12	709	79.7	6.34	43.88	12	ABCF3	116.7	113.4	115.4	118.5	78.1	96.3	93.8	86.9	91.9	89
Q9UNQ0	Broad substrate specificity ATP-binding cassette transporter ABCG2 OS=Homo sapiens OX=9606 GN=ABCG2 PE=1 SV=3	2	1	1	1	655	72.3	8.69	1.72	1	ABCG2	145.3	298.6	0	0	0	0	126.7	178.7	134.5	116.1
Q9NUJ1	Palmitoyl-protein thioesterase ABHD10, mitochondrial OS=Homo sapiens OX=9606 GN=ABHD10 PE=1 SV=1	33	9	14	9	306	33.9	8.57	27.21	9	ABHD10	94.3	96.9	97.9	95.5	121.7	102.5	101.3	99.7	92.7	97.6
Q8NFV4	Protein ABHD11 OS=Homo sapiens OX=9606 GN=ABHD11 PE=1 SV=1	24	8	11	8	315	34.7	9.48	22.41	8	ABHD11	101.1	108.6	73.9	72.8	119.8	98.6	112.5	103.7	107.9	101
Q8N2K0	Lysophosphatidylserine lipase ABHD12 OS=Homo sapiens OX=9606 GN=ABHD12 PE=1 SV=2	3	1	1	1	398	45.1	8.65	3.16	1	ABHD12	84.5	88.3	104.6	85.8	118.5	94.5	123.3	93.2	95.2	112
Q7L211	Protein ABHD13 OS=Homo sapiens OX=9606 GN=ABHD13 PE=2 SV=1	3	1	1	1	337	38.5	8.57	0	1	ABHD13	102.3	65.1	156.1	134.8	215.7	84.6	0	49.6	79.4	112.3
Q96IU4	Putative protein-lysine deacylase ABHD14B OS=Homo sapiens OX=9606 GN=ABHD14B PE=1 SV=1	22	4	5	4	210	22.3	6.4	10.57	4	ABHD14B	69.1	74.5	79.3	72	144.2	109.8	116.4	134.1	100.9	99.7
O95870	Phosphatidylserine lipase ABHD16A OS=Homo sapiens OX=9606 GN=ABHD16A PE=1 SV=3	9	4	4	4	558	63.2	8.13	5.75	4	ABHD16A	268.8	0	0	81	279.3	0	270.2	100.7	0	0
Q5VST6	Alpha/beta hydrolase domain-containing protein 17B OS=Homo sapiens OX=9606 GN=ABHD17B PE=1 SV=1	11	2	2	2	288	32.2	6.29	3.33	2	ABHD17B	136.4	0	299.7	433.4	0	0	0	130.5	0	0
Q8WU67	Phospholipase ABHD3 OS=Homo sapiens OX=9606 GN=ABHD3 PE=2 SV=2	10	2	2	2	409	46	7.17	5.97	2	ABHD3	27.8	70.6	92.7	58.6	126.4	78.2	146.8	111.1	133	154.7
Q8WTS1	1-acylglycerol-3-phosphate O-acyltransferase ABHD5 OS=Homo sapiens OX=9606 GN=ABHD5 PE=1 SV=1	4	1	1	1	349	39.1	6.61	2.65	1	ABHD5	0	0	592.6	407.4	0	0	0	0	0	0
Q9BV23	Monoacylglycerol lipase ABHD6 OS=Homo sapiens OX=9606 GN=ABHD6 PE=1 SV=1	8	2	2	2	337	38.3	8.41	6.78	2	ABHD6	143.2	134.6	83.6	89.6	56.4	90.5	112.5	101.5	111.2	77
Q8IZP0	Abl interactor 1 OS=Homo sapiens OX=9606 GN=ABI1 PE=1 SV=4	17	8	9	5	508	55	7.06	17.13	8	ABI1	95.8	99.2	106.5	102.4	99.9	94.8	104.2	96.9	92.9	107.3
Q9NYB9	Abl interactor 2 OS=Homo sapiens OX=9606 GN=ABI2 PE=1 SV=1	14	7	7	4	513	55.6	6.16	11.61	7	ABI2	92.6	100	73.9	84.9	139.1	97.3	106.6	105.1	106.3	94.2
P00519	Tyrosine-protein kinase ABL1 OS=Homo sapiens OX=9606 GN=ABL1 PE=1 SV=4	6	5	5	5	1130	122.8	8.66	4.84	5	ABL1	131.5	119.6	154.7	105	60.5	78.7	78.2	94.9	78.5	98.4
P42684	Tyrosine-protein kinase ABL2 OS=Homo sapiens OX=9606 GN=ABL2 PE=1 SV=1	3	3	3	3	1182	128.3	8.07	4.73	3	ABL2	136.8	170.9	159.2	222	0	0	150	161.1	0	0
O14639	Actin-binding LIM protein 1 OS=Homo sapiens OX=9606 GN=ABLIM1 PE=1 SV=3	11	9	11	8	778	87.6	8.59	14.29	9	ABLIM1	96.3	101.9	112.6	114.9	86.3	116.3	87.9	79	103.3	101.7
Q12979	Active breakpoint cluster region-related protein OS=Homo sapiens OX=9606 GN=ABR PE=1 SV=2	8	5	6	4	859	97.5	6.55	12.23	5	ABR	107.7	105	82.3	50.6	145.3	117.9	86.4	117.3	72.6	115
Q9P1F3	Costars family protein ABRACL OS=Homo sapiens OX=9606 GN=ABRACL PE=1 SV=1	16	1	4	1	81	9.1	6.29	12.28	1	ABRACL	74.5	69	102.1	110.3	67.6	115.1	112.2	127.6	101.2	120.3
Q15018	BRISC complex subunit Abraxas 2 OS=Homo sapiens OX=9606 GN=ABRAXAS2 PE=1 SV=2	30	11	13	11	415	46.9	6.21	33.76	11	ABRAXAS2	95.4	103.5	95	94.7	122.7	99	99.2	95.5	101.7	93.4
Q9ULW3	Activator of basal transcription 1 OS=Homo sapiens OX=9606 GN=ABT1 PE=1 SV=1	29	7	9	7	272	31.1	9.88	11.09	7	ABT1	169.2	173.2	161.8	147.3	55.4	63.3	56.8	59.7	54.6	58.7
Q969K4	Ankyrin repeat and BTB/POZ domain-containing protein 1 OS=Homo sapiens OX=9606 GN=ABTB1 PE=1 SV=1	4	2	2	2	478	53.9	5.33	2.28	2	ABTB1	57.7	56.9	83.3	79.5	148.3	131.4	120.6	73	121.1	128.1
Q8N961	Ankyrin repeat and BTB/POZ domain-containing protein 2 OS=Homo sapiens OX=9606 GN=ABTB2 PE=2 SV=2	5	4	5	4	1025	113.6	6.29	7.12	4	ABTB2	0	0	520.5	0	0	0	479.5	0	0	0
P09110	3-ketoacyl-CoA thiolase, peroxisomal OS=Homo sapiens OX=9606 GN=ACAA1 PE=1 SV=2	36	10	11	10	424	44.3	8.44	38.86	10	ACAA1	90.9	100.5	83.4	88.9	107.1	101	109.5	106.6	107.4	104.7
P42765	3-ketoacyl-CoA thiolase, mitochondrial OS=Homo sapiens OX=9606 GN=ACAA2 PE=1 SV=2	48	14	21	14	397	41.9	8.09	59.22	14	ACAA2	101	90.5	88.6	84.4	106	111.2	100.3	106.4	101	110.4
Q13085	Acetyl-CoA carboxylase 1 OS=Homo sapiens OX=9606 GN=ACACA PE=1 SV=2	23	44	60	38	2346	265.4	6.37	121.67	44	ACACA	115.7	119.5	79.4	88.8	97.2	100.8	99.9	99.1	102.7	96.9
O00763	Acetyl-CoA carboxylase 2 OS=Homo sapiens OX=9606 GN=ACACB PE=1 SV=3	5	9	12	3	2458	276.4	6.49	11.41	9	ACACB	0	0	0	0	0	1000	0	0	0	0
Q6JQN1	Acyl-CoA dehydrogenase family member 10 OS=Homo sapiens OX=9606 GN=ACAD10 PE=1 SV=1	2	1	1	1	1059	118.8	8.06	2.46	1	ACAD10	28.7	71.6	61.5	46.1	332.5	97.7	134.3	103.7	72.5	51.4
Q709F0	Acyl-CoA dehydrogenase family member 11 OS=Homo sapiens OX=9606 GN=ACAD11 PE=1 SV=3	7	6	7	6	780	87.2	8.02	9.56	6	ACAD11	107.5	102.6	76.9	66.6	111	106.5	106.9	106	108	108
Q9UKU7	Isobutyryl-CoA dehydrogenase, mitochondrial OS=Homo sapiens OX=9606 GN=ACAD8 PE=1 SV=1	20	7	8	7	415	45	7.85	15.57	7	ACAD8	88.9	97	94.2	87.7	107.6	105.4	102.4	104.7	111.5	100.6
Q9H845	Complex I assembly factor ACAD9, mitochondrial OS=Homo sapiens OX=9606 GN=ACAD9 PE=1 SV=1	34	18	24	18	621	68.7	7.96	43.4	18	ACAD9	100.1	102.3	76.2	75.7	99.6	107.5	112.6	104.9	110.6	110.6
P11310	Medium-chain specific acyl-CoA dehydrogenase, mitochondrial OS=Homo sapiens OX=9606 GN=ACADM PE=1 SV=1	56	23	40	23	421	46.6	8.37	76.24	23	ACADM	100.8	87.4	77.8	74.6	106.9	112.2	106.4	110.5	108.1	115.4
P16219	Short-chain specific acyl-CoA dehydrogenase, mitochondrial OS=Homo sapiens OX=9606 GN=ACADS PE=1 SV=1	26	8	16	8	412	44.3	7.99	40.42	8	ACADS	78.5	91	75.3	82.2	131.1	108.3	106.2	107.4	111.5	108.4
P45954	Short/branched chain specific acyl-CoA dehydrogenase, mitochondrial OS=Homo sapiens OX=9606 GN=ACADSB PE=1 SV=1	29	12	13	12	432	47.5	6.99	23.17	12	ACADSB	100.7	90.1	83.3	81.6	102.5	112.8	104.3	103.4	107.2	114
P49748	Very long-chain specific acyl-CoA dehydrogenase, mitochondrial OS=Homo sapiens OX=9606 GN=ACADVL PE=1 SV=1	20	12	17	12	655	70.3	8.75	21.39	12	ACADVL	83.6	93.1	90	89.1	106.1	112.9	106.1	101.6	115.9	101.5
Q15057	Arf-GAP with coiled-coil, ANK repeat and PH domain-containing protein 2 OS=Homo sapiens OX=9606 GN=ACAP2 PE=1 SV=3	14	10	12	10	778	88	6.8	26.43	10	ACAP2	95.7	106.7	85.8	91.3	79.4	111.6	109.8	107.9	98.3	113.5
P24752	Acetyl-CoA acetyltransferase, mitochondrial OS=Homo sapiens OX=9606 GN=ACAT1 PE=1 SV=1	56	24	92	24	427	45.2	8.85	211.36	24	ACAT1	90.7	83.2	83.5	77.5	107.8	113.4	110.9	110.8	107.8	114.4
Q9BWD1	Acetyl-CoA acetyltransferase, cytosolic OS=Homo sapiens OX=9606 GN=ACAT2 PE=1 SV=2	54	16	30	16	397	41.3	6.92	61.11	16	ACAT2	87.7	94.3	93.2	94.7	105.1	105	107	105.5	102.9	104.6
Q9H3P7	Golgi resident protein GCP60 OS=Homo sapiens OX=9606 GN=ACBD3 PE=1 SV=4	39	14	26	14	528	60.6	5.06	65.85	14	ACBD3	110.9	107	120	126.2	92.5	88.4	83.7	92	92.7	86.5
Q5T8D3	Acyl-CoA-binding domain-containing protein 5 OS=Homo sapiens OX=9606 GN=ACBD5 PE=1 SV=1	6	3	3	3	534	60.1	5.33	7.89	3	ACBD5	106.9	123.1	101.7	132.7	107.1	94.3	95.9	81.5	59.7	97.1
Q9BR61	Acyl-CoA-binding domain-containing protein 6 OS=Homo sapiens OX=9606 GN=ACBD6 PE=1 SV=1	19	5	7	5	282	31.1	5.11	14.68	5	ACBD6	115.6	125.1	135.5	124.8	105.3	75.2	86.1	83.5	75.7	73
Q9UKV3	Apoptotic chromatin condensation inducer in the nucleus OS=Homo sapiens OX=9606 GN=ACIN1 PE=1 SV=2	32	42	71	41	1341	151.8	6.43	105.4	42	ACIN1	105.5	107	115	111	97	94.8	93	90.3	94.5	91.9
P53396	ATP-citrate synthase OS=Homo sapiens OX=9606 GN=ACLY PE=1 SV=3	49	48	171	48	1101	120.8	7.33	358.96	48	ACLY	91.1	93	77.5	79.7	98.4	109.5	108.6	111.9	115.9	114.4
P21399	Cytoplasmic aconitate hydratase OS=Homo sapiens OX=9606 GN=ACO1 PE=1 SV=3	32	22	31	22	889	98.3	6.68	60.42	22	ACO1	86.7	89.6	75.4	75.5	114.1	104.2	116.7	109.6	111.5	116.7
Q99798	Aconitate hydratase, mitochondrial OS=Homo sapiens OX=9606 GN=ACO2 PE=1 SV=2	53	35	88	35	780	85.4	7.61	183.74	35	ACO2	90.2	87.6	82.7	83.2	108.2	112.9	107.4	108.9	107.2	111.5
Q86TX2	Acyl-coenzyme A thioesterase 1 OS=Homo sapiens OX=9606 GN=ACOT1 PE=1 SV=1	38	15	28	15	421	46.2	7.34	62.34	15	ACOT1	90.1	91.3	107.6	99.9	113.3	99	108.6	95	97.9	97.3
Q9NPJ3	Acyl-coenzyme A thioesterase 13 OS=Homo sapiens OX=9606 GN=ACOT13 PE=1 SV=1	51	5	34	5	140	15	9.14	49.54	5	ACOT13	113.7	94.3	81.9	64.9	99.7	112	103.1	107.1	106.7	116.6
O00154	Cytosolic acyl coenzyme A thioester hydrolase OS=Homo sapiens OX=9606 GN=ACOT7 PE=1 SV=3	36	13	29	13	380	41.8	8.54	36.36	13	ACOT7	76	78.9	74.3	75	137.4	109.2	114.9	119.5	108.5	106.4
O14734	Acyl-coenzyme A thioesterase 8 OS=Homo sapiens OX=9606 GN=ACOT8 PE=1 SV=1	6	1	1	1	319	35.9	7.56	3.57	1	ACOT8	62.6	106.4	124.7	64	101.5	105.7	157	62	96.7	119.5
Q9Y305	Acyl-coenzyme A thioesterase 9, mitochondrial OS=Homo sapiens OX=9606 GN=ACOT9 PE=1 SV=2	29	12	19	12	439	49.9	8.6	27.58	12	ACOT9	90.6	93.8	113.8	93.6	108.5	95.4	102.5	96.8	100.5	104.5
Q15067	Peroxisomal acyl-coenzyme A oxidase 1 OS=Homo sapiens OX=9606 GN=ACOX1 PE=1 SV=3	17	9	10	9	660	74.4	8.16	26.36	9	ACOX1	122.8	121.4	120.1	119.3	78.8	90.4	89.7	86.8	83	87.7
O15254	Peroxisomal acyl-coenzyme A oxidase 3 OS=Homo sapiens OX=9606 GN=ACOX3 PE=1 SV=2	7	4	5	4	700	77.6	7.25	8.47	4	ACOX3	122.5	86.7	91.1	101.2	107.8	103.9	90.5	100.8	96.8	98.7
Q9NUZ1	Acyl-coenzyme A oxidase-like protein OS=Homo sapiens OX=9606 GN=ACOXL PE=2 SV=3	3	1	3	1	547	61.8	8.53	4.93	1	ACOXL	27	128.2	41.8	38.3	295.3	66	178	108.3	77.1	40
P24666	Low molecular weight phosphotyrosine protein phosphatase OS=Homo sapiens OX=9606 GN=ACP1 PE=1 SV=3	58	10	17	10	158	18	6.74	41.9	10	ACP1	77.6	76.3	95.4	92.8	113.6	104.7	116.1	110.8	103	109.7
P11117	Lysosomal acid phosphatase OS=Homo sapiens OX=9606 GN=ACP2 PE=1 SV=3	6	2	2	2	423	48.3	6.74	6.02	2	ACP2	93.8	122.4	67	52.9	129	100.5	140	103.4	96.7	94.4
Q96CM8	Medium-chain acyl-CoA ligase ACSF2, mitochondrial OS=Homo sapiens OX=9606 GN=ACSF2 PE=1 SV=2	12	7	8	7	615	68.1	7.55	15.97	7	ACSF2	91.1	111.2	65.9	63.1	130.3	112.8	112.5	107.6	97.6	107.9
Q4G176	Malonate--CoA ligase ACSF3, mitochondrial OS=Homo sapiens OX=9606 GN=ACSF3 PE=1 SV=3	25	12	14	12	576	64.1	8.37	20.66	12	ACSF3	101.8	122.8	67.9	74.1	132.3	97.1	103.7	95.6	102.3	102.4
P33121	Long-chain-fatty-acid--CoA ligase 1 OS=Homo sapiens OX=9606 GN=ACSL1 PE=1 SV=1	19	10	14	10	698	77.9	7.15	23.14	10	ACSL1	86	101.3	127.1	114.7	108.6	88	84.5	90.1	104.4	95.3
O95573	Fatty acid CoA ligase Acsl3 OS=Homo sapiens OX=9606 GN=ACSL3 PE=1 SV=3	32	20	30	17	720	80.4	8.38	59.78	20	ACSL3	108.9	102.6	108.3	108.6	90.6	98.8	95.1	91.2	95.9	100.1
O60488	Long-chain-fatty-acid--CoA ligase 4 OS=Homo sapiens OX=9606 GN=ACSL4 PE=1 SV=2	38	21	31	18	711	79.1	8.38	61.9	21	ACSL4	95.3	92.2	97.5	99.6	96.2	102.5	99.1	105.8	104.7	107
Q9NR19	Acetyl-coenzyme A synthetase, cytoplasmic OS=Homo sapiens OX=9606 GN=ACSS2 PE=1 SV=1	7	5	6	5	701	78.5	6.46	9.71	5	ACSS2	79.6	86	34.7	70.3	136.2	137.5	109.6	152.4	103.6	90.1
Q9H6R3	Acyl-CoA synthetase short-chain family member 3, mitochondrial OS=Homo sapiens OX=9606 GN=ACSS3 PE=1 SV=1	7	4	6	4	686	74.7	8.63	17.82	4	ACSS3	123.9	89.1	83.1	81.5	91.6	106.8	110.5	97.8	103.6	111.9
P68133	Actin, alpha skeletal muscle OS=Homo sapiens OX=9606 GN=ACTA1 PE=1 SV=1	40	18	529	3	377	42	5.39	853.89	18	ACTA1	94.4	76	106.5	97.1	94.8	105.9	97.1	107.1	108.9	112.3
P60709	Actin, cytoplasmic 1 OS=Homo sapiens OX=9606 GN=ACTB PE=1 SV=1	77	29	714	10	375	41.7	5.48	1414.08	29	ACTB	85.1	89.8	94.1	91.7	113.3	105.5	108.4	104.8	104.7	102.6
Q562R1	Beta-actin-like protein 2 OS=Homo sapiens OX=9606 GN=ACTBL2 PE=1 SV=2	27	12	146	4	376	42	5.59	275.21	12	ACTBL2	61.5	87.3	0	196	0	149	168.4	279.6	58.1	0
O96019	Actin-like protein 6A OS=Homo sapiens OX=9606 GN=ACTL6A PE=1 SV=1	41	16	27	16	429	47.4	5.6	63.91	16	ACTL6A	95.3	99.4	92	88.7	121	99.9	104.2	105.4	95.9	98.2
P12814	Alpha-actinin-1 OS=Homo sapiens OX=9606 GN=ACTN1 PE=1 SV=2	60	49	141	25	892	103	5.41	275.13	49	ACTN1	95.8	88.9	91.6	90.3	100.7	107.8	103.6	106.1	106.3	109
O43707	Alpha-actinin-4 OS=Homo sapiens OX=9606 GN=ACTN4 PE=1 SV=2	74	66	194	42	911	104.8	5.44	413.05	66	ACTN4	96	96.3	104.1	101.1	101.7	98.8	101.8	100.1	100.7	99.4
Q9NZ32	Actin-related protein 10 OS=Homo sapiens OX=9606 GN=ACTR10 PE=1 SV=1	22	7	7	7	417	46.3	7.37	12.95	7	ACTR10	121.6	113.2	104.9	80.5	94.4	99.1	83.6	104.5	98.4	99.9
P61163	Alpha-centractin OS=Homo sapiens OX=9606 GN=ACTR1A PE=1 SV=1	44	14	40	8	376	42.6	6.64	78.03	14	ACTR1A	93.8	93.3	92	88.8	96	102.6	106.5	108.9	106.7	111.5
P42025	Beta-centractin OS=Homo sapiens OX=9606 GN=ACTR1B PE=1 SV=1	28	9	14	4	376	42.3	6.4	34.19	9	ACTR1B	80.5	101.9	80.2	72.9	91.4	108.7	113.8	112	132	106.6
P61160	Actin-related protein 2 OS=Homo sapiens OX=9606 GN=ACTR2 PE=1 SV=1	33	13	45	12	394	44.7	6.74	96.34	13	ACTR2	96.8	107.3	91.5	90.5	104.3	100	101.6	100.3	104.6	103.1
P61158	Actin-related protein 3 OS=Homo sapiens OX=9606 GN=ACTR3 PE=1 SV=3	44	17	51	14	418	47.3	5.88	101.55	17	ACTR3	94.9	89.4	92	91.7	99.6	106	104.7	106.3	105.6	109.8
Q9P1U1	Actin-related protein 3B OS=Homo sapiens OX=9606 GN=ACTR3B PE=2 SV=1	12	4	11	1	418	47.6	5.88	16.7	4	ACTR3B	92.6	109.7	55.8	75.5	140.9	109.9	130	86.1	93.7	105.8
Q9H9F9	Actin-related protein 5 OS=Homo sapiens OX=9606 GN=ACTR5 PE=1 SV=2	16	7	8	7	607	68.3	5.27	15.6	7	ACTR5	109.2	105	121.8	94	108.3	96	83.9	93.6	91.5	96.6
Q9GZN1	Actin-related protein 6 OS=Homo sapiens OX=9606 GN=ACTR6 PE=1 SV=1	15	5	5	5	396	45.8	5.03	8.52	5	ACTR6	112.4	127.2	113.7	91.3	108	82.1	83.6	98.3	94.5	88.9
Q9H981	Actin-related protein 8 OS=Homo sapiens OX=9606 GN=ACTR8 PE=1 SV=2	15	8	11	8	624	70.4	7.78	32.62	8	ACTR8	124.9	149.2	115.6	122.3	98.3	83.3	76	77.1	76.3	77
P27037	Activin receptor type-2A OS=Homo sapiens OX=9606 GN=ACVR2A PE=1 SV=1	5	2	2	2	513	57.8	5.92	0	2	ACVR2A	0	0	0	0	0	0	0	0	0	1000
Q03154	Aminoacylase-1 OS=Homo sapiens OX=9606 GN=ACY1 PE=1 SV=1	19	6	6	6	408	45.9	6.18	15.4	6	ACY1	84.9	99.4	71.7	82.9	92.6	125.6	112.3	110.7	93.1	126.8
P07311	Acylphosphatase-1 OS=Homo sapiens OX=9606 GN=ACYP1 PE=1 SV=2	59	6	7	6	99	11.3	9.31	13.19	6	ACYP1	90.6	98.6	82.4	85.3	106.9	101.4	129.8	122.2	79.6	103.3
P00813	Adenosine deaminase OS=Homo sapiens OX=9606 GN=ADA PE=1 SV=3	7	2	2	2	363	40.7	5.95	2.02	2	ADA	95	88.7	81.3	90.2	86.6	93.1	108.1	109.6	137.6	109.7
O14672	Disintegrin and metalloproteinase domain-containing protein 10 OS=Homo sapiens OX=9606 GN=ADAM10 PE=1 SV=1	15	8	9	8	748	84.1	7.77	11.98	8	ADAM10	122.8	122	91.6	95.5	115.3	87.4	92.6	90.7	75.5	106.6
Q13444	Disintegrin and metalloproteinase domain-containing protein 15 OS=Homo sapiens OX=9606 GN=ADAM15 PE=1 SV=4	2	2	2	2	863	92.9	6.73	2.04	2	ADAM15	0	0	0	0	0	0	0	1000	0	0
P78536	Disintegrin and metalloproteinase domain-containing protein 17 OS=Homo sapiens OX=9606 GN=ADAM17 PE=1 SV=1	5	4	5	4	824	93	5.76	7.49	4	ADAM17	150.9	126	136.9	123.6	84.2	74	60.3	86.8	77.5	79.7
Q13443	Disintegrin and metalloproteinase domain-containing protein 9 OS=Homo sapiens OX=9606 GN=ADAM9 PE=1 SV=1	10	7	10	7	819	90.5	7.52	11.14	7	ADAM9	118.8	126.6	138.6	132.8	69.6	79.8	63.7	93.9	71.1	105.1
O15204	ADAM DEC1 OS=Homo sapiens OX=9606 GN=ADAMDEC1 PE=1 SV=2	2	1	1	1	470	52.7	7.34	0	1	ADAMDEC1	145.4	119.8	132.1	55.4	96.8	105.8	68.9	77.1	116.9	81.9
Q8TE58	A disintegrin and metalloproteinase with thrombospondin motifs 15 OS=Homo sapiens OX=9606 GN=ADAMTS15 PE=2 SV=1	1	1	1	1	950	103.2	8.57	0	1	ADAMTS15	86.2	120.9	82.6	73.2	136.1	102.5	109.6	111.7	87.1	90
Q8TE60	A disintegrin and metalloproteinase with thrombospondin motifs 18 OS=Homo sapiens OX=9606 GN=ADAMTS18 PE=1 SV=3	2	3	3	2	1221	135.1	8.54	3.66	3	ADAMTS18	73.8	70	71.2	67.2	107.2	129.1	139.4	111.1	115.1	115.8
Q6ZMM2	ADAMTS-like protein 5 OS=Homo sapiens OX=9606 GN=ADAMTSL5 PE=1 SV=3	2	1	1	1	481	53.2	8.19	0	1	ADAMTSL5	134.3	112.5	140	168.2	72.9	61.3	103.4	68.3	89.1	49.9
P55265	Double-stranded RNA-specific adenosine deaminase OS=Homo sapiens OX=9606 GN=ADAR PE=1 SV=4	43	49	95	49	1226	136	8.65	190.31	49	ADAR	116.3	123	123.5	121.2	89.8	87.6	87	83.9	87.7	79.9
Q96EY9	Probable inactive tRNA-specific adenosine deaminase-like protein 3 OS=Homo sapiens OX=9606 GN=ADAT3 PE=1 SV=1	15	5	5	5	351	38	7.88	0	5	ADAT3	88.9	112.8	140.7	128.7	163.3	90.4	89.8	69.6	69.6	46.1
Q86TW2	AarF domain-containing protein kinase 1 OS=Homo sapiens OX=9606 GN=ADCK1 PE=1 SV=2	3	1	1	1	530	60.5	8.6	2.02	1	ADCK1	81.5	0	0	124.2	176.8	86.6	143.7	120.6	178.9	87.8
P35611	Alpha-adducin OS=Homo sapiens OX=9606 GN=ADD1 PE=1 SV=2	30	21	27	19	737	80.9	5.83	51.22	21	ADD1	116.7	126.6	95	93.4	96.1	93.1	93.9	94.5	98.1	92.6
P35612	Beta-adducin OS=Homo sapiens OX=9606 GN=ADD2 PE=1 SV=3	17	9	12	7	726	80.8	5.92	29.52	9	ADD2	122.5	129.6	87.3	83.2	104.6	97.2	88	99.3	97.8	90.4
Q9UEY8	Gamma-adducin OS=Homo sapiens OX=9606 GN=ADD3 PE=1 SV=1	21	14	16	13	706	79.1	6.32	34.44	14	ADD3	118.2	111.5	82.9	86	99.1	101	82.3	102.8	111	105.3
O60241	Adhesion G protein-coupled receptor B2 OS=Homo sapiens OX=9606 GN=ADGRB2 PE=1 SV=2	0	1	1	1	1585	172.5	7.42	0	1	ADGRB2	50.5	171.8	74.8	70.5	157.5	101.6	141.5	97.6	77.8	56.4
Q8IZF7	Adhesion G-protein coupled receptor F2 OS=Homo sapiens OX=9606 GN=ADGRF2 PE=2 SV=1	3	1	1	1	708	78.5	8.1	0	1	ADGRF2P	0	0	0	275.3	0	260	0	249.8	0	214.9
O95490	Adhesion G protein-coupled receptor L2 OS=Homo sapiens OX=9606 GN=ADGRL2 PE=1 SV=2	9	7	8	7	1459	163.2	6.43	12.27	7	ADGRL2	157.7	135.9	153.9	113	73.3	72.1	67.6	39.5	89.9	97
Q9HAR2	Adhesion G protein-coupled receptor L3 OS=Homo sapiens OX=9606 GN=ADGRL3 PE=1 SV=2	2	3	3	3	1447	161.7	6.44	2.41	3	ADGRL3	131.2	143	82.9	51.2	94.1	92.4	97.2	92.3	129.8	85.9
P11766	Alcohol dehydrogenase class-3 OS=Homo sapiens OX=9606 GN=ADH5 PE=1 SV=4	35	13	22	13	374	39.7	7.49	36.57	13	ADH5	85.3	82.1	91.4	97	93.9	108.7	107.7	107.5	113.7	112.6
Q9BV57	Acireductone dioxygenase OS=Homo sapiens OX=9606 GN=ADI1 PE=1 SV=1	36	6	12	6	179	21.5	5.68	15.36	6	ADI1	116.8	87.4	104.2	101	88.4	97.2	80.9	107.5	100.9	115.4
Q15848	Adiponectin OS=Homo sapiens OX=9606 GN=ADIPOQ PE=1 SV=1	6	1	1	1	244	26.4	5.74	0	1	ADIPOQ	0	0	0	0	0	1000	0	0	0	0
Q9GZN8	UPF0687 protein C20orf27 OS=Homo sapiens OX=9606 GN=C20orf27 PE=1 SV=3	32	5	9	5	174	19.3	6.84	17.54	5	ADISSP	81.5	83.9	82.1	87	102.1	115.9	111	113.2	110.9	112.4
P55263	Adenosine kinase OS=Homo sapiens OX=9606 GN=ADK PE=1 SV=2	32	11	20	11	362	40.5	6.7	47.77	11	ADK	88.2	76.8	80	82.9	98.7	113.4	105.5	123.4	115.9	115.2
Q9H2P0	Activity-dependent neuroprotector homeobox protein OS=Homo sapiens OX=9606 GN=ADNP PE=1 SV=1	35	34	50	34	1102	123.5	7.34	83.96	34	ADNP	127.5	127.5	148.6	140.2	81.1	82.1	75.8	68.7	75	73.4
Q6IQ32	Activity-dependent neuroprotector homeobox protein 2 OS=Homo sapiens OX=9606 GN=ADNP2 PE=1 SV=1	3	3	3	3	1131	122.8	9.16	8.99	3	ADNP2	126.2	139.6	108	112	87.1	84.9	98.6	88.7	79.7	75.2
Q96SZ5	2-aminoethanethiol dioxygenase OS=Homo sapiens OX=9606 GN=ADO PE=1 SV=2	23	6	8	6	270	29.7	6.04	11.38	6	ADO	100.5	123	84.5	88.8	129.7	99.4	98.4	97.8	89	88.8
Q9BRR6	ADP-dependent glucokinase OS=Homo sapiens OX=9606 GN=ADPGK PE=1 SV=1	21	7	9	7	497	54.1	6.2	23.46	7	ADPGK	96.4	106.7	77.1	72	128.1	95	122.9	104.1	104.2	93.4
Q9NX46	ADP-ribosylhydrolase ARH3 OS=Homo sapiens OX=9606 GN=ADPRS PE=1 SV=1	32	8	12	8	363	38.9	5.07	31.04	8	ADPRS	106.6	93.4	96.5	104.8	114.5	95.5	102.3	94.4	91.7	100.3
Q16186	Proteasomal ubiquitin receptor ADRM1 OS=Homo sapiens OX=9606 GN=ADRM1 PE=1 SV=2	26	10	20	10	407	42.1	5.07	32.94	10	ADRM1	96.7	84.5	120	116.4	102.1	95.1	93.3	96.5	95.1	100.4
P30566	Adenylosuccinate lyase OS=Homo sapiens OX=9606 GN=ADSL PE=1 SV=2	39	20	89	20	484	54.9	7.11	226.59	20	ADSL	90	88.8	73.7	77.5	109.5	114.9	113.4	113.2	109.5	109.5
P30520	Adenylosuccinate synthetase isozyme 2 OS=Homo sapiens OX=9606 GN=ADSS2 PE=1 SV=3	43	17	37	16	456	50.1	6.55	80.76	17	ADSS2	92.8	105.2	80.4	83.5	117.6	102.8	112.4	105.1	100.8	99.3
Q8N556	Actin filament-associated protein 1 OS=Homo sapiens OX=9606 GN=AFAP1 PE=1 SV=2	8	5	5	5	730	80.7	8.68	0	5	AFAP1	357.8	0	344.6	0	0	0	297.7	0	0	0
P55196	Afadin OS=Homo sapiens OX=9606 GN=AFDN PE=1 SV=3	29	44	60	43	1824	206.7	6.47	124.09	44	AFDN	101.7	105	101.6	97.2	102.7	100	97.7	94.8	101.6	97.7
P51825	AF4/FMR2 family member 1 OS=Homo sapiens OX=9606 GN=AFF1 PE=1 SV=1	3	4	4	4	1210	131.3	9.2	3.15	4	AFF1	110.3	80.7	112	129.5	101.6	100.7	81.4	101.3	91.9	90.7
Q9UHB7	AF4/FMR2 family member 4 OS=Homo sapiens OX=9606 GN=AFF4 PE=1 SV=1	13	13	15	13	1163	127.4	9.31	18.87	13	AFF4	91.6	86	116.3	118.1	102	114.7	101.7	96.2	95.5	77.9
Q8NB90	Ribosome biogenesis protein SPATA5 OS=Homo sapiens OX=9606 GN=SPATA5 PE=1 SV=3	16	10	14	9	893	97.8	5.66	20.05	10	AFG2A	105.6	101.1	75.6	76.3	119	102.3	93.8	110.8	117.7	97.7
Q9BVQ7	Ribosome biogenesis protein SPATA5L1 OS=Homo sapiens OX=9606 GN=SPATA5L1 PE=1 SV=2	13	7	9	7	753	80.7	8.09	14.26	7	AFG2B	101.1	129.7	95.9	132.9	85.6	84.8	60.4	100.8	92.6	116.3
Q9Y4W6	AFG3-like protein 2 OS=Homo sapiens OX=9606 GN=AFG3L2 PE=1 SV=2	26	24	33	23	797	88.5	8.66	51.9	24	AFG3L2	107.5	104	99.6	98.1	101.6	97	102.5	97.3	93.4	99
P02771	Alpha-fetoprotein OS=Homo sapiens OX=9606 GN=AFP PE=1 SV=1	4	2	3	2	609	68.6	5.68	9.37	2	AFP	113.2	102.8	104.3	78.5	102.8	99.7	106.5	80.3	115.8	96.2
Q6ULP2	Aftiphilin OS=Homo sapiens OX=9606 GN=AFTPH PE=1 SV=3	5	3	3	3	936	102.1	4.54	5.2	3	AFTPH	142.6	158.1	147.3	91.5	113.9	71.8	58.1	66.7	50.9	98.9
P20933	N(4)-(beta-N-acetylglucosaminyl)-L-asparaginase OS=Homo sapiens OX=9606 GN=AGA PE=1 SV=2	15	5	7	5	346	37.2	6.28	12.65	5	AGA	111.9	84.3	81.4	75.9	96.7	109.1	114.5	102	112.3	111.9
Q9UPQ3	Arf-GAP with GTPase, ANK repeat and PH domain-containing protein 1 OS=Homo sapiens OX=9606 GN=AGAP1 PE=1 SV=4	4	3	3	2	857	94.4	7.94	3.99	3	AGAP1	99.9	112.5	79.7	102	82.4	76.1	79.4	80.7	122.1	165.3
Q96P47	Arf-GAP with GTPase, ANK repeat and PH domain-containing protein 3 OS=Homo sapiens OX=9606 GN=AGAP3 PE=1 SV=2	8	7	7	6	875	95	7.97	11.09	7	AGAP3	120.5	168.2	79.9	54.4	106.9	107.7	105.5	84.7	108.8	63.5
Q8NEM8	Cytosolic carboxypeptidase 3 OS=Homo sapiens OX=9606 GN=AGBL3 PE=2 SV=2	1	1	1	1	1001	115.9	8.79	0	1	AGBL3	25.4	125.1	46.1	44.3	297.9	78.1	182.6	93.8	59.5	47.3
P52594	Arf-GAP domain and FG repeat-containing protein 1 OS=Homo sapiens OX=9606 GN=AGFG1 PE=1 SV=2	18	7	12	7	562	58.2	8.63	22.61	7	AGFG1	97.1	95.3	119.9	115.1	104.5	96.1	100	93.3	93	85.8
Q53H12	Acylglycerol kinase, mitochondrial OS=Homo sapiens OX=9606 GN=AGK PE=1 SV=2	50	18	28	18	422	47.1	8.09	65.22	18	AGK	94.6	90.5	95.4	84.5	106.6	105.8	102.8	109.3	102.9	107.6
P35573	Glycogen debranching enzyme OS=Homo sapiens OX=9606 GN=AGL PE=1 SV=3	39	50	80	50	1532	174.7	6.76	183.07	50	AGL	86.7	92.9	77.3	76.9	108.2	106.4	109.6	113.5	115.6	113
Q9UL18	Protein argonaute-1 OS=Homo sapiens OX=9606 GN=AGO1 PE=1 SV=3	12	9	11	3	857	97.2	9.16	27.2	9	AGO1	94.8	129.7	91.2	103.4	142.5	88.4	60.3	80.7	107.7	101.1
Q9UKV8	Protein argonaute-2 OS=Homo sapiens OX=9606 GN=AGO2 PE=1 SV=3	15	12	14	8	859	97.1	9.19	33.8	12	AGO2	104.8	115.2	108.7	109.7	111.1	98	91.2	93.4	87.4	80.5
Q99943	1-acyl-sn-glycerol-3-phosphate acyltransferase alpha OS=Homo sapiens OX=9606 GN=AGPAT1 PE=1 SV=2	11	2	4	2	283	31.7	9.38	8.81	2	AGPAT1	103.7	120.1	78.8	63.8	134.2	83.7	98.1	119	95.4	103.1
O15120	1-acyl-sn-glycerol-3-phosphate acyltransferase beta OS=Homo sapiens OX=9606 GN=AGPAT2 PE=1 SV=1	10	2	3	2	278	30.9	9.01	3.15	2	AGPAT2	0	0	0	0	0	0	0	1000	0	0
Q9NRZ7	1-acyl-sn-glycerol-3-phosphate acyltransferase gamma OS=Homo sapiens OX=9606 GN=AGPAT3 PE=1 SV=1	5	2	2	2	376	43.4	8.72	2.32	2	AGPAT3	145.3	86.2	139.7	44.7	67.9	110.8	78.1	112.3	71.9	143.3
Q9NRZ5	1-acyl-sn-glycerol-3-phosphate acyltransferase delta OS=Homo sapiens OX=9606 GN=AGPAT4 PE=1 SV=1	8	3	5	3	378	44	8.72	6.47	3	AGPAT4	94.2	96.9	102.5	91.3	83.9	110.8	112.1	89.9	123.6	94.8
Q9NUQ2	1-acyl-sn-glycerol-3-phosphate acyltransferase epsilon OS=Homo sapiens OX=9606 GN=AGPAT5 PE=1 SV=3	9	3	4	3	364	42	9.1	8.9	3	AGPAT5	119.4	131.8	92.6	91.5	97.5	87	105.2	101.2	70.6	103.2
O00116	Alkyldihydroxyacetonephosphate synthase, peroxisomal OS=Homo sapiens OX=9606 GN=AGPS PE=1 SV=1	38	20	31	20	658	72.9	7.34	74.35	20	AGPS	98.8	106.4	111.1	106.9	101	97.1	102.6	94.1	92.9	89
O00468	Agrin OS=Homo sapiens OX=9606 GN=AGRN PE=1 SV=6	5	7	14	6	2068	217.2	6.39	22.41	7	AGRN	77.8	90	0	87.3	152.7	73.6	113.3	74.3	188.2	142.8
Q9UPW5	Cytosolic carboxypeptidase 1 OS=Homo sapiens OX=9606 GN=AGTPBP1 PE=1 SV=3	6	7	9	7	1226	138.4	6.15	19.61	7	AGTPBP1	107.1	91.8	87.8	111.5	100.5	96.7	109	100.8	88.8	106.1
Q8WYP5	Protein ELYS OS=Homo sapiens OX=9606 GN=AHCTF1 PE=1 SV=3	20	35	48	35	2266	252.3	6.6	93.72	35	AHCTF1	142.2	139.1	101.5	95.6	99.6	89.1	84.8	79.6	84.6	83.9
P23526	Adenosylhomocysteinase OS=Homo sapiens OX=9606 GN=AHCY PE=1 SV=4	54	25	77	23	432	47.7	6.34	138.88	25	AHCY	81	85.5	83	87.9	105.3	108.3	115	109.5	112.6	111.9
O43865	S-adenosylhomocysteine hydrolase-like protein 1 OS=Homo sapiens OX=9606 GN=AHCYL1 PE=1 SV=2	37	19	29	8	530	58.9	6.89	57.1	19	AHCYL1	78.5	84.5	94.9	98.6	101.4	102.4	109.1	108.8	107.9	113.8
Q96HN2	Adenosylhomocysteinase 3 OS=Homo sapiens OX=9606 GN=AHCYL2 PE=1 SV=1	22	14	21	3	611	66.7	7.36	35.8	14	AHCYL2	101.5	116.4	78.2	67.4	81.5	146.3	92.1	74.2	140.2	102.2
Q5TGY3	AT-hook DNA-binding motif-containing protein 1 OS=Homo sapiens OX=9606 GN=AHDC1 PE=1 SV=1	0	1	1	1	1603	168.2	9.04	1.99	1	AHDC1	216.2	154.3	156.5	251.5	221.5	0	0	0	0	0
Q8N157	Jouberin OS=Homo sapiens OX=9606 GN=AHI1 PE=1 SV=1	2	1	1	1	1196	137	7.12	4.95	1	AHI1	0	326.2	0	0	0	0	0	0	382	291.7
Q09666	Neuroblast differentiation-associated protein AHNAK OS=Homo sapiens OX=9606 GN=AHNAK PE=1 SV=2	25	53	71	53	5890	628.7	6.15	152.95	53	AHNAK	127.6	105.2	89.8	93	83.2	100.5	92.7	99.9	101.2	106.9
Q8IVF2	Protein AHNAK2 OS=Homo sapiens OX=9606 GN=AHNAK2 PE=1 SV=2	2	6	6	6	5795	616.2	5.36	4.09	6	AHNAK2	114.2	95.1	101.6	67.5	109.7	91.9	90	69.6	101.6	158.8
O95433	Activator of 90 kDa heat shock protein ATPase homolog 1 OS=Homo sapiens OX=9606 GN=AHSA1 PE=1 SV=1	74	22	74	22	338	38.3	5.53	152.11	22	AHSA1	87	90.7	111.5	112.6	104.6	97.4	97	104.2	97.4	97.7
P02765	Alpha-2-HS-glycoprotein OS=Homo sapiens OX=9606 GN=AHSG PE=1 SV=2	9	5	32	5	367	39.3	5.72	26.35	5	AHSG	112.1	97.3	105.7	86.1	89.6	110.2	99.5	81.8	114.1	103.6
Q96BJ3	Axin interactor, dorsalization-associated protein OS=Homo sapiens OX=9606 GN=AIDA PE=1 SV=1	17	4	5	4	306	35	6.55	14.01	4	AIDA	128.1	112.1	101.5	106	84.7	93.2	86.3	92.7	95.1	100.4
Q9BQI0	Allograft inflammatory factor 1-like OS=Homo sapiens OX=9606 GN=AIF1L PE=1 SV=1	15	3	6	2	150	17.1	7.2	3.58	3	AIF1L	120.3	99.2	80.3	65.1	79.5	101	95.4	140.8	114.1	104.2
O95831	Apoptosis-inducing factor 1, mitochondrial OS=Homo sapiens OX=9606 GN=AIFM1 PE=1 SV=1	43	21	65	21	613	66.9	8.95	150.47	21	AIFM1	102.1	101.6	94.3	85.5	103.1	104.2	97.1	103.3	105.8	103
Q12904	Aminoacyl tRNA synthase complex-interacting multifunctional protein 1 OS=Homo sapiens OX=9606 GN=AIMP1 PE=1 SV=2	55	15	31	13	312	34.3	8.43	68.85	15	AIMP1	87.3	85.8	89.8	89.8	110.4	109.3	108.6	109.4	105.8	103.8
Q13155	Aminoacyl tRNA synthase complex-interacting multifunctional protein 2 OS=Homo sapiens OX=9606 GN=AIMP2 PE=1 SV=2	62	15	29	15	320	35.3	8.22	72.65	15	AIMP2	106.7	115.4	82.1	82	108.8	94	105.4	101.4	104.1	100
O00170	AH receptor-interacting protein OS=Homo sapiens OX=9606 GN=AIP PE=1 SV=3	45	12	20	12	330	37.6	6.42	58.63	12	AIP	99.6	85.5	94.8	92.2	108.3	102.9	106.5	106.6	96.6	107
C9J069	Apical junction component 1 homolog OS=Homo sapiens OX=9606 GN=AJM1 PE=3 SV=1	2	1	1	1	976	106.6	9.03	2.35	1	AJM1	105	67.7	112.3	114.3	93.2	96.5	72.1	119.8	80.4	138.7
P00568	Adenylate kinase isoenzyme 1 OS=Homo sapiens OX=9606 GN=AK1 PE=1 SV=3	56	11	21	11	194	21.6	8.63	25.06	11	AK1	71.4	77.1	84.5	81.7	118.8	106.4	114.5	119.9	110.3	115.5
P54819	Adenylate kinase 2, mitochondrial OS=Homo sapiens OX=9606 GN=AK2 PE=1 SV=2	56	15	83	15	239	26.5	7.81	187.23	15	AK2	97.4	87.9	94	83.1	112.2	109.5	103	105.4	101.1	106.3
Q9UIJ7	GTP:AMP phosphotransferase AK3, mitochondrial OS=Homo sapiens OX=9606 GN=AK3 PE=1 SV=4	50	11	13	11	227	25.6	9.16	25.06	11	AK3	87.3	83.4	99.9	95.8	115.2	102.7	100.2	108.6	103.1	103.7
P27144	Adenylate kinase 4, mitochondrial OS=Homo sapiens OX=9606 GN=AK4 PE=1 SV=1	43	9	21	9	223	25.3	8.4	49.11	9	AK4	97.3	91	97.4	91.8	108.6	98.5	101.7	106.9	98.9	107.8
Q9Y3D8	Adenylate kinase isoenzyme 6 OS=Homo sapiens OX=9606 GN=AK6 PE=1 SV=1	15	2	16	2	172	20	4.58	40.09	2	AK6	102.5	117.7	96.5	98.3	107.9	83	94.3	107.8	87.7	104.2
Q92667	A-kinase anchor protein 1, mitochondrial OS=Homo sapiens OX=9606 GN=AKAP1 PE=1 SV=1	19	17	22	17	903	97.3	4.94	44.86	17	AKAP1	137	129.4	130.2	128.8	76.2	83.2	73.8	73.6	83.2	84.5
O43572	A-kinase anchor protein 10, mitochondrial OS=Homo sapiens OX=9606 GN=AKAP10 PE=1 SV=2	2	1	1	1	662	73.8	6.39	2.08	1	AKAP10	0	0	0	0	1000	0	0	0	0	0
Q9UKA4	A-kinase anchor protein 11 OS=Homo sapiens OX=9606 GN=AKAP11 PE=1 SV=1	5	8	8	8	1901	210.4	5.39	14.35	8	AKAP11	116.5	127.4	93.4	106.2	98.1	96.9	93.8	93.4	96	78.1
Q02952	A-kinase anchor protein 12 OS=Homo sapiens OX=9606 GN=AKAP12 PE=1 SV=4	36	45	84	45	1782	191.4	4.41	180.65	45	AKAP12	123.9	107.2	91.7	92	92.8	100.2	92.6	98.3	101	100.5
Q12802	A-kinase anchor protein 13 OS=Homo sapiens OX=9606 GN=AKAP13 PE=1 SV=2	7	13	15	13	2813	307.4	5.24	27.34	13	AKAP13	138.5	145.6	170.7	184.2	75.7	59.6	61.1	58.7	49.6	56.2
Q02040	A-kinase anchor protein 17A OS=Homo sapiens OX=9606 GN=AKAP17A PE=1 SV=2	10	8	12	8	695	80.7	9.73	11.2	8	AKAP17A	96.7	128.1	132.4	118.8	97.4	84	86.7	78	90	87.8
Q5JQC9	A-kinase anchor protein 4 OS=Homo sapiens OX=9606 GN=AKAP4 PE=1 SV=1	2	1	1	1	854	94.4	6.96	0	1	AKAP4	66.6	99.9	58.5	70.1	142.5	112	123.9	116.8	105.7	104
P24588	A-kinase anchor protein 5 OS=Homo sapiens OX=9606 GN=AKAP5 PE=1 SV=3	7	2	2	2	427	47.1	4.93	2.05	2	AKAP5	210.6	0	175.1	0	0	0	244.7	234.6	135.1	0
Q9P0M2	A-kinase anchor protein 7 isoform gamma OS=Homo sapiens OX=9606 GN=AKAP7 PE=1 SV=2	5	1	1	1	348	39.5	6.16	3.16	1	AKAP7	88.4	0	74.6	87.4	180.6	39.2	65.1	159.9	155.4	149.5
O43823	A-kinase anchor protein 8 OS=Homo sapiens OX=9606 GN=AKAP8 PE=1 SV=1	28	14	16	14	692	76.1	5.15	33.12	14	AKAP8	96.4	105.1	147	150.1	99.7	83.1	83.4	78.8	79.6	76.9
Q9ULX6	A-kinase anchor protein 8-like OS=Homo sapiens OX=9606 GN=AKAP8L PE=1 SV=4	24	13	19	13	646	71.6	5.05	29.43	13	AKAP8L	99.6	90.7	143.9	151.8	80.8	88.7	85.3	91.9	84.3	83
Q99996	A-kinase anchor protein 9 OS=Homo sapiens OX=9606 GN=AKAP9 PE=1 SV=4	14	47	57	46	3907	452.7	4.98	100.43	47	AKAP9	101.5	94.9	126.8	129.4	102.8	96.2	87	90.6	88	82.7
P14550	Aldo-keto reductase family 1 member A1 OS=Homo sapiens OX=9606 GN=AKR1A1 PE=1 SV=3	35	12	16	12	325	36.6	6.79	27.46	12	AKR1A1	89.4	82.1	86	92.3	99.6	112.9	105.4	106.3	109.5	116.4
P15121	Aldo-keto reductase family 1 member B1 OS=Homo sapiens OX=9606 GN=AKR1B1 PE=1 SV=3	57	15	50	14	316	35.8	6.98	70.15	15	AKR1B1	72.1	80.3	94.5	94.1	118.4	105.1	116.6	105.8	109.3	103.6
O43488	Aflatoxin B1 aldehyde reductase member 2 OS=Homo sapiens OX=9606 GN=AKR7A2 PE=1 SV=3	24	11	17	11	359	39.6	7.17	21.93	11	AKR7A2	83.4	85.8	88.4	66.5	129.9	103.8	102.1	111.8	121.1	107.3
P31749	RAC-alpha serine/threonine-protein kinase OS=Homo sapiens OX=9606 GN=AKT1 PE=1 SV=2	12	6	6	3	480	55.7	6.07	9.06	6	AKT1	109.3	129.7	100.5	123.8	134	83.5	61.6	94.1	124	39.4
Q96B36	Proline-rich AKT1 substrate 1 OS=Homo sapiens OX=9606 GN=AKT1S1 PE=1 SV=1	27	4	4	4	256	27.4	4.75	7	4	AKT1S1	89.8	94.2	75.4	80.1	117.4	109.2	107.1	109.9	100.6	116.3
P31751	RAC-beta serine/threonine-protein kinase OS=Homo sapiens OX=9606 GN=AKT2 PE=1 SV=2	18	8	8	5	481	55.7	6.37	15.21	8	AKT2	96.8	106.2	93.9	99	101.9	89.6	112.2	97.5	106.6	96.3
P13716	Delta-aminolevulinic acid dehydratase OS=Homo sapiens OX=9606 GN=ALAD PE=1 SV=1	12	3	4	3	330	36.3	6.79	9.85	3	ALAD	85.3	110.6	80.4	82.8	108.7	119.7	116	106.5	104.3	85.7
P13196	5-aminolevulinate synthase, non-specific, mitochondrial OS=Homo sapiens OX=9606 GN=ALAS1 PE=1 SV=2	4	2	2	2	640	70.5	8.46	4.4	2	ALAS1	177.2	155.7	81.9	136.7	88	68.5	54.8	89.3	48	99.9
P02768	Albumin OS=Homo sapiens OX=9606 GN=ALB PE=1 SV=2	9	8	37	8	609	69.3	6.28	52.31	8	ALB	93.5	105.8	94.1	78.6	127.9	104.6	111	86	104.4	94
Q13740	CD166 antigen OS=Homo sapiens OX=9606 GN=ALCAM PE=1 SV=2	20	8	12	8	583	65.1	6.25	27.35	8	ALCAM	104	91.1	89.9	91.5	86	104.2	102.8	109.6	102.9	118.1
Q8IZ83	Aldehyde dehydrogenase family 16 member A1 OS=Homo sapiens OX=9606 GN=ALDH16A1 PE=1 SV=2	20	11	13	11	802	85.1	6.79	28.6	11	ALDH16A1	54.5	106.7	66.8	56.8	173.6	102.4	143	108.8	100.5	86.9
P54886	Delta-1-pyrroline-5-carboxylate synthase OS=Homo sapiens OX=9606 GN=ALDH18A1 PE=1 SV=2	46	35	99	35	795	87.2	7.12	174.18	35	ALDH18A1	99.4	105.6	97.9	101.5	99	100	102.2	96.1	101	97.3
O94788	Retinal dehydrogenase 2 OS=Homo sapiens OX=9606 GN=ALDH1A2 PE=1 SV=3	41	19	25	14	518	56.7	6.05	64.79	19	ALDH1A2	84.1	80.7	83.6	80.7	101.3	107.2	96.6	119.8	117.4	128.8
P30837	Aldehyde dehydrogenase X, mitochondrial OS=Homo sapiens OX=9606 GN=ALDH1B1 PE=1 SV=4	41	20	40	16	517	57.2	6.99	82.46	20	ALDH1B1	122.9	105.4	84.1	78.7	100.1	100.1	100.2	100.9	100.3	107.3
Q3SY69	Mitochondrial 10-formyltetrahydrofolate dehydrogenase OS=Homo sapiens OX=9606 GN=ALDH1L2 PE=1 SV=2	23	17	20	17	923	101.7	6.52	24.9	17	ALDH1L2	103.8	100.6	62.8	55.2	117.4	110.6	105.6	114.3	112.3	117.4
P05091	Aldehyde dehydrogenase, mitochondrial OS=Homo sapiens OX=9606 GN=ALDH2 PE=1 SV=2	43	20	37	16	517	56.3	7.05	95.79	20	ALDH2	92.4	90	78	71.1	113	110.9	117.4	106	109.9	111.2
P51648	Aldehyde dehydrogenase family 3 member A2 OS=Homo sapiens OX=9606 GN=ALDH3A2 PE=1 SV=1	31	14	23	13	485	54.8	7.88	47.43	14	ALDH3A2	104.1	102.9	98.3	97.3	97.4	102.3	94.1	98.9	103.6	101
P30038	Delta-1-pyrroline-5-carboxylate dehydrogenase, mitochondrial OS=Homo sapiens OX=9606 GN=ALDH4A1 PE=1 SV=3	17	7	10	7	563	61.7	8.07	19.69	7	ALDH4A1	102.2	90.6	96.9	72.6	117.3	99.6	101.6	105.8	111.9	101.5
P51649	Succinate-semialdehyde dehydrogenase, mitochondrial OS=Homo sapiens OX=9606 GN=ALDH5A1 PE=1 SV=2	31	14	27	14	535	57.2	8.28	42.85	14	ALDH5A1	93	92	70.2	69.6	112.8	114	112.3	109.1	109.1	117.8
Q02252	Methylmalonate-semialdehyde dehydrogenase [acylating], mitochondrial OS=Homo sapiens OX=9606 GN=ALDH6A1 PE=1 SV=2	22	11	12	11	535	57.8	8.5	21.7	11	ALDH6A1	93	89	68.4	64.2	123.1	114.5	119.4	114	107.2	107.3
P49419	Alpha-aminoadipic semialdehyde dehydrogenase OS=Homo sapiens OX=9606 GN=ALDH7A1 PE=1 SV=5	54	24	41	24	539	58.5	7.99	82.98	24	ALDH7A1	85.5	82.5	91.8	92	101.8	113.8	105.5	106.5	107.9	112.8
P49189	4-trimethylaminobutyraldehyde dehydrogenase OS=Homo sapiens OX=9606 GN=ALDH9A1 PE=1 SV=3	52	22	68	22	494	53.8	5.87	132.21	22	ALDH9A1	87.3	84.6	102.1	101.7	105.6	102.6	105	105	100.7	105.5
P04075	Fructose-bisphosphate aldolase A OS=Homo sapiens OX=9606 GN=ALDOA PE=1 SV=2	83	32	217	24	364	39.4	8.09	438.2	32	ALDOA	79.2	72.2	93.2	89.2	106.5	111.4	109.8	117.3	108.8	112.5
P09972	Fructose-bisphosphate aldolase C OS=Homo sapiens OX=9606 GN=ALDOC PE=1 SV=2	55	18	62	10	364	39.4	6.87	113.69	18	ALDOC	75.3	70.2	101.2	85.7	103.5	118.6	104.8	116.3	109.2	115.3
Q9BT22	Chitobiosyldiphosphodolichol beta-mannosyltransferase OS=Homo sapiens OX=9606 GN=ALG1 PE=1 SV=2	23	9	12	7	464	52.5	7.23	15.27	9	ALG1	90.2	105.4	72.3	76.3	124.7	106.8	116.2	110	103.8	94.3
Q2TAA5	GDP-Man:Man(3)GlcNAc(2)-PP-Dol alpha-1,2-mannosyltransferase OS=Homo sapiens OX=9606 GN=ALG11 PE=1 SV=2	3	2	3	2	492	55.6	8.48	2.02	2	ALG11	131.9	258.4	126.4	51.4	169.3	48.8	95.3	0	0	118.6
Q9NP73	Putative bifunctional UDP-N-acetylglucosamine transferase and deubiquitinase ALG13 OS=Homo sapiens OX=9606 GN=ALG13 PE=1 SV=2	4	4	5	4	1137	126	6.74	11.32	4	ALG13	112.8	102.3	87.4	74.2	94.4	97.5	99.2	105.7	103	123.5
Q96F25	UDP-N-acetylglucosamine transferase subunit ALG14 homolog OS=Homo sapiens OX=9606 GN=ALG14 PE=1 SV=1	11	2	2	2	216	24.1	8.94	3.73	2	ALG14	73.3	107	57.1	66.1	126.5	120.1	92.8	94.1	121.5	141.6
Q9H553	Alpha-1,3/1,6-mannosyltransferase ALG2 OS=Homo sapiens OX=9606 GN=ALG2 PE=1 SV=1	4	2	3	2	416	47.1	7.05	1.96	2	ALG2	146.1	116.5	89.9	121	44.3	87.8	94.7	99.3	107.4	93
Q9Y673	Dolichyl-phosphate beta-glucosyltransferase OS=Homo sapiens OX=9606 GN=ALG5 PE=1 SV=1	18	5	10	5	324	36.9	9.28	23.55	5	ALG5	102.7	100.3	86.4	86	110.8	100.3	104.8	107	103.8	98
Q9Y672	Dolichyl pyrophosphate Man9GlcNAc2 alpha-1,3-glucosyltransferase OS=Homo sapiens OX=9606 GN=ALG6 PE=1 SV=2	4	2	2	2	507	58.1	8.46	3.31	2	ALG6	82.9	106.4	62.3	68.1	115	96.3	155.6	130.1	91.8	91.4
Q9H6U8	Alpha-1,2-mannosyltransferase ALG9 OS=Homo sapiens OX=9606 GN=ALG9 PE=1 SV=2	5	3	3	3	611	69.8	8.68	5.02	3	ALG9	106.2	121.4	125.4	103.7	54	111.6	83.7	109.4	87.3	97.4
Q13686	Nucleic acid dioxygenase ALKBH1 OS=Homo sapiens OX=9606 GN=ALKBH1 PE=1 SV=2	13	4	9	4	389	43.8	7.08	15.99	4	ALKBH1	126.6	116	146	163.4	77.1	91.7	71.4	68.5	71.3	68
Q6NS38	DNA oxidative demethylase ALKBH2 OS=Homo sapiens OX=9606 GN=ALKBH2 PE=1 SV=1	14	3	4	3	261	29.3	9.66	8.03	3	ALKBH2	134.4	124.6	128.3	151.2	66.5	83.7	73.3	76.3	76.6	85.1
Q96Q83	Alpha-ketoglutarate-dependent dioxygenase alkB homolog 3 OS=Homo sapiens OX=9606 GN=ALKBH3 PE=1 SV=1	11	2	2	2	286	33.4	8.4	2.79	2	ALKBH3	115.2	118.9	118.2	114.3	85.8	84.7	78.4	101.2	95.6	87.7
Q9NXW9	Alpha-ketoglutarate-dependent dioxygenase alkB homolog 4 OS=Homo sapiens OX=9606 GN=ALKBH4 PE=1 SV=1	27	5	9	5	302	33.8	6.67	13.99	5	ALKBH4	105.9	124.1	114.5	133.9	87.6	91.5	73.7	110.1	78.8	79.9
Q6P6C2	RNA demethylase ALKBH5 OS=Homo sapiens OX=9606 GN=ALKBH5 PE=1 SV=2	30	10	13	10	394	44.2	9.09	33.95	10	ALKBH5	89.9	99.9	149	158.5	101.3	81	80.7	85.1	78.7	75.9
Q9BT30	Alpha-ketoglutarate-dependent dioxygenase alkB homolog 7, mitochondrial OS=Homo sapiens OX=9606 GN=ALKBH7 PE=1 SV=1	16	3	3	3	221	24.5	7.11	2.05	3	ALKBH7	165.3	188.5	41.6	115.7	94.1	126	114.8	56.3	56.9	40.9
Q96BT7	Alkylated DNA repair protein alkB homolog 8 OS=Homo sapiens OX=9606 GN=ALKBH8 PE=1 SV=2	3	2	2	2	664	75.2	7.99	2.02	2	ALKBH8	0	0	1000	0	0	0	0	0	0	0
Q8TCU4	Centrosome-associated protein ALMS1 OS=Homo sapiens OX=9606 GN=ALMS1 PE=1 SV=4	2	8	10	8	4168	460.8	6.28	15.5	8	ALMS1	117.5	127	134.2	126	59.3	82.2	84	79.3	97.3	93.3
Q86TB3	Alpha-protein kinase 2 OS=Homo sapiens OX=9606 GN=ALPK2 PE=1 SV=3	2	3	3	3	2170	236.9	5.24	4.1	3	ALPK2	0	0	0	0	0	0	0	0	1000	0
Q96L96	Alpha-protein kinase 3 OS=Homo sapiens OX=9606 GN=ALPK3 PE=1 SV=2	2	2	3	2	1907	201.1	7.58	0	2	ALPK3	80.1	95.9	0	91.7	130.1	0	135.4	247.8	105.7	113.3
Q86V81	THO complex subunit 4 OS=Homo sapiens OX=9606 GN=ALYREF PE=1 SV=3	57	13	33	13	257	26.9	11.15	83.86	13	ALYREF	99.6	111.7	110.7	104.6	106.6	91.1	97.3	95.2	93	90.4
Q9C0C7	Activating molecule in BECN1-regulated autophagy protein 1 OS=Homo sapiens OX=9606 GN=AMBRA1 PE=1 SV=2	8	7	7	7	1298	142.4	7.18	17.9	7	AMBRA1	144.4	191.8	167	192	98.2	52.2	0	56.7	43.1	54.7
P17707	S-adenosylmethionine decarboxylase proenzyme OS=Homo sapiens OX=9606 GN=AMD1 PE=1 SV=2	4	1	1	1	334	38.3	6	1.88	1	AMD1	352.7	0	253.6	393.7	0	0	0	0	0	0
Q9Y303	N-acetylglucosamine-6-phosphate deacetylase OS=Homo sapiens OX=9606 GN=AMDHD2 PE=1 SV=2	4	2	2	2	409	43.7	6.7	0	2	AMDHD2	0	0	0	1000	0	0	0	0	0	0
Q9UKV5	E3 ubiquitin-protein ligase AMFR OS=Homo sapiens OX=9606 GN=AMFR PE=1 SV=2	23	8	10	8	643	72.9	6.39	28.32	8	AMFR	111.4	110.6	143.9	153.2	87	71.5	82.8	80.4	82	77.1
Q9Y4X0	Nuclear protein AMMECR1 OS=Homo sapiens OX=9606 GN=AMMECR1 PE=1 SV=1	9	3	6	2	333	35.4	8.63	10.21	3	AMMECR1	85.4	124.4	106.4	85	87.5	106.4	86.4	118.8	112.6	87.2
Q4VCS5	Angiomotin OS=Homo sapiens OX=9606 GN=AMOT PE=1 SV=1	49	47	123	41	1084	118	7.64	259.28	47	AMOT	95.7	97.1	45.2	41.6	115.2	118.7	119.2	118.9	126.1	122.4
Q8IY63	Angiomotin-like protein 1 OS=Homo sapiens OX=9606 GN=AMOTL1 PE=1 SV=1	15	14	19	9	956	106.5	7.11	35.41	14	AMOTL1	112.3	131.4	136.8	133.9	73.2	82.9	71.9	78.3	91.9	87.3
Q01433	AMP deaminase 2 OS=Homo sapiens OX=9606 GN=AMPD2 PE=1 SV=2	16	14	16	14	879	100.6	6.93	26.81	14	AMPD2	91.3	88.5	114.7	116.3	111.1	98.6	103.2	95.6	90.8	90
P49418	Amphiphysin OS=Homo sapiens OX=9606 GN=AMPH PE=1 SV=1	7	4	4	4	695	76.2	4.64	11.66	4	AMPH	106.4	92.4	74.8	91	87.8	102.2	103.6	105.3	110.4	126.1
Q86W34	Archaemetzincin-2 OS=Homo sapiens OX=9606 GN=AMZ2 PE=2 SV=2	6	2	3	1	360	41.2	8.15	6.37	2	AMZ2	114.7	113.7	96.4	86.2	61.5	128.1	85.1	95.4	107.6	111.3
Q9H1A4	Anaphase-promoting complex subunit 1 OS=Homo sapiens OX=9606 GN=ANAPC1 PE=1 SV=1	15	19	26	19	1944	216.4	6.3	62.09	19	ANAPC1	99.3	107.1	80.1	72	119.5	100.5	102.7	98.8	111.7	108.4
Q9UM13	Anaphase-promoting complex subunit 10 OS=Homo sapiens OX=9606 GN=ANAPC10 PE=1 SV=1	18	3	3	3	185	21.2	9.06	7.43	3	ANAPC10	135.5	69.9	119.9	103.2	97.5	98.1	66.9	120.7	81.6	106.7
Q9BS18	Anaphase-promoting complex subunit 13 OS=Homo sapiens OX=9606 GN=ANAPC13 PE=1 SV=1	24	1	1	1	74	8.5	4.18	0	1	ANAPC13	127.2	133.4	91.7	99.6	83.2	79.3	105.1	85.8	110.3	84.3
Q96DE5	Anaphase-promoting complex subunit 16 OS=Homo sapiens OX=9606 GN=ANAPC16 PE=1 SV=1	44	4	5	4	110	11.7	4.97	12.8	4	ANAPC16	97.3	138.5	97.1	73.8	141.6	92.5	97.1	94.8	91.7	75.5
Q9UJX6	Anaphase-promoting complex subunit 2 OS=Homo sapiens OX=9606 GN=ANAPC2 PE=1 SV=1	8	6	6	6	822	93.8	5.22	11.63	6	ANAPC2	107.2	122.9	68	87	122.7	94.9	113.6	107.1	88.8	87.9
Q9UJX5	Anaphase-promoting complex subunit 4 OS=Homo sapiens OX=9606 GN=ANAPC4 PE=1 SV=2	5	4	4	4	808	92.1	5.53	9.17	4	ANAPC4	108.8	99.7	95.8	105.7	107.9	105.4	90.6	112.6	79	94.4
Q9UJX4	Anaphase-promoting complex subunit 5 OS=Homo sapiens OX=9606 GN=ANAPC5 PE=1 SV=2	10	8	9	7	755	85	6.87	18.07	8	ANAPC5	126.5	103.1	89	105.1	78.7	99.8	87.5	97.7	109.5	103.1
Q9UJX3	Anaphase-promoting complex subunit 7 OS=Homo sapiens OX=9606 GN=ANAPC7 PE=1 SV=5	33	15	24	15	565	63.1	5.72	45.16	15	ANAPC7	128.4	155.6	75.4	77.8	99.9	89.5	97.2	93.4	97.6	85.3
Q9UNK9	Protein angel homolog 1 OS=Homo sapiens OX=9606 GN=ANGEL1 PE=1 SV=1	7	3	3	3	670	75.2	4.82	7.85	3	ANGEL1	110	121.5	72.3	52.5	100.8	123.3	110.6	102.3	93.9	112.8
Q5VTE6	Protein angel homolog 2 OS=Homo sapiens OX=9606 GN=ANGEL2 PE=1 SV=1	8	3	5	3	544	62.3	7.81	8.52	3	ANGEL2	133.4	111.8	96.4	109.9	82	82.6	81.6	93.6	88.3	120.4
Q15389	Angiopoietin-1 OS=Homo sapiens OX=9606 GN=ANGPT1 PE=1 SV=2	5	2	2	2	498	57.5	6.76	2.74	2	ANGPT1	102.9	57.5	79.8	94.6	56.5	105.5	125.2	89.9	142.5	145.6
Q9Y264	Angiopoietin-4 OS=Homo sapiens OX=9606 GN=ANGPT4 PE=1 SV=1	5	2	4	2	503	56.8	8.91	2.29	2	ANGPT4	44.9	99.2	63.4	44	232.7	93.7	171.9	107.3	74.6	68.3
Q01484	Ankyrin-2 OS=Homo sapiens OX=9606 GN=ANK2 PE=1 SV=4	3	11	15	6	3957	433.4	5.14	31.29	11	ANK2	98.7	123.3	63.1	74.7	144.1	89.2	116.8	89.6	93.7	106.7
Q12955	Ankyrin-3 OS=Homo sapiens OX=9606 GN=ANK3 PE=1 SV=3	4	17	19	13	4377	480.1	6.49	27.3	17	ANK3	108.1	119.7	85.1	82.7	119	95.5	99	94.5	97.9	98.5
A6NHY2	Ankyrin repeat and death domain-containing protein 1B OS=Homo sapiens OX=9606 GN=ANKDD1B PE=4 SV=3	5	3	4	3	528	59.1	8.35	2.18	3	ANKDD1B	131.1	124.4	100.1	109.1	84.6	88.4	79.9	94.5	87.6	100.2
Q9P2R3	Rabankyrin-5 OS=Homo sapiens OX=9606 GN=ANKFY1 PE=1 SV=2	24	21	32	20	1169	128.3	6.1	55.06	21	ANKFY1	91.4	106.1	90.6	92.3	109.8	103.6	108	100.3	98.5	99.5
Q8IWZ3	Ankyrin repeat and KH domain-containing protein 1 OS=Homo sapiens OX=9606 GN=ANKHD1 PE=1 SV=1	15	32	59	19	2542	269.3	5.73	122.31	32	ANKHD1	120.3	128	127	136.1	90.6	84.1	82.3	80.8	77.9	73
Q86XL3	Ankyrin repeat and LEM domain-containing protein 2 OS=Homo sapiens OX=9606 GN=ANKLE2 PE=1 SV=4	29	23	32	23	938	104.1	7.09	57.27	23	ANKLE2	147.6	155.5	85.3	81.1	95.1	76.9	92.5	89.7	91.2	85.1
Q8IV38	Ankyrin repeat and MYND domain-containing protein 2 OS=Homo sapiens OX=9606 GN=ANKMY2 PE=1 SV=1	16	5	5	5	441	49.3	6.25	14.91	5	ANKMY2	109	103.4	78.4	82.4	99.4	102.3	103.2	112.6	105	104.3
Q9NXR5	Ankyrin repeat domain-containing protein 10 OS=Homo sapiens OX=9606 GN=ANKRD10 PE=1 SV=2	5	2	2	2	420	44.7	5.97	1.78	2	ANKRD10	142.2	0	205.8	0	195	0	0	128.9	208.1	120
Q6UB99	Ankyrin repeat domain-containing protein 11 OS=Homo sapiens OX=9606 GN=ANKRD11 PE=1 SV=3	2	4	4	4	2663	297.7	7.11	4.42	4	ANKRD11	157.3	150.3	106.3	103.9	57	87.9	83.4	79	90.9	83.9
Q8IZ07	Ankyrin repeat domain-containing protein 13A OS=Homo sapiens OX=9606 GN=ANKRD13A PE=1 SV=3	11	5	7	4	590	67.6	5.02	13.84	5	ANKRD13A	100.2	115.6	64.2	76.2	95.8	125.2	67	135.9	104.1	115.7
O75179	Ankyrin repeat domain-containing protein 17 OS=Homo sapiens OX=9606 GN=ANKRD17 PE=1 SV=3	13	30	49	16	2603	274.1	6.52	107.65	30	ANKRD17	108.4	120	135.6	146.9	95.5	81.6	75.7	82.3	77.9	76.2
A2A2Z9	Ankyrin repeat domain-containing protein 18B OS=Homo sapiens OX=9606 GN=ANKRD18B PE=1 SV=1	2	2	2	2	1011	118.2	8.15	0	2	ANKRD18B	114.4	0	79	159.5	215.8	153.7	110.9	74.4	92.3	0
Q96NW4	Ankyrin repeat domain-containing protein 27 OS=Homo sapiens OX=9606 GN=ANKRD27 PE=1 SV=2	5	4	4	4	1050	116.9	6.87	5.17	4	ANKRD27	119.3	147.7	141.1	110	37.5	102.2	73.3	65.8	98.4	104.7
O15084	Serine/threonine-protein phosphatase 6 regulatory ankyrin repeat subunit A OS=Homo sapiens OX=9606 GN=ANKRD28 PE=1 SV=5	17	13	19	13	1053	112.9	6.25	45.11	13	ANKRD28	102.4	116.3	112.3	122.4	82.9	89.1	95.6	92.2	90.3	96.4
Q9BXX3	Ankyrin repeat domain-containing protein 30A OS=Homo sapiens OX=9606 GN=ANKRD30A PE=1 SV=3	4	4	4	2	1397	158.7	6.48	1.82	4	ANKRD30A	0	251.8	240.5	0	0	0	326.4	0	181.3	0
Q8N7Z5	Ankyrin repeat domain-containing protein 31 OS=Homo sapiens OX=9606 GN=ANKRD31 PE=2 SV=2	2	3	4	3	1873	210.7	6.2	0	3	ANKRD31	167.8	0	0	93.8	172.3	0	140.5	141.5	105.6	178.4
A5PLL1	Ankyrin repeat domain-containing protein 34B OS=Homo sapiens OX=9606 GN=ANKRD34B PE=2 SV=3	2	1	1	1	514	56.4	7.71	0	1	ANKRD34B	85.8	83.6	99.4	99.7	119.6	118.6	86	102.4	102	102.9
Q8N283	Ankyrin repeat domain-containing protein 35 OS=Homo sapiens OX=9606 GN=ANKRD35 PE=2 SV=2	4	5	6	4	1001	109.9	6.02	4	5	ANKRD35	114.5	57.8	112.4	108.4	136.7	83.8	74.8	82.9	130.2	98.4
Q53RE8	Ankyrin repeat domain-containing protein 39 OS=Homo sapiens OX=9606 GN=ANKRD39 PE=1 SV=1	22	3	3	3	183	19.6	6.89	7.42	3	ANKRD39	55.6	159.4	66.3	81.9	176.9	87.2	117.7	103.3	72.5	79
Q86W74	Ankyrin repeat domain-containing protein 46 OS=Homo sapiens OX=9606 GN=ANKRD46 PE=1 SV=2	12	2	4	2	228	25.3	5.73	12.36	2	ANKRD46	155.1	142.1	67.4	61.2	89.2	99.2	105.4	92.5	91.7	96.3
Q8NB46	Serine/threonine-protein phosphatase 6 regulatory ankyrin repeat subunit C OS=Homo sapiens OX=9606 GN=ANKRD52 PE=1 SV=3	11	9	11	9	1076	115	6.48	19.6	9	ANKRD52	111.1	132.6	71.1	88	122.4	74.9	86.1	109	99.8	105.1
Q6NXT1	Ankyrin repeat domain-containing protein 54 OS=Homo sapiens OX=9606 GN=ANKRD54 PE=1 SV=2	11	3	3	3	300	32.5	6.28	7.98	3	ANKRD54	91.7	131.9	142.8	118.6	110.7	70.5	103.7	89.7	88.7	51.7
E5RJM6	Ankyrin repeat domain-containing protein 65 OS=Homo sapiens OX=9606 GN=ANKRD65 PE=2 SV=2	2	1	1	1	399	41.5	6.57	1.76	1	ANKRD65	100.2	132.8	108.3	98.2	114.5	83.6	95.8	100.3	82.5	83.6
Q92625	Ankyrin repeat and SAM domain-containing protein 1A OS=Homo sapiens OX=9606 GN=ANKS1A PE=1 SV=4	10	12	14	11	1134	123	6.38	26.28	12	ANKS1A	99.6	141.9	92.2	96.7	128.4	84.5	100.4	92.7	82.4	81.2
Q7Z6G8	Ankyrin repeat and sterile alpha motif domain-containing protein 1B OS=Homo sapiens OX=9606 GN=ANKS1B PE=1 SV=2	3	3	4	2	1248	138	6.37	7.47	3	ANKS1B	102.4	94.6	130.9	131.2	60.3	95.7	75.3	91	112.4	106.1
Q8N8V4	Ankyrin repeat and SAM domain-containing protein 4B OS=Homo sapiens OX=9606 GN=ANKS4B PE=1 SV=2	1	1	2	1	417	46.6	5.1	0	1	ANKS4B	0	208.5	133.6	0	0	0	189.3	284.5	184.2	0
Q9H8Y5	Ankyrin repeat and zinc finger domain-containing protein 1 OS=Homo sapiens OX=9606 GN=ANKZF1 PE=1 SV=1	3	3	5	3	726	80.9	8.41	5.5	3	ANKZF1	101.6	130.5	100.4	112.1	89.5	101.3	114.1	87.8	72.4	90.3
Q9NQW6	Anillin OS=Homo sapiens OX=9606 GN=ANLN PE=1 SV=2	40	35	45	35	1124	124.1	8.07	64.37	35	ANLN	67.2	70.9	136.8	144.7	112.1	113.7	110.7	81	80.9	82.1
Q9NW15	Anoctamin-10 OS=Homo sapiens OX=9606 GN=ANO10 PE=1 SV=2	8	5	8	5	660	76.3	7.4	18.65	5	ANO10	101.4	102.6	95.2	97.2	100.5	105.8	81	111.8	94	110.6
Q9BYT9	Anoctamin-3 OS=Homo sapiens OX=9606 GN=ANO3 PE=1 SV=2	3	3	3	2	981	114.6	8.66	0	3	ANO3	181.3	0	182.6	84.2	101.3	94.9	159.7	0	104.9	91
Q32M45	Anoctamin-4 OS=Homo sapiens OX=9606 GN=ANO4 PE=2 SV=1	4	3	4	3	955	111.4	8.18	2.01	3	ANO4	111	0	0	129.6	173	147.8	163.6	0	139.1	135.8
P39687	Acidic leucine-rich nuclear phosphoprotein 32 family member A OS=Homo sapiens OX=9606 GN=ANP32A PE=1 SV=1	54	15	54	10	249	28.6	4.09	106.84	15	ANP32A	75	77.9	104.9	106.1	108.2	104.2	100.3	108.9	105.2	109.4
Q92688	Acidic leucine-rich nuclear phosphoprotein 32 family member B OS=Homo sapiens OX=9606 GN=ANP32B PE=1 SV=1	35	12	55	7	251	28.8	4.06	96.19	12	ANP32B	84.6	75.7	102.2	103.2	94.2	107.5	102.5	110.5	106.2	113.3
Q9BTT0	Acidic leucine-rich nuclear phosphoprotein 32 family member E OS=Homo sapiens OX=9606 GN=ANP32E PE=1 SV=1	25	7	23	7	268	30.7	3.85	79.68	7	ANP32E	79.1	75.1	98.3	95.4	104.1	107.8	108.4	109.9	111.7	110.2
P58335	Anthrax toxin receptor 2 OS=Homo sapiens OX=9606 GN=ANTXR2 PE=1 SV=5	2	1	1	1	489	53.6	7.46	2.55	1	ANTXR2	163	100.5	136.5	95.2	0	134	111.2	68.4	91.5	99.7
P04083	Annexin A1 OS=Homo sapiens OX=9606 GN=ANXA1 PE=1 SV=2	20	5	7	5	346	38.7	7.02	7.85	5	ANXA1	32.2	75.7	87.8	66.7	179.2	132.9	101.7	129.7	89.4	104.6
P50995	Annexin A11 OS=Homo sapiens OX=9606 GN=ANXA11 PE=1 SV=1	37	18	36	17	505	54.4	7.65	72.4	18	ANXA11	79	93.9	92.2	86.2	144.5	106.3	97.2	109.4	101.7	89.5
P07355	Annexin A2 OS=Homo sapiens OX=9606 GN=ANXA2 PE=1 SV=2	66	22	60	9	339	38.6	7.75	118.28	22	ANXA2	76.6	85.2	81	83.3	124.3	104.7	112.5	114.5	112.1	105.9
P12429	Annexin A3 OS=Homo sapiens OX=9606 GN=ANXA3 PE=1 SV=3	17	5	6	5	323	36.4	5.92	10.82	5	ANXA3	63.9	83.5	118.6	132.7	104.6	101.6	100.7	89.7	101.1	103.6
P09525	Annexin A4 OS=Homo sapiens OX=9606 GN=ANXA4 PE=1 SV=4	34	10	19	8	319	35.9	6.13	34.68	10	ANXA4	91.9	87.9	70.9	82.8	115.4	112.6	111.5	117.3	115.2	94.5
P08758	Annexin A5 OS=Homo sapiens OX=9606 GN=ANXA5 PE=1 SV=2	69	22	120	20	320	35.9	5.05	197.63	22	ANXA5	76.3	80.1	92.8	94	131.4	109.1	99.7	105.9	107.2	103.5
P08133	Annexin A6 OS=Homo sapiens OX=9606 GN=ANXA6 PE=1 SV=3	63	40	83	40	673	75.8	5.6	155.43	40	ANXA6	88.6	94.9	86.7	91.1	111.4	108.9	105.7	104.5	108.9	99.4
P20073	Annexin A7 OS=Homo sapiens OX=9606 GN=ANXA7 PE=1 SV=3	39	21	35	20	488	52.7	5.68	51.66	21	ANXA7	90.9	112.3	85.3	79.9	135	105.2	103.1	95.3	101.1	92
Q10567	AP-1 complex subunit beta-1 OS=Homo sapiens OX=9606 GN=AP1B1 PE=1 SV=3	35	34	62	14	949	104.5	5.06	118.72	34	AP1B1	114.5	116.7	95.4	102.5	87.5	96	93.9	94.3	102.5	96.7
O43747	AP-1 complex subunit gamma-1 OS=Homo sapiens OX=9606 GN=AP1G1 PE=1 SV=5	24	21	28	19	822	91.3	6.8	56.18	21	AP1G1	103.4	113.9	99	108	90.5	91.5	91.3	97.8	100.9	103.8
Q9BXS5	AP-1 complex subunit mu-1 OS=Homo sapiens OX=9606 GN=AP1M1 PE=1 SV=3	44	16	20	13	423	48.6	7.3	38.02	16	AP1M1	105.5	109.8	84.6	93.2	98.9	102.4	100.5	98	103.3	103.7
P61966	AP-1 complex subunit sigma-1A OS=Homo sapiens OX=9606 GN=AP1S1 PE=1 SV=1	16	2	5	2	158	18.7	5.73	10.11	2	AP1S1	85.6	108.3	87.4	82.4	117.1	90.5	115.4	91.4	121.8	100.2
P56377	AP-1 complex subunit sigma-2 OS=Homo sapiens OX=9606 GN=AP1S2 PE=1 SV=1	22	3	9	3	157	18.6	5.47	27.64	3	AP1S2	86.2	101.8	89	96.3	124.3	90.2	118.8	102.8	97.4	93.3
O95782	AP-2 complex subunit alpha-1 OS=Homo sapiens OX=9606 GN=AP2A1 PE=1 SV=3	29	24	35	20	977	107.5	7.03	73.4	24	AP2A1	111.2	125.7	94.4	94.5	103.5	92.9	93.5	94.2	95.5	94.6
O94973	AP-2 complex subunit alpha-2 OS=Homo sapiens OX=9606 GN=AP2A2 PE=1 SV=2	21	16	24	12	939	103.9	6.96	64.69	16	AP2A2	104	114.9	104.5	107.3	92	99.2	94.5	91.6	98.5	93.4
P63010	AP-2 complex subunit beta OS=Homo sapiens OX=9606 GN=AP2B1 PE=1 SV=1	34	33	60	13	937	104.5	5.38	114.29	33	AP2B1	115.4	137.2	99.6	101.7	105.6	88.6	92.1	89.8	88.7	81.4
Q96CW1	AP-2 complex subunit mu OS=Homo sapiens OX=9606 GN=AP2M1 PE=1 SV=2	26	11	13	11	435	49.6	9.54	24.96	11	AP2M1	110.8	140.5	104	104.4	91.1	88.4	86.8	88.9	98	87
P53680	AP-2 complex subunit sigma OS=Homo sapiens OX=9606 GN=AP2S1 PE=1 SV=2	27	5	26	5	142	17	6.18	13.3	5	AP2S1	91	133.4	86.6	91.7	104.5	94.4	108.8	97.4	100.9	91.3
O00203	AP-3 complex subunit beta-1 OS=Homo sapiens OX=9606 GN=AP3B1 PE=1 SV=3	25	25	32	25	1094	121.2	6.04	51.6	25	AP3B1	98	101.4	77.5	84.3	98.8	103.1	109.7	104.8	113.9	108.5
O14617	AP-3 complex subunit delta-1 OS=Homo sapiens OX=9606 GN=AP3D1 PE=1 SV=1	22	23	39	23	1153	130.1	8.48	87.4	23	AP3D1	102.4	99.1	76.9	82.9	91.6	106.4	106.3	108.1	114.9	111.4
Q9Y2T2	AP-3 complex subunit mu-1 OS=Homo sapiens OX=9606 GN=AP3M1 PE=1 SV=1	34	11	15	11	418	46.9	6.93	40.98	11	AP3M1	95.9	102.2	81.9	87.5	90.4	104.7	109.3	104.8	113.6	109.7
Q92572	AP-3 complex subunit sigma-1 OS=Homo sapiens OX=9606 GN=AP3S1 PE=1 SV=1	27	5	6	5	193	21.7	5.39	10.91	5	AP3S1	89.1	103.4	76.4	80.7	128.2	95	112.5	103.6	105.6	105.5
P59780	AP-3 complex subunit sigma-2 OS=Homo sapiens OX=9606 GN=AP3S2 PE=2 SV=1	9	1	1	1	193	22	5.22	2.33	1	AP3S2	130.5	93.7	77.9	78.3	115.6	95.6	110	65	122.3	111.1
Q9H0R1	AP-5 complex subunit mu-1 OS=Homo sapiens OX=9606 GN=AP5M1 PE=1 SV=2	6	2	2	2	490	54.7	6.61	6.04	2	AP5M1	123.4	145.8	99.6	88.4	101.4	78.7	104.5	61.9	103.1	93.3
Q9NUS5	AP-5 complex subunit sigma-1 OS=Homo sapiens OX=9606 GN=AP5S1 PE=1 SV=1	9	2	2	1	200	22.5	6.87	4.14	2	AP5S1	140.2	114.5	63.4	53.6	0	137.7	106	164	106.7	113.8
O14727	Apoptotic protease-activating factor 1 OS=Homo sapiens OX=9606 GN=APAF1 PE=1 SV=2	4	5	5	4	1248	141.7	6.4	7.45	5	APAF1	113.7	97.9	82.9	93.5	88.6	122.6	97.5	97.3	102	104
O00213	Amyloid beta precursor protein binding family B member 1 OS=Homo sapiens OX=9606 GN=APBB1 PE=1 SV=2	6	5	7	4	710	77.2	5.06	9.95	5	APBB1	124.7	140.5	108.7	122	97.9	67.8	84.7	86.4	93.3	74.1
O95704	Amyloid-beta A4 precursor protein-binding family B member 3 OS=Homo sapiens OX=9606 GN=APBB3 PE=1 SV=2	3	1	1	1	486	52.6	6.4	2.3	1	APBB3	68.7	66.7	99.7	81	104.4	120.7	110	108.6	115.4	124.7
P25054	Adenomatous polyposis coli protein OS=Homo sapiens OX=9606 GN=APC PE=1 SV=2	6	13	14	12	2843	311.5	7.8	20.65	13	APC	131.9	164.2	144.3	141.3	57.8	78	74.7	59.4	77.7	70.6
P13798	Acylamino-acid-releasing enzyme OS=Homo sapiens OX=9606 GN=APEH PE=1 SV=4	28	19	37	19	732	81.2	5.48	59.5	19	APEH	91	97.6	75.4	77.4	102.9	110.1	113	114.3	109.2	109.2
P27695	DNA-(apurinic or apyrimidinic site) endonuclease OS=Homo sapiens OX=9606 GN=APEX1 PE=1 SV=2	70	22	48	22	318	35.5	8.12	95.07	22	APEX1	98.3	94.2	78.8	89.7	99.2	108.3	104.5	110.2	107	109.7
Q9UBZ4	DNA-(apurinic or apyrimidinic site) endonuclease 2 OS=Homo sapiens OX=9606 GN=APEX2 PE=1 SV=1	2	1	1	1	518	57.4	8.29	3.23	1	APEX2	315.1	298.3	0	105.8	0	0	149.8	130.9	0	0
Q9BZZ5	Apoptosis inhibitor 5 OS=Homo sapiens OX=9606 GN=API5 PE=1 SV=3	31	16	33	16	524	59	7.34	57.53	16	API5	100.8	109.5	116	121.9	86.2	92.4	92.6	90.7	94.2	95.7
Q96GX9	Methylthioribulose-1-phosphate dehydratase OS=Homo sapiens OX=9606 GN=APIP PE=1 SV=1	30	6	8	6	242	27.1	7.12	15.83	6	APIP	81.3	74.9	72.9	71.9	122.2	135.2	107.3	114.9	108.7	110.8
Q06481	Amyloid beta precursor like protein 2 OS=Homo sapiens OX=9606 GN=APLP2 PE=1 SV=2	4	3	3	3	763	86.9	4.79	10.34	3	APLP2	175.6	141.1	118.7	103.1	81.3	76.1	68.9	93.2	68.8	73.2
Q9HDC9	Adipocyte plasma membrane-associated protein OS=Homo sapiens OX=9606 GN=APMAP PE=1 SV=2	25	9	20	9	416	46.5	6.16	42.94	9	APMAP	100.6	98.8	91.4	88.2	108.8	99.3	110.7	103.3	103	95.9
P02647	Apolipoprotein A-I OS=Homo sapiens OX=9606 GN=APOA1 PE=1 SV=1	8	2	5	1	267	30.8	5.76	10.43	2	APOA1	115.9	119.4	93.9	99.1	90	102.1	92.5	85.5	90.1	111.3
P04114	Apolipoprotein B-100 OS=Homo sapiens OX=9606 GN=APOB PE=1 SV=2	2	8	12	5	4563	515.3	7.05	8.47	8	APOB	113	154.7	91.5	121.9	126.6	56.1	74.3	86.8	96.1	79.1
Q9NRW3	DNA dC->dU-editing enzyme APOBEC-3C OS=Homo sapiens OX=9606 GN=APOBEC3C PE=1 SV=2	22	3	4	3	190	22.8	7.59	9.27	3	APOBEC3C	119.2	149.5	93	101.1	95.8	79.7	98.1	76.4	102	85.1
P02655	Apolipoprotein C-II OS=Homo sapiens OX=9606 GN=APOC2 PE=1 SV=1	16	2	2	2	101	11.3	4.72	2.39	2	APOC2	141.9	126.3	91.7	83.4	79.9	115.3	101.7	59.5	107	93.3
P02656	Apolipoprotein C-III OS=Homo sapiens OX=9606 GN=APOC3 PE=1 SV=1	16	1	1	1	99	10.8	5.41	4.51	1	APOC3	112.7	135.9	70.6	67.6	127.4	111.3	108.2	80	99.6	86.6
P02649	Apolipoprotein E OS=Homo sapiens OX=9606 GN=APOE PE=1 SV=1	3	1	1	1	317	36.1	5.73	2.19	1	APOE	117.1	87.6	88.4	72	148.9	87.5	94.8	116.3	103.6	83.7
P02749	Beta-2-glycoprotein 1 OS=Homo sapiens OX=9606 GN=APOH PE=1 SV=3	9	4	4	4	345	38.3	7.97	4.57	4	APOH	131.1	141.2	93.5	84.4	82.5	94.2	90.8	78.6	110.7	93
Q9BQE5	Apolipoprotein L2 OS=Homo sapiens OX=9606 GN=APOL2 PE=1 SV=2	7	2	2	2	337	37.1	6.74	4.42	2	APOL2	185.2	167	144.3	136.3	192.4	0	0	174.9	0	0
Q9BUR5	MICOS complex subunit MIC26 OS=Homo sapiens OX=9606 GN=APOO PE=1 SV=1	20	4	9	4	198	22.3	9.13	18.04	4	APOO	110.3	97.8	79.6	83.9	85.2	114.4	95.1	106.8	113.5	113.4
Q6UXV4	MICOS complex subunit MIC27 OS=Homo sapiens OX=9606 GN=APOOL PE=1 SV=1	37	6	8	6	268	29.1	9.52	11.46	6	APOOL	108.3	111.9	120.3	97.9	90.2	106.8	81.4	92.4	93.2	97.8
P05067	Amyloid-beta precursor protein OS=Homo sapiens OX=9606 GN=APP PE=1 SV=3	13	7	8	7	770	86.9	4.82	12.68	7	APP	173.1	174.9	110.5	116.7	100.1	39.2	51.9	107.4	63	63.2
Q92624	Amyloid protein-binding protein 2 OS=Homo sapiens OX=9606 GN=APPBP2 PE=1 SV=2	2	1	1	1	585	66.8	6.9	3.24	1	APPBP2	115	173.2	198.1	196.9	0	58.7	105.4	0	50.5	102.1
Q9UKG1	DCC-interacting protein 13-alpha OS=Homo sapiens OX=9606 GN=APPL1 PE=1 SV=1	27	16	21	15	709	79.6	5.41	47.89	16	APPL1	95.4	99.6	109.5	107.6	100.7	96.1	96	98.4	100.5	96.2
Q8NEU8	DCC-interacting protein 13-beta OS=Homo sapiens OX=9606 GN=APPL2 PE=1 SV=3	4	2	2	2	664	74.4	4.94	0	2	APPL2	0	0	0	0	0	0	367.6	336.4	296	0
P07741	Adenine phosphoribosyltransferase OS=Homo sapiens OX=9606 GN=APRT PE=1 SV=2	55	8	38	8	180	19.6	6.02	81.75	8	APRT	71.7	79.2	71.1	74	136.6	114	124	112.2	112.2	105
Q7Z2E3	Aprataxin OS=Homo sapiens OX=9606 GN=APTX PE=1 SV=2	8	2	2	2	356	40.7	9.17	3.24	2	APTX	92.7	103.1	83.1	78.1	90	112.9	100.3	120.9	108.9	109.9
P55087	Aquaporin-4 OS=Homo sapiens OX=9606 GN=AQP4 PE=1 SV=2	11	1	1	1	323	34.8	7.66	0	1	AQP4	0	0	0	0	0	0	0	607	0	393
O60306	RNA helicase aquarius OS=Homo sapiens OX=9606 GN=AQR PE=1 SV=4	19	22	29	19	1485	171.2	6.37	59.15	22	AQR	117.1	134.1	128.8	121.8	84.4	81.8	85.4	77.8	83.4	85.5
P10398	Serine/threonine-protein kinase A-Raf OS=Homo sapiens OX=9606 GN=ARAF PE=1 SV=2	13	7	9	4	606	67.5	9.01	17.89	7	ARAF	109.9	113.2	81	62.8	124.3	84.9	141.2	102.8	103.7	76.2
Q96P48	Arf-GAP with Rho-GAP domain, ANK repeat and PH domain-containing protein 1 OS=Homo sapiens OX=9606 GN=ARAP1 PE=1 SV=3	4	5	5	5	1450	162.1	6.23	10.4	5	ARAP1	80.2	116.9	73.7	66.6	120.7	105.6	103.8	126.7	100.9	104.7
P48444	Coatomer subunit delta OS=Homo sapiens OX=9606 GN=ARCN1 PE=1 SV=1	52	27	51	27	511	57.2	6.21	91.18	27	ARCN1	96.4	97	91.1	95.8	99.6	103.2	100.8	104.1	107.3	104.7
P84077	ADP-ribosylation factor 1 OS=Homo sapiens OX=9606 GN=ARF1 PE=1 SV=2	82	12	36	7	181	20.7	6.8	70.32	12	ARF1	101.6	94	97.9	110	77.5	101.2	93.9	99.2	112.6	112.1
P18085	ADP-ribosylation factor 4 OS=Homo sapiens OX=9606 GN=ARF4 PE=1 SV=3	68	10	18	6	180	20.5	7.14	45.24	10	ARF4	92.3	87.9	96.7	104.4	86.7	108.6	104.5	100.8	106.4	111.8
P84085	ADP-ribosylation factor 5 OS=Homo sapiens OX=9606 GN=ARF5 PE=1 SV=2	60	9	30	4	180	20.5	6.79	66.49	9	ARF5	91.2	74.6	87.5	87.1	89.2	116	101.5	111.9	113.4	127.6
P62330	ADP-ribosylation factor 6 OS=Homo sapiens OX=9606 GN=ARF6 PE=1 SV=2	31	4	7	2	175	20.1	8.95	10.21	4	ARF6	138.7	138.2	123.2	104.8	49.6	93.9	64.9	95.1	93.1	98.6
Q8N6T3	ADP-ribosylation factor GTPase-activating protein 1 OS=Homo sapiens OX=9606 GN=ARFGAP1 PE=1 SV=2	36	11	20	11	406	44.6	5.66	48.87	11	ARFGAP1	86.4	96.8	101.2	98	112	96.7	105.4	106.1	98.9	98.5
Q8N6H7	ADP-ribosylation factor GTPase-activating protein 2 OS=Homo sapiens OX=9606 GN=ARFGAP2 PE=1 SV=1	22	10	13	10	521	56.7	7.99	28.51	10	ARFGAP2	122.2	119	76.3	84.1	84.8	103.9	93.1	109.6	110.2	96.8
Q9NP61	ADP-ribosylation factor GTPase-activating protein 3 OS=Homo sapiens OX=9606 GN=ARFGAP3 PE=1 SV=1	16	10	11	10	516	56.9	7.36	17.81	10	ARFGAP3	92.5	106.8	101.8	87.2	117	91.2	110.1	102.6	94.2	96.6
Q9Y6D6	Brefeldin A-inhibited guanine nucleotide-exchange protein 1 OS=Homo sapiens OX=9606 GN=ARFGEF1 PE=1 SV=2	5	8	12	4	1849	208.6	5.85	25.54	8	ARFGEF1	88.9	120.3	80.1	86.5	126.8	99.6	109.9	100.6	90.5	96.8
Q9Y6D5	Brefeldin A-inhibited guanine nucleotide-exchange protein 2 OS=Homo sapiens OX=9606 GN=ARFGEF2 PE=1 SV=3	8	11	17	7	1785	201.9	6.33	38.14	11	ARFGEF2	99.6	109.5	79	85.8	109.5	99.5	98.6	110.7	110.4	97.4
Q5TH69	Brefeldin A-inhibited guanine nucleotide-exchange protein 3 OS=Homo sapiens OX=9606 GN=ARFGEF3 PE=1 SV=3	3	5	5	4	2177	240.5	5.82	7.62	5	ARFGEF3	175	113.3	95.3	153.3	116.1	106.1	0	111.8	78.5	50.5
P53367	Arfaptin-1 OS=Homo sapiens OX=9606 GN=ARFIP1 PE=1 SV=2	32	12	16	11	373	41.7	6.7	22.09	12	ARFIP1	99.6	94.9	91.7	105.1	105.3	99.2	103.2	106.4	94.9	99.8
P53365	Arfaptin-2 OS=Homo sapiens OX=9606 GN=ARFIP2 PE=1 SV=1	20	6	10	6	341	37.8	6.04	14.93	6	ARFIP2	93.5	110.7	71.7	75.5	123.7	101.3	114.7	104.8	100	103.9
Q13795	ADP-ribosylation factor-related protein 1 OS=Homo sapiens OX=9606 GN=ARFRP1 PE=1 SV=1	15	2	2	2	201	22.6	7.56	5.63	2	ARFRP1	123.8	125.6	61.7	66	129.5	101.8	86.7	103.6	101.9	99.5
P78540	Arginase-2, mitochondrial OS=Homo sapiens OX=9606 GN=ARG2 PE=1 SV=1	20	5	5	5	354	38.6	6.47	16.16	5	ARG2	100.7	106.8	145.2	147.6	93.5	76.5	83.4	82.3	76	87.9
Q9NWB6	Arginine and glutamate-rich protein 1 OS=Homo sapiens OX=9606 GN=ARGLU1 PE=1 SV=1	32	13	18	12	273	33.2	10.35	18.32	13	ARGLU1	80.6	84.9	122.7	117	115.5	98.8	105.4	90.4	95.8	89
Q07960	Rho GTPase-activating protein 1 OS=Homo sapiens OX=9606 GN=ARHGAP1 PE=1 SV=1	14	7	12	7	439	50.4	6.29	7.77	7	ARHGAP1	82.7	106.5	88.9	74.8	134.1	88.9	111.2	104.5	99	109.3
Q68EM7	Rho GTPase-activating protein 17 OS=Homo sapiens OX=9606 GN=ARHGAP17 PE=1 SV=1	23	18	22	16	881	95.4	7.62	41.96	18	ARHGAP17	90.3	89.8	98.6	104.8	106.1	100.2	105.5	103.2	100.4	101
Q8N392	Rho GTPase-activating protein 18 OS=Homo sapiens OX=9606 GN=ARHGAP18 PE=1 SV=3	12	6	6	6	663	74.9	6.44	10.54	6	ARHGAP18	74.9	84.7	66.2	108.1	0	116.8	155.6	115.8	86.5	191.5
Q14CB8	Rho GTPase-activating protein 19 OS=Homo sapiens OX=9606 GN=ARHGAP19 PE=1 SV=1	11	4	5	4	494	55.7	9.36	7.39	4	ARHGAP19	152.9	108.7	88.7	89	79.9	92.7	89.6	101.6	94	102.9
Q5T5U3	Rho GTPase-activating protein 21 OS=Homo sapiens OX=9606 GN=ARHGAP21 PE=1 SV=2	5	7	9	6	1958	217.3	7.8	5.36	7	ARHGAP21	185.1	0	181.4	143.5	88.1	0	66.3	63.6	142.4	129.7
Q52LW3	Rho GTPase-activating protein 29 OS=Homo sapiens OX=9606 GN=ARHGAP29 PE=1 SV=2	3	3	5	2	1261	142	6.74	3.77	3	ARHGAP29	134.8	207.9	141.1	150.1	0	70.4	0	98	120.2	77.6
Q9NRY4	Rho GTPase-activating protein 35 OS=Homo sapiens OX=9606 GN=ARHGAP35 PE=1 SV=3	9	11	12	11	1499	170.4	6.64	33.05	11	ARHGAP35	118.7	119.3	100.7	106	94.4	89.8	98.5	89.5	90.7	92.5
Q9C0H5	Rho GTPase-activating protein 39 OS=Homo sapiens OX=9606 GN=ARHGAP39 PE=1 SV=2	4	3	3	3	1083	121.2	7.5	0	3	ARHGAP39	42.8	136.9	91.9	60.7	60.4	133.5	72.3	143.3	125.6	132.5
Q13017	Rho GTPase-activating protein 5 OS=Homo sapiens OX=9606 GN=ARHGAP5 PE=1 SV=2	11	12	20	12	1502	172.4	6.62	42.19	12	ARHGAP5	120.9	120	119.9	143.2	78.7	75.4	82.2	89.1	82.4	88.3
P85298	Rho GTPase-activating protein 8 OS=Homo sapiens OX=9606 GN=ARHGAP8 PE=1 SV=1	8	4	4	4	464	53.5	9.41	6.8	4	ARHGAP8	98.1	107.4	89.6	82.2	116.4	68.4	148.3	94.9	93.6	101.2
P52565	Rho GDP-dissociation inhibitor 1 OS=Homo sapiens OX=9606 GN=ARHGDIA PE=1 SV=3	48	12	33	12	204	23.2	5.11	31.36	12	ARHGDIA	95.1	86.3	84.2	83.8	100.9	108.9	105.4	113	107.9	114.5
Q92888	Rho guanine nucleotide exchange factor 1 OS=Homo sapiens OX=9606 GN=ARHGEF1 PE=1 SV=2	16	12	17	12	912	102.4	5.66	33.88	12	ARHGEF1	107.1	104.3	68.5	68.6	104.5	106.5	106.5	117.6	112.6	103.8
O15013	Rho guanine nucleotide exchange factor 10 OS=Homo sapiens OX=9606 GN=ARHGEF10 PE=1 SV=4	3	4	5	4	1369	151.5	5.68	8.37	4	ARHGEF10	125.6	110	78.7	62.6	148.6	116.2	103.7	100.4	82	72.2
O15085	Rho guanine nucleotide exchange factor 11 OS=Homo sapiens OX=9606 GN=ARHGEF11 PE=1 SV=1	7	6	6	6	1522	167.6	5.5	13.81	6	ARHGEF11	115.1	79.3	120.8	121.4	119.5	93.9	91	68.1	155.7	35.2
Q9NZN5	Rho guanine nucleotide exchange factor 12 OS=Homo sapiens OX=9606 GN=ARHGEF12 PE=1 SV=1	6	7	9	7	1544	173.1	5.74	19.37	7	ARHGEF12	119.7	125.8	85.7	114.7	63.7	96.7	95.8	138.1	87.6	72.2
Q96PE2	Rho guanine nucleotide exchange factor 17 OS=Homo sapiens OX=9606 GN=ARHGEF17 PE=1 SV=1	0	1	1	1	2063	221.5	6.29	1.74	1	ARHGEF17	0	183.6	0	0	0	125.5	270.9	151.5	268.5	0
Q6ZSZ5	Rho guanine nucleotide exchange factor 18 OS=Homo sapiens OX=9606 GN=ARHGEF18 PE=1 SV=4	6	5	5	4	1361	151.5	6.33	9.16	5	ARHGEF18	137.2	140.3	93.6	96	120.9	102.6	116	55.3	67.9	70.2
Q92974	Rho guanine nucleotide exchange factor 2 OS=Homo sapiens OX=9606 GN=ARHGEF2 PE=1 SV=4	23	20	22	20	986	111.5	7.27	42.85	20	ARHGEF2	105.1	131.4	87.8	91.1	112	94.7	98.2	100.3	92.4	86.8
Q96DR7	Rho guanine nucleotide exchange factor 26 OS=Homo sapiens OX=9606 GN=ARHGEF26 PE=1 SV=4	10	8	8	8	871	97.3	8.95	7.84	8	ARHGEF26	146.6	159.8	108.1	161.2	93.8	54.9	72.8	83.1	66.6	53.2
Q15052	Rho guanine nucleotide exchange factor 6 OS=Homo sapiens OX=9606 GN=ARHGEF6 PE=1 SV=2	7	4	4	2	776	87.4	6.05	9.78	4	ARHGEF6	125.2	92.6	108.6	90.7	106.8	126.9	81.6	92.9	84.6	90.2
Q14155	Rho guanine nucleotide exchange factor 7 OS=Homo sapiens OX=9606 GN=ARHGEF7 PE=1 SV=2	12	9	9	7	803	90	7.09	19.65	9	ARHGEF7	98.8	106.5	123.2	117.7	87.9	96.7	84.7	104.4	83.1	97.1
O14497	AT-rich interactive domain-containing protein 1A OS=Homo sapiens OX=9606 GN=ARID1A PE=1 SV=3	16	28	39	26	2285	241.9	6.7	76.22	28	ARID1A	124.3	130.7	123.9	122.3	92.6	86.5	79.7	76.6	83.7	79.7
Q8NFD5	AT-rich interactive domain-containing protein 1B OS=Homo sapiens OX=9606 GN=ARID1B PE=1 SV=3	7	13	15	11	2319	243.8	6.9	33.32	13	ARID1B	103	125.5	101	97.2	108.7	102.4	92.5	82.9	101.1	85.6
Q68CP9	AT-rich interactive domain-containing protein 2 OS=Homo sapiens OX=9606 GN=ARID2 PE=1 SV=2	11	19	20	19	1835	197.3	7.42	36.48	19	ARID2	133.2	136.1	100.8	93.3	105.7	86.5	90.8	80.2	87.8	85.7
Q99856	AT-rich interactive domain-containing protein 3A OS=Homo sapiens OX=9606 GN=ARID3A PE=1 SV=2	5	3	4	3	593	62.9	4.91	6.31	3	ARID3A	148.6	172.7	122	0	134.7	0	0	138.9	99.2	183.9
Q8IVW6	AT-rich interactive domain-containing protein 3B OS=Homo sapiens OX=9606 GN=ARID3B PE=1 SV=2	5	2	2	2	561	60.6	7.52	2.71	2	ARID3B	107.4	142	167.9	132.9	109.1	60.4	95.6	74.8	61.6	48.3
P29374	AT-rich interactive domain-containing protein 4A OS=Homo sapiens OX=9606 GN=ARID4A PE=1 SV=3	5	5	5	4	1257	142.7	5.1	0	5	ARID4A	593	0	407	0	0	0	0	0	0	0
Q4LE39	AT-rich interactive domain-containing protein 4B OS=Homo sapiens OX=9606 GN=ARID4B PE=1 SV=2	10	10	12	10	1312	147.7	5.12	29.55	10	ARID4B	111.1	108.2	193.6	197.9	59.8	71	58	68.3	64.7	67.2
Q9Y4X5	E3 ubiquitin-protein ligase ARIH1 OS=Homo sapiens OX=9606 GN=ARIH1 PE=1 SV=2	34	15	23	15	557	64.1	5.08	40.25	15	ARIH1	95	88.2	120	122.7	93.2	100.3	96.2	94.9	94	95.6
O95376	E3 ubiquitin-protein ligase ARIH2 OS=Homo sapiens OX=9606 GN=ARIH2 PE=1 SV=1	30	11	14	11	493	57.8	5.63	24.85	11	ARIH2	89	111.1	71.4	91.9	100.2	105.9	112.3	105.1	109.7	103.4
P40616	ADP-ribosylation factor-like protein 1 OS=Homo sapiens OX=9606 GN=ARL1 PE=1 SV=1	9	1	1	1	181	20.4	5.72	2.08	1	ARL1	156.8	169	125.2	90.2	134.2	126.3	0	110.9	0	87.4
Q8N8L6	ADP-ribosylation factor-like protein 10 OS=Homo sapiens OX=9606 GN=ARL10 PE=2 SV=1	5	1	1	1	244	27.4	4.68	3.74	1	ARL10	119.9	126.5	68.3	58.7	93.5	101	94	122.5	120.7	94.8
Q3SXY8	ADP-ribosylation factor-like protein 13B OS=Homo sapiens OX=9606 GN=ARL13B PE=1 SV=1	3	1	1	1	428	48.6	6.62	2.73	1	ARL13B	0	0	1000	0	0	0	0	0	0	0
Q8N8R7	ARL14 effector protein OS=Homo sapiens OX=9606 GN=ARL14EP PE=1 SV=1	13	4	4	4	260	29.3	8.07	4.2	4	ARL14EP	144	181.7	85.7	141	44.6	110	62.4	87.9	69.8	72.8
Q9NXU5	ADP-ribosylation factor-like protein 15 OS=Homo sapiens OX=9606 GN=ARL15 PE=1 SV=1	16	2	3	2	204	22.9	5.63	2.61	2	ARL15	342	0	309.4	348.6	0	0	0	0	0	0
P36404	ADP-ribosylation factor-like protein 2 OS=Homo sapiens OX=9606 GN=ARL2 PE=1 SV=4	35	6	11	6	184	20.9	6.34	17.94	6	ARL2	130	141.8	80.4	86.9	108	85.4	96.5	90.3	97.1	83.6
Q9Y2Y0	ADP-ribosylation factor-like protein 2-binding protein OS=Homo sapiens OX=9606 GN=ARL2BP PE=1 SV=1	17	2	6	2	163	18.8	4.35	17.16	2	ARL2BP	79.7	93.1	97.6	82.2	128.4	115.3	111.7	102.2	95.3	94.6
P36405	ADP-ribosylation factor-like protein 3 OS=Homo sapiens OX=9606 GN=ARL3 PE=1 SV=2	59	9	21	9	182	20.4	7.24	39.38	9	ARL3	80.2	77.1	82	81.7	118.1	110.6	116.7	120.1	103.7	109.8
Q96KC2	ADP-ribosylation factor-like protein 5B OS=Homo sapiens OX=9606 GN=ARL5B PE=1 SV=1	4	1	1	1	179	20.4	6.52	1.9	1	ARL5B	147.7	84	130.6	153.3	73.9	86.8	70.4	79.5	82.9	91
Q9H0F7	ADP-ribosylation factor-like protein 6 OS=Homo sapiens OX=9606 GN=ARL6 PE=1 SV=1	27	4	5	4	186	21.1	8.54	13.19	4	ARL6	89.2	92.2	124	105.5	81.1	111.2	93.8	85.2	108.6	109.2
Q15041	ADP-ribosylation factor-like protein 6-interacting protein 1 OS=Homo sapiens OX=9606 GN=ARL6IP1 PE=1 SV=2	15	4	8	3	203	23.3	9.32	8.55	4	ARL6IP1	85.7	93.7	81.5	90.6	133.9	96	119.6	118.4	92.3	88.3
Q66PJ3	ADP-ribosylation factor-like protein 6-interacting protein 4 OS=Homo sapiens OX=9606 GN=ARL6IP4 PE=1 SV=3	36	9	25	9	237	26.4	10.86	37.74	9	ARL6IP4	95.1	98.2	75.6	76.3	125.6	102.1	110.5	111.4	100.7	104.5
O75915	PRA1 family protein 3 OS=Homo sapiens OX=9606 GN=ARL6IP5 PE=1 SV=1	20	4	10	4	188	21.6	9.77	33.41	4	ARL6IP5	90.2	90.3	100	99.5	111.3	100.8	105	99.7	100.8	102.4
Q96BM9	ADP-ribosylation factor-like protein 8A OS=Homo sapiens OX=9606 GN=ARL8A PE=1 SV=1	24	4	4	1	186	21.4	7.77	9.49	4	ARL8A	140.6	115.7	114	111.5	71.1	86.3	93.1	79.9	94.7	93.1
Q9NVJ2	ADP-ribosylation factor-like protein 8B OS=Homo sapiens OX=9606 GN=ARL8B PE=1 SV=1	29	5	5	2	186	21.5	8.43	11.09	5	ARL8B	111.9	116.2	98	98.3	105.9	95.7	90.7	92.5	93.5	97.2
Q8WVX3	Uncharacterized protein C4orf3 OS=Homo sapiens OX=9606 GN=C4orf3 PE=1 SV=2	24	1	1	1	66	7.6	5.29	0	1	ARLN	170.8	116.3	110.6	104.2	73.2	59.3	72.6	86.8	88.9	117.3
Q9NVT9	Armadillo repeat-containing protein 1 OS=Homo sapiens OX=9606 GN=ARMC1 PE=1 SV=1	27	7	12	7	282	31.3	5.74	26.79	7	ARMC1	121.9	123.8	79.8	76.6	100.5	100.2	103	93.7	104.3	96.2
Q8N2F6	Armadillo repeat-containing protein 10 OS=Homo sapiens OX=9606 GN=ARMC10 PE=1 SV=1	7	2	4	2	343	37.5	6.61	11.66	2	ARMC10	104.7	111.6	53.1	75.1	164.2	88.8	112.2	106.5	104.9	78.9
Q6NXE6	Armadillo repeat-containing protein 6 OS=Homo sapiens OX=9606 GN=ARMC6 PE=1 SV=2	22	13	14	13	501	54.1	6.24	21.46	13	ARMC6	111.1	114.5	89.7	86.5	106.6	94.3	92.7	103.3	100.3	101
Q9H6L4	Armadillo repeat-containing protein 7 OS=Homo sapiens OX=9606 GN=ARMC7 PE=1 SV=1	10	1	1	1	198	21.9	6.09	3.11	1	ARMC7	173.9	0	414.7	411.4	0	0	0	0	0	0
Q8IUR7	Armadillo repeat-containing protein 8 OS=Homo sapiens OX=9606 GN=ARMC8 PE=1 SV=2	10	7	7	6	673	75.5	6.73	14.15	7	ARMC8	89.2	122.9	114.5	123.7	94	92.5	93	88.1	91	91.2
Q7Z3E5	LisH domain-containing protein ARMC9 OS=Homo sapiens OX=9606 GN=ARMC9 PE=1 SV=3	11	8	8	8	818	91.8	6.2	8.03	8	ARMC9	136.2	202.7	119	45	71.2	52.8	122.6	128.8	58.1	63.3
Q9UH62	Armadillo repeat-containing X-linked protein 3 OS=Homo sapiens OX=9606 GN=ARMCX3 PE=1 SV=1	26	7	9	7	379	42.5	8.37	17.5	7	ARMCX3	113.4	131.3	100.4	102.1	123.5	77.5	85	86.6	89.2	91
Q6PIY5	Armadillo-like helical domain containing protein 1 OS=Homo sapiens OX=9606 GN=ARMH1 PE=2 SV=2	3	1	1	1	440	48.8	5.74	0	1	ARMH1	205.9	247.3	179.2	179.9	0	0	0	187.7	0	0
Q5T2E6	Armadillo-like helical domain-containing protein 3 OS=Homo sapiens OX=9606 GN=ARMH3 PE=1 SV=1	1	1	1	1	689	78.7	6.6	0	1	ARMH3	101.5	142.3	77.6	111.4	59.4	105.8	100.1	109	112.7	80
Q9H993	Damage-control phosphatase ARMT1 OS=Homo sapiens OX=9606 GN=ARMT1 PE=1 SV=1	19	8	11	8	441	51.1	5.76	22.42	8	ARMT1	67.7	71	82.2	88.4	127.8	109.5	120	112.8	111.4	109.2
P27540	Aryl hydrocarbon receptor nuclear translocator OS=Homo sapiens OX=9606 GN=ARNT PE=1 SV=1	6	4	4	4	789	86.6	6.54	8.56	4	ARNT	116.3	128	115.1	112.1	108	80.7	74.6	102.3	90.6	72.3
Q92747	Actin-related protein 2/3 complex subunit 1A OS=Homo sapiens OX=9606 GN=ARPC1A PE=1 SV=2	51	17	20	16	370	41.5	8.18	34.02	17	ARPC1A	92.6	104.5	85.7	96	93.5	105.9	105.5	98.4	110.8	107.2
O15143	Actin-related protein 2/3 complex subunit 1B OS=Homo sapiens OX=9606 GN=ARPC1B PE=1 SV=3	36	10	11	9	372	40.9	8.35	25.27	10	ARPC1B	101.8	94	79.8	78.6	87.4	111.3	101.5	116	111.5	118.1
O15144	Actin-related protein 2/3 complex subunit 2 OS=Homo sapiens OX=9606 GN=ARPC2 PE=1 SV=1	54	15	22	15	300	34.3	7.36	44.97	15	ARPC2	95.5	100.4	82.5	95.5	90.4	105.8	103.1	106	111.6	109.1
O15145	Actin-related protein 2/3 complex subunit 3 OS=Homo sapiens OX=9606 GN=ARPC3 PE=1 SV=3	40	9	23	9	178	20.5	8.59	33.04	9	ARPC3	89.8	97.4	83	82.3	116.7	103.4	109.7	109.8	100.6	107.4
P59998	Actin-related protein 2/3 complex subunit 4 OS=Homo sapiens OX=9606 GN=ARPC4 PE=1 SV=3	23	5	6	5	168	19.7	8.43	8.36	5	ARPC4	95.9	110.9	83	86.1	102.3	101.4	109.5	101.4	102.7	106.8
O15511	Actin-related protein 2/3 complex subunit 5 OS=Homo sapiens OX=9606 GN=ARPC5 PE=1 SV=3	75	10	15	9	151	16.3	5.67	34.75	10	ARPC5	97.1	89.1	81	78.9	105.9	102.8	106.6	112.8	112.8	113
Q9BPX5	Actin-related protein 2/3 complex subunit 5-like protein OS=Homo sapiens OX=9606 GN=ARPC5L PE=1 SV=1	38	6	9	5	153	16.9	6.6	17.37	6	ARPC5L	105.3	88.5	122.1	107.3	102.2	100.3	97.7	92	96.5	88
Q7Z6K5	Arpin OS=Homo sapiens OX=9606 GN=ARPIN PE=1 SV=1	29	7	11	7	226	24.9	5.83	18.2	7	ARPIN	106.6	88.4	67.1	74.5	105.6	106	112.3	101.8	124.4	113.3
P56211	cAMP-regulated phosphoprotein 19 OS=Homo sapiens OX=9606 GN=ARPP19 PE=1 SV=2	38	4	7	3	112	12.3	9.09	6.6	4	ARPP19	89.9	106.7	131.9	124.7	83.9	92.9	90.8	93.6	93.6	91.9
P49407	Beta-arrestin-1 OS=Homo sapiens OX=9606 GN=ARRB1 PE=1 SV=2	15	5	5	4	418	47	6.2	4.68	5	ARRB1	105.8	95.2	59.2	95.8	109.2	145.1	139.6	117.1	43.1	90
P32121	Beta-arrestin-2 OS=Homo sapiens OX=9606 GN=ARRB2 PE=1 SV=2	19	6	6	5	409	46.1	7.69	10.62	6	ARRB2	94.8	98.6	112.9	133.9	81.2	98.4	92	94.2	99.4	94.6
P15848	Arylsulfatase B OS=Homo sapiens OX=9606 GN=ARSB PE=1 SV=1	7	3	3	3	533	59.6	8.21	6.97	3	ARSB	94.7	97.6	80.4	73.3	102.3	109.9	111.4	126.2	87.1	117
Q5FYB0	Arylsulfatase J OS=Homo sapiens OX=9606 GN=ARSJ PE=2 SV=1	2	1	1	1	599	67.2	9.01	0	1	ARSJ	0	0	0	0	0	0	0	0	1000	0
Q93070	Ecto-ADP-ribosyltransferase 4 OS=Homo sapiens OX=9606 GN=ART4 PE=2 SV=2	2	1	2	1	314	35.9	9.22	0	1	ART4	0	0	0	0	0	0	1000	0	0	0
Q9HBK9	Arsenite methyltransferase OS=Homo sapiens OX=9606 GN=AS3MT PE=1 SV=3	21	7	7	7	375	41.7	6.2	14.37	7	AS3MT	89.3	102.2	79.1	73.7	105	98.4	101.9	120.1	110	120.3
Q13510	Acid ceramidase OS=Homo sapiens OX=9606 GN=ASAH1 PE=1 SV=5	15	6	8	6	395	44.6	7.62	15.43	6	ASAH1	114.8	90.9	83.9	77.5	136.6	104.9	120.4	96.9	77.4	96.8
Q9ULH1	Arf-GAP with SH3 domain, ANK repeat and PH domain-containing protein 1 OS=Homo sapiens OX=9606 GN=ASAP1 PE=1 SV=4	3	3	5	3	1129	125.4	7.31	2.45	3	ASAP1	0	503.9	139.1	0	239.5	0	0	0	0	117.5
Q8TDY4	Arf-GAP with SH3 domain, ANK repeat and PH domain-containing protein 3 OS=Homo sapiens OX=9606 GN=ASAP3 PE=1 SV=1	2	1	1	1	903	99.1	6.4	2.04	1	ASAP3	0	178.9	222.2	0	0	136.3	192.7	0	269.9	0
Q96NS5	Ankyrin repeat and SOCS box protein 16 OS=Homo sapiens OX=9606 GN=ASB16 PE=1 SV=2	6	1	2	1	453	49.6	8.03	0	1	ASB16	1000	0	0	0	0	0	0	0	0	0
Q9Y575	Ankyrin repeat and SOCS box protein 3 OS=Homo sapiens OX=9606 GN=ASB3 PE=1 SV=1	6	3	3	3	518	57.7	6.27	5.26	3	ASB3	88.7	106.5	163.7	194	98	66	57.1	86.1	65.6	74.3
Q9NWX5	Ankyrin repeat and SOCS box protein 6 OS=Homo sapiens OX=9606 GN=ASB6 PE=1 SV=1	10	4	6	4	421	47.1	6.01	10.52	4	ASB6	174.4	172.4	187.1	167.3	45	70.5	34.8	86.3	18.3	44
Q8N9N2	Activating signal cointegrator 1 complex subunit 1 OS=Homo sapiens OX=9606 GN=ASCC1 PE=1 SV=1	3	2	3	2	400	45.5	5.54	5.04	2	ASCC1	0	296.9	0	278	0	0	0	425.1	0	0
Q9H1I8	Activating signal cointegrator 1 complex subunit 2 OS=Homo sapiens OX=9606 GN=ASCC2 PE=1 SV=3	14	10	15	10	757	86.3	5.16	19.02	10	ASCC2	79	100.5	77.5	84.5	123.2	111.2	114.3	108.4	108.8	92.7
Q8N3C0	Activating signal cointegrator 1 complex subunit 3 OS=Homo sapiens OX=9606 GN=ASCC3 PE=1 SV=3	13	28	37	27	2202	251.3	7.09	72.74	28	ASCC3	102.6	104.4	71.9	78.1	99.1	106.7	106.7	106.1	113.6	110.8
L0R819	ASNSD1 upstream open reading frame protein OS=Homo sapiens OX=9606 GN=ASDURF PE=1 SV=1	50	4	4	4	96	11.2	8.88	5.9	4	ASDURF	110.6	122.2	107.2	122.3	78	94.7	95.8	87.2	83.2	99
Q9Y294	Histone chaperone ASF1A OS=Homo sapiens OX=9606 GN=ASF1A PE=1 SV=1	35	4	4	3	204	23	4.41	8.33	4	ASF1A	135.2	120.4	95.9	106.4	83.4	101.2	87.7	85.8	93.2	90.9
Q9NVP2	Histone chaperone ASF1B OS=Homo sapiens OX=9606 GN=ASF1B PE=1 SV=1	14	2	2	1	202	22.4	4.56	2.81	2	ASF1B	202.1	157.3	85.1	0	166.1	67.6	98.6	65.6	73.9	83.8
Q9UBL3	Set1/Ash2 histone methyltransferase complex subunit ASH2 OS=Homo sapiens OX=9606 GN=ASH2L PE=1 SV=1	26	15	22	15	628	68.7	5.69	44.7	15	ASH2L	104.5	112.6	98.5	94.3	94.8	101.2	97.4	98.5	99.6	98.6
P04424	Argininosuccinate lyase OS=Homo sapiens OX=9606 GN=ASL PE=1 SV=4	10	4	5	4	464	51.6	6.48	13.18	4	ASL	86.5	87	80.8	80.4	110.4	114.6	109.9	108	107.7	114.7
O95671	Probable bifunctional dTTP/UTP pyrophosphatase/methyltransferase protein OS=Homo sapiens OX=9606 GN=ASMTL PE=1 SV=3	8	4	4	4	621	68.8	6.07	7.96	4	ASMTL	99.8	100.1	97.9	135.7	61.2	83.1	102.8	99.9	97.9	121.6
P08243	Asparagine synthetase [glutamine-hydrolyzing] OS=Homo sapiens OX=9606 GN=ASNS PE=1 SV=4	45	23	58	23	561	64.3	6.86	110.94	23	ASNS	99.1	100.6	106.5	107.7	100.9	95.2	98.8	97.2	98.7	95.2
Q9NWL6	Asparagine synthetase domain-containing protein 1 OS=Homo sapiens OX=9606 GN=ASNSD1 PE=2 SV=2	9	5	5	5	643	72	6.83	10.5	5	ASNSD1	130.1	118.6	151.3	153.1	64.3	85.5	52.4	76.6	97.3	70.7
Q12797	Aspartyl/asparaginyl beta-hydroxylase OS=Homo sapiens OX=9606 GN=ASPH PE=1 SV=3	30	17	21	17	758	85.8	5.01	30.91	17	ASPH	105.4	86.1	73.5	73.6	103.8	108.2	117.1	107.2	113.6	111.6
Q8IZT6	Abnormal spindle-like microcephaly-associated protein OS=Homo sapiens OX=9606 GN=ASPM PE=1 SV=2	3	8	10	7	3477	409.5	10.45	16.49	8	ASPM	166.5	181.2	178.5	195.3	44.5	49.3	40.1	53.7	52	38.7
Q9BZE9	Tether containing UBX domain for GLUT4 OS=Homo sapiens OX=9606 GN=ASPSCR1 PE=1 SV=1	12	6	6	6	553	60.1	6.64	4.96	6	ASPSCR1	99.6	109.7	65.2	60.9	111.4	97.2	116.6	102.3	124.4	112.8
Q7L266	Isoaspartyl peptidase/L-asparaginase OS=Homo sapiens OX=9606 GN=ASRGL1 PE=1 SV=2	20	5	10	5	308	32	6.24	19.89	5	ASRGL1	49	109.8	94	29	137	94.3	127.6	100.9	115.6	142.9
P00966	Argininosuccinate synthase OS=Homo sapiens OX=9606 GN=ASS1 PE=1 SV=2	13	6	6	6	412	46.5	8.02	6.68	6	ASS1	84.7	87.9	64.5	70.8	106.8	117.2	114.3	118.3	115.4	120.1
Q2TB18	Protein asteroid homolog 1 OS=Homo sapiens OX=9606 GN=ASTE1 PE=1 SV=1	2	1	1	1	679	77	8.06	0	1	ASTE1	236.9	116.8	172.1	135.7	0	162.6	0	80.3	95.6	0
Q8IXJ9	Polycomb group protein ASXL1 OS=Homo sapiens OX=9606 GN=ASXL1 PE=1 SV=4	3	3	3	3	1541	165.3	6.21	2.15	3	ASXL1	106.3	77.4	89.9	115.5	57.6	115.9	93.7	95.7	119.8	128.1
Q8NBU5	Outer mitochondrial transmembrane helix translocase OS=Homo sapiens OX=9606 GN=ATAD1 PE=1 SV=1	27	8	17	8	361	40.7	6.9	32.08	8	ATAD1	95.6	113	113.9	116.7	102.3	100.9	87	87.1	91	92.6
Q6PL18	ATPase family AAA domain-containing protein 2 OS=Homo sapiens OX=9606 GN=ATAD2 PE=1 SV=1	21	24	27	20	1390	158.5	6.32	54.78	24	ATAD2	139.9	145.1	113.8	106.9	87.4	78.9	85.2	77.2	86.8	78.9
Q9ULI0	ATPase family AAA domain-containing protein 2B OS=Homo sapiens OX=9606 GN=ATAD2B PE=1 SV=3	11	14	17	10	1458	164.8	6.8	30.5	14	ATAD2B	124.4	106.2	99.4	109.6	104.7	97	92.5	90.1	97.6	78.5
Q9NVI7	ATPase family AAA domain-containing protein 3A OS=Homo sapiens OX=9606 GN=ATAD3A PE=1 SV=2	48	30	58	12	634	71.3	8.98	115.83	30	ATAD3A	104.1	101.1	83.8	79.3	108.4	102.4	106.1	105.1	105.3	104.3
Q5T9A4	ATPase family AAA domain-containing protein 3B OS=Homo sapiens OX=9606 GN=ATAD3B PE=1 SV=1	39	25	38	7	648	72.5	9.2	54.56	25	ATAD3B	110.9	101.7	78.7	79.5	94	110.9	100.2	103.2	110.1	110.8
Q96QE3	ATPase family AAA domain-containing protein 5 OS=Homo sapiens OX=9606 GN=ATAD5 PE=1 SV=4	9	12	13	12	1844	207.4	9.19	30.45	12	ATAD5	205.7	180.8	116	92.3	66	65.6	58.4	50.9	100	64.3
Q5SQI0	Alpha-tubulin N-acetyltransferase 1 OS=Homo sapiens OX=9606 GN=ATAT1 PE=1 SV=1	2	1	1	1	421	46.8	9.95	0	1	ATAT1	82.4	109.8	86.5	128	106.2	126.9	72.9	90.6	82.6	113.9
O95260	Arginyl-tRNA--protein transferase 1 OS=Homo sapiens OX=9606 GN=ATE1 PE=1 SV=2	6	3	3	3	518	59.1	7.93	7.8	3	ATE1	86	83.5	97.3	85.1	78.1	102.2	113.7	127	113.8	113.3
P15336	Cyclic AMP-dependent transcription factor ATF-2 OS=Homo sapiens OX=9606 GN=ATF2 PE=1 SV=4	9	5	6	2	505	54.5	7.88	14.34	5	ATF2	141.4	122.4	145.9	142.9	84.8	78.2	69.9	69	77.4	67.9
Q6VMQ6	Activating transcription factor 7-interacting protein 1 OS=Homo sapiens OX=9606 GN=ATF7IP PE=1 SV=3	11	12	12	12	1270	136.3	4.7	27.9	12	ATF7IP	139	128.8	131.7	127.7	66.7	87.4	77.8	79	80.9	81.1
Q9BSB4	Autophagy-related protein 101 OS=Homo sapiens OX=9606 GN=ATG101 PE=1 SV=1	12	2	2	2	218	25	6.15	0	2	ATG101	120.6	85.7	149.4	146.6	0	78.2	50.1	126.2	100.9	142.1
O94817	Ubiquitin-like protein ATG12 OS=Homo sapiens OX=9606 GN=ATG12 PE=1 SV=1	4	1	2	1	140	15.1	5.1	3.61	1	ATG12	104.9	107.5	114	121.8	95.7	81.2	84.1	101.6	89.8	99.4
O75143	Autophagy-related protein 13 OS=Homo sapiens OX=9606 GN=ATG13 PE=1 SV=1	15	5	10	5	517	56.5	5.12	13.24	5	ATG13	113.2	129	149.8	152.2	98.5	74.6	67.9	78.8	71.6	64.4
Q6ZNE5	Beclin 1-associated autophagy-related key regulator OS=Homo sapiens OX=9606 GN=ATG14 PE=1 SV=1	6	2	2	2	492	55.3	7.01	2.79	2	ATG14	68.8	197.5	92.6	0	101.5	107.4	132.5	72.8	117.8	109.2
Q676U5	Autophagy-related protein 16-1 OS=Homo sapiens OX=9606 GN=ATG16L1 PE=1 SV=2	14	7	8	7	607	68.2	6.64	15.74	7	ATG16L1	102.9	120.3	132.5	125.8	99.1	84.2	85.7	81	83.3	85.2
Q2TAZ0	Autophagy-related protein 2 homolog A OS=Homo sapiens OX=9606 GN=ATG2A PE=1 SV=3	4	6	6	6	1938	212.7	5.88	9.63	6	ATG2A	106.4	128.5	89.3	102.7	114	93.8	96.7	93.2	94.6	80.9
Q96BY7	Autophagy-related protein 2 homolog B OS=Homo sapiens OX=9606 GN=ATG2B PE=1 SV=5	3	7	7	6	2078	232.6	5.76	8.36	7	ATG2B	89.1	128.3	60.3	77.6	146	94.7	113.5	113.4	83.3	93.8
Q9NT62	Ubiquitin-like-conjugating enzyme ATG3 OS=Homo sapiens OX=9606 GN=ATG3 PE=1 SV=1	12	4	11	4	314	35.8	4.74	17.58	4	ATG3	95.1	104.3	112.4	132.5	94.4	93.5	83.3	96	99.9	88.7
Q9Y4P1	Cysteine protease ATG4B OS=Homo sapiens OX=9606 GN=ATG4B PE=1 SV=2	21	6	7	6	393	44.3	5.07	22.35	6	ATG4B	107.9	93.2	77.1	89.6	78	105.2	106.9	114.7	111.5	116
Q96DT6	Cysteine protease ATG4C OS=Homo sapiens OX=9606 GN=ATG4C PE=1 SV=1	9	4	5	4	458	52.5	5.97	7.76	4	ATG4C	94.6	59.1	85.6	95.1	95.8	93.2	55.2	147.4	143.9	130.2
Q9H1Y0	Autophagy protein 5 OS=Homo sapiens OX=9606 GN=ATG5 PE=1 SV=2	22	5	7	5	275	32.4	5.77	13.41	5	ATG5	81.5	110.6	135.6	122.2	109.1	76.6	83.6	110.5	94	76.3
O95352	Ubiquitin-like modifier-activating enzyme ATG7 OS=Homo sapiens OX=9606 GN=ATG7 PE=1 SV=1	13	7	8	7	703	77.9	6.24	21.46	7	ATG7	89.3	109.3	83.2	78.6	97.3	99.8	105.9	112.9	107.3	116.5
Q7Z3C6	Autophagy-related protein 9A OS=Homo sapiens OX=9606 GN=ATG9A PE=1 SV=3	15	9	15	9	839	94.4	6.67	32.52	9	ATG9A	85.8	98.9	80.4	82.3	115.7	101.9	114.7	110.9	104.3	105
P31939	Bifunctional purine biosynthesis protein ATIC OS=Homo sapiens OX=9606 GN=ATIC PE=1 SV=3	78	39	129	39	592	64.6	6.71	330.06	39	ATIC	82.4	84.5	80.2	83.5	110.8	111	109.8	117.1	108.7	111.9
Q8WXF7	Atlastin-1 OS=Homo sapiens OX=9606 GN=ATL1 PE=1 SV=1	8	4	4	3	558	63.5	6.18	10.72	4	ATL1	64.4	107.2	129.4	110.6	78	185.2	76.1	78.6	117.9	52.5
Q8NHH9	Atlastin-2 OS=Homo sapiens OX=9606 GN=ATL2 PE=1 SV=2	13	7	9	6	583	66.2	5.48	17.08	7	ATL2	126.5	130.8	95.2	102	82.2	88.8	88.1	92.8	96.5	97.1
Q6DD88	Atlastin-3 OS=Homo sapiens OX=9606 GN=ATL3 PE=1 SV=1	15	7	8	7	541	60.5	5.66	20.83	7	ATL3	103	108.3	84.7	82.6	104.8	102.4	107.9	103	103.1	100.2
Q13315	Serine-protein kinase ATM OS=Homo sapiens OX=9606 GN=ATM PE=1 SV=4	3	7	7	7	3056	350.5	6.81	9	7	ATM	0	600.1	0	0	0	399.9	0	0	0	0
P54259	Atrophin-1 OS=Homo sapiens OX=9606 GN=ATN1 PE=1 SV=3	1	1	2	1	1190	125.3	8.98	3.29	1	ATN1	60.8	128.6	88.7	61.1	190.4	111.5	124.2	93.3	74.2	67.1
O00244	Copper transport protein ATOX1 OS=Homo sapiens OX=9606 GN=ATOX1 PE=1 SV=1	78	6	46	6	68	7.4	7.24	73.48	6	ATOX1	69.1	76.1	88.9	84.2	119	109.8	120.7	118	105.9	108.3
Q9Y2G3	Phospholipid-transporting ATPase IF OS=Homo sapiens OX=9606 GN=ATP11B PE=1 SV=2	3	3	3	3	1177	134.1	6.96	4.63	3	ATP11B	149.4	74	141	54.9	136.5	67.2	193	37.2	52.2	94.5
Q8NB49	Phospholipid-transporting ATPase IG OS=Homo sapiens OX=9606 GN=ATP11C PE=1 SV=3	11	10	11	10	1132	129.4	6.67	22.74	10	ATP11C	105.4	101.5	82.3	79.1	109.9	103.7	97.2	103.6	107.6	109.7
Q9HD20	Endoplasmic reticulum transmembrane helix translocase OS=Homo sapiens OX=9606 GN=ATP13A1 PE=1 SV=2	20	21	27	21	1204	132.9	8.13	42.76	21	ATP13A1	92.2	101	76.5	77.3	121.1	107.4	109	106.8	105.6	103.1
P05023	Sodium/potassium-transporting ATPase subunit alpha-1 OS=Homo sapiens OX=9606 GN=ATP1A1 PE=1 SV=1	39	38	106	25	1023	112.8	5.49	249.04	38	ATP1A1	85.9	95.4	102.1	102.7	116.5	99.5	106.5	99.3	97.7	94.3
P05026	Sodium/potassium-transporting ATPase subunit beta-1 OS=Homo sapiens OX=9606 GN=ATP1B1 PE=1 SV=1	27	6	9	6	303	35	8.53	20.4	6	ATP1B1	90.6	96.9	137.1	131.9	93.4	93.9	83.6	87.9	90.1	94.5
P54709	Sodium/potassium-transporting ATPase subunit beta-3 OS=Homo sapiens OX=9606 GN=ATP1B3 PE=1 SV=1	42	9	12	9	279	31.5	8.35	25.98	9	ATP1B3	93	83.1	101.8	109.2	80.5	104.8	98.3	104.9	110	114.4
P16615	Sarcoplasmic/endoplasmic reticulum calcium ATPase 2 OS=Homo sapiens OX=9606 GN=ATP2A2 PE=1 SV=1	40	39	94	39	1042	114.7	5.34	192.17	39	ATP2A2	104	93.4	133.4	126.7	88.9	92.2	85.9	91.1	91.7	92.8
P20020	Plasma membrane calcium-transporting ATPase 1 OS=Homo sapiens OX=9606 GN=ATP2B1 PE=1 SV=4	15	15	21	11	1220	134.6	5.91	35.62	15	ATP2B1	106.9	94.4	103.5	102.8	117.8	99.6	96.4	89.7	93.6	95.4
P23634	Plasma membrane calcium-transporting ATPase 4 OS=Homo sapiens OX=9606 GN=ATP2B4 PE=1 SV=2	12	10	13	6	1241	137.8	6.6	26.58	10	ATP2B4	112.5	97.8	81.9	87.1	100.7	116.4	93.6	104.1	103.9	102
P98194	Calcium-transporting ATPase type 2C member 1 OS=Homo sapiens OX=9606 GN=ATP2C1 PE=1 SV=3	16	11	12	11	919	100.5	6.74	24.69	11	ATP2C1	82.8	81.8	103.7	98.4	110.8	98.6	113.1	110.3	96.4	104.1
P51164	Potassium-transporting ATPase subunit beta OS=Homo sapiens OX=9606 GN=ATP4B PE=1 SV=1	3	1	1	1	291	33.3	7.33	1.64	1	ATP4B	0	0	0	0	1000	0	0	0	0	0
P25705	ATP synthase subunit alpha, mitochondrial OS=Homo sapiens OX=9606 GN=ATP5F1A PE=1 SV=1	67	38	377	37	553	59.7	9.13	629.43	38	ATP5F1A	91.2	88.2	90.6	89.1	112.7	103.8	110.3	103.2	105.7	105.3
P06576	ATP synthase subunit beta, mitochondrial OS=Homo sapiens OX=9606 GN=ATP5F1B PE=1 SV=3	67	27	280	27	529	56.5	5.4	629.09	27	ATP5F1B	82.3	86.8	88.2	81.9	126.3	104.2	113.5	112.4	100.4	104.1
P36542	ATP synthase subunit gamma, mitochondrial OS=Homo sapiens OX=9606 GN=ATP5F1C PE=1 SV=1	45	15	63	14	298	33	9.22	98.94	15	ATP5F1C	98.2	100.4	87.3	84.4	96.9	109.4	111.6	103.2	107.6	101
P30049	ATP synthase subunit delta, mitochondrial OS=Homo sapiens OX=9606 GN=ATP5F1D PE=1 SV=2	14	2	11	2	168	17.5	5.49	21.77	2	ATP5F1D	102.7	91.6	85.8	84	105.4	108.7	104.7	100.8	103.2	113.2
P56381	ATP synthase subunit epsilon, mitochondrial OS=Homo sapiens OX=9606 GN=ATP5F1E PE=1 SV=2	43	3	5	1	51	5.8	9.92	3.51	3	ATP5F1E	90.7	96.8	80.7	69.3	122.8	104.6	110.7	109.2	107.1	108.1
Q9UII2	ATPase inhibitor, mitochondrial OS=Homo sapiens OX=9606 GN=ATP5IF1 PE=1 SV=1	32	4	9	4	106	12.2	9.35	4.08	4	ATP5IF1	87.6	100.9	99.2	92.3	99.8	103.8	108.3	97.5	107.8	102.7
P56385	ATP synthase subunit e, mitochondrial OS=Homo sapiens OX=9606 GN=ATP5ME PE=1 SV=2	51	4	19	3	69	7.9	9.35	39.29	4	ATP5ME	96.7	93.9	103.8	92.5	106.8	116.4	90.6	99	100.1	100.3
P56134	ATP synthase subunit f, mitochondrial OS=Homo sapiens OX=9606 GN=ATP5MF PE=1 SV=3	26	2	6	2	94	10.9	9.67	9.43	2	ATP5MF	85	101.8	87.9	94.3	116.3	95.3	109	105.9	97.6	106.9
O75964	ATP synthase subunit g, mitochondrial OS=Homo sapiens OX=9606 GN=ATP5MG PE=1 SV=3	52	7	19	7	103	11.4	9.64	17.65	7	ATP5MG	88.7	96.3	94.8	81.6	127.1	101.1	116.4	97.1	98.1	98.8
P56378	ATP synthase subunit ATP5MJ, mitochondrial OS=Homo sapiens OX=9606 GN=ATP5MJ PE=1 SV=1	28	2	6	2	58	6.7	10.08	5.05	2	ATP5MJ	96	99.1	84.3	68.8	116.2	99.6	118.4	106.9	99.7	111
Q96IX5	ATP synthase membrane subunit K, mitochondrial OS=Homo sapiens OX=9606 GN=ATP5MK PE=1 SV=1	17	1	3	1	58	6.5	9.76	4.26	1	ATP5MK	89.5	130.1	92.9	95.5	131.5	85.9	101.8	100.9	84.2	87.5
P24539	ATP synthase F(0) complex subunit B1, mitochondrial OS=Homo sapiens OX=9606 GN=ATP5PB PE=1 SV=2	36	10	28	10	256	28.9	9.36	55.68	10	ATP5PB	91.9	87.3	89.5	87	111.7	107.2	112.3	104	101.6	107.5
O75947	ATP synthase subunit d, mitochondrial OS=Homo sapiens OX=9606 GN=ATP5PD PE=1 SV=3	73	11	30	11	161	18.5	5.3	61.31	11	ATP5PD	97.2	81.3	94.3	89.6	95.9	108.2	98.9	107.8	109.6	117.2
P18859	ATP synthase-coupling factor 6, mitochondrial OS=Homo sapiens OX=9606 GN=ATP5PF PE=1 SV=1	54	6	36	6	108	12.6	9.52	105.72	6	ATP5PF	89.7	93.2	91.5	83.5	116.1	103.3	111.1	102.2	108.3	101
P48047	ATP synthase subunit O, mitochondrial OS=Homo sapiens OX=9606 GN=ATP5PO PE=1 SV=1	67	12	26	12	213	23.3	9.96	57.66	12	ATP5PO	91.4	83.9	91	82.3	110.5	108.7	105.8	108.1	107.7	110.6
Q15904	V-type proton ATPase subunit S1 OS=Homo sapiens OX=9606 GN=ATP6AP1 PE=1 SV=2	18	6	7	6	470	52	6.14	19.6	6	ATP6AP1	75.1	70.1	114.1	111.9	109.1	105.7	119.2	102.7	94.5	97.4
O75787	Renin receptor OS=Homo sapiens OX=9606 GN=ATP6AP2 PE=1 SV=2	20	5	5	5	350	39	6.1	11.53	5	ATP6AP2	68.8	72.7	83.5	78.6	111.7	110.1	128.2	117.5	110.1	118.8
Q93050	V-type proton ATPase 116 kDa subunit a 1 OS=Homo sapiens OX=9606 GN=ATP6V0A1 PE=1 SV=3	19	14	17	13	837	96.4	6.43	42.44	14	ATP6V0A1	95.2	99.2	122.6	119.5	107	89.9	94	88.9	89	94.7
Q9Y487	V-type proton ATPase 116 kDa subunit a 2 OS=Homo sapiens OX=9606 GN=ATP6V0A2 PE=1 SV=2	9	7	14	7	856	98	6.61	20.62	7	ATP6V0A2	111.7	98.2	93.3	95.9	101	101.6	98.2	104	93.9	102.1
P61421	V-type proton ATPase subunit d 1 OS=Homo sapiens OX=9606 GN=ATP6V0D1 PE=1 SV=1	27	8	11	8	351	40.3	5	20.17	8	ATP6V0D1	83.4	90.1	102.6	99.6	112	107.8	107.9	101.3	99.6	95.6
P38606	V-type proton ATPase catalytic subunit A OS=Homo sapiens OX=9606 GN=ATP6V1A PE=1 SV=2	50	27	69	27	617	68.3	5.52	163.37	27	ATP6V1A	87.5	89.6	100.1	104.6	104.8	101.2	102.9	105.5	99.1	104.6
P21281	V-type proton ATPase subunit B, brain isoform OS=Homo sapiens OX=9606 GN=ATP6V1B2 PE=1 SV=3	39	19	28	19	511	56.5	5.81	74.68	19	ATP6V1B2	94.1	100.3	125.2	132.7	90.8	93.3	89.5	92.4	91.4	90.4
P21283	V-type proton ATPase subunit C 1 OS=Homo sapiens OX=9606 GN=ATP6V1C1 PE=1 SV=4	27	10	19	10	382	43.9	7.46	38.65	10	ATP6V1C1	102.2	111.1	93.3	91.6	96.2	101.2	100.5	94.9	110.1	98.8
Q9Y5K8	V-type proton ATPase subunit D OS=Homo sapiens OX=9606 GN=ATP6V1D PE=1 SV=1	24	7	8	7	247	28.2	9.36	12.02	7	ATP6V1D	95.7	83.6	105.6	108.7	87.4	105.2	91.1	97.1	110.4	115.2
P36543	V-type proton ATPase subunit E 1 OS=Homo sapiens OX=9606 GN=ATP6V1E1 PE=1 SV=1	47	12	26	12	226	26.1	8	50.1	12	ATP6V1E1	112.3	86.9	129.9	119.8	91.2	88	91.1	90.4	92.9	97.4
Q16864	V-type proton ATPase subunit F OS=Homo sapiens OX=9606 GN=ATP6V1F PE=1 SV=2	18	2	7	2	119	13.4	5.52	9.21	2	ATP6V1F	64.9	112.3	113.5	115.6	108.1	110.3	122.7	90.9	74.1	87.6
O75348	V-type proton ATPase subunit G 1 OS=Homo sapiens OX=9606 GN=ATP6V1G1 PE=1 SV=3	24	3	8	3	118	13.7	8.79	10.59	3	ATP6V1G1	95.3	102.9	105.7	107.7	115.2	85.1	97	97	96.4	97.8
Q9UI12	V-type proton ATPase subunit H OS=Homo sapiens OX=9606 GN=ATP6V1H PE=1 SV=1	25	9	17	9	483	55.8	6.48	52.55	9	ATP6V1H	97.3	80.6	118.2	122.6	93	100.5	87.3	97.1	101.5	101.8
Q04656	Copper-transporting ATPase 1 OS=Homo sapiens OX=9606 GN=ATP7A PE=1 SV=4	3	4	4	3	1500	163.3	6.33	9.62	4	ATP7A	89.2	104.1	90.9	71.4	78.6	111.2	108	117.1	119.8	109.6
Q9Y2Q0	Phospholipid-transporting ATPase IA OS=Homo sapiens OX=9606 GN=ATP8A1 PE=1 SV=1	3	3	4	2	1164	131.3	6.84	2.46	3	ATP8A1	109.5	100.1	93.8	88.9	73.2	121.6	132.1	104.8	125.8	50.2
Q5TC12	ATP synthase mitochondrial F1 complex assembly factor 1 OS=Homo sapiens OX=9606 GN=ATPAF1 PE=1 SV=1	30	9	19	9	328	36.4	7.96	37.76	9	ATPAF1	85.9	100.5	84.1	79.1	117.8	112.5	99.2	99.3	107.5	114.1
Q8N5M1	ATP synthase mitochondrial F1 complex assembly factor 2 OS=Homo sapiens OX=9606 GN=ATPAF2 PE=1 SV=1	16	4	8	4	289	32.8	7.09	11.23	4	ATPAF2	0	0	173.9	202.9	0	0	0	411.2	212	0
Q13535	Serine/threonine-protein kinase ATR OS=Homo sapiens OX=9606 GN=ATR PE=1 SV=3	6	13	14	13	2644	301.2	7.43	26.08	13	ATR	85.6	131.5	66.5	79.5	125.3	103	103.9	95.3	93.9	115.4
Q6UW56	All-trans retinoic acid-induced differentiation factor OS=Homo sapiens OX=9606 GN=ATRAID PE=1 SV=2	6	2	2	2	229	24.7	7.25	0	2	ATRAID	96	109	57.9	0	127	84	116.2	142.4	118	149.5
P46100	Transcriptional regulator ATRX OS=Homo sapiens OX=9606 GN=ATRX PE=1 SV=6	11	25	35	25	2492	282.4	6.55	50.98	25	ATRX	103.3	100.7	73.4	77.8	96.8	105.6	105.4	118.6	108	110.3
Q9UBB4	Ataxin-10 OS=Homo sapiens OX=9606 GN=ATXN10 PE=1 SV=1	51	22	43	21	475	53.5	5.25	96.56	22	ATXN10	112.5	116.2	84.9	89.2	91	91.9	92.4	107.9	108.1	105.9
Q99700	Ataxin-2 OS=Homo sapiens OX=9606 GN=ATXN2 PE=1 SV=2	14	16	28	14	1313	140.2	9.57	55.21	16	ATXN2	112.7	111.8	92.4	92	99	102.3	97.9	98.4	96	97.3
Q8WWM7	Ataxin-2-like protein OS=Homo sapiens OX=9606 GN=ATXN2L PE=1 SV=2	32	30	44	28	1075	113.3	8.59	63.51	30	ATXN2L	95	89	121.1	125.2	94.5	97	94.6	94.1	95	94.5
P54252	Ataxin-3 OS=Homo sapiens OX=9606 GN=ATXN3 PE=1 SV=5	6	1	3	1	361	41.2	4.78	11.81	1	ATXN3	85.6	68.2	99.9	91.6	125.7	137.7	105.2	75.4	142.4	68.3
Q5T6C5	Ataxin-7-like protein 2 OS=Homo sapiens OX=9606 GN=ATXN7L2 PE=1 SV=1	4	3	3	3	722	77.1	9.23	1.68	3	ATXN7L2	0	0	0	210.8	0	0	221	379.6	0	188.6
Q96GX2	Ataxin-7-like protein 3B OS=Homo sapiens OX=9606 GN=ATXN7L3B PE=1 SV=2	37	3	6	3	97	10.8	4.36	9.25	3	ATXN7L3B	122.7	120.3	89.3	89.6	105.1	88.7	93.9	94.6	100.2	95.6
Q13825	Methylglutaconyl-CoA hydratase, mitochondrial OS=Homo sapiens OX=9606 GN=AUH PE=1 SV=1	15	4	5	4	339	35.6	9.48	3.4	4	AUH	100.7	114.5	68	75.3	130.6	89.6	96.6	118	90.3	116.4
Q9Y679	Lipid droplet-regulating VLDL assembly factor AUP1 OS=Homo sapiens OX=9606 GN=AUP1 PE=1 SV=2	20	8	11	8	410	45.8	8.65	19.81	8	AUP1	95.5	102.2	98.4	91.3	110.1	104.5	108.7	95.4	98.1	95.8
O14965	Aurora kinase A OS=Homo sapiens OX=9606 GN=AURKA PE=1 SV=3	26	7	8	7	403	45.8	9.39	16.7	7	AURKA	74.2	81.3	292.1	297.3	66.6	61.5	41	33	24.7	28.3
Q9NWT8	Aurora kinase A-interacting protein OS=Homo sapiens OX=9606 GN=AURKAIP1 PE=1 SV=1	5	1	1	1	199	22.3	10.76	2.92	1	AURKAIP1	172.9	103.6	123.1	82.9	0	53.7	118.9	99.8	114	131.1
Q96GD4	Aurora kinase B OS=Homo sapiens OX=9606 GN=AURKB PE=1 SV=3	31	8	12	8	344	39.3	9.29	26.2	8	AURKB	140.9	134.8	143.4	128.3	100.3	92	82.5	66.1	57.7	53.9
Q8WXX7	Autism susceptibility gene 2 protein OS=Homo sapiens OX=9606 GN=AUTS2 PE=1 SV=1	2	2	2	2	1259	138.9	9.38	0	2	AUTS2	92.1	72.4	106.2	100	109	122.1	89.9	94.9	114.2	99.2
Q9NQS1	Cell death regulator Aven OS=Homo sapiens OX=9606 GN=AVEN PE=1 SV=1	14	4	4	4	362	38.5	4.98	9.58	4	AVEN	67.2	96	72.8	90.6	159.5	111.3	109.5	96.6	106.3	90.2
O75366	Advillin OS=Homo sapiens OX=9606 GN=AVIL PE=1 SV=3	3	3	4	2	819	92	5.71	1.63	3	AVIL	116	95.9	83.3	91.7	107.8	93.7	117.2	92	115.2	87.1
Q8NBF6	Late secretory pathway protein AVL9 homolog OS=Homo sapiens OX=9606 GN=AVL9 PE=1 SV=1	12	7	7	6	648	71.9	6.21	11.18	7	AVL9	105.5	120.2	113.7	76.4	69.3	100.5	117.6	88	111.1	97.8
O15169	Axin-1 OS=Homo sapiens OX=9606 GN=AXIN1 PE=1 SV=2	5	4	4	4	862	95.6	6.96	3.07	4	AXIN1	122.4	158.2	85.6	110.1	117.6	77	95.9	61.7	81.5	89.9
Q9H6S1	5-azacytidine-induced protein 2 OS=Homo sapiens OX=9606 GN=AZI2 PE=1 SV=1	3	1	1	1	392	44.9	6.6	2.85	1	AZI2	1000	0	0	0	0	0	0	0	0	0
P61769	Beta-2-microglobulin OS=Homo sapiens OX=9606 GN=B2M PE=1 SV=1	45	5	6	5	119	13.7	6.52	10.62	5	B2M	107	89	89.5	80.8	102.6	104.6	110.9	107.5	105.1	102.9
Q8NCR0	UDP-GalNAc:beta-1,3-N-acetylgalactosaminyltransferase 2 OS=Homo sapiens OX=9606 GN=B3GALNT2 PE=1 SV=1	2	1	1	1	500	56.7	5.71	1.97	1	B3GALNT2	310.8	0	0	0	0	0	381.8	0	307.4	0
O94766	Galactosylgalactosylxylosylprotein 3-beta-glucuronosyltransferase 3 OS=Homo sapiens OX=9606 GN=B3GAT3 PE=1 SV=2	2	1	1	1	335	37.1	8.27	0	1	B3GAT3	82.5	86.2	74.7	67.1	154.7	98.3	144.9	92.7	95.5	103.5
Q6Y288	Beta-1,3-glucosyltransferase OS=Homo sapiens OX=9606 GN=B3GLCT PE=1 SV=2	8	4	4	3	498	56.5	7.5	7.86	4	B3GLCT	93.1	131.8	92.9	99.9	57.4	91.9	120	105.7	106.8	100.6
O43505	Beta-1,4-glucuronyltransferase 1 OS=Homo sapiens OX=9606 GN=B4GAT1 PE=1 SV=1	9	4	4	4	415	47.1	7.2	7.74	4	B4GAT1	127.1	106.9	83.2	81.2	101.8	112.1	83.2	118.7	80.3	105.4
Q9NWV8	BRISC and BRCA1-A complex member 1 OS=Homo sapiens OX=9606 GN=BABAM1 PE=1 SV=1	19	5	9	5	329	36.5	4.64	13.05	5	BABAM1	103.1	75.8	74.4	84.8	105.4	95.7	114.6	108.4	123.1	114.7
Q9NXR7	BRISC and BRCA1-A complex member 2 OS=Homo sapiens OX=9606 GN=BABAM2 PE=1 SV=2	30	10	14	10	383	43.5	5.81	30.99	10	BABAM2	95	92.4	86.5	91.1	100.1	101.7	109.9	98.9	115.5	108.7
Q8IXM2	Chromatin complexes subunit BAP18 OS=Homo sapiens OX=9606 GN=BAP18 PE=1 SV=1	46	6	8	6	172	17.9	7.33	22.88	6	BACC1	90	91.1	78.3	74.7	96.5	118.5	115.4	111.7	110	113.7
O14867	Transcription regulator protein BACH1 OS=Homo sapiens OX=9606 GN=BACH1 PE=1 SV=2	4	3	5	3	736	81.9	5.05	10.56	3	BACH1	109.9	124.4	261.7	251.3	55.4	69.3	21.4	48.9	17.2	40.6
Q99933	BAG family molecular chaperone regulator 1 OS=Homo sapiens OX=9606 GN=BAG1 PE=1 SV=4	15	4	4	4	345	38.8	7.81	7.29	4	BAG1	88.4	110.4	99.4	87.7	110.5	81.7	115.3	111.2	97.9	97.5
O95816	BAG family molecular chaperone regulator 2 OS=Homo sapiens OX=9606 GN=BAG2 PE=1 SV=1	59	12	23	12	211	23.8	6.7	39.99	12	BAG2	97.4	89.7	126.7	132.8	90.9	92.5	87.8	99	95.2	88
O95817	BAG family molecular chaperone regulator 3 OS=Homo sapiens OX=9606 GN=BAG3 PE=1 SV=3	35	14	26	14	575	61.6	6.95	46.04	14	BAG3	93.5	104.8	215.9	216.2	75.1	59.6	59.9	60.9	55.6	58.6
O95429	BAG family molecular chaperone regulator 4 OS=Homo sapiens OX=9606 GN=BAG4 PE=1 SV=1	21	7	10	6	457	49.6	5.12	21.27	7	BAG4	91.5	98.8	130.9	133.1	87.2	86.5	92.4	92.1	96.6	90.9
Q9UL15	BAG family molecular chaperone regulator 5 OS=Homo sapiens OX=9606 GN=BAG5 PE=1 SV=1	23	9	18	9	447	51.2	6.05	28.21	9	BAG5	96.8	100	117.7	124.2	93.1	98.2	99.9	82.3	94.8	92.9
P46379	Large proline-rich protein BAG6 OS=Homo sapiens OX=9606 GN=BAG6 PE=1 SV=2	22	22	37	21	1132	119.3	5.6	81.29	22	BAG6	87.4	101.3	103.3	103.1	115.9	96.9	104.2	97.4	96.9	93.7
Q9P281	BAH and coiled-coil domain-containing protein 1 OS=Homo sapiens OX=9606 GN=BAHCC1 PE=1 SV=4	3	5	5	5	2639	279.8	8.78	2.17	5	BAHCC1	119.9	106.2	119	129.6	64.4	100.1	101.2	60.1	105.8	93.6
Q8TBE0	Bromo adjacent homology domain-containing 1 protein OS=Homo sapiens OX=9606 GN=BAHD1 PE=1 SV=2	2	2	2	2	780	84.6	9.07	2.24	2	BAHD1	167.6	219.8	128.6	92.9	105.5	54.5	58.2	40.1	75.3	57.4
Q9UQB8	Brain-specific angiogenesis inhibitor 1-associated protein 2 OS=Homo sapiens OX=9606 GN=BAIAP2 PE=1 SV=1	33	14	16	14	552	60.8	8.9	29.67	14	BAIAP2	125.5	129.3	141	137.4	82.1	86.6	68.8	73.2	77.8	78.2
Q9UHR4	Brain-specific angiogenesis inhibitor 1-associated protein 2-like protein 1 OS=Homo sapiens OX=9606 GN=BAIAP2L1 PE=1 SV=2	39	16	27	15	511	56.8	8.68	45.45	16	BAIAP2L1	103.5	114.2	108.8	99.8	98.1	96.4	98.3	95.2	97.3	88.3
O75531	Barrier-to-autointegration factor OS=Homo sapiens OX=9606 GN=BANF1 PE=1 SV=1	73	7	55	6	89	10.1	6.09	65.33	7	BANF1	98.7	97.3	83.1	82.9	103.9	104	105.2	113.3	103.8	107.9
Q8N9N5	Protein BANP OS=Homo sapiens OX=9606 GN=BANP PE=1 SV=3	5	2	3	2	519	56.5	5.49	3.75	2	BANP	153.6	181.6	174	169.7	83.2	53.3	39.5	50.8	49.2	45.2
Q92560	Ubiquitin carboxyl-terminal hydrolase BAP1 OS=Homo sapiens OX=9606 GN=BAP1 PE=1 SV=2	5	3	3	3	729	80.3	6.84	4.26	3	BAP1	0	494.3	0	0	0	0	0	0	505.7	0
Q99728	BRCA1-associated RING domain protein 1 OS=Homo sapiens OX=9606 GN=BARD1 PE=1 SV=2	5	3	3	3	777	86.6	8.72	6.14	3	BARD1	368.8	631.2	0	0	0	0	0	0	0	0
P80723	Brain acid soluble protein 1 OS=Homo sapiens OX=9606 GN=BASP1 PE=1 SV=2	36	6	6	6	227	22.7	4.63	12.01	6	BASP1	101.1	84.3	102.7	99.6	79.2	110.2	86.9	101.7	111.2	123.1
Q07812	Apoptosis regulator BAX OS=Homo sapiens OX=9606 GN=BAX PE=1 SV=1	36	6	10	6	192	21.2	5.22	21.89	6	BAX	100.3	102.7	84.5	74.7	112.2	111.4	111.4	106.8	100.2	95.7
Q9NRL2	Bromodomain adjacent to zinc finger domain protein 1A OS=Homo sapiens OX=9606 GN=BAZ1A PE=1 SV=2	29	41	72	40	1556	178.6	6.6	128.09	41	BAZ1A	127	124.6	91.5	91.1	98.7	92.4	96.6	90.5	97.9	89.7
Q9UIG0	Tyrosine-protein kinase BAZ1B OS=Homo sapiens OX=9606 GN=BAZ1B PE=1 SV=2	36	49	77	49	1483	170.8	8.48	157.24	49	BAZ1B	137.5	136.2	122.3	117.7	85.1	84.9	80.5	74.6	82.4	78.7
Q9UIF9	Bromodomain adjacent to zinc finger domain protein 2A OS=Homo sapiens OX=9606 GN=BAZ2A PE=1 SV=4	14	25	30	24	1905	211.1	6.64	52.65	25	BAZ2A	123.8	125.7	114.8	107.2	96.7	87.1	92.6	74.6	93.7	83.8
Q9BUW7	Bublin coiled-coil protein OS=Homo sapiens OX=9606 GN=BBLN PE=1 SV=1	19	1	1	1	83	9	4.22	4.05	1	BBLN	84	96.7	97.7	89.2	140.3	96.6	86.2	137.3	101.5	70.5
O75936	Gamma-butyrobetaine dioxygenase OS=Homo sapiens OX=9606 GN=BBOX1 PE=1 SV=1	5	1	1	1	387	44.7	6.74	2.64	1	BBOX1	166.2	112.1	141.1	39	119.2	84.9	84.9	48.5	133.9	70.2
Q9BXC9	Bardet-Biedl syndrome 2 protein OS=Homo sapiens OX=9606 GN=BBS2 PE=1 SV=2	9	4	4	4	721	79.8	6.15	5.64	4	BBS2	116.1	101.1	69.4	67.3	126.1	75.8	116.7	90.7	121.8	114.9
Q3SYG4	Protein PTHB1 OS=Homo sapiens OX=9606 GN=BBS9 PE=1 SV=1	6	4	5	4	887	99.2	5.55	2.24	4	BBS9	60.2	69.3	81.1	75.5	113.6	115	122.7	120.5	112.3	129.8
Q8WY36	HMG box transcription factor BBX OS=Homo sapiens OX=9606 GN=BBX PE=1 SV=1	9	7	9	7	941	105.1	8.79	9.5	7	BBX	129.6	122.6	185.2	202.6	59.1	68.9	69.6	50.1	61.9	50.3
P50895	Basal cell adhesion molecule OS=Homo sapiens OX=9606 GN=BCAM PE=1 SV=2	7	3	5	3	628	67.4	5.81	11.56	3	BCAM	0	0	119.7	278.3	0	399.7	0	0	0	202.3
Q9UHQ4	B-cell receptor-associated protein 29 OS=Homo sapiens OX=9606 GN=BCAP29 PE=1 SV=2	11	2	2	2	241	28.3	9.54	5.2	2	BCAP29	108.2	66.1	87.5	95.9	70	131.6	97.6	94.9	90	158.4
P51572	B-cell receptor-associated protein 31 OS=Homo sapiens OX=9606 GN=BCAP31 PE=1 SV=3	47	16	53	15	246	28	8.44	58.25	16	BCAP31	97.5	85.2	89.4	85.3	94.9	110.9	106.6	106.6	110.4	113.2
P56945	Breast cancer anti-estrogen resistance protein 1 OS=Homo sapiens OX=9606 GN=BCAR1 PE=1 SV=2	6	5	6	5	870	93.3	5.67	11.85	5	BCAR1	110.7	184.3	110.5	103.2	110.4	74.5	83.8	88.4	68.4	65.7
O75815	Breast cancer anti-estrogen resistance protein 3 OS=Homo sapiens OX=9606 GN=BCAR3 PE=1 SV=1	1	1	5	1	825	92.5	7.96	0	1	BCAR3	0	338.1	0	0	232	0	282.6	0	147.3	0
O75934	Pre-mRNA-splicing factor SPF27 OS=Homo sapiens OX=9606 GN=BCAS2 PE=1 SV=1	65	14	18	14	225	26.1	5.66	45.12	14	BCAS2	116.6	107.3	128.1	123.5	87.8	90.9	84	88.1	89.4	84.4
Q9H6U6	BCAS3 microtubule associated cell migration factor OS=Homo sapiens OX=9606 GN=BCAS3 PE=1 SV=3	9	5	8	5	928	101.2	6.7	17.31	5	BCAS3	102.8	112.9	104.9	102	81	101.8	81	100.2	99.2	114.3
P54687	Branched-chain-amino-acid aminotransferase, cytosolic OS=Homo sapiens OX=9606 GN=BCAT1 PE=1 SV=3	28	9	13	9	386	42.9	5.3	37.75	9	BCAT1	79.9	80.7	68.6	75.6	109.2	112	119.1	122.4	109.7	122.7
O15382	Branched-chain-amino-acid aminotransferase, mitochondrial OS=Homo sapiens OX=9606 GN=BCAT2 PE=1 SV=2	25	10	14	10	392	44.3	8.65	31.25	10	BCAT2	88.3	107.3	68.5	71.6	125	98.7	114.9	104.1	115.3	106.2
Q9P287	BRCA2 and CDKN1A-interacting protein OS=Homo sapiens OX=9606 GN=BCCIP PE=1 SV=1	42	11	18	11	314	36	4.61	27.8	11	BCCIP	80.8	77.2	103	111	97.9	108.3	105.7	110.2	102.7	103.4
P12694	2-oxoisovalerate dehydrogenase subunit alpha, mitochondrial OS=Homo sapiens OX=9606 GN=BCKDHA PE=1 SV=2	28	11	14	11	445	50.4	8.27	30.27	11	BCKDHA	86.3	92	68.3	61.5	141.8	113.6	119.7	112.8	98.6	105.4
P21953	2-oxoisovalerate dehydrogenase subunit beta, mitochondrial OS=Homo sapiens OX=9606 GN=BCKDHB PE=1 SV=2	28	7	9	7	392	43.1	6.29	13.04	7	BCKDHB	94.1	107.8	78.6	81	92.3	106	108.8	112.1	108.8	110.5
O14874	[3-methyl-2-oxobutanoate dehydrogenase [lipoamide]] kinase, mitochondrial OS=Homo sapiens OX=9606 GN=BCKDK PE=1 SV=2	25	9	15	9	412	46.3	8.82	26.35	9	BCKDK	106.4	114.9	58.1	51.3	119	107.8	118.8	106.4	100.6	116.8
O95999	B-cell lymphoma/leukemia 10 OS=Homo sapiens OX=9606 GN=BCL10 PE=1 SV=1	31	5	6	5	233	26.2	5.74	16.08	5	BCL10	107	109.7	118.5	138.7	106.5	83.2	92.8	83.2	78.3	82.1
Q07817	Bcl-2-like protein 1 OS=Homo sapiens OX=9606 GN=BCL2L1 PE=1 SV=1	8	2	2	2	233	26	4.93	4.62	2	BCL2L1	114.2	108.6	104.7	130.8	46	95.7	95.4	92	132.1	80.5
Q9HB09	Bcl-2-like protein 12 OS=Homo sapiens OX=9606 GN=BCL2L12 PE=1 SV=1	10	3	4	3	334	36.8	9.22	7.92	3	BCL2L12	138.1	163.4	111.8	123.2	62.3	58.1	110.7	86.1	66.9	79.4
Q9BXK5	Bcl-2-like protein 13 OS=Homo sapiens OX=9606 GN=BCL2L13 PE=1 SV=1	12	4	6	4	485	52.7	4.44	17.17	4	BCL2L13	147.1	99.2	70	78.7	99.2	102.3	92.6	91.5	114.7	104.8
Q92843	Bcl-2-like protein 2 OS=Homo sapiens OX=9606 GN=BCL2L2 PE=1 SV=2	5	1	1	1	193	20.7	5.34	1.77	1	BCL2L2	143.7	155.5	102.3	56.2	0	110.6	122.4	100.7	111.8	96.7
Q4VC05	B-cell CLL/lymphoma 7 protein family member A OS=Homo sapiens OX=9606 GN=BCL7A PE=1 SV=1	44	7	10	6	210	22.8	5.14	17.98	7	BCL7A	122.5	132	90.6	90	117.3	90.5	98.4	92	82	84.8
Q8WUZ0	B-cell CLL/lymphoma 7 protein family member C OS=Homo sapiens OX=9606 GN=BCL7C PE=1 SV=3	21	6	6	5	217	23.5	5.2	9.41	6	BCL7C	91.6	85.7	68.9	66.1	137.9	115.5	113	113	108.9	99.6
O00512	B-cell CLL/lymphoma 9 protein OS=Homo sapiens OX=9606 GN=BCL9 PE=1 SV=4	2	2	2	2	1426	149.2	8.91	3.04	2	BCL9	112.8	106.4	104.2	106.5	107.6	100.3	90.6	83.2	94.6	93.7
Q9NYF8	Bcl-2-associated transcription factor 1 OS=Homo sapiens OX=9606 GN=BCLAF1 PE=1 SV=2	38	41	125	39	920	106.1	9.98	238.98	41	BCLAF1	92.2	81.2	127.4	123.4	96.1	99	92.3	90.7	99	98.6
Q6W2J9	BCL-6 corepressor OS=Homo sapiens OX=9606 GN=BCOR PE=1 SV=1	5	7	12	7	1755	192.1	6.48	15.4	7	BCOR	240	297.6	144.3	194.6	31.2	15.5	0	12.6	37.1	27.2
Q5H9F3	BCL-6 corepressor-like protein 1 OS=Homo sapiens OX=9606 GN=BCORL1 PE=1 SV=2	2	4	4	4	1785	190.4	7.85	1.87	4	BCORL1	142.2	202.3	260.9	196.3	89.3	0	65.5	0	0	43.5
P11274	Breakpoint cluster region protein OS=Homo sapiens OX=9606 GN=BCR PE=1 SV=2	9	9	13	8	1271	142.7	7.03	20.97	9	BCR	111	106.5	92.7	94.5	93.6	89	115.2	93.1	103.9	100.4
Q9Y276	Mitochondrial chaperone BCS1 OS=Homo sapiens OX=9606 GN=BCS1L PE=1 SV=1	24	7	8	7	419	47.5	8.5	19.01	7	BCS1L	126	96.2	75.3	71.8	90.1	111.1	95.2	114	99.7	120.6
Q9BUT1	3-hydroxybutyrate dehydrogenase type 2 OS=Homo sapiens OX=9606 GN=BDH2 PE=1 SV=2	28	6	6	6	245	26.7	7.65	15.75	6	BDH2	83.3	91.5	75.2	73.1	116.5	108.4	107.2	115.5	116.3	112.9
A6H8Y1	Transcription factor TFIIIB component B'' homolog OS=Homo sapiens OX=9606 GN=BDP1 PE=1 SV=3	2	4	4	4	2624	293.7	5.11	3.79	4	BDP1	75.7	100.6	79.4	93.8	101.7	89.4	135.5	122	113.9	87.9
Q14457	Beclin-1 OS=Homo sapiens OX=9606 GN=BECN1 PE=1 SV=2	10	3	3	3	450	51.9	4.89	8.14	3	BECN1	202	0	105.4	0	163.5	176.8	0	172.1	76.9	103.3
Q5T5X7	BEN domain-containing protein 3 OS=Homo sapiens OX=9606 GN=BEND3 PE=1 SV=1	17	9	12	9	828	94.4	5.43	18.6	9	BEND3	131.9	118.2	83.6	101.2	104.5	92.6	101.6	66	85.1	115.2
O15155	BET1 homolog OS=Homo sapiens OX=9606 GN=BET1 PE=1 SV=1	30	3	3	3	118	13.3	9.06	8.58	3	BET1	110.4	71.1	92.4	84.9	109.2	103.3	93.5	122.7	102.1	110.3
Q8NFJ8	Class E basic helix-loop-helix protein 22 OS=Homo sapiens OX=9606 GN=BHLHE22 PE=2 SV=1	6	2	3	2	381	37	7.39	1.77	2	BHLHE22	122.1	136.4	71.2	76.7	118.9	100.3	103.8	100.4	89.4	80.8
Q96G01	Protein bicaudal D homolog 1 OS=Homo sapiens OX=9606 GN=BICD1 PE=1 SV=3	5	6	6	2	975	110.7	5.81	9.65	6	BICD1	214.7	0	0	0	0	178.7	173.1	214.4	219.1	0
Q8TD16	Protein bicaudal D homolog 2 OS=Homo sapiens OX=9606 GN=BICD2 PE=1 SV=1	32	24	32	20	824	93.5	5.44	82.4	24	BICD2	96.8	103.7	152.5	157.7	87.9	83.1	77.7	83.4	79.8	77.4
Q9NZM4	BRD4-interacting chromatin-remodeling complex-associated protein OS=Homo sapiens OX=9606 GN=BICRA PE=1 SV=2	3	4	4	4	1560	158.4	6.65	5.79	4	BICRA	163.8	74.3	103	127.3	90.4	106	82.1	78.7	89.4	84.9
P55957	BH3-interacting domain death agonist OS=Homo sapiens OX=9606 GN=BID PE=1 SV=1	13	2	6	2	195	22	5.44	10.45	2	BID	38.9	45	84.8	125.5	112.3	56	138.1	99.5	125.5	174.5
O00499	Myc box-dependent-interacting protein 1 OS=Homo sapiens OX=9606 GN=BIN1 PE=1 SV=1	19	9	13	9	593	64.7	5.06	34.68	9	BIN1	96.6	90.5	74.9	78.5	92.1	110	106.3	109	119	123.1
Q9UBW5	Bridging integrator 2 OS=Homo sapiens OX=9606 GN=BIN2 PE=1 SV=3	2	1	1	1	565	61.8	5.15	0	1	BIN2	20.7	110.5	38.8	29.6	353.3	58.2	156.8	111.4	77	43.7
Q9NQY0	Bridging integrator 3 OS=Homo sapiens OX=9606 GN=BIN3 PE=1 SV=1	8	1	1	1	253	29.6	7.47	4.15	1	BIN3	195.7	213.8	121.7	191	0	0	277.9	0	0	0
Q13490	Baculoviral IAP repeat-containing protein 2 OS=Homo sapiens OX=9606 GN=BIRC2 PE=1 SV=2	12	5	7	5	618	69.9	6.7	13.56	5	BIRC2	142.7	116.9	123.3	114	100	80.9	48.2	95.3	99.3	79.3
O15392	Baculoviral IAP repeat-containing protein 5 OS=Homo sapiens OX=9606 GN=BIRC5 PE=1 SV=3	25	4	4	4	142	16.4	5.9	6.66	4	BIRC5	122.3	123.6	158.1	121.3	122.7	78.5	86.4	60.2	61.9	65.1
Q9NR09	Baculoviral IAP repeat-containing protein 6 OS=Homo sapiens OX=9606 GN=BIRC6 PE=1 SV=3	10	39	67	39	4857	529.9	6.05	113.06	39	BIRC6	107.9	108.7	98.9	92	103.2	96.6	93.1	99.1	101.5	99
P54132	RecQ-like DNA helicase BLM OS=Homo sapiens OX=9606 GN=BLM PE=1 SV=1	10	12	13	12	1417	158.9	7.49	23.66	12	BLM	159.3	143.8	95.6	99	105.1	85.9	85.3	64.9	88.8	72.3
Q13867	Bleomycin hydrolase OS=Homo sapiens OX=9606 GN=BLMH PE=1 SV=1	47	19	50	19	455	52.5	6.27	133.5	19	BLMH	86.7	85	87.3	91.8	95.8	106.8	109.2	109.5	111.6	116.3
P78537	Biogenesis of lysosome-related organelles complex 1 subunit 1 OS=Homo sapiens OX=9606 GN=BLOC1S1 PE=1 SV=2	14	2	3	2	153	17.3	9.33	8.24	2	BLOC1S1	136.6	119.3	75.3	95.9	93.4	102.7	90.5	91.7	95.2	99.4
Q6QNY1	Biogenesis of lysosome-related organelles complex 1 subunit 2 OS=Homo sapiens OX=9606 GN=BLOC1S2 PE=1 SV=1	10	2	2	2	142	16	4.86	3.32	2	BLOC1S2	102.4	128.2	97.8	101	87.6	113	98.6	84.8	101.3	85.2
Q6QNY0	Biogenesis of lysosome-related organelles complex 1 subunit 3 OS=Homo sapiens OX=9606 GN=BLOC1S3 PE=1 SV=1	16	2	3	2	202	21.2	5.15	9.98	2	BLOC1S3	114.7	161.7	115.6	85.3	143	43.6	96.6	67.5	69.7	102.2
Q9NUP1	Biogenesis of lysosome-related organelles complex 1 subunit 4 OS=Homo sapiens OX=9606 GN=BLOC1S4 PE=1 SV=1	21	3	3	3	217	23.3	4.98	3.8	3	BLOC1S4	146.5	134.2	83.2	69.6	110.6	69.9	81.1	109.7	91.5	103.6
Q8TDH9	Biogenesis of lysosome-related organelles complex 1 subunit 5 OS=Homo sapiens OX=9606 GN=BLOC1S5 PE=1 SV=1	5	1	1	1	187	21.6	7.59	2.58	1	BLOC1S5	95.2	100.1	94.3	92.9	132.7	79	134.1	112.5	77.3	81.8
Q14667	Protein KIAA0100 OS=Homo sapiens OX=9606 GN=KIAA0100 PE=1 SV=3	2	4	5	4	2235	253.5	7.14	4.6	4	BLTP2	76	83.5	68.8	53.4	302	82.4	110	92.9	69.2	61.9
A0JNW5	UHRF1-binding protein 1-like OS=Homo sapiens OX=9606 GN=UHRF1BP1L PE=1 SV=2	2	3	5	3	1464	164.1	6.32	8.25	3	BLTP3B	109	109	124.6	110.5	92.8	81.3	87.5	89.2	99.2	96.9
P53004	Biliverdin reductase A OS=Homo sapiens OX=9606 GN=BLVRA PE=1 SV=2	38	11	15	11	296	33.4	6.44	17.3	11	BLVRA	93.3	97.5	86.3	88.7	100.9	102.4	105.4	101.6	110.1	113.8
P30043	Flavin reductase (NADPH) OS=Homo sapiens OX=9606 GN=BLVRB PE=1 SV=3	36	5	6	5	206	22.1	7.65	15.81	5	BLVRB	68.6	78.9	86.7	72.4	114.7	111.4	119.2	119	113.9	115.2
P35226	Polycomb complex protein BMI-1 OS=Homo sapiens OX=9606 GN=BMI1 PE=1 SV=2	27	7	13	6	326	36.9	8.63	11.02	7	BMI1	111.8	122.5	84.1	94.8	104.4	97	100.2	103.9	82.7	98.4
Q9NSY1	BMP-2-inducible protein kinase OS=Homo sapiens OX=9606 GN=BMP2K PE=1 SV=2	9	7	7	7	1161	129.1	6.51	9.54	7	BMP2K	91.7	92.5	96.1	101.7	100.3	107.1	102.9	105.6	107.6	94.4
Q14692	Ribosome biogenesis protein BMS1 homolog OS=Homo sapiens OX=9606 GN=BMS1 PE=1 SV=1	19	27	39	27	1282	145.7	6.44	45.06	27	BMS1	241.4	229.8	154.6	156.4	40.3	37.8	30.4	35.3	39.9	34.1
Q12981	Vesicle transport protein SEC20 OS=Homo sapiens OX=9606 GN=BNIP1 PE=1 SV=3	13	3	3	3	228	26.1	8.95	4.17	3	BNIP1	111.1	131.4	127.1	120	98.3	79	81.7	82.3	73.8	95.4
Q12983	BCL2/adenovirus E1B 19 kDa protein-interacting protein 3 OS=Homo sapiens OX=9606 GN=BNIP3 PE=1 SV=4	16	3	5	3	194	21.5	6.8	7.73	3	BNIP3	33	47.8	51.3	53.7	169.4	101.8	121.4	152.1	145.1	124.5
P0C671	Protein BNIP5 OS=Homo sapiens OX=9606 GN=BNIP5 PE=1 SV=1	2	2	3	2	652	71.9	8.47	1.66	2	BNIP5	165.6	65.7	106.9	116.7	82	104	67.8	91.3	92.7	107.2
Q96IK1	Biorientation of chromosomes in cell division protein 1 OS=Homo sapiens OX=9606 GN=BOD1 PE=1 SV=2	30	4	7	2	185	19.2	6.33	9.09	4	BOD1	108.6	113.5	68.3	88.2	107.5	103.5	104.2	109.5	94.7	102
Q8NFC6	Biorientation of chromosomes in cell division protein 1-like 1 OS=Homo sapiens OX=9606 GN=BOD1L1 PE=1 SV=2	18	46	65	42	3051	330.3	5.08	81.6	46	BOD1L1	108.8	109	113.2	123.9	85	97.1	83.1	91.4	93.6	95
Q9Y3E2	BolA-like protein 1 OS=Homo sapiens OX=9606 GN=BOLA1 PE=1 SV=1	31	3	3	3	137	14.3	7.96	6.21	3	BOLA1	136.9	129.9	96.6	73.5	130.4	81.2	72.4	103	90.2	85.8
Q9H3K6	BolA-like protein 2 OS=Homo sapiens OX=9606 GN=BOLA2B PE=1 SV=1	59	4	22	4	86	10.1	6.52	63.95	4	BOLA2	79.8	79.5	76.3	77.2	117.7	112	117.4	115.3	109.5	115.3
Q53S33	BolA-like protein 3 OS=Homo sapiens OX=9606 GN=BOLA3 PE=1 SV=1	45	5	7	5	107	12.1	9.64	14.28	5	BOLA3	95.5	85.2	79.5	71.7	103.5	115.5	103.8	99	116	130.3
Q14137	Ribosome biogenesis protein BOP1 OS=Homo sapiens OX=9606 GN=BOP1 PE=1 SV=2	43	31	50	31	746	83.6	6.19	108.72	31	BOP1	127.8	136.8	114.2	110.5	95.8	81	89.8	83.1	82.5	78.3
Q6PGQ7	Protein aurora borealis OS=Homo sapiens OX=9606 GN=BORA PE=1 SV=2	6	3	4	3	559	61.2	4.94	10.14	3	BORA	203.4	158.4	180.6	206.6	66.9	51.8	0	0	77.5	54.8
Q969J3	BLOC-1-related complex subunit 5 OS=Homo sapiens OX=9606 GN=BORCS5 PE=1 SV=1	6	1	1	1	196	22.2	6.35	2.43	1	BORCS5	124.8	120.7	119.7	95.9	74.6	92.7	107.2	82.2	101.2	80.9
Q96GS4	BLOC-1-related complex subunit 6 OS=Homo sapiens OX=9606 GN=BORCS6 PE=1 SV=2	8	2	2	2	357	37.2	5.76	5.99	2	BORCS6	150.1	181.5	65	77.8	52.9	99.9	94.1	70	118.8	89.8
Q96B45	BLOC-1-related complex subunit 7 OS=Homo sapiens OX=9606 GN=BORCS7 PE=3 SV=2	28	2	3	2	106	11.7	6.79	9.48	2	BORCS7	95.1	94.1	112.5	99.2	88.9	97.8	94.2	101.1	109.9	107.1
P07738	Bisphosphoglycerate mutase OS=Homo sapiens OX=9606 GN=BPGM PE=1 SV=2	27	7	10	7	259	30	6.54	20.71	7	BPGM	82.7	72.3	124.6	153.3	108.4	92	82.1	93.5	91.8	99.3
Q86WA6	Valacyclovir hydrolase OS=Homo sapiens OX=9606 GN=BPHL PE=1 SV=1	15	5	6	5	291	32.5	9.14	8.89	5	BPHL	115.1	96	59.7	65.7	118	109	113.4	107.2	104.7	111.2
O95861	3'(2'),5'-bisphosphate nucleotidase 1 OS=Homo sapiens OX=9606 GN=BPNT1 PE=1 SV=1	54	13	21	13	308	33.4	5.69	59.32	13	BPNT1	78.6	75.8	85.4	85.6	125.2	111.2	114	113.4	104.5	106.5
Q9NX62	Golgi-resident adenosine 3',5'-bisphosphate 3'-phosphatase OS=Homo sapiens OX=9606 GN=BPNT2 PE=1 SV=1	12	5	6	5	359	38.7	6.86	9.41	5	BPNT2	110.8	104	77.1	87.1	91	92.4	107.2	106.5	114.2	109.6
Q12830	Nucleosome-remodeling factor subunit BPTF OS=Homo sapiens OX=9606 GN=BPTF PE=1 SV=3	16	41	60	41	3046	338.1	6.54	113.68	41	BPTF	107	125.5	116.9	110.2	96.4	89.8	95.4	86.4	85.5	86.9
P15056	Serine/threonine-protein kinase B-raf OS=Homo sapiens OX=9606 GN=BRAF PE=1 SV=4	8	5	6	2	766	84.4	7.53	8.91	5	BRAF	122.6	96.8	117.2	175	74.1	77.8	91	76.8	86.4	82.3
Q7Z569	BRCA1-associated protein OS=Homo sapiens OX=9606 GN=BRAP PE=1 SV=2	15	8	13	8	592	67.3	5.92	30.58	8	BRAP	122	113.1	139.4	118.2	89.8	83.7	80.1	82.4	82.5	88.7
Q6PJG6	BRCA1-associated ATM activator 1 OS=Homo sapiens OX=9606 GN=BRAT1 PE=1 SV=2	20	11	20	11	821	88.1	5.27	46.23	11	BRAT1	56.9	71.2	113.8	96.5	132.2	104.5	109.1	110.7	106	99.1
P38398	Breast cancer type 1 susceptibility protein OS=Homo sapiens OX=9606 GN=BRCA1 PE=1 SV=2	1	2	3	2	1863	207.6	5.41	2.61	2	BRCA1	190.8	182	72.9	74	105.3	97.3	88.8	61.1	52.8	75
P51587	Breast cancer type 2 susceptibility protein OS=Homo sapiens OX=9606 GN=BRCA2 PE=1 SV=4	1	4	5	4	3418	384	6.71	2.18	4	BRCA2	660.7	0	339.3	0	0	0	0	0	0	0
P46736	Lys-63-specific deubiquitinase BRCC36 OS=Homo sapiens OX=9606 GN=BRCC3 PE=1 SV=2	34	9	19	9	316	36	5.92	37.35	9	BRCC3	118.4	109.1	98.2	106.2	80.9	82	89.4	107.1	112.6	96.2
O95696	Bromodomain-containing protein 1 OS=Homo sapiens OX=9606 GN=BRD1 PE=1 SV=1	18	17	18	15	1058	119.4	8.6	32.37	17	BRD1	148.9	145.8	125	115	92.5	76.1	78.3	68.7	72	77.7
P25440	Bromodomain-containing protein 2 OS=Homo sapiens OX=9606 GN=BRD2 PE=1 SV=2	28	18	27	16	801	88	9.09	53.12	18	BRD2	146.3	139.6	172.4	167.9	66.7	67.7	64.5	53.7	61.5	59.6
Q15059	Bromodomain-containing protein 3 OS=Homo sapiens OX=9606 GN=BRD3 PE=1 SV=1	23	15	25	9	726	79.5	9.36	61.46	15	BRD3	116.5	119.3	75.1	71.2	108.5	95.3	110.7	94.9	103	105.5
O60885	Bromodomain-containing protein 4 OS=Homo sapiens OX=9606 GN=BRD4 PE=1 SV=2	15	20	36	15	1362	152.1	9.19	56.42	20	BRD4	98.8	99.7	148.2	142.3	89.7	80.1	87.9	82	89.3	81.9
Q9NPI1	Bromodomain-containing protein 7 OS=Homo sapiens OX=9606 GN=BRD7 PE=1 SV=1	7	5	5	5	651	74.1	6.39	7.5	5	BRD7	140.7	131.5	91.2	103.6	88.5	99.1	90.9	82.5	81.1	91
Q9H0E9	Bromodomain-containing protein 8 OS=Homo sapiens OX=9606 GN=BRD8 PE=1 SV=2	8	7	9	7	1235	135.3	4.6	20.39	7	BRD8	118	132.1	122.4	142.4	68.8	81.5	80.8	91.7	83.4	78.9
Q9H8M2	Bromodomain-containing protein 9 OS=Homo sapiens OX=9606 GN=BRD9 PE=1 SV=2	4	2	4	2	597	67	6.19	2.65	2	BRD9	93	130.3	95.6	63.9	121.2	111.9	105.7	81.6	96.4	100.4
Q92994	Transcription factor IIIB 90 kDa subunit OS=Homo sapiens OX=9606 GN=BRF1 PE=1 SV=1	4	1	1	1	677	73.8	5.43	0	1	BRF1	71.7	192.6	143.5	109	169.3	0	66.7	91.8	83.8	71.7
Q8WY22	BRI3-binding protein OS=Homo sapiens OX=9606 GN=BRI3BP PE=1 SV=1	7	1	1	1	251	27.8	9.44	3.16	1	BRI3BP	136.4	85.1	96.3	71.3	91.2	106.5	120.4	102.3	85.8	104.6
Q9BX63	Fanconi anemia group J protein OS=Homo sapiens OX=9606 GN=BRIP1 PE=1 SV=2	5	5	5	5	1249	140.8	6.92	9.05	5	BRIP1	165.6	175.5	78.2	95.6	81.8	52	68.5	81.6	99.1	102.2
Q8TDN6	Ribosome biogenesis protein BRX1 homolog OS=Homo sapiens OX=9606 GN=BRIX1 PE=1 SV=2	28	10	17	10	353	41.4	9.92	35.44	10	BRIX1	214.3	204.8	159.8	159.9	44.3	46.1	41	38.9	47.9	42.8
Q8WUW1	Protein BRICK1 OS=Homo sapiens OX=9606 GN=BRK1 PE=1 SV=1	72	7	12	7	75	8.7	5.45	26.24	7	BRK1	80.2	85.3	90	92.7	108.3	99.3	117.4	113.1	105.7	107.9
Q5PSV4	Breast cancer metastasis-suppressor 1-like protein OS=Homo sapiens OX=9606 GN=BRMS1L PE=1 SV=2	13	4	7	4	323	37.6	5.15	12.01	4	BRMS1L	124.5	94.7	145.4	133.1	81.2	100.6	68.2	94.5	79.8	78
Q5VW32	BRO1 domain-containing protein BROX OS=Homo sapiens OX=9606 GN=BROX PE=1 SV=1	29	10	16	10	411	46.4	7.65	35.68	10	BROX	85.6	95.4	77.7	86.3	100.6	116.7	108.3	108.8	112.9	107.6
P55201	Peregrin OS=Homo sapiens OX=9606 GN=BRPF1 PE=1 SV=2	6	9	10	6	1214	137.4	7.93	10.18	9	BRPF1	118.4	130.3	119.3	106.4	132.2	80.8	103.2	80.9	72.3	56.3
Q9ULD4	Bromodomain and PHD finger-containing protein 3 OS=Homo sapiens OX=9606 GN=BRPF3 PE=1 SV=2	6	8	8	5	1205	135.7	6.58	10.8	8	BRPF3	147.4	212.2	163	93	0	0	120.7	54.8	83	125.8
Q8TDC3	Serine/threonine-protein kinase BRSK1 OS=Homo sapiens OX=9606 GN=BRSK1 PE=1 SV=2	6	2	3	2	778	85	9.32	6.35	2	BRSK1	0	100.1	49.9	54.2	290.3	88.9	161.1	113.7	87.5	54.4
Q8IWQ3	Serine/threonine-protein kinase BRSK2 OS=Homo sapiens OX=9606 GN=BRSK2 PE=1 SV=3	4	3	3	3	736	81.6	8.79	2.73	3	BRSK2	135.6	151.3	73.7	60.1	175.4	84.1	74.4	87	85.6	72.8
Q9NSI6	Bromodomain and WD repeat-containing protein 1 OS=Homo sapiens OX=9606 GN=BRWD1 PE=1 SV=4	3	5	9	4	2320	262.8	8.46	13.55	5	BRWD1	24.9	144.3	64.1	31	234.3	89.6	171.4	108.5	81.3	50.6
Q6RI45	Bromodomain and WD repeat-containing protein 3 OS=Homo sapiens OX=9606 GN=BRWD3 PE=1 SV=2	1	2	2	1	1802	203.5	7.84	2.48	2	BRWD3	268.3	226.2	177.5	117.5	54.9	0	0	0	87.9	67.7
Q9NW68	BSD domain-containing protein 1 OS=Homo sapiens OX=9606 GN=BSDC1 PE=1 SV=1	35	9	12	9	430	47.1	4.49	27.71	9	BSDC1	111.4	109.2	106.6	110.5	82.9	91.4	84.2	102.6	100.3	100.9
P35613	Basigin OS=Homo sapiens OX=9606 GN=BSG PE=1 SV=2	34	11	38	11	385	42.2	5.66	94.42	11	BSG	89.6	87.8	122.6	120.9	97.9	95.5	98.4	95.9	94.7	96.6
O14981	TATA-binding protein-associated factor 172 OS=Homo sapiens OX=9606 GN=BTAF1 PE=1 SV=2	15	24	30	24	1849	206.8	6.52	62.48	24	BTAF1	97.3	96.7	123.3	133.6	82	96.2	93.3	93.7	90	93.7
Q9H0C5	BTB/POZ domain-containing protein 1 OS=Homo sapiens OX=9606 GN=BTBD1 PE=1 SV=1	9	5	6	4	482	52.7	6.1	10.44	5	BTBD1	115.3	126.5	91.8	111.7	96.6	93.8	104.4	92.6	85.2	82
Q9BX70	BTB/POZ domain-containing protein 2 OS=Homo sapiens OX=9606 GN=BTBD2 PE=1 SV=1	4	3	3	2	525	55.9	5.9	3.48	3	BTBD2	548	202.8	0	0	0	0	249.3	0	0	0
Q9Y2F9	BTB/POZ domain-containing protein 3 OS=Homo sapiens OX=9606 GN=BTBD3 PE=1 SV=1	2	1	1	1	522	58.4	7.46	2.41	1	BTBD3	0	0	371.7	377.1	0	0	0	0	0	251.2
P43251	Biotinidase OS=Homo sapiens OX=9606 GN=BTD PE=1 SV=2	8	4	5	4	543	61.1	6.25	10.81	4	BTD	133.5	122	75.6	85.4	95.9	102.3	95.9	104.9	91.7	92.9
P20290	Transcription factor BTF3 OS=Homo sapiens OX=9606 GN=BTF3 PE=1 SV=1	62	13	67	11	206	22.2	9.38	164.89	13	BTF3	123.4	106.2	129.3	125.2	72.7	88.3	82.4	86.1	92.8	93.6
Q96K17	Transcription factor BTF3 homolog 4 OS=Homo sapiens OX=9606 GN=BTF3L4 PE=1 SV=1	51	7	22	5	158	17.3	6.35	28.1	7	BTF3L4	111.4	104.8	90.2	109.6	96.7	95	96.2	92.9	101.3	101.9
Q7KYR7	Butyrophilin subfamily 2 member A1 OS=Homo sapiens OX=9606 GN=BTN2A1 PE=1 SV=3	5	3	3	2	527	59.6	6.48	4.78	3	BTN2A1	98.9	102.1	144.6	149.4	68.2	86.6	93.5	70.6	88.4	97.7
O43683	Mitotic checkpoint serine/threonine-protein kinase BUB1 OS=Homo sapiens OX=9606 GN=BUB1 PE=1 SV=1	14	14	14	14	1085	122.3	6.47	16.12	14	BUB1	95.7	111.4	166.9	167.7	96.1	77.7	92	67.2	68.6	56.8
O60566	Mitotic checkpoint serine/threonine-protein kinase BUB1 beta OS=Homo sapiens OX=9606 GN=BUB1B PE=1 SV=3	18	15	29	15	1050	119.5	5.27	46.29	15	BUB1B	110.1	117.2	131.2	138.2	87	89.6	87.7	78.5	83.4	77.1
O43684	Mitotic checkpoint protein BUB3 OS=Homo sapiens OX=9606 GN=BUB3 PE=1 SV=1	42	11	25	11	328	37.1	6.84	47.39	11	BUB3	93.3	100	131.1	120.9	103.7	91.3	93.2	98.1	83.2	85.2
Q9BRD0	BUD13 homolog OS=Homo sapiens OX=9606 GN=BUD13 PE=1 SV=1	11	7	7	6	619	70.5	9.86	11.03	7	BUD13	118.8	100.1	167.1	164	87.5	82.6	70.7	68.8	76.8	63.6
O43709	Probable 18S rRNA (guanine-N(7))-methyltransferase OS=Homo sapiens OX=9606 GN=BUD23 PE=1 SV=2	37	6	6	6	281	31.9	8.73	14.35	6	BUD23	91.3	102.8	102.7	107	94.8	96.7	94.9	95.3	109.6	104.9
P41223	Protein BUD31 homolog OS=Homo sapiens OX=9606 GN=BUD31 PE=1 SV=2	48	6	9	6	144	17	8.82	19.1	6	BUD31	154.7	178	152	149	73.1	58.5	59.6	58	61.3	55.6
Q13895	Bystin OS=Homo sapiens OX=9606 GN=BYSL PE=1 SV=3	24	10	13	10	437	49.6	8.12	15.58	10	BYSL	229.8	256.5	167.7	175.8	33.1	25.9	26.8	28.6	27.4	28.4
Q7L1Q6	eIF5-mimic protein 2 OS=Homo sapiens OX=9606 GN=BZW1 PE=1 SV=1	46	22	43	19	419	48	5.92	52.23	22	BZW1	88.8	88.3	92.4	103.4	92.9	104.4	99.8	108.6	112.7	108.6
Q9Y6E2	eIF5-mimic protein 1 OS=Homo sapiens OX=9606 GN=BZW2 PE=1 SV=1	48	23	37	20	419	48.1	6.68	55.3	23	BZW2	75.7	83.4	96.5	110.4	103.3	103.5	108.3	105.8	109.8	103.3
Q9H0W9	Ester hydrolase C11orf54 OS=Homo sapiens OX=9606 GN=C11orf54 PE=1 SV=1	9	2	3	2	315	35.1	6.7	7.73	2	C11orf54	77.5	80	77.1	71.6	110.4	112.7	113	128.9	111.3	117.5
Q9H3H3	UPF0696 protein C11orf68 OS=Homo sapiens OX=9606 GN=C11orf68 PE=1 SV=3	12	3	3	3	292	31.4	6.32	7.37	3	C11orf68	126.3	119.5	91.4	102.9	97.8	95.7	104	82.2	92.1	88.1
E9PRG8	Uncharacterized protein C11orf98 OS=Homo sapiens OX=9606 GN=C11orf98 PE=4 SV=2	34	4	4	4	123	14.2	11.53	5.67	4	C11orf98	157.2	167.4	107	99.5	81.1	79.4	73.8	78.6	75.1	80.9
Q99622	Protein C10 OS=Homo sapiens OX=9606 GN=C12orf57 PE=1 SV=1	32	4	5	4	126	13.2	5.14	7.92	4	C12orf57	100.8	90.8	94.9	89.4	97.8	111.9	108.7	100.5	104.2	101
Q6ZRI6	Uncharacterized protein C15orf39 OS=Homo sapiens OX=9606 GN=C15orf39 PE=1 SV=3	4	4	5	4	1047	110.6	7.64	6.04	4	C15orf39	85	114.2	105.7	103.5	127.6	88.1	113.3	91.2	80.4	91.1
Q8WUR7	UPF0235 protein C15orf40 OS=Homo sapiens OX=9606 GN=C15orf40 PE=1 SV=2	17	3	4	3	153	16.3	9.83	3.78	3	C15orf40	102	98.3	93.4	87.9	89.5	104.1	90	101.5	111.2	122
Q8WTQ4	Uncharacterized protein C16orf78 OS=Homo sapiens OX=9606 GN=C16orf78 PE=2 SV=1	5	1	1	1	265	30.8	9.79	2.23	1	C16orf78	160.6	0	120.5	170.5	0	126	0	133.2	174.3	114.9
Q6PH81	UPF0547 protein C16orf87 OS=Homo sapiens OX=9606 GN=C16orf87 PE=1 SV=1	29	4	5	4	154	17.8	10.07	9.43	4	C16orf87	94.8	90.1	178.4	166.6	98.9	85	77.2	70.7	71.9	66.3
Q9HAS0	Protein Njmu-R1 OS=Homo sapiens OX=9606 GN=C17orf75 PE=1 SV=2	29	8	13	8	396	44.6	5.03	16.89	8	C17orf75	94.8	117.3	78	81.6	95.7	107.8	115.5	102.5	102.6	104.1
Q32NC0	UPF0711 protein C18orf21 OS=Homo sapiens OX=9606 GN=C18orf21 PE=1 SV=1	20	4	5	4	220	24.8	10.26	11.11	4	C18orf21	217	219.1	150	129	40.5	53	43.7	53.3	49.2	45.3
Q9UFG5	UPF0449 protein C19orf25 OS=Homo sapiens OX=9606 GN=C19orf25 PE=1 SV=2	69	6	10	6	118	12.9	5.07	18.94	6	C19orf25	107.2	125	100.5	100.9	99.2	94.1	94.9	90.1	91.9	96.3
Q8N9M1	Uncharacterized protein C19orf47 OS=Homo sapiens OX=9606 GN=C19orf47 PE=1 SV=1	7	2	2	2	422	44.7	10.11	2.08	2	C19orf47	0	0	151.5	164.9	0	0	205.7	186.4	291.6	0
Q9UNZ5	Leydig cell tumor 10 kDa protein homolog OS=Homo sapiens OX=9606 GN=C19orf53 PE=1 SV=1	51	8	13	8	99	10.6	11.55	17.01	8	C19orf53	113.2	102.4	93.5	91.4	89.7	99.8	98.2	95.5	110.8	105.6
Q13901	Nuclear nucleic acid-binding protein C1D OS=Homo sapiens OX=9606 GN=C1D PE=1 SV=1	12	3	3	3	141	16	9.03	4.18	3	C1D	127.9	118.2	117.7	119.7	77	86.1	75.8	82.8	94.7	100.2
Q6ZSJ8	Uncharacterized protein C1orf122 OS=Homo sapiens OX=9606 GN=C1orf122 PE=4 SV=2	26	2	3	2	110	11.5	6.73	5.58	2	C1orf122	87.9	132.4	87.9	79.9	115.7	96.5	110.3	103.3	97.3	88.8
Q8IYL3	UPF0688 protein C1orf174 OS=Homo sapiens OX=9606 GN=C1orf174 PE=1 SV=2	13	2	2	2	243	26	6.9	9.42	2	C1orf174	100.8	81.2	145.3	152.8	81.7	85.5	85.3	79.7	95.9	91.7
Q9H425	Uncharacterized protein C1orf198 OS=Homo sapiens OX=9606 GN=C1orf198 PE=1 SV=1	6	2	3	2	327	36.3	5.72	5.29	2	C1orf198	104.6	102.3	156.7	141.4	94	61.4	73.4	78.7	100.2	87.3
Q9BV19	Uncharacterized protein C1orf50 OS=Homo sapiens OX=9606 GN=C1orf50 PE=1 SV=2	23	3	3	3	199	21.9	5.88	10.45	3	C1orf50	112.5	104.1	148.4	123.5	71.4	95.7	73.2	90.7	91.6	88.9
Q8N6N3	UPF0690 protein C1orf52 OS=Homo sapiens OX=9606 GN=C1orf52 PE=1 SV=1	30	5	7	5	182	20.6	5.21	17.91	5	C1orf52	107	102.7	104.4	115.8	93.9	99.6	89.7	87.9	96.8	102.2
Q5VUE5	Uncharacterized protein C1orf53 OS=Homo sapiens OX=9606 GN=C1orf53 PE=1 SV=1	6	1	2	1	145	15.5	8.68	1.9	1	C1orf53	141.6	0	0	107.2	370.7	157.1	0	0	0	223.4
Q07021	Complement component 1 Q subcomponent-binding protein, mitochondrial OS=Homo sapiens OX=9606 GN=C1QBP PE=1 SV=1	47	11	154	11	282	31.3	4.84	451.6	11	C1QBP	94.3	78	90.5	86.9	95.4	113.5	105.3	108.6	110.2	117.2
P60827	Complement C1q tumor necrosis factor-related protein 8 OS=Homo sapiens OX=9606 GN=C1QTNF8 PE=1 SV=2	8	1	1	1	252	27.7	9.64	0	1	C1QTNF8	348.4	420.1	0	0	0	0	0	0	0	231.4
O95567	Uncharacterized protein C22orf31 OS=Homo sapiens OX=9606 GN=C22orf31 PE=2 SV=1	3	1	2	1	290	32.6	10.05	2.46	1	C22orf31	0	444.9	0	0	555.1	0	0	0	0	0
O14523	Phospholipid transfer protein C2CD2L OS=Homo sapiens OX=9606 GN=C2CD2L PE=1 SV=3	11	5	6	5	706	76.1	7.69	5.14	5	C2CD2L	118.1	190.8	123.2	143.3	69.3	50.9	49.5	38.6	120.9	95.6
Q4AC94	C2 domain-containing protein 3 OS=Homo sapiens OX=9606 GN=C2CD3 PE=1 SV=4	0	1	1	1	2353	260.2	7.12	1.8	1	C2CD3	212.5	0	156.2	0	0	235.8	0	218.9	0	176.6
Q86YS7	C2 domain-containing protein 5 OS=Homo sapiens OX=9606 GN=C2CD5 PE=1 SV=1	8	6	6	6	1000	110.4	5.69	15.09	6	C2CD5	140.8	151.2	68.8	80.6	77.9	92.3	100.1	87.7	105.8	94.8
Q9BVC5	Ashwin OS=Homo sapiens OX=9606 GN=C2orf49 PE=1 SV=1	20	4	4	4	232	25.8	9.74	7.01	4	C2orf49	116.1	94.8	166.5	181.4	67.9	80.9	66	73.6	77.3	75.5
Q8N8R5	Mitochondrial protein C2orf69 OS=Homo sapiens OX=9606 GN=C2orf69 PE=1 SV=1	15	5	7	5	385	43.4	8.09	10.13	5	C2orf69	93.2	115.6	163.7	185.8	102.8	63.6	57.4	64	76.7	77.3
P01024	Complement C3 OS=Homo sapiens OX=9606 GN=C3 PE=1 SV=2	4	5	7	5	1663	187	6.4	4.35	5	C3	0	1000	0	0	0	0	0	0	0	0
Q8ND61	Uncharacterized protein C3orf20 OS=Homo sapiens OX=9606 GN=C3orf20 PE=2 SV=2	2	1	1	1	904	101.2	9.13	2.28	1	C3orf20	220.5	0	282.6	252.2	0	244.7	0	0	0	0
Q5JPI3	Uncharacterized protein C3orf38 OS=Homo sapiens OX=9606 GN=C3orf38 PE=1 SV=1	17	4	4	4	329	37.5	6.47	9.57	4	C3orf38	98.7	114.5	207.9	154.8	92.3	36	100.4	107.5	87.9	0
Q49AR2	UPF0489 protein C5orf22 OS=Homo sapiens OX=9606 GN=C5orf22 PE=1 SV=2	24	7	12	7	442	49.9	4.78	26.79	7	C5orf22	96.3	87.7	93.5	96.8	95	103.8	111.5	108.7	106.5	100.3
Q7Z6I8	UPF0461 protein C5orf24 OS=Homo sapiens OX=9606 GN=C5orf24 PE=1 SV=1	34	4	6	4	188	20.1	9.85	15.53	4	C5orf24	115.1	169.5	124.4	110.1	116.2	71.7	83.6	59.1	81	69.2
O95873	Uncharacterized protein C6orf47 OS=Homo sapiens OX=9606 GN=C6orf47 PE=1 SV=2	9	3	3	3	294	31.7	6.37	0	3	C6orf47	0	1000	0	0	0	0	0	0	0	0
Q9BPX7	UPF0415 protein C7orf25 OS=Homo sapiens OX=9606 GN=C7orf25 PE=1 SV=1	5	2	2	2	421	46.4	6.42	2.49	2	C7orf25	0	1000	0	0	0	0	0	0	0	0
Q9H7E9	UPF0488 protein C8orf33 OS=Homo sapiens OX=9606 GN=C8orf33 PE=1 SV=1	41	9	17	9	229	25	9.95	40.49	9	C8orf33	119.1	127.9	85.9	89.8	97.2	94.8	104	93.4	93	95
Q6P1X6	UPF0598 protein C8orf82 OS=Homo sapiens OX=9606 GN=C8orf82 PE=1 SV=2	19	3	5	3	216	23.9	9.14	7.25	3	C8orf82	78.7	94.8	69.5	77.8	140.9	107.6	113.3	110.2	96.8	110.3
P0DMB2	Uncharacterized protein C8orf88 OS=Homo sapiens OX=9606 GN=C8orf88 PE=4 SV=1	7	1	1	1	117	13.4	9.77	0	1	C8orf88	62.9	121	118.5	138.8	155.1	72.7	86.9	167.3	0	76.9
Q8IXQ3	Uncharacterized protein C9orf40 OS=Homo sapiens OX=9606 GN=C9orf40 PE=1 SV=1	28	3	6	3	194	21.1	5.01	14.7	3	C9orf40	159.7	159.8	87.7	70.9	92.1	100.8	56.9	98	73.5	100.6
Q9NZ63	Telomere length and silencing protein 1 homolog OS=Homo sapiens OX=9606 GN=C9orf78 PE=1 SV=1	31	6	13	6	289	33.7	6.74	38.89	6	C9orf78	90.7	93.9	101.8	113.2	85.8	106.3	90.9	96.1	109.8	111.6
P00918	Carbonic anhydrase 2 OS=Homo sapiens OX=9606 GN=CA2 PE=1 SV=2	58	11	42	11	260	29.2	7.4	97.38	11	CA2	79.6	77	89.8	89.6	111.9	114	113.4	109.7	102.8	112.1
P35219	Carbonic anhydrase-related protein OS=Homo sapiens OX=9606 GN=CA8 PE=1 SV=3	31	6	9	6	290	33	4.86	22.23	6	CA8	87.5	112.9	93.5	97.5	133.3	92.5	106.9	92.9	89.1	93.9
Q9H8G2	Caspase activity and apoptosis inhibitor 1 OS=Homo sapiens OX=9606 GN=CAAP1 PE=1 SV=2	10	3	4	3	361	38.3	4.72	13.29	3	CAAP1	129.6	112.9	113.8	116.7	59.7	80.8	84.2	86.7	127.3	88.4
Q9Y376	Calcium-binding protein 39 OS=Homo sapiens OX=9606 GN=CAB39 PE=1 SV=1	32	12	18	11	341	39.8	6.89	27.35	12	CAB39	114.9	123.7	116.3	108.7	77.6	92.2	93.1	88.9	91.8	93
Q9Y6J0	Calcineurin-binding protein cabin-1 OS=Homo sapiens OX=9606 GN=CABIN1 PE=1 SV=1	1	3	3	3	2220	246.2	6.02	8.58	3	CABIN1	102.8	107.3	128.1	63.8	94.5	91.6	82.8	140.6	105	83.5
Q9UGQ2	Calcium channel flower homolog OS=Homo sapiens OX=9606 GN=CACFD1 PE=1 SV=1	5	1	4	1	172	18.5	5.44	5.86	1	CACFD1	61.2	140.8	98.6	94.1	149	0	108	61.1	92.7	194.6
O60840	Voltage-dependent L-type calcium channel subunit alpha-1F OS=Homo sapiens OX=9606 GN=CACNA1F PE=1 SV=2	2	2	2	2	1977	220.5	6.1	5.26	2	CACNA1F	80.8	58.3	99.6	79.3	147.4	101	114.7	125.2	96.5	97.2
P54289	Voltage-dependent calcium channel subunit alpha-2/delta-1 OS=Homo sapiens OX=9606 GN=CACNA2D1 PE=1 SV=3	8	6	6	6	1103	124.5	5.27	5.39	6	CACNA2D1	147.1	124.2	95.2	60	94.4	104	108	46.1	148.3	72.7
Q9NY47	Voltage-dependent calcium channel subunit alpha-2/delta-2 OS=Homo sapiens OX=9606 GN=CACNA2D2 PE=1 SV=2	1	1	1	1	1150	129.7	5.8	0	1	CACNA2D2	215.4	0	0	0	220.6	0	0	177.6	188.7	197.6
Q8WUQ7	Cactin OS=Homo sapiens OX=9606 GN=CACTIN PE=1 SV=3	15	8	9	8	758	88.6	9.14	23.09	8	CACTIN	108.5	108.7	107.4	100.1	99.2	95.1	93.3	96.5	100.1	91.3
Q86Y37	CDK2-associated and cullin domain-containing protein 1 OS=Homo sapiens OX=9606 GN=CACUL1 PE=1 SV=1	8	2	2	2	369	41	5.19	6.32	2	CACUL1	83.1	105	118.5	145.5	101.3	104.6	89.6	83.7	98.3	70.3
Q9HB71	Calcyclin-binding protein OS=Homo sapiens OX=9606 GN=CACYBP PE=1 SV=2	74	17	62	15	228	26.2	8.25	124.7	17	CACYBP	95.1	80.8	111.1	114.3	90.5	103	91.6	104.3	101.4	107.8
P27708	CAD protein OS=Homo sapiens OX=9606 GN=CAD PE=1 SV=3	34	60	111	55	2225	242.8	6.46	226.76	60	CAD	99.3	109.9	77.8	79.5	113.1	98.9	106.5	104	104	106.9
Q9BY67	Cell adhesion molecule 1 OS=Homo sapiens OX=9606 GN=CADM1 PE=1 SV=2	21	5	5	5	442	48.5	5.07	19.19	5	CADM1	96.9	80.6	94.1	85.9	95.3	113.5	98.8	101.7	112	121.2
Q8NFZ8	Cell adhesion molecule 4 OS=Homo sapiens OX=9606 GN=CADM4 PE=1 SV=1	2	1	1	1	388	42.8	6.3	0	1	CADM4	0	0	0	0	1000	0	0	0	0	0
Q9ULU8	Calcium-dependent secretion activator 1 OS=Homo sapiens OX=9606 GN=CADPS PE=1 SV=3	1	1	1	1	1353	152.7	5.71	2.3	1	CADPS	0	0	0	0	0	0	0	0	0	1000
Q9P1Z2	Calcium-binding and coiled-coil domain-containing protein 1 OS=Homo sapiens OX=9606 GN=CALCOCO1 PE=1 SV=2	5	4	8	3	691	77.3	4.82	10.75	4	CALCOCO1	90.9	117.3	51.7	77.3	117.7	94	139.2	107.3	94.9	109.6
Q13137	Calcium-binding and coiled-coil domain-containing protein 2 OS=Homo sapiens OX=9606 GN=CALCOCO2 PE=1 SV=1	19	7	9	7	446	52.2	5.02	23.58	7	CALCOCO2	111.1	107.3	128.4	135.1	68.3	85.1	80.2	100.1	89	95.3
Q05682	Caldesmon OS=Homo sapiens OX=9606 GN=CALD1 PE=1 SV=3	27	20	50	20	793	93.2	5.66	82.5	20	CALD1	100	91.7	83	83.6	104.4	109.2	100.8	101.2	110.2	115.9
P0DP25	Calmodulin-3 OS=Homo sapiens OX=9606 GN=CALM3 PE=1 SV=1	52	11	67	9	149	16.8	4.22	111.19	11	CALM3	81.8	76.7	106.1	111.1	89.9	104.6	101.4	106.3	108	114
P27797	Calreticulin OS=Homo sapiens OX=9606 GN=CALR PE=1 SV=1	53	17	143	17	417	48.1	4.44	272.36	17	CALR	104.2	87.5	97.3	90.7	95.4	106.4	101.6	105.4	106.3	105.3
O43852	Calumenin OS=Homo sapiens OX=9606 GN=CALU PE=1 SV=2	52	15	27	14	315	37.1	4.64	54.52	15	CALU	102.2	89.7	89.6	90.8	99.8	100.7	108.3	105	104.5	109.4
Q14012	Calcium/calmodulin-dependent protein kinase type 1 OS=Homo sapiens OX=9606 GN=CAMK1 PE=1 SV=1	23	7	9	3	370	41.3	5.29	12.67	7	CAMK1	94	95.2	72.7	87.3	104	97.9	103.5	111.7	118.2	115.5
Q13557	Calcium/calmodulin-dependent protein kinase type II subunit delta OS=Homo sapiens OX=9606 GN=CAMK2D PE=1 SV=3	31	12	22	9	499	56.3	7.25	48.42	12	CAMK2D	98.3	77.6	85.9	80.6	97.7	117.2	94.4	115	110.5	122.8
Q13555	Calcium/calmodulin-dependent protein kinase type II subunit gamma OS=Homo sapiens OX=9606 GN=CAMK2G PE=1 SV=4	22	9	20	6	558	62.6	7.83	46.5	9	CAMK2G	79.3	76.4	87.8	80.2	107.5	99.1	102.5	137	102.4	127.8
Q16566	Calcium/calmodulin-dependent protein kinase type IV OS=Homo sapiens OX=9606 GN=CAMK4 PE=1 SV=1	16	6	6	5	473	51.9	5.82	12.84	6	CAMK4	82.4	91.6	55.1	70.5	121.7	117.8	113.3	116.5	116.9	114.1
Q8N5S9	Calcium/calmodulin-dependent protein kinase kinase 1 OS=Homo sapiens OX=9606 GN=CAMKK1 PE=1 SV=2	4	2	3	2	505	55.7	5.78	0	2	CAMKK1	135.2	170.8	56.7	49.9	172.1	75	93.1	54.3	94.6	98.3
Q96RR4	Calcium/calmodulin-dependent protein kinase kinase 2 OS=Homo sapiens OX=9606 GN=CAMKK2 PE=1 SV=2	4	2	2	2	588	64.7	6.68	1.67	2	CAMKK2	137.1	136.6	79.2	69.8	82.5	97.6	91	89.2	120.5	96.5
Q7Z624	Calmodulin-lysine N-methyltransferase OS=Homo sapiens OX=9606 GN=CAMKMT PE=1 SV=2	18	4	5	4	323	36.1	6.83	7.66	4	CAMKMT	110.4	108.7	58.7	56.2	120.1	63.4	139	120	121.2	102.3
Q8NCB2	CaM kinase-like vesicle-associated protein OS=Homo sapiens OX=9606 GN=CAMKV PE=2 SV=2	5	2	2	2	501	54.3	5.55	3.13	2	CAMKV	57.6	148.8	108.7	73	164.4	101.9	97.2	74.5	87.9	86
P49069	Guided entry of tail-anchored proteins factor CAMLG OS=Homo sapiens OX=9606 GN=CAMLG PE=1 SV=1	16	5	5	5	296	32.9	8.05	7.58	5	CAMLG	117.9	114.8	115.9	142.5	102.1	74.9	81.7	85.2	91.2	73.7
Q5T5Y3	Calmodulin-regulated spectrin-associated protein 1 OS=Homo sapiens OX=9606 GN=CAMSAP1 PE=1 SV=2	4	6	7	6	1602	177.9	6.73	10.71	6	CAMSAP1	106.4	203.8	192.6	174.6	0	63	203.3	0	0	56.4
Q08AD1	Calmodulin-regulated spectrin-associated protein 2 OS=Homo sapiens OX=9606 GN=CAMSAP2 PE=1 SV=3	6	8	9	8	1489	168	6.8	13.51	8	CAMSAP2	108.1	98.6	130.9	115.6	104	95.4	77.3	93.5	90.1	86.5
Q9P1Y5	Calmodulin-regulated spectrin-associated protein 3 OS=Homo sapiens OX=9606 GN=CAMSAP3 PE=1 SV=2	13	12	13	12	1249	134.7	8.35	23.61	12	CAMSAP3	95.4	131.9	99.5	93	135.7	88.5	98.1	82.7	90.5	84.6
Q86VP6	Cullin-associated NEDD8-dissociated protein 1 OS=Homo sapiens OX=9606 GN=CAND1 PE=1 SV=2	46	52	115	50	1230	136.3	5.78	229.92	52	CAND1	93.2	96.4	98.6	107.4	89.7	101.5	101.1	101.2	105.5	105.5
O75155	Cullin-associated NEDD8-dissociated protein 2 OS=Homo sapiens OX=9606 GN=CAND2 PE=1 SV=3	11	10	13	8	1236	135.2	5.68	28.87	10	CAND2	98	100.4	77.7	86.1	97.4	92.2	95.8	114.2	121.6	116.6
Q8WVQ1	Soluble calcium-activated nucleotidase 1 OS=Homo sapiens OX=9606 GN=CANT1 PE=1 SV=1	4	1	2	1	401	44.8	6.09	2.56	1	CANT1	0	0	0	1000	0	0	0	0	0	0
P27824	Calnexin OS=Homo sapiens OX=9606 GN=CANX PE=1 SV=2	31	22	56	21	592	67.5	4.6	101.93	22	CANX	111.6	94.2	84.7	82.8	96.2	102.6	110.2	103.4	107.7	106.6
Q01518	Adenylyl cyclase-associated protein 1 OS=Homo sapiens OX=9606 GN=CAP1 PE=1 SV=5	56	26	61	24	475	51.9	8.06	131.78	26	CAP1	83.4	85.9	93	94.4	106.2	105	109.1	110.2	103.3	109.4
P40123	Adenylyl cyclase-associated protein 2 OS=Homo sapiens OX=9606 GN=CAP2 PE=1 SV=1	20	9	10	7	477	52.8	6.37	11.5	9	CAP2	69.9	90.9	94.6	57.3	175.9	96	95.4	102.7	75.4	142
P40121	Macrophage-capping protein OS=Homo sapiens OX=9606 GN=CAPG PE=1 SV=2	11	2	4	2	348	38.5	6.19	10.4	2	CAPG	116.5	87.6	53.2	72.2	144.6	89.3	88.7	144.5	80.6	123
P07384	Calpain-1 catalytic subunit OS=Homo sapiens OX=9606 GN=CAPN1 PE=1 SV=1	17	12	13	12	714	81.8	5.67	20.7	12	CAPN1	75.1	97.2	78	70.1	134.2	101.3	131.4	109.2	111.1	92.4
O75808	Calpain-15 OS=Homo sapiens OX=9606 GN=CAPN15 PE=1 SV=1	5	4	9	4	1086	117.2	6.71	8.75	4	CAPN15	55.9	126.3	113	117.1	107.5	47.5	106.7	121.4	67.1	137.5
P17655	Calpain-2 catalytic subunit OS=Homo sapiens OX=9606 GN=CAPN2 PE=1 SV=6	29	15	23	15	700	79.9	4.98	56.17	15	CAPN2	84.6	90.2	74	82.8	110.2	106.9	114.9	110.6	117.4	108.5
O15484	Calpain-5 OS=Homo sapiens OX=9606 GN=CAPN5 PE=1 SV=2	3	1	1	1	640	73.1	7.64	3.01	1	CAPN5	271.9	0	174.6	0	0	0	0	0	199.5	354
Q9Y6W3	Calpain-7 OS=Homo sapiens OX=9606 GN=CAPN7 PE=1 SV=1	12	8	8	8	813	92.6	7.65	18.99	8	CAPN7	140.7	150.6	94	118.3	84.2	85.6	79.9	68.3	93.8	84.5
O14815	Calpain-9 OS=Homo sapiens OX=9606 GN=CAPN9 PE=1 SV=1	5	2	2	2	690	79	5.55	0	2	CAPN9	167.8	0	0	175.3	0	128.4	170.6	0	177.4	180.5
P04632	Calpain small subunit 1 OS=Homo sapiens OX=9606 GN=CAPNS1 PE=1 SV=1	37	8	17	8	268	28.3	5.2	37.53	8	CAPNS1	90.5	93.7	80.3	80.5	112.6	109.1	106.1	114.3	109.9	103
Q14444	Caprin-1 OS=Homo sapiens OX=9606 GN=CAPRIN1 PE=1 SV=2	32	20	47	20	709	78.3	5.25	96.88	20	CAPRIN1	103.2	96.8	120	121.8	90.9	94.5	90.5	97.5	94.5	90.5
P52907	F-actin-capping protein subunit alpha-1 OS=Homo sapiens OX=9606 GN=CAPZA1 PE=1 SV=3	62	12	47	10	286	32.9	5.69	141.31	12	CAPZA1	80.7	79.4	82.5	78.3	115.9	112.8	112.4	117.8	107.9	112.3
P47755	F-actin-capping protein subunit alpha-2 OS=Homo sapiens OX=9606 GN=CAPZA2 PE=1 SV=3	35	7	25	5	286	32.9	5.85	37.82	7	CAPZA2	86.1	80.4	104.7	99.5	104.2	116.1	101	107.1	97.2	103.5
Q96KX2	F-actin-capping protein subunit alpha-3 OS=Homo sapiens OX=9606 GN=CAPZA3 PE=1 SV=2	2	1	1	1	299	35	7.69	0	1	CAPZA3	25.8	191.6	37.5	26.5	226.9	69.6	172.7	110.8	83.7	55
P47756	F-actin-capping protein subunit beta OS=Homo sapiens OX=9606 GN=CAPZB PE=1 SV=4	62	20	64	20	277	31.3	5.59	143.08	20	CAPZB	78.4	82.7	84.6	84.1	113.8	109.6	111.6	112.5	109.8	113
Q96LW7	Caspase recruitment domain-containing protein 19 OS=Homo sapiens OX=9606 GN=CARD19 PE=1 SV=1	7	2	3	2	228	25.6	9.2	3.69	2	CARD19	74.3	95	78.7	77.1	145	105.2	123	95.4	96.7	109.6
Q9Y2V2	Calcium-regulated heat-stable protein 1 OS=Homo sapiens OX=9606 GN=CARHSP1 PE=1 SV=2	37	5	12	5	147	15.9	8.21	26.89	5	CARHSP1	93.4	95.9	92.4	89	118.9	104.3	112.2	103.9	93.3	96.9
Q86X55	Histone-arginine methyltransferase CARM1 OS=Homo sapiens OX=9606 GN=CARM1 PE=1 SV=3	19	12	16	12	608	65.8	6.73	20.81	12	CARM1	81.7	92	78.1	88.1	106.9	114.3	109.2	107.7	112.9	109.2
Q5VZK9	F-actin-uncapping protein LRRC16A OS=Homo sapiens OX=9606 GN=CARMIL1 PE=1 SV=1	6	7	7	7	1371	151.5	7.85	12.95	7	CARMIL1	85.7	163.9	88	93.7	106.8	97.3	103.8	91.6	71	98
Q8N4J0	Carnosine N-methyltransferase OS=Homo sapiens OX=9606 GN=CARNMT1 PE=1 SV=1	13	5	5	5	409	47.2	6.32	5.25	5	CARNMT1	68.7	95.7	74.1	69.8	130.8	110	121.7	107.1	117.2	104.7
P49589	Cysteine--tRNA ligase, cytoplasmic OS=Homo sapiens OX=9606 GN=CARS1 PE=1 SV=3	37	26	40	26	748	85.4	6.76	69.92	26	CARS1	95.9	99.7	91.9	97.6	102.2	101.5	99.8	99.3	103	109.1
Q9HA77	Probable cysteine--tRNA ligase, mitochondrial OS=Homo sapiens OX=9606 GN=CARS2 PE=1 SV=1	16	8	11	8	564	62.2	8.34	16.81	8	CARS2	93.6	105.9	76.5	75.2	111.8	102.2	110.2	107	103.6	113.9
O15234	Protein CASC3 OS=Homo sapiens OX=9606 GN=CASC3 PE=1 SV=2	9	5	11	5	703	76.2	6.48	13.98	5	CASC3	85.3	71	102.1	112.5	96.2	114.2	96.4	105.6	108	108.7
O14936	Peripheral plasma membrane protein CASK OS=Homo sapiens OX=9606 GN=CASK PE=1 SV=3	12	11	13	11	926	105.1	6.43	26.05	11	CASK	109	107.6	66.9	77.3	116.8	102.3	114	110.5	98.4	97.2
Q8WXE0	Caskin-2 OS=Homo sapiens OX=9606 GN=CASKIN2 PE=1 SV=2	4	4	6	3	1202	126.7	7.09	13.38	4	CASKIN2	147.9	150.1	96.1	86.5	103.2	70.3	100.8	94.6	76.5	74
Q92851	Caspase-10 OS=Homo sapiens OX=9606 GN=CASP10 PE=1 SV=3	3	1	1	1	521	58.9	7.33	4.82	1	CASP10	88	63.8	197.9	156.8	39.8	95.6	62.8	84.9	121.7	88.6
P42575	Caspase-2 OS=Homo sapiens OX=9606 GN=CASP2 PE=1 SV=2	23	7	9	7	452	50.7	6.81	17.43	7	CASP2	145.9	165.3	166	150.5	76.2	55.7	47.5	61	65.6	66.3
P42574	Caspase-3 OS=Homo sapiens OX=9606 GN=CASP3 PE=1 SV=2	25	7	11	7	277	31.6	6.54	14.48	7	CASP3	101.5	105.5	127.9	114.7	98.8	83.1	95.1	99.7	80	93.8
P55212	Caspase-6 OS=Homo sapiens OX=9606 GN=CASP6 PE=1 SV=2	21	5	7	5	293	33.3	6.93	15.9	5	CASP6	98.4	118.6	69.5	80.6	109	99	98.9	102.4	110.5	113
P55210	Caspase-7 OS=Homo sapiens OX=9606 GN=CASP7 PE=1 SV=1	23	7	11	7	303	34.3	6.07	24.59	7	CASP7	92.9	92.5	81.8	79.7	123.5	97.6	118.9	106.6	107.8	98.7
Q14790	Caspase-8 OS=Homo sapiens OX=9606 GN=CASP8 PE=1 SV=1	6	2	3	2	479	55.4	5.1	9.65	2	CASP8	123.3	83.2	101.1	103.7	78.3	108.2	70.7	116	97.7	117.8
P55211	Caspase-9 OS=Homo sapiens OX=9606 GN=CASP9 PE=1 SV=3	3	1	1	1	416	46.3	6.05	2.77	1	CASP9	116.5	112.9	81.8	123.6	81.4	122.6	96.2	107.6	89.4	68.2
P20810	Calpastatin OS=Homo sapiens OX=9606 GN=CAST PE=1 SV=4	35	19	41	19	708	76.5	5.07	72.27	19	CAST	96.4	89.6	97.8	100.7	91	101.1	101.1	107.3	108.2	106.9
A6NHX0	Cytosolic arginine sensor for mTORC1 subunit 2 OS=Homo sapiens OX=9606 GN=CASTOR2 PE=1 SV=3	8	2	2	2	329	36	5.16	7.29	2	CASTOR2	94.8	97.5	60.5	87.9	78.9	130.4	96.4	110.1	136	107.4
P04040	Catalase OS=Homo sapiens OX=9606 GN=CAT PE=1 SV=3	37	16	23	16	527	59.7	7.39	43.64	16	CAT	104.1	107	90.9	83.8	111.3	103.3	104.9	101.7	94.4	98.6
Q6NZI2	Caveolae-associated protein 1 OS=Homo sapiens OX=9606 GN=CAVIN1 PE=1 SV=1	4	2	3	2	390	43.5	5.6	3.36	2	CAVIN1	76.2	139.3	126.8	153.2	59.4	71	100.3	127.6	91.5	54.9
Q13951	Core-binding factor subunit beta OS=Homo sapiens OX=9606 GN=CBFB PE=1 SV=2	33	7	14	7	182	21.5	6.6	23.92	7	CBFB	93.8	105.8	87.3	86.9	119.9	94.7	113.5	100.4	100.2	97.6
P22681	E3 ubiquitin-protein ligase CBL OS=Homo sapiens OX=9606 GN=CBL PE=1 SV=2	5	6	8	5	906	99.6	6.54	6.3	6	CBL	98.1	87.5	105.7	112.2	107.6	94	84.4	95.4	109.2	105.9
Q13191	E3 ubiquitin-protein ligase CBL-B OS=Homo sapiens OX=9606 GN=CBLB PE=1 SV=2	4	4	4	3	982	109.4	7.88	4.97	4	CBLB	194.7	215.6	206	184.3	0	0	0	0	101.7	97.7
P16152	Carbonyl reductase [NADPH] 1 OS=Homo sapiens OX=9606 GN=CBR1 PE=1 SV=3	74	18	49	14	277	30.4	8.32	119.14	18	CBR1	95.9	88	88.5	87.3	106.8	103.9	105.9	112.2	102.6	109.1
O75828	Carbonyl reductase [NADPH] 3 OS=Homo sapiens OX=9606 GN=CBR3 PE=1 SV=3	37	9	19	5	277	30.8	6.18	33.9	9	CBR3	106.8	93.3	88.6	79.1	96.2	112.1	85.5	128.3	106	104.2
Q8N4T8	3-oxoacyl-[acyl-carrier-protein] reductase OS=Homo sapiens OX=9606 GN=CBR4 PE=1 SV=3	25	5	5	5	237	25.3	9.33	7.08	5	CBR4	61.6	46.5	85	87.4	196.9	111.5	41.8	155.2	84.9	129.3
P35520	Cystathionine beta-synthase OS=Homo sapiens OX=9606 GN=CBS PE=1 SV=2	27	15	39	15	551	60.5	6.65	78.24	15	CBS	83	93	70.3	73.9	111.8	108.4	113.6	116.1	115.1	114.9
P83916	Chromobox protein homolog 1 OS=Homo sapiens OX=9606 GN=CBX1 PE=1 SV=1	68	11	47	10	185	21.4	4.93	113.14	11	CBX1	98.6	90.4	107	113.4	93.6	99.9	89.4	99.8	104.5	103.5
Q14781	Chromobox protein homolog 2 OS=Homo sapiens OX=9606 GN=CBX2 PE=1 SV=2	14	7	10	6	532	56	10.01	4.44	7	CBX2	180.6	167	69.8	60.1	107.9	94.3	83.9	72.3	84.8	79.3
Q13185	Chromobox protein homolog 3 OS=Homo sapiens OX=9606 GN=CBX3 PE=1 SV=4	69	13	76	11	183	20.8	5.33	190.79	13	CBX3	107.2	87.1	115.1	110.1	82.6	101.1	88.4	98.1	105.3	105
O00257	E3 SUMO-protein ligase CBX4 OS=Homo sapiens OX=9606 GN=CBX4 PE=1 SV=3	10	5	6	5	560	61.3	9.36	9.13	5	CBX4	155.1	165.2	190.2	199.3	69.5	59.6	34.1	31.5	52.8	42.8
P45973	Chromobox protein homolog 5 OS=Homo sapiens OX=9606 GN=CBX5 PE=1 SV=1	62	11	33	10	191	22.2	5.86	69.97	11	CBX5	119.1	101.1	89.6	86.6	95.6	102.9	92.9	96.3	106.6	109.3
O95503	Chromobox protein homolog 6 OS=Homo sapiens OX=9606 GN=CBX6 PE=1 SV=1	11	3	6	3	412	43.9	10.01	2.83	3	CBX6	123.1	207	125	133.1	97.9	122.6	0	64.7	62.1	64.5
Q9HC52	Chromobox protein homolog 8 OS=Homo sapiens OX=9606 GN=CBX8 PE=1 SV=3	22	7	9	7	389	43.4	9.91	16.02	7	CBX8	131.4	150.4	109.2	92.3	114.9	82.1	82.3	77.7	79.5	80.4
Q6P1N0	Coiled-coil and C2 domain-containing protein 1A OS=Homo sapiens OX=9606 GN=CC2D1A PE=1 SV=1	22	17	20	17	951	104	8.09	30.75	17	CC2D1A	116.9	131	108.4	102.2	110.2	83.1	82.3	91.8	89.1	85
Q5T0F9	Coiled-coil and C2 domain-containing protein 1B OS=Homo sapiens OX=9606 GN=CC2D1B PE=1 SV=1	10	9	18	9	858	94.2	5.26	15.3	9	CC2D1B	94.8	106.1	114.5	76.7	122.7	101.4	100.8	95.1	86.8	101
Q9P2K1	Coiled-coil and C2 domain-containing protein 2A OS=Homo sapiens OX=9606 GN=CC2D2A PE=1 SV=3	2	2	6	2	1620	186.1	6.74	7.34	2	CC2D2A	103.9	0	97.5	74.7	171	143.1	122.9	67.4	80	139.5
Q8IX12	Cell division cycle and apoptosis regulator protein 1 OS=Homo sapiens OX=9606 GN=CCAR1 PE=1 SV=2	18	19	24	18	1150	132.7	5.76	51.53	19	CCAR1	97.2	95.8	100.5	98.1	97.1	102.4	98.5	103	105.5	102.1
Q8N163	Cell cycle and apoptosis regulator protein 2 OS=Homo sapiens OX=9606 GN=CCAR2 PE=1 SV=2	47	36	48	35	923	102.8	5.22	118.65	36	CCAR2	93.5	97.8	120.7	123.8	94.7	89.7	95.6	99.1	91	94.2
Q96A19	Coiled-coil domain-containing protein 102A OS=Homo sapiens OX=9606 GN=CCDC102A PE=1 SV=2	5	3	7	3	550	62.6	5.58	13.15	3	CCDC102A	91.3	152.3	117.6	62.9	100.2	102.1	119.3	79	78	97.1
Q8IWD4	Coiled-coil domain-containing protein 117 OS=Homo sapiens OX=9606 GN=CCDC117 PE=1 SV=1	13	4	4	4	279	30.5	5.07	4.25	4	CCDC117	134.5	105.7	124.1	124.2	99.9	76.6	80.4	82.4	76.1	96.2
Q8WUD4	Coiled-coil domain-containing protein 12 OS=Homo sapiens OX=9606 GN=CCDC12 PE=1 SV=1	34	4	5	4	166	19.2	7.34	12.08	4	CCDC12	113.5	134	141.4	137.6	92.1	69.7	72.6	86	85.2	68.1
Q96CT7	Coiled-coil domain-containing protein 124 OS=Homo sapiens OX=9606 GN=CCDC124 PE=1 SV=1	62	16	43	16	223	25.8	9.54	74.24	16	CCDC124	82.8	93.5	84.4	88.8	119.4	101.3	111.8	105.2	107.4	105.5
Q9H6E4	Coiled-coil domain-containing protein 134 OS=Homo sapiens OX=9606 GN=CCDC134 PE=1 SV=1	11	2	2	2	229	26.5	8.85	5.49	2	CCDC134	129.5	145.2	109.3	104.1	94.9	70.4	98.2	71.2	98.8	78.4
Q6PK04	Coiled-coil domain-containing protein 137 OS=Homo sapiens OX=9606 GN=CCDC137 PE=1 SV=1	35	12	12	11	289	33.2	10.93	13.39	12	CCDC137	331.3	329	148.8	122.2	39.8	17.9	11.2	0	0	0
Q96M89	Coiled-coil domain-containing protein 138 OS=Homo sapiens OX=9606 GN=CCDC138 PE=1 SV=1	4	3	4	3	665	76.2	8.53	2.28	3	CCDC138	61.3	140.5	67.3	67.7	217.3	86.7	113	116.9	67.1	62.2
Q6ZP82	Coiled-coil domain-containing protein 141 OS=Homo sapiens OX=9606 GN=CCDC141 PE=1 SV=2	1	1	1	1	1450	166.2	5.58	0	1	CCDC141	42.5	205.4	79.5	88.6	209.2	74.5	110.3	77.9	50.5	61.6
A2RUR9	Coiled-coil domain-containing protein 144A OS=Homo sapiens OX=9606 GN=CCDC144A PE=2 SV=1	1	2	2	1	1427	165	5.36	3.57	2	CCDC144A	0	181.7	137.6	112.7	0	0	194.9	0	209.3	163.8
Q9P0B6	Coiled-coil domain-containing protein 167 OS=Homo sapiens OX=9606 GN=CCDC167 PE=1 SV=2	28	4	4	4	97	11.5	9.5	1.66	4	CCDC167	116.3	128	77.5	76.7	109.8	103.8	94.2	102.9	96	94.8
Q8NDH2	Leucine-rich repeat transmembrane protein CCDC168 OS=Homo sapiens OX=9606 GN=CCDC168 PE=2 SV=3	2	10	19	9	7081	801.4	8.79	15.17	10	CCDC168	93.6	83.4	84.6	82.4	117	106.8	105.7	106.2	110.7	109.6
Q5T9S5	Coiled-coil domain-containing protein 18 OS=Homo sapiens OX=9606 GN=CCDC18 PE=1 SV=1	3	4	4	2	1454	168.9	5.66	3.29	4	CCDC18	62.1	119.1	108.4	115.5	179.7	81.2	100.8	125.7	107.5	0
Q5T5S1	Coiled-coil domain-containing protein 183 OS=Homo sapiens OX=9606 GN=CCDC183 PE=2 SV=3	2	1	1	1	534	62.6	8.79	0	1	CCDC183	176.1	0	0	166.7	0	211.1	0	181.4	264.8	0
Q7Z3E2	Coiled-coil domain-containing protein 186 OS=Homo sapiens OX=9606 GN=CCDC186 PE=1 SV=2	8	6	9	6	898	103.6	6.27	12.93	6	CCDC186	135.5	126.7	194.7	244.9	36.1	49.1	34.3	61	54.6	63.1
O60826	Coiled-coil domain-containing protein 22 OS=Homo sapiens OX=9606 GN=CCDC22 PE=1 SV=1	26	13	21	13	627	70.7	6.74	46.48	13	CCDC22	94.5	117.7	81.2	85.6	120.3	101.6	101.9	104	96.8	96.4
Q86WR0	Coiled-coil domain-containing protein 25 OS=Homo sapiens OX=9606 GN=CCDC25 PE=1 SV=2	21	5	7	5	208	24.5	6.8	17.85	5	CCDC25	95.9	87.5	79.9	72.5	105	99.1	123.6	117.5	114.7	104.4
Q8IWP9	Coiled-coil domain-containing protein 28A OS=Homo sapiens OX=9606 GN=CCDC28A PE=1 SV=1	27	4	4	4	274	30.3	9.25	3.97	4	CCDC28A	156	136.1	203.4	210.9	38.2	71.8	38.5	45.6	51.2	48.1
Q9BUN5	Coiled-coil domain-containing protein 28B OS=Homo sapiens OX=9606 GN=CCDC28B PE=1 SV=2	9	1	1	1	200	22	5.36	3.23	1	CCDC28B	151.6	161.7	248.6	257.1	0	73.6	0	107.4	0	0
Q9BV29	Coiled-coil domain-containing protein 32 OS=Homo sapiens OX=9606 GN=CCDC32 PE=1 SV=2	5	1	1	1	185	20.6	4.53	2.12	1	CCDC32	133.8	0	210.5	181.7	0	187.2	0	125.8	161.1	0
Q502W7	Coiled-coil domain-containing protein 38 OS=Homo sapiens OX=9606 GN=CCDC38 PE=2 SV=1	2	1	1	1	563	65.3	8.75	0	1	CCDC38	0	423.6	0	0	0	227.6	348.8	0	0	0
Q4G0X9	Coiled-coil domain-containing protein 40 OS=Homo sapiens OX=9606 GN=CCDC40 PE=1 SV=2	4	4	9	4	1142	130	5.29	11.06	4	CCDC40	191.6	232.1	0	159.4	217.2	0	199.7	0	0	0
Q96MW1	Coiled-coil domain-containing protein 43 OS=Homo sapiens OX=9606 GN=CCDC43 PE=1 SV=2	19	5	9	5	224	25.2	4.92	18.64	5	CCDC43	90.9	98	100.8	111.9	84.4	103.7	92.8	100.5	110.2	106.6
Q96A33	PAT complex subunit CCDC47 OS=Homo sapiens OX=9606 GN=CCDC47 PE=1 SV=1	33	15	25	15	483	55.8	4.87	40.4	15	CCDC47	103.5	102	115	106.4	95.5	94.5	94.2	95.4	99.4	94.3
Q8IVM0	Coiled-coil domain-containing protein 50 OS=Homo sapiens OX=9606 GN=CCDC50 PE=1 SV=1	25	7	11	7	306	35.8	6.65	23.62	7	CCDC50	94.1	86.1	119.4	107.5	104.2	101.7	99.2	96.4	93.3	98
Q96ER9	Mitochondrial potassium channel OS=Homo sapiens OX=9606 GN=CCDC51 PE=1 SV=2	28	10	16	10	411	45.8	8.19	32.47	10	CCDC51	113.3	117	93.4	93.2	116.3	92.4	100.3	95.9	91.8	86.2
Q9P031	Thyroid transcription factor 1-associated protein 26 OS=Homo sapiens OX=9606 GN=CCDC59 PE=1 SV=2	21	5	6	5	241	28.7	9.88	4.36	5	CCDC59	228.5	270.7	245.7	212.4	0	25.1	0	0	7.8	9.7
Q16204	Coiled-coil domain-containing protein 6 OS=Homo sapiens OX=9606 GN=CCDC6 PE=1 SV=2	39	17	38	17	474	53.3	7.34	96.03	17	CCDC6	94.1	92.9	125.2	122.2	93.7	92.9	92.5	96.1	95.6	94.9
Q8IXS2	Dynein regulatory complex subunit 2 OS=Homo sapiens OX=9606 GN=CCDC65 PE=1 SV=2	1	1	4	1	484	57.3	7.43	4.54	1	CCDC65	17.6	133.3	43.2	33.2	289.6	89.2	173.6	106.3	68	46
Q96M83	Coiled-coil domain-containing protein 7 OS=Homo sapiens OX=9606 GN=CCDC7 PE=1 SV=3	2	3	3	3	1385	157.4	7.58	1.94	3	CCDC7	116.7	94.7	126	121.5	82.3	95.3	80.3	92.6	90.1	100.4
Q8IV32	Coiled-coil domain-containing protein 71 OS=Homo sapiens OX=9606 GN=CCDC71 PE=1 SV=3	2	1	1	1	467	49.6	11.8	0	1	CCDC71	559.1	440.9	0	0	0	0	0	0	0	0
Q9H0W5	Coiled-coil domain-containing protein 8 OS=Homo sapiens OX=9606 GN=CCDC8 PE=1 SV=2	9	3	3	3	538	59.3	8.63	4.26	3	CCDC8	131.6	103	84	78.8	95.4	115.5	72.6	110.7	103.8	104.6
Q15834	Coiled-coil domain-containing protein 85B OS=Homo sapiens OX=9606 GN=CCDC85B PE=1 SV=2	21	3	4	2	202	22.1	5.08	9.16	3	CCDC85B	205.5	139.6	77.9	133	136.6	53.7	65	82.5	70.2	36
A6NKD9	Coiled-coil domain-containing protein 85C OS=Homo sapiens OX=9606 GN=CCDC85C PE=1 SV=1	11	3	4	3	419	45.2	6.96	7.39	3	CCDC85C	127.1	139.9	91.5	83	102.7	78.1	109.1	90.7	89.5	88.4
Q9H6F5	Coiled-coil domain-containing protein 86 OS=Homo sapiens OX=9606 GN=CCDC86 PE=1 SV=1	43	14	19	14	360	40.2	10.33	17.37	14	CCDC86	138.1	144.7	99	95.6	95.3	85.1	90	84.1	84.6	83.7
Q3V6T2	Girdin OS=Homo sapiens OX=9606 GN=CCDC88A PE=1 SV=2	11	18	19	18	1871	215.9	6.21	42.73	18	CCDC88A	101.7	107.6	122.4	116.7	92.4	97.8	85.5	89.6	95.6	90.8
Q9Y3X0	Coiled-coil domain-containing protein 9 OS=Homo sapiens OX=9606 GN=CCDC9 PE=1 SV=1	9	4	4	4	531	59.7	5.4	11.7	4	CCDC9	116.5	100	155.3	131.1	75.2	92.5	71.3	87.2	87.3	83.7
Q9GZT6	Coiled-coil domain-containing protein 90B, mitochondrial OS=Homo sapiens OX=9606 GN=CCDC90B PE=1 SV=2	4	1	1	1	254	29.5	7.55	3.18	1	CCDC90B	117.1	127.9	82.1	110.8	177.9	133.2	0	159.8	0	91.3
Q7Z6B0	Coiled-coil domain-containing protein 91 OS=Homo sapiens OX=9606 GN=CCDC91 PE=1 SV=2	9	3	3	3	441	49.9	5.07	6.16	3	CCDC91	86	93.5	80.8	67.9	102.7	129.2	117.2	92.3	108.2	122.3
Q567U6	Coiled-coil domain-containing protein 93 OS=Homo sapiens OX=9606 GN=CCDC93 PE=1 SV=2	11	7	10	7	631	73.2	8.15	19.88	7	CCDC93	111.6	115.7	106.8	118.3	87.4	83.2	85.4	99.7	93	98.9
Q96F63	Coiled-coil domain-containing protein 97 OS=Homo sapiens OX=9606 GN=CCDC97 PE=1 SV=1	18	4	9	4	343	38.9	4.59	29.18	4	CCDC97	122.7	146.9	79.5	95.4	77.4	86.3	77.2	88.1	111	115.4
O95388	CCN family member 4 OS=Homo sapiens OX=9606 GN=CCN4 PE=1 SV=1	4	1	1	1	367	40.3	7.01	2.29	1	CCN4	0	0	0	1000	0	0	0	0	0	0
P20248	Cyclin-A2 OS=Homo sapiens OX=9606 GN=CCNA2 PE=1 SV=2	25	8	13	8	432	48.5	6.54	23.27	8	CCNA2	106.7	103.9	136.8	157.8	89.5	87.3	87.6	79.1	75.2	76.1
P14635	G2/mitotic-specific cyclin-B1 OS=Homo sapiens OX=9606 GN=CCNB1 PE=1 SV=1	15	6	10	6	433	48.3	7.47	17.65	6	CCNB1	115.6	98.7	163	179.7	69.7	100.8	80	65	65.5	62
O95067	G2/mitotic-specific cyclin-B2 OS=Homo sapiens OX=9606 GN=CCNB2 PE=1 SV=1	17	5	6	5	398	45.3	8.9	11	5	CCNB2	87.2	81.7	231.3	302.5	49.8	61.8	36.9	42.5	55.2	51.2
O95273	Cyclin-D1-binding protein 1 OS=Homo sapiens OX=9606 GN=CCNDBP1 PE=1 SV=2	3	2	3	2	360	40.2	4.82	6.89	2	CCNDBP1	107.3	101.4	88.3	95.4	106.6	86	94.1	114.4	97.4	109.1
P51959	Cyclin-G1 OS=Homo sapiens OX=9606 GN=CCNG1 PE=1 SV=2	8	2	2	2	295	34.1	8.81	2.11	2	CCNG1	0	0	1000	0	0	0	0	0	0	0
P51946	Cyclin-H OS=Homo sapiens OX=9606 GN=CCNH PE=1 SV=1	10	3	4	3	323	37.6	7.15	6.4	3	CCNH	128.2	106.4	157.8	173.3	50.6	74.4	62.4	62.4	100.3	84.1
O75909	Cyclin-K OS=Homo sapiens OX=9606 GN=CCNK PE=1 SV=2	11	6	7	6	580	64.2	8.41	21.25	6	CCNK	86.5	84.9	156	140.8	92.7	88.5	94.7	85.3	85.9	84.7
Q96S94	Cyclin-L2 OS=Homo sapiens OX=9606 GN=CCNL2 PE=1 SV=1	12	5	7	5	520	58.1	10.26	4.46	5	CCNL2	114.8	145.1	140	125.9	86.4	81	78.5	76	80.4	72
Q8N1B3	Cyclin-Q OS=Homo sapiens OX=9606 GN=CCNQ PE=1 SV=2	6	1	2	1	248	28.4	6.27	0	1	CCNQ	83.3	105.3	115.4	121.7	128.2	60.8	108.8	104.3	80.3	91.9
O60563	Cyclin-T1 OS=Homo sapiens OX=9606 GN=CCNT1 PE=1 SV=1	7	3	3	3	726	80.6	8.78	7.09	3	CCNT1	102.8	100.1	163.7	157.4	100.8	79.4	83	69.5	77.7	65.6
O60583	Cyclin-T2 OS=Homo sapiens OX=9606 GN=CCNT2 PE=1 SV=2	4	3	4	3	730	81	8.92	4.11	3	CCNT2	118.3	136.5	167.7	215.9	60.2	48.3	50	69	67.1	67.1
O43303	Centriolar coiled-coil protein of 110 kDa OS=Homo sapiens OX=9606 GN=CCP110 PE=1 SV=3	2	2	2	2	1012	113.4	8.65	6.21	2	CCP110	136.4	136.6	156.1	147.9	104	70	77.5	73.1	65.4	33.1
O14618	Copper chaperone for superoxide dismutase OS=Homo sapiens OX=9606 GN=CCS PE=1 SV=1	25	8	11	8	274	29	5.58	14.16	8	CCS	86.9	91.2	81.3	73.9	133.7	109.5	120.8	103.9	101.1	97.7
P78371	T-complex protein 1 subunit beta OS=Homo sapiens OX=9606 GN=CCT2 PE=1 SV=4	73	41	367	41	535	57.5	6.46	836.28	41	CCT2	88.6	81	100.7	99.5	103.3	106.1	99.7	111.6	103	106.6
P49368	T-complex protein 1 subunit gamma OS=Homo sapiens OX=9606 GN=CCT3 PE=1 SV=4	68	43	177	42	545	60.5	6.49	287.43	43	CCT3	88.7	89	92.8	97	103.1	104.3	106.2	105.6	107.6	105.8
P50991	T-complex protein 1 subunit delta OS=Homo sapiens OX=9606 GN=CCT4 PE=1 SV=4	75	39	244	38	539	57.9	7.83	425.99	39	CCT4	87.6	104.5	92.8	101.5	107.8	100.2	107.5	97.8	102.2	98.1
P48643	T-complex protein 1 subunit epsilon OS=Homo sapiens OX=9606 GN=CCT5 PE=1 SV=1	66	37	166	36	541	59.6	5.66	320.19	37	CCT5	89.6	81.3	101.1	95.9	102.1	106.2	101.4	111.4	103.4	107.6
P40227	T-complex protein 1 subunit zeta OS=Homo sapiens OX=9606 GN=CCT6A PE=1 SV=3	63	29	160	29	531	58	6.68	377.46	29	CCT6A	84.5	86.5	94.7	90.9	112.1	104.6	105.1	112.7	104.1	104.9
Q99832	T-complex protein 1 subunit eta OS=Homo sapiens OX=9606 GN=CCT7 PE=1 SV=2	68	39	231	39	543	59.3	7.65	519.85	39	CCT7	86.2	93	98	100.4	103.4	103.1	105.4	102.6	105.6	102.2
P50990	T-complex protein 1 subunit theta OS=Homo sapiens OX=9606 GN=CCT8 PE=1 SV=4	71	43	207	43	548	59.6	5.6	396.14	43	CCT8	86.9	88.6	95.9	99.9	97	104.8	107.9	104.9	107.2	106.9
P86790	Vacuolar fusion protein CCZ1 homolog B OS=Homo sapiens OX=9606 GN=CCZ1B PE=1 SV=1	8	3	4	3	482	55.8	6.48	10.44	3	CCZ1B	94.7	134	132.6	95.1	115.6	85.9	64.6	99.5	105.8	72
P48509	CD151 antigen OS=Homo sapiens OX=9606 GN=CD151 PE=1 SV=3	15	5	7	5	253	28.3	7.47	11.73	5	CD151	103.6	110	48.8	45.4	108.1	103.4	107.3	121.7	124.1	127.7
Q5ZPR3	CD276 antigen OS=Homo sapiens OX=9606 GN=CD276 PE=1 SV=1	6	2	3	2	534	57.2	4.91	5.48	2	CD276	80.7	72.4	106.9	88.2	124.6	85.5	155.9	109.6	101.6	74.7
Q9Y5K6	CD2-associated protein OS=Homo sapiens OX=9606 GN=CD2AP PE=1 SV=1	34	18	21	18	639	71.4	6.4	50.4	18	CD2AP	97.9	93.8	117.8	122.8	90.8	97	88.7	96.6	94.9	99.6
O95400	CD2 antigen cytoplasmic tail-binding protein 2 OS=Homo sapiens OX=9606 GN=CD2BP2 PE=1 SV=1	42	13	19	13	341	37.6	4.61	44.46	13	CD2BP2	91	87.1	84.5	84.3	113.9	104.7	104.8	111.9	106.6	111.4
Q9NPF0	CD320 antigen OS=Homo sapiens OX=9606 GN=CD320 PE=1 SV=1	4	1	1	1	282	29	4.75	1.64	1	CD320	120.5	0	47.2	57.9	98.1	165.7	68.5	142.7	126.3	173.2
P15529	Membrane cofactor protein OS=Homo sapiens OX=9606 GN=CD46 PE=1 SV=3	10	4	5	4	392	43.7	6.74	4.91	4	CD46	108.3	86.3	103.5	80	86.5	107.8	112.3	107.6	91	116.8
Q08722	Leukocyte surface antigen CD47 OS=Homo sapiens OX=9606 GN=CD47 PE=1 SV=1	5	2	2	2	323	35.2	7.21	4.52	2	CD47	119.3	83.6	104.6	106.7	64.2	102.4	90.9	96.2	108.8	123.4
P08174	Complement decay-accelerating factor OS=Homo sapiens OX=9606 GN=CD55 PE=1 SV=4	17	6	6	6	381	41.4	7.59	14.87	6	CD55	122.8	111.8	100.1	94.9	91.2	98.9	97.5	91.3	94.3	97.2
P13987	CD59 glycoprotein OS=Homo sapiens OX=9606 GN=CD59 PE=1 SV=1	25	4	8	4	128	14.2	6.48	21.84	4	CD59	89.8	92.7	103.7	99.4	100.4	97	109	101.1	103.4	103.5
P08962	CD63 antigen OS=Homo sapiens OX=9606 GN=CD63 PE=1 SV=2	6	2	3	2	238	25.6	7.81	0	2	CD63	111.6	90.6	80.7	76	98.5	107.1	101.5	112.2	99.5	122.2
P60033	CD81 antigen OS=Homo sapiens OX=9606 GN=CD81 PE=1 SV=1	28	4	8	4	236	25.8	5.29	26.48	4	CD81	75.8	69.1	100.9	109.3	103.5	112.1	106.8	106.3	105.1	111
P21926	CD9 antigen OS=Homo sapiens OX=9606 GN=CD9 PE=1 SV=4	15	3	6	3	228	25.4	7.15	10.45	3	CD9	92.4	86.4	74.6	77.4	106.4	115.5	117.9	98.4	123.7	107.3
P14209	CD99 antigen OS=Homo sapiens OX=9606 GN=CD99 PE=1 SV=1	13	2	9	2	185	18.8	4.75	14.29	2	CD99	87.7	80.4	75.9	95.1	104.1	109.1	120.5	102.5	111.1	113.6
Q8TCZ2	CD99 antigen-like protein 2 OS=Homo sapiens OX=9606 GN=CD99L2 PE=1 SV=1	2	1	1	1	262	28	5.14	0	1	CD99L2	99.7	88.4	99.1	82.1	88.8	127.8	102.5	108.2	97	106.4
O75794	Cell division cycle protein 123 homolog OS=Homo sapiens OX=9606 GN=CDC123 PE=1 SV=1	28	9	15	9	336	39.1	4.81	24.04	9	CDC123	130.7	139.9	168.5	156.9	51.3	65.2	66	72.5	73.4	75.5
Q13042	Cell division cycle protein 16 homolog OS=Homo sapiens OX=9606 GN=CDC16 PE=1 SV=2	20	11	12	10	620	71.6	5.85	26.71	11	CDC16	102.4	120.9	88.4	104.9	97.4	93.8	97.3	98.3	99.6	97
Q12834	Cell division cycle protein 20 homolog OS=Homo sapiens OX=9606 GN=CDC20 PE=1 SV=2	19	7	10	7	499	54.7	9.23	24.04	7	CDC20	125.8	144.2	187.7	216.1	66.1	56.4	59.3	45.9	52.9	45.6
Q9UJX2	Cell division cycle protein 23 homolog OS=Homo sapiens OX=9606 GN=CDC23 PE=1 SV=3	13	8	10	8	597	68.8	7.02	21.52	8	CDC23	122.2	115.8	107.1	108.5	69.3	98.1	80.9	85.9	106.8	105.4
P30307	M-phase inducer phosphatase 3 OS=Homo sapiens OX=9606 GN=CDC25C PE=1 SV=2	4	2	2	2	473	53.3	6.79	3.68	2	CDC25C	125.7	197.2	151.9	122.5	73.4	64.6	68.5	62.5	65.6	68.2
Q8NHZ8	Anaphase-promoting complex subunit CDC26 OS=Homo sapiens OX=9606 GN=CDC26 PE=1 SV=1	25	2	5	2	85	9.8	6.81	5.87	2	CDC26	113.6	110.9	82.6	131.9	82.7	77.6	97.5	101.7	110.9	90.6
P30260	Cell division cycle protein 27 homolog OS=Homo sapiens OX=9606 GN=CDC27 PE=1 SV=2	27	19	24	19	824	91.8	7.02	43.84	19	CDC27	123.2	123.8	113.7	122.3	82.4	90.2	79.1	84.6	90.5	90.3
P49427	Ubiquitin-conjugating enzyme E2 R1 OS=Homo sapiens OX=9606 GN=CDC34 PE=1 SV=2	11	3	4	2	236	26.7	4.54	4.19	3	CDC34	94.2	156.4	112.3	90.3	139.7	94.4	93.1	93.5	67.1	59
Q16543	Hsp90 co-chaperone Cdc37 OS=Homo sapiens OX=9606 GN=CDC37 PE=1 SV=1	40	19	51	19	378	44.4	5.25	94.11	19	CDC37	95.9	72.5	89.2	94.7	87.8	109.9	93.8	109.6	117.7	129
Q7L3B6	Hsp90 co-chaperone Cdc37-like 1 OS=Homo sapiens OX=9606 GN=CDC37L1 PE=1 SV=1	6	2	2	2	337	38.8	5.34	4.84	2	CDC37L1	81.4	161.1	95.2	79.4	126.9	120.9	72.3	92.9	91.7	78.1
O60508	Pre-mRNA-processing factor 17 OS=Homo sapiens OX=9606 GN=CDC40 PE=1 SV=1	30	16	21	16	579	65.5	7.06	37.49	16	CDC40	139.3	137.7	180.7	183.6	57.7	66.9	57.1	62.8	55.7	58.5
P60953	Cell division control protein 42 homolog OS=Homo sapiens OX=9606 GN=CDC42 PE=1 SV=2	48	9	17	8	191	21.2	6.55	41.95	9	CDC42	100.8	82.3	96.7	103.1	88.1	109.1	98.1	100.3	111.5	110.2
Q5VT25	Serine/threonine-protein kinase MRCK alpha OS=Homo sapiens OX=9606 GN=CDC42BPA PE=1 SV=1	9	14	17	11	1732	197.2	6.58	32.87	14	CDC42BPA	104.3	111.2	94.2	106	110.8	95.7	90.2	102.3	95	90.3
Q9Y5S2	Serine/threonine-protein kinase MRCK beta OS=Homo sapiens OX=9606 GN=CDC42BPB PE=1 SV=2	10	14	14	11	1711	194.2	6.37	27.65	14	CDC42BPB	124.7	101	93.1	101.3	94	112.6	103.8	92.3	84.1	92.9
Q9H3Q1	Cdc42 effector protein 4 OS=Homo sapiens OX=9606 GN=CDC42EP4 PE=1 SV=1	32	6	7	6	356	38	5.19	21.66	6	CDC42EP4	148.8	119.9	163.2	150.6	62.1	60.5	76.3	64.7	80.8	73.1
O75419	Cell division control protein 45 homolog OS=Homo sapiens OX=9606 GN=CDC45 PE=1 SV=1	13	7	15	7	566	65.5	5.53	27.79	7	CDC45	88.7	98	56.8	65.8	131.7	104.3	125.6	112.7	111.5	104.8
Q99459	Cell division cycle 5-like protein OS=Homo sapiens OX=9606 GN=CDC5L PE=1 SV=2	46	35	54	32	802	92.2	8.18	122.51	35	CDC5L	117.2	114.6	132.9	130.7	85.7	86.7	79.7	84.9	85.4	82.2
Q99741	Cell division control protein 6 homolog OS=Homo sapiens OX=9606 GN=CDC6 PE=1 SV=1	10	4	4	4	560	62.7	9.58	4.9	4	CDC6	182.4	192	210.9	231.1	58.5	0	21.7	48.5	32	22.9
O00311	Cell division cycle 7-related protein kinase OS=Homo sapiens OX=9606 GN=CDC7 PE=1 SV=1	11	5	5	5	574	63.8	8.73	9.78	5	CDC7	147.7	136.7	197	186.6	73.4	49.6	68	48.8	47.3	44.8
Q6P1J9	Parafibromin OS=Homo sapiens OX=9606 GN=CDC73 PE=1 SV=1	34	20	32	20	531	60.5	9.61	39.98	20	CDC73	116.5	113.4	149.3	151.8	87.4	76.3	71.3	80.3	73.6	80.2
Q69YH5	Cell division cycle-associated protein 2 OS=Homo sapiens OX=9606 GN=CDCA2 PE=1 SV=2	21	16	16	15	1023	112.6	8.4	31.83	16	CDCA2	112.1	103.9	235.1	224.9	59.3	62	51.8	54.3	48.8	47.8
Q99618	Cell division cycle-associated protein 3 OS=Homo sapiens OX=9606 GN=CDCA3 PE=1 SV=1	20	3	3	3	268	29	6.43	12.47	3	CDCA3	89.4	103	85.3	72.8	150.7	120.6	127.5	92.9	75.6	82.3
Q96FF9	Sororin OS=Homo sapiens OX=9606 GN=CDCA5 PE=1 SV=1	33	6	7	6	252	27.6	9.61	16.48	6	CDCA5	123.1	93.5	198.7	159.4	82.7	75.7	68.7	57.9	69.4	70.8
Q9BWT1	Cell division cycle-associated protein 7 OS=Homo sapiens OX=9606 GN=CDCA7 PE=1 SV=1	16	5	6	4	371	42.5	9.45	5.49	5	CDCA7	275	180.6	107.2	123.4	34.2	47.4	51.7	59.2	60.4	60.9
Q96GN5	Cell division cycle-associated 7-like protein OS=Homo sapiens OX=9606 GN=CDCA7L PE=1 SV=2	14	6	7	5	454	52.2	5.74	4.51	6	CDCA7L	232.6	210.6	77.6	33	99.7	54.8	125	34.5	40.3	92
Q53HL2	Borealin OS=Homo sapiens OX=9606 GN=CDCA8 PE=1 SV=2	30	8	12	8	280	31.3	9.86	20.25	8	CDCA8	131.9	131.4	180.7	163.4	81.3	78.9	70.7	52.9	55.9	53
P19022	Cadherin-2 OS=Homo sapiens OX=9606 GN=CDH2 PE=1 SV=4	17	10	17	10	906	99.7	4.81	31.46	10	CDH2	102.9	109.3	76.6	77.5	112.7	100.9	116.2	99.3	104.9	99.7
Q86UP0	Cadherin-24 OS=Homo sapiens OX=9606 GN=CDH24 PE=1 SV=1	1	1	1	1	819	87.7	4.79	0	1	CDH24	45.9	151.9	76	60	176.3	107	153.9	97.3	76.8	55
O14735	CDP-diacylglycerol--inositol 3-phosphatidyltransferase OS=Homo sapiens OX=9606 GN=CDIPT PE=1 SV=1	11	2	4	2	213	23.5	8.03	2.2	2	CDIPT	154.9	88.5	66.3	83	59.9	123.9	84.1	90.3	139	110.2
P06493	Cyclin-dependent kinase 1 OS=Homo sapiens OX=9606 GN=CDK1 PE=1 SV=3	52	14	35	11	297	34.1	8.4	80.79	14	CDK1	95.1	90.7	135.9	132.4	90.7	95.9	92	91.1	84.9	91.3
Q9UQ88	Cyclin-dependent kinase 11A OS=Homo sapiens OX=9606 GN=CDK11A PE=1 SV=4	16	11	14	11	783	91.3	5.36	31.41	11	CDK11A	102.9	103.4	113.2	112.8	97.6	96.4	101.2	95.2	83.7	93.6
Q9NYV4	Cyclin-dependent kinase 12 OS=Homo sapiens OX=9606 GN=CDK12 PE=1 SV=2	14	19	32	15	1490	164.1	9.44	63.68	19	CDK12	86.9	108.5	121.9	123.5	95.5	94.6	96.4	92.5	90.1	90.2
Q14004	Cyclin-dependent kinase 13 OS=Homo sapiens OX=9606 GN=CDK13 PE=1 SV=2	10	13	21	9	1512	164.8	9.69	42.97	13	CDK13	112.3	107.1	124.4	135.1	85.8	100.9	86.9	86	88.2	73.3
Q00536	Cyclin-dependent kinase 16 OS=Homo sapiens OX=9606 GN=CDK16 PE=1 SV=1	4	2	7	1	496	55.7	7.62	14.11	2	CDK16	368.5	0	0	198.3	247.7	0	0	0	0	185.6
P24941	Cyclin-dependent kinase 2 OS=Homo sapiens OX=9606 GN=CDK2 PE=1 SV=2	44	14	38	11	298	33.9	8.68	75.81	14	CDK2	85.2	84.3	90.2	94.7	95.4	109.5	110.3	109.5	111.2	109.7
O75956	Cyclin-dependent kinase 2-associated protein 2 OS=Homo sapiens OX=9606 GN=CDK2AP2 PE=1 SV=1	6	1	3	1	126	13.1	9.48	1.87	1	CDK2AP2	138	156.6	105	136.5	136.8	0	129	51.7	54.3	92
P11802	Cyclin-dependent kinase 4 OS=Homo sapiens OX=9606 GN=CDK4 PE=1 SV=2	36	10	22	9	303	33.7	7.01	52.72	10	CDK4	112.7	133.6	78.9	85.2	105.8	88.1	104	94.5	100.2	96.9
Q00535	Cyclin-dependent kinase 5 OS=Homo sapiens OX=9606 GN=CDK5 PE=1 SV=3	38	12	28	11	292	33.3	7.66	55.57	12	CDK5	89.6	86.1	76.5	69.9	108.3	117	103.6	114.2	119.3	115.3
Q96SZ6	Mitochondrial tRNA methylthiotransferase CDK5RAP1 OS=Homo sapiens OX=9606 GN=CDK5RAP1 PE=1 SV=2	8	5	6	5	601	67.6	8.21	6.5	5	CDK5RAP1	149.4	180.7	140.6	99	67	76.3	90.6	67.2	69.1	60.1
Q96SN8	CDK5 regulatory subunit-associated protein 2 OS=Homo sapiens OX=9606 GN=CDK5RAP2 PE=1 SV=5	5	9	11	8	1893	214.9	5.58	18.76	9	CDK5RAP2	160.9	194.3	140.1	134.9	101.4	63.2	63.8	54.7	45.8	40.9
Q96JB5	CDK5 regulatory subunit-associated protein 3 OS=Homo sapiens OX=9606 GN=CDK5RAP3 PE=1 SV=2	10	7	9	6	506	56.9	4.75	11.74	7	CDK5RAP3	102.6	97.5	100.5	94.5	116.2	100.6	101.1	91.5	113.4	82.3
Q00534	Cyclin-dependent kinase 6 OS=Homo sapiens OX=9606 GN=CDK6 PE=1 SV=1	23	6	19	5	326	36.9	6.46	33.34	6	CDK6	103.2	100.1	91	97.7	92.3	107.8	98.5	99	101.7	108.7
P50613	Cyclin-dependent kinase 7 OS=Homo sapiens OX=9606 GN=CDK7 PE=1 SV=1	6	2	2	2	346	39	8.47	4.74	2	CDK7	109.5	124.1	140.8	140.1	92.8	94.6	68.6	64.6	89.3	75.5
P49336	Cyclin-dependent kinase 8 OS=Homo sapiens OX=9606 GN=CDK8 PE=1 SV=1	9	5	6	4	464	53.3	8.57	9.29	5	CDK8	105.4	106.6	126.9	128.8	98.9	80.6	90.2	95.8	81.6	85.4
P50750	Cyclin-dependent kinase 9 OS=Homo sapiens OX=9606 GN=CDK9 PE=1 SV=3	32	11	19	9	372	42.8	8.79	39.67	11	CDK9	158.1	142	142.6	142.7	62.6	73.8	48.6	78.3	72	79.3
Q5VV42	Threonylcarbamoyladenosine tRNA methylthiotransferase OS=Homo sapiens OX=9606 GN=CDKAL1 PE=1 SV=1	18	8	10	8	579	65.1	7.46	20.17	8	CDKAL1	129.9	151.1	80.1	79.2	99.2	97.8	97.1	89.7	82	93.9
Q5MAI5	Cyclin-dependent kinase-like 4 OS=Homo sapiens OX=9606 GN=CDKL4 PE=2 SV=2	3	1	1	1	379	43.4	8.79	0	1	CDKL4	25.2	94.4	114.9	70.6	186.9	83.9	143.6	90.3	87.7	102.6
P42771	Cyclin-dependent kinase inhibitor 2A OS=Homo sapiens OX=9606 GN=CDKN2A PE=1 SV=2	74	7	17	7	156	16.5	5.81	43.07	7	CDKN2A	78.1	94.4	86.8	83.2	129.3	104.4	117.3	112.7	96.5	97.2
Q9NXV6	CDKN2A-interacting protein OS=Homo sapiens OX=9606 GN=CDKN2AIP PE=1 SV=3	25	12	20	12	580	61.1	9.01	26.9	12	CDKN2AIP	106.8	121.7	114.5	110.7	86.6	92.2	94.4	96	90.9	86.1
Q96HQ2	CDKN2AIP N-terminal-like protein OS=Homo sapiens OX=9606 GN=CDKN2AIPNL PE=1 SV=1	31	3	3	3	116	13.2	5	7.17	3	CDKN2AIPNL	66.7	71.9	54.5	63	141.5	107.4	113.8	130	129.8	121.4
P42773	Cyclin-dependent kinase 4 inhibitor C OS=Homo sapiens OX=9606 GN=CDKN2C PE=1 SV=1	35	5	5	5	168	18.1	6.52	15.4	5	CDKN2C	104.6	111.2	98.5	94.1	112	83.6	99	102.5	99.7	94.8
Q49AH0	Cerebral dopamine neurotrophic factor OS=Homo sapiens OX=9606 GN=CDNF PE=1 SV=2	7	1	2	1	187	21	7.55	2.24	1	CDNF	197.1	323	105.9	0	0	170.9	0	203.1	0	0
Q16878	Cysteine dioxygenase type 1 OS=Homo sapiens OX=9606 GN=CDO1 PE=1 SV=2	14	3	7	2	200	23	6.6	11.24	3	CDO1	245.8	0	0	0	0	263.4	281.1	209.6	0	0
Q4KMG0	Cell adhesion molecule-related/down-regulated by oncogenes OS=Homo sapiens OX=9606 GN=CDON PE=1 SV=2	3	3	4	3	1287	139.1	6.51	0	3	CDON	91.4	68.3	86.2	83.8	142.4	112.7	138.5	70.3	93.2	113.3
Q01850	Cerebellar degeneration-related protein 2 OS=Homo sapiens OX=9606 GN=CDR2 PE=1 SV=2	5	2	2	2	454	51.8	5.06	5.61	2	CDR2	186.9	149.2	188.9	229.6	106.2	25.2	29.7	43.8	21.7	18.8
Q9UKY7	Protein CDV3 homolog OS=Homo sapiens OX=9606 GN=CDV3 PE=1 SV=1	62	10	21	10	258	27.3	6.4	43.8	10	CDV3	100.2	93.7	123.6	130.5	89.3	94.1	87	90.9	93	97.8
Q99626	Homeobox protein CDX-2 OS=Homo sapiens OX=9606 GN=CDX2 PE=1 SV=3	8	3	3	2	313	33.5	9.63	4.84	3	CDX2	170.8	147.8	114.6	104.1	75.7	102.2	70.6	73.1	81.2	59.9
Q9Y6F7	Testis-specific chromodomain protein Y 2 OS=Homo sapiens OX=9606 GN=CDY2B PE=1 SV=1	9	4	6	4	541	60.5	8.98	4.57	4	CDY2A	89	68.2	105.7	90.1	99.1	106.6	100.7	105.8	127.2	107.6
Q9Y232	Chromodomain Y-like protein OS=Homo sapiens OX=9606 GN=CDYL PE=1 SV=2	8	5	6	5	598	66.4	9.45	9.28	5	CDYL	156.6	121.3	124.1	154.7	82	72.9	78.6	51.2	80.3	78.1
P53567	CCAAT/enhancer-binding protein gamma OS=Homo sapiens OX=9606 GN=CEBPG PE=1 SV=1	9	2	2	2	150	16.4	9.77	0	2	CEBPG	181.3	194.5	235.6	312.5	76.1	0	0	0	0	0
Q03701	CCAAT/enhancer-binding protein zeta OS=Homo sapiens OX=9606 GN=CEBPZ PE=1 SV=3	31	28	37	28	1054	120.9	5.94	83.08	28	CEBPZ	180.7	189	159.7	152.1	59.9	58.2	58.5	46.6	49.1	46.2
Q9BXF3	Chromatin remodeling regulator CECR2 OS=Homo sapiens OX=9606 GN=CECR2 PE=1 SV=2	4	5	13	4	1484	164.1	6.98	10.03	5	CECR2	0	0	305.8	0	378.6	0	0	315.6	0	0
Q92879	CUGBP Elav-like family member 1 OS=Homo sapiens OX=9606 GN=CELF1 PE=1 SV=2	23	11	19	8	486	52	8.46	23.24	11	CELF1	99.1	98.2	135.1	126.7	105.7	85.4	85.6	94.3	83.3	86.6
O95319	CUGBP Elav-like family member 2 OS=Homo sapiens OX=9606 GN=CELF2 PE=1 SV=1	15	7	11	4	508	54.3	8.76	7.08	7	CELF2	78.5	91.7	100.7	95.7	112.5	104	108.2	93.7	94.4	120.6
Q9NYQ7	Cadherin EGF LAG seven-pass G-type receptor 3 OS=Homo sapiens OX=9606 GN=CELSR3 PE=1 SV=2	0	1	1	1	3312	358	6.68	0	1	CELSR3	54.9	120.5	80.8	70.6	155.7	95.6	137.5	115.2	89.1	79.9
Q9UHN6	Cell surface hyaluronidase OS=Homo sapiens OX=9606 GN=CEMIP2 PE=1 SV=1	5	6	8	6	1383	154.3	8.15	5.94	6	CEMIP2	136.7	122.2	66.1	105.9	65.4	108.6	167.9	96.1	78.4	52.7
Q86UT8	Centrosomal AT-AC splicing factor OS=Homo sapiens OX=9606 GN=CENATAC PE=1 SV=1	9	2	2	2	332	38	8.22	5.49	2	CENATAC	63.9	128.9	101.2	103.6	147.5	87.3	93.6	98.8	82.7	92.5
P07199	Major centromere autoantigen B OS=Homo sapiens OX=9606 GN=CENPB PE=1 SV=2	8	4	4	3	599	65.1	4.55	0	4	CENPB	146.4	192.4	87.8	56.9	76.8	83.8	116.4	100	62.5	77
Q03188	Centromere protein C OS=Homo sapiens OX=9606 GN=CENPC PE=1 SV=2	10	7	10	7	943	106.8	9.39	17.18	7	CENPC	134.2	129.6	197	173.4	52.6	87.1	50.8	47.8	49.3	78.2
Q02224	Centromere-associated protein E OS=Homo sapiens OX=9606 GN=CENPE PE=1 SV=2	15	39	54	36	2701	316.2	5.64	81.15	39	CENPE	113	101.2	232.9	233.4	59	64.4	56	47.6	46.6	45.9
P49454	Centromere protein F OS=Homo sapiens OX=9606 GN=CENPF PE=1 SV=3	27	78	102	75	3114	357.3	5.1	199.07	78	CENPF	105	109.4	181.5	175.8	101.6	79.4	78.3	58.3	56.7	54
Q9H3R5	Centromere protein H OS=Homo sapiens OX=9606 GN=CENPH PE=1 SV=1	32	8	15	8	247	28.5	5.29	23.67	8	CENPH	135.4	113.7	63.4	78.1	105.1	102.7	96.6	93.7	95.5	115.9
Q92674	Centromere protein I OS=Homo sapiens OX=9606 GN=CENPI PE=1 SV=2	6	5	7	4	756	86.7	8.76	7.03	5	CENPI	143.6	180.1	96.7	93.1	96.2	48.1	105.1	84.4	88.8	63.9
Q9BS16	Centromere protein K OS=Homo sapiens OX=9606 GN=CENPK PE=1 SV=1	12	3	4	3	269	31.6	4.89	0	3	CENPK	0	0	0	0	180.6	176	224.7	213.7	205.1	0
Q8N0S6	Centromere protein L OS=Homo sapiens OX=9606 GN=CENPL PE=1 SV=2	6	2	3	2	344	39	6.52	2.22	2	CENPL	203.3	332.1	0	0	0	321.1	0	0	0	143.5
Q9BU64	Centromere protein O OS=Homo sapiens OX=9606 GN=CENPO PE=1 SV=1	5	1	1	1	300	33.8	7.71	3.41	1	CENPO	98.8	117.9	102	100.7	104.7	115.3	135.4	99.9	52.6	72.6
Q6IPU0	Centromere protein P OS=Homo sapiens OX=9606 GN=CENPP PE=1 SV=1	9	4	4	3	288	33.1	6.27	6.85	4	CENPP	106.3	168.8	97	89	109.9	84.8	76.4	93.4	83.3	91.2
Q7L2Z9	Centromere protein Q OS=Homo sapiens OX=9606 GN=CENPQ PE=1 SV=1	21	4	4	4	268	30.6	9.42	7.86	4	CENPQ	122.5	117.3	125.9	131.4	85.2	97	99.4	73.3	73.9	74.1
Q8N2Z9	Centromere protein S OS=Homo sapiens OX=9606 GN=CENPS PE=1 SV=1	16	3	3	3	138	15.9	6.05	4.32	3	CENPS	72.8	124.4	66.9	71.7	136.1	113.1	134.5	88.8	102	89.7
Q96BT3	Centromere protein T OS=Homo sapiens OX=9606 GN=CENPT PE=1 SV=2	8	4	4	4	561	60.4	6.58	2.2	4	CENPT	133.9	143.2	97.5	83	110.5	96.9	84	91.1	83.6	76.2
Q71F23	Centromere protein U OS=Homo sapiens OX=9606 GN=CENPU PE=1 SV=1	15	5	5	5	418	47.5	9.13	13.68	5	CENPU	124.7	91	115.3	124.2	101.2	87.7	81.5	93.1	99.6	81.6
Q7Z7K6	Centromere protein V OS=Homo sapiens OX=9606 GN=CENPV PE=1 SV=1	47	12	21	12	275	29.9	9.73	41.35	12	CENPV	96.2	95.1	98.5	89.4	114.6	104.5	105.9	96	100.8	99
Q8N8E3	Centrosomal protein of 112 kDa OS=Homo sapiens OX=9606 GN=CEP112 PE=1 SV=2	2	2	3	2	955	112.7	6.68	3.65	2	CEP112	154.9	158.7	67.7	97.2	54.2	69.5	117.6	121.9	46.5	111.8
Q8N960	Centrosomal protein of 120 kDa OS=Homo sapiens OX=9606 GN=CEP120 PE=1 SV=2	4	3	3	3	986	112.6	6.25	5.89	3	CEP120	138	192.7	149.5	115.1	118.8	36.3	46.8	44.9	39.5	118.3
Q6ZU80	Centrosomal protein of 128 kDa OS=Homo sapiens OX=9606 GN=CEP128 PE=1 SV=2	4	4	4	3	1094	127.9	6.52	0	4	CEP128	120	139.9	104.5	110.4	60.6	102.8	91.3	102.5	107.4	60.8
Q9UPN4	Centrosomal protein of 131 kDa OS=Homo sapiens OX=9606 GN=CEP131 PE=1 SV=3	16	14	18	14	1083	122.1	8.69	17.92	14	CEP131	68.3	98.1	77.9	63.6	271.5	77.3	134.8	78.6	66.8	63.1
Q66GS9	Centrosomal protein of 135 kDa OS=Homo sapiens OX=9606 GN=CEP135 PE=1 SV=2	18	17	19	14	1140	133.4	6.21	42.01	17	CEP135	123.6	139.4	95.7	85.6	83.7	89.6	73.9	96.2	95.9	116.4
O94986	Centrosomal protein of 152 kDa OS=Homo sapiens OX=9606 GN=CEP152 PE=1 SV=4	1	2	2	2	1710	195.5	5.6	3.09	2	CEP152	172.7	78.6	136.7	165.1	78.5	83.8	59.7	61.2	73	90.7
Q5TB80	Centrosomal protein of 162 kDa OS=Homo sapiens OX=9606 GN=CEP162 PE=1 SV=2	2	3	3	3	1403	161.8	5.47	2.13	3	CEP162	115	106.9	104.9	114.6	106.4	91.6	89	90.1	88.8	92.9
Q9UPV0	Centrosomal protein of 164 kDa OS=Homo sapiens OX=9606 GN=CEP164 PE=1 SV=3	2	3	4	3	1460	164.2	5.36	4.62	3	CEP164	611	259.8	0	129.2	0	0	0	0	0	0
Q5SW79	Centrosomal protein of 170 kDa OS=Homo sapiens OX=9606 GN=CEP170 PE=1 SV=1	27	38	48	34	1584	175.2	7.11	83.58	38	CEP170	100.1	111.9	118	129.3	89.5	93.6	86.6	89.9	94	87.1
Q96L14	Cep170-like protein OS=Homo sapiens OX=9606 GN=CEP170P1 PE=5 SV=2	19	5	5	1	293	32.6	5.69	7.99	5	CEP170P1	0	0	0	427.8	572.2	0	0	0	0	0
Q8TEP8	Centrosomal protein of 192 kDa OS=Homo sapiens OX=9606 GN=CEP192 PE=1 SV=3	2	4	6	4	2537	278.9	5.48	15.57	4	CEP192	92.5	172.1	126.4	157.2	103	60.8	0	77.8	106.4	103.9
Q9BV73	Centrosome-associated protein CEP250 OS=Homo sapiens OX=9606 GN=CEP250 PE=1 SV=2	5	12	15	12	2442	281	5.02	23.06	12	CEP250	204.5	135.4	107.6	89.7	55	70.1	76.9	65.8	70.5	124.5
O15078	Centrosomal protein of 290 kDa OS=Homo sapiens OX=9606 GN=CEP290 PE=1 SV=2	9	22	33	17	2479	290.2	5.95	25.54	22	CEP290	143.1	116.9	104.1	89.3	60.9	102.3	78.8	82.8	91.9	129.9
Q9C0D2	Centrosomal protein of 295 kDa OS=Homo sapiens OX=9606 GN=CEP295 PE=1 SV=4	1	2	2	2	2601	295	6	2.26	2	CEP295	0	639.8	0	194	0	0	0	0	0	166.3
Q5VT06	Centrosome-associated protein 350 OS=Homo sapiens OX=9606 GN=CEP350 PE=1 SV=1	8	18	19	18	3117	350.7	6.33	42.12	18	CEP350	124.1	168.7	144.3	141.7	53.9	71.1	64.9	84.2	77.3	69.9
Q9BYV8	Centrosomal protein of 41 kDa OS=Homo sapiens OX=9606 GN=CEP41 PE=1 SV=1	14	3	4	3	373	41.3	8.32	14.27	3	CEP41	104.9	108.4	55.3	59.2	162.9	83.6	108.8	123.8	99.9	93.3
O95684	Centrosomal protein 43 OS=Homo sapiens OX=9606 GN=CEP43 PE=1 SV=1	27	8	8	8	399	43	4.81	21.26	8	CEP43	96.1	102.8	82.3	90.3	94.7	107.1	103.7	107.1	112	103.8
Q9C0F1	Centrosomal protein of 44 kDa OS=Homo sapiens OX=9606 GN=CEP44 PE=1 SV=2	9	3	3	3	390	44.1	5.21	8.16	3	CEP44	119.7	75.5	116	125.6	93.3	92.1	90.2	94.8	101.1	91.7
Q53EZ4	Centrosomal protein of 55 kDa OS=Homo sapiens OX=9606 GN=CEP55 PE=1 SV=3	15	7	7	7	464	54.1	7.01	7.61	7	CEP55	144.1	148.7	76	95.5	100	87.6	87.4	78.1	96.3	86.3
Q96MT8	Centrosomal protein of 63 kDa OS=Homo sapiens OX=9606 GN=CEP63 PE=1 SV=1	2	1	1	1	703	81.3	6.13	0	1	CEP63	0	0	0	315	0	0	0	379.7	0	305.3
Q9P209	Centrosomal protein of 72 kDa OS=Homo sapiens OX=9606 GN=CEP72 PE=1 SV=2	7	3	4	3	647	71.7	6.52	4.18	3	CEP72	212	212.9	208.5	157	0	209.7	0	0	0	0
Q8TAP6	Centrosomal protein of 76 kDa OS=Homo sapiens OX=9606 GN=CEP76 PE=1 SV=1	2	1	3	1	659	74.4	6.74	0	1	CEP76	0	519.3	220.2	0	0	0	0	0	0	260.5
Q5JTW2	Centrosomal protein of 78 kDa OS=Homo sapiens OX=9606 GN=CEP78 PE=1 SV=1	8	6	8	6	689	76.3	8.18	10.18	6	CEP78	72.3	87.4	119.4	161.8	73.9	108.5	88.8	84.7	99	104.2
Q6P2H3	Centrosomal protein of 85 kDa OS=Homo sapiens OX=9606 GN=CEP85 PE=1 SV=1	15	9	9	9	762	85.6	6	17.95	9	CEP85	129.5	139.4	129.8	145.6	78.5	66.8	81.3	77.4	81.3	70.5
Q96GE4	Centrosomal protein of 95 kDa OS=Homo sapiens OX=9606 GN=CEP95 PE=1 SV=1	5	3	4	3	821	95.2	8.59	2.12	3	CEP95	0	0	0	469	0	0	0	0	531	0
Q8IW35	Centrosomal protein of 97 kDa OS=Homo sapiens OX=9606 GN=CEP97 PE=1 SV=1	14	9	10	9	865	96.9	5.02	16.8	9	CEP97	133.9	118.7	91.9	140.7	89.1	97.7	88.6	91.2	79.2	69
Q9Y6K0	Choline/ethanolaminephosphotransferase 1 OS=Homo sapiens OX=9606 GN=CEPT1 PE=1 SV=1	4	2	5	2	416	46.5	8.21	6.16	2	CEPT1	0	169.2	137.9	54.9	245	64.4	107	157	64.6	0
O95813	Cerberus OS=Homo sapiens OX=9606 GN=CER1 PE=1 SV=1	6	1	1	1	267	30.1	7.78	0	1	CER1	93.8	246.3	172.6	104.1	0	89.7	198.6	0	0	94.9
Q96G23	Ceramide synthase 2 OS=Homo sapiens OX=9606 GN=CERS2 PE=1 SV=1	7	3	4	3	380	44.8	8.98	5.54	3	CERS2	0	113.8	79.5	74	284.1	0	144	93.9	103.1	107.5
Q9Y5P4	Ceramide transfer protein OS=Homo sapiens OX=9606 GN=CERT1 PE=1 SV=1	19	11	13	11	624	70.8	5.48	23.53	11	CERT1	105.4	98.4	151	139.4	82.8	94.3	78.6	88.4	83.5	78.2
P41208	Centrin-2 OS=Homo sapiens OX=9606 GN=CETN2 PE=1 SV=1	33	6	17	6	172	19.7	5	16.47	6	CETN2	107.8	92.1	75.2	76.1	94	112.2	109.2	100.7	114.1	118.7
O15182	Centrin-3 OS=Homo sapiens OX=9606 GN=CETN3 PE=1 SV=2	4	1	1	1	167	19.5	4.74	1.87	1	CETN3	122.1	123	115.8	127.4	82.9	88.9	79.8	92	76	92.1
Q2M329	Coiled-coil domain-containing protein 96 OS=Homo sapiens OX=9606 GN=CCDC96 PE=1 SV=2	3	2	2	1	555	62.7	4.94	1.64	2	CFAP184	0	0	331.3	0	0	246.3	422.5	0	0	0
Q9Y6A4	Cilia- and flagella-associated protein 20 OS=Homo sapiens OX=9606 GN=CFAP20 PE=1 SV=1	28	6	13	6	193	22.8	9.76	17.66	6	CFAP20	105.1	116.6	114.6	121.7	91.2	89.4	90.6	87	92.4	91.2
P57076	Cilia- and flagella-associated protein 298 OS=Homo sapiens OX=9606 GN=CFAP298 PE=1 SV=1	48	11	17	11	290	33.2	7.44	40.77	11	CFAP298	117.8	98.6	107.4	108.3	80.3	90.5	87.8	106.9	96.8	105.6
Q96G28	Cilia- and flagella-associated protein 36 OS=Homo sapiens OX=9606 GN=CFAP36 PE=1 SV=2	29	7	9	7	342	39.4	4.97	28.92	7	CFAP36	94	94	88.4	76.8	92.7	116.1	111.9	102.7	107.8	115.6
O43822	Cilia- and flagella-associated protein 410 OS=Homo sapiens OX=9606 GN=CFAP410 PE=1 SV=1	12	2	3	2	256	28.3	7.34	1.93	2	CFAP410	281.4	0	0	166.4	0	0	334.8	0	217.4	0
Q9UL16	Cilia- and flagella-associated protein 45 OS=Homo sapiens OX=9606 GN=CFAP45 PE=1 SV=2	1	1	3	1	551	65.7	8.9	2.03	1	CFAP45	91.8	101.5	92.6	87.8	98.7	98.8	130.8	91.8	109	97.3
Q8IYW2	Cilia- and flagella-associated protein 46 OS=Homo sapiens OX=9606 GN=CFAP46 PE=2 SV=3	1	4	4	4	2715	303.3	7.36	2.08	4	CFAP46	119.7	133.1	70.2	83.4	118.9	80.3	108.3	82.7	93.7	109.8
Q5T0N1	Cilia- and flagella-associated protein 70 OS=Homo sapiens OX=9606 GN=CFAP70 PE=1 SV=3	2	1	1	1	1121	125.6	5.81	2.3	1	CFAP70	112.9	91.5	95	127.5	0	140.7	131.4	63.3	98	139.9
Q9C0B2	Cilia- and flagella-associated protein 74 OS=Homo sapiens OX=9606 GN=CFAP74 PE=2 SV=3	1	2	3	2	1584	178.5	6.42	1.74	2	CFAP74	104.3	72.7	106.3	107.3	89.8	112.4	92.6	100.9	95.4	118.2
A4QMS7	Uncharacterized protein C5orf49 OS=Homo sapiens OX=9606 GN=C5orf49 PE=1 SV=1	7	1	1	1	147	17	7.59	0	1	CFAP90	0	0	182	183.6	0	0	167.7	288.7	0	177.9
Q9P2B7	Cilia- and flagella-associated protein 97 OS=Homo sapiens OX=9606 GN=CFAP97 PE=1 SV=2	2	1	1	1	532	59.4	9.06	0	1	CFAP97	116.2	147	49.8	99.8	123.9	76.3	95.8	104	87.7	99.6
Q9UEE9	Craniofacial development protein 1 OS=Homo sapiens OX=9606 GN=CFDP1 PE=1 SV=1	33	10	17	10	299	33.6	4.81	14.68	10	CFDP1	90	84.1	75.3	68.9	113.6	105.7	114.9	112.4	115.6	119.5
P23528	Cofilin-1 OS=Homo sapiens OX=9606 GN=CFL1 PE=1 SV=3	79	18	165	13	166	18.5	8.09	339.04	18	CFL1	81.7	70.9	92.2	92.5	99	112.9	106.7	113.8	111.5	118.8
Q9Y281	Cofilin-2 OS=Homo sapiens OX=9606 GN=CFL2 PE=1 SV=1	70	12	57	7	166	18.7	7.88	128.51	12	CFL2	98.4	81.9	82	74	97	114.4	104.9	112.9	112.9	121.6
Q9UFW8	CGG triplet repeat-binding protein 1 OS=Homo sapiens OX=9606 GN=CGGBP1 PE=1 SV=2	52	8	9	8	167	18.8	8.95	23.75	8	CGGBP1	107.4	126.7	87.3	85.9	100.8	92.6	99.8	105.1	103.9	90.7
Q9P2M7	Cingulin OS=Homo sapiens OX=9606 GN=CGN PE=1 SV=3	14	14	18	14	1203	137	5.52	28.65	14	CGN	131.7	133.3	94.8	88	103.3	95.2	99.3	87.3	82.3	84.7
Q8WUX2	Glutathione-specific gamma-glutamylcyclotransferase 2 OS=Homo sapiens OX=9606 GN=CHAC2 PE=1 SV=1	27	5	6	5	184	20.9	5.43	15.21	5	CHAC2	105.7	100.6	95.4	95.5	88.2	100.9	96.9	111.3	96.1	109.4
Q13111	Chromatin assembly factor 1 subunit A OS=Homo sapiens OX=9606 GN=CHAF1A PE=1 SV=3	24	19	25	19	956	106.8	5.94	35.32	19	CHAF1A	145.3	144.4	93.8	84.3	96.5	90.5	88.4	85.4	79.1	92.3
Q13112	Chromatin assembly factor 1 subunit B OS=Homo sapiens OX=9606 GN=CHAF1B PE=1 SV=1	21	10	15	10	559	61.5	7.5	25.26	10	CHAF1B	104.8	108	99.4	103.2	114.8	98.4	99.7	92	92.5	87.1
Q96JM3	Chromosome alignment-maintaining phosphoprotein 1 OS=Homo sapiens OX=9606 GN=CHAMP1 PE=1 SV=2	21	17	24	16	812	89	8.44	42.58	17	CHAMP1	123.7	116.4	117.2	120.9	82.3	87.5	87.7	80	93.4	90.8
P28329	Choline O-acetyltransferase OS=Homo sapiens OX=9606 GN=CHAT PE=1 SV=4	1	1	1	1	748	82.5	8.59	0	1	CHAT	118.6	0	402.3	0	267.9	0	211.2	0	0	0
Q96BP2	Coiled-coil-helix-coiled-coil-helix domain-containing protein 1 OS=Homo sapiens OX=9606 GN=CHCHD1 PE=1 SV=1	24	3	4	3	118	13.5	10.21	8.26	3	CHCHD1	107.3	102.9	87.8	79.1	112.7	103.5	97.7	106.1	105.3	97.6
Q8WYQ3	Coiled-coil-helix-coiled-coil-helix domain-containing protein 10, mitochondrial OS=Homo sapiens OX=9606 GN=CHCHD10 PE=1 SV=1	23	2	3	2	142	14.1	7.84	4.91	2	CHCHD10	117.8	128.9	46.2	30.2	118.3	109.5	116.4	118.3	108.8	105.6
Q9Y6H1	Coiled-coil-helix-coiled-coil-helix domain-containing protein 2 OS=Homo sapiens OX=9606 GN=CHCHD2 PE=1 SV=1	34	3	7	3	151	15.5	9.22	23.5	3	CHCHD2	108.4	95.6	70	67.6	98.5	105.3	101.6	115.6	122.1	115.3
Q9NX63	MICOS complex subunit MIC19 OS=Homo sapiens OX=9606 GN=CHCHD3 PE=1 SV=1	56	16	39	16	227	26.1	8.28	39.25	16	CHCHD3	104.8	103.1	97.5	96.6	96.5	103	96	99.1	101.4	102
Q8N4Q1	Mitochondrial intermembrane space import and assembly protein 40 OS=Homo sapiens OX=9606 GN=CHCHD4 PE=1 SV=1	26	4	15	3	142	16	4.31	5.78	4	CHCHD4	133.8	192.8	76.5	88.7	153.2	74.9	103.9	0	100.7	75.5
Q9BSY4	Coiled-coil-helix-coiled-coil-helix domain-containing protein 5 OS=Homo sapiens OX=9606 GN=CHCHD5 PE=1 SV=1	25	2	5	2	110	12.4	6.73	17.22	2	CHCHD5	113.1	130.3	44.5	64.4	139.1	112.6	127.8	100.1	81.4	86.7
Q9BRQ6	MICOS complex subunit MIC25 OS=Homo sapiens OX=9606 GN=CHCHD6 PE=1 SV=1	32	7	8	7	235	26.4	8.85	13.47	7	CHCHD6	102.5	107.7	100	88.3	141.5	91.1	85.8	94.3	109.3	79.6
Q9BUK0	Coiled-coil-helix-coiled-coil-helix domain-containing protein 7 OS=Homo sapiens OX=9606 GN=CHCHD7 PE=1 SV=1	29	2	2	2	85	10.1	8.82	2.81	2	CHCHD7	89.2	130.4	82.4	82.5	108.6	93.9	108.3	105.9	92.4	106.5
O14646	Chromodomain-helicase-DNA-binding protein 1 OS=Homo sapiens OX=9606 GN=CHD1 PE=1 SV=2	23	42	56	33	1710	196.6	7.14	93.26	42	CHD1	105.7	118	123.4	128.8	95.9	86.2	92.6	79.2	85.7	84.3
Q86WJ1	Chromodomain-helicase-DNA-binding protein 1-like OS=Homo sapiens OX=9606 GN=CHD1L PE=1 SV=3	14	12	18	12	897	100.9	6.9	33.46	12	CHD1L	82.6	85.2	89.4	96.1	109.1	115.4	101.1	97.4	109.9	113.9
O14647	Chromodomain-helicase-DNA-binding protein 2 OS=Homo sapiens OX=9606 GN=CHD2 PE=1 SV=2	12	21	26	12	1828	211.2	8.1	39.31	21	CHD2	118.9	110.1	190.9	196.1	91.2	71.7	50.2	57.1	57.7	56
Q12873	Chromodomain-helicase-DNA-binding protein 3 OS=Homo sapiens OX=9606 GN=CHD3 PE=1 SV=3	13	23	34	11	2000	226.5	7.3	55.27	23	CHD3	110	98.7	97.4	101.2	130.9	91.7	117.3	93.6	73.6	85.8
Q14839	Chromodomain-helicase-DNA-binding protein 4 OS=Homo sapiens OX=9606 GN=CHD4 PE=1 SV=2	37	62	113	47	1912	217.9	5.86	222.33	62	CHD4	119.6	114.9	119.6	121.4	80.5	90.4	84.8	85.7	92.9	90.3
Q8TD26	Chromodomain-helicase-DNA-binding protein 6 OS=Homo sapiens OX=9606 GN=CHD6 PE=1 SV=4	2	6	7	2	2715	305.2	6.27	15.79	6	CHD6	176.4	203.7	151.6	0	144.3	0	0	0	174.4	149.6
Q9P2D1	Chromodomain-helicase-DNA-binding protein 7 OS=Homo sapiens OX=9606 GN=CHD7 PE=1 SV=3	9	27	29	19	2997	335.7	6.34	45.49	27	CHD7	122.5	135	149.7	139.1	74.1	78.7	70.7	75.8	76.7	77.7
Q9HCK8	Chromodomain-helicase-DNA-binding protein 8 OS=Homo sapiens OX=9606 GN=CHD8 PE=1 SV=5	13	29	32	22	2581	290.3	6.47	73.2	29	CHD8	133.1	137.2	145.4	154.7	74	79.8	69	71.2	68.8	66.8
Q3L8U1	Chromodomain-helicase-DNA-binding protein 9 OS=Homo sapiens OX=9606 GN=CHD9 PE=1 SV=2	4	14	16	5	2897	325.8	7.01	22.89	14	CHD9	179.7	157.5	121.1	0	0	165.5	178.4	0	117.2	80.6
Q8NE62	Choline dehydrogenase, mitochondrial OS=Homo sapiens OX=9606 GN=CHDH PE=1 SV=2	11	6	7	6	594	65.3	8.28	6.01	6	CHDH	226.3	0	0	234.6	0	251.2	0	0	287.9	0
O14757	Serine/threonine-protein kinase Chk1 OS=Homo sapiens OX=9606 GN=CHEK1 PE=1 SV=2	13	5	5	5	476	54.4	8.25	8.87	5	CHEK1	146	127.5	145.4	169	53.6	62.9	59.3	79.6	81.4	75.1
O96017	Serine/threonine-protein kinase Chk2 OS=Homo sapiens OX=9606 GN=CHEK2 PE=1 SV=1	17	7	7	7	543	60.9	5.91	18.85	7	CHEK2	95.4	100.7	91.8	104.6	90.8	108.7	102.9	95.2	102.2	107.6
Q8IWX8	Calcium homeostasis endoplasmic reticulum protein OS=Homo sapiens OX=9606 GN=CHERP PE=1 SV=3	16	16	20	16	916	103.6	9.04	36.39	16	CHERP	91.8	94.8	135.9	128.4	99.7	90.9	89.8	92.7	89.3	86.7
Q15782	Chitinase-3-like protein 2 OS=Homo sapiens OX=9606 GN=CHI3L2 PE=1 SV=1	3	1	1	1	390	43.5	7.53	0	1	CHI3L2	301.8	0	0	0	0	0	0	435.4	262.7	0
Q9BWS9	Chitinase domain-containing protein 1 OS=Homo sapiens OX=9606 GN=CHID1 PE=1 SV=1	12	6	6	6	393	44.9	8.63	12.91	6	CHID1	107.8	103.7	76.7	70.2	115.6	109.2	112.8	95.7	108.6	99.7
P35790	Choline kinase alpha OS=Homo sapiens OX=9606 GN=CHKA PE=1 SV=3	7	3	5	3	457	52.2	6.55	7.65	3	CHKA	94.3	145.2	132.5	141.1	105.2	70.5	73.9	86.1	73.4	77.9
Q9BRJ6	Uncharacterized protein C7orf50 OS=Homo sapiens OX=9606 GN=C7orf50 PE=1 SV=1	36	8	22	8	194	22.1	9.64	33.11	8	CHLSN	100.5	110.7	73.7	74.6	134.7	92.1	101.6	110.9	105	96.2
P24386	Rab proteins geranylgeranyltransferase component A 1 OS=Homo sapiens OX=9606 GN=CHM PE=1 SV=3	9	5	6	4	653	73.4	4.75	16.28	5	CHM	87	83	63.9	73.8	121.3	110.3	143.6	106.8	92.3	117.9
P26374	Rab proteins geranylgeranyltransferase component A 2 OS=Homo sapiens OX=9606 GN=CHML PE=1 SV=2	11	7	8	6	656	74	4.93	12.61	7	CHML	96.8	106.3	77.2	84.4	100.1	107.7	98.7	111	107.9	109.8
Q9HD42	Charged multivesicular body protein 1a OS=Homo sapiens OX=9606 GN=CHMP1A PE=1 SV=1	32	9	11	9	196	21.7	8.06	13.33	9	CHMP1A	98	97.8	97.8	90.9	96.1	95.7	104.2	102.8	105.8	111
Q7LBR1	Charged multivesicular body protein 1b OS=Homo sapiens OX=9606 GN=CHMP1B PE=1 SV=1	15	4	6	4	199	22.1	8.1	5.51	4	CHMP1B	123.4	105	123.7	107.6	73	99	84.1	90.8	93.6	100
O43633	Charged multivesicular body protein 2a OS=Homo sapiens OX=9606 GN=CHMP2A PE=1 SV=1	14	4	4	4	222	25.1	5.97	4.99	4	CHMP2A	82.6	109.4	75.8	78.9	91.2	126.2	94.7	111.1	117.9	112.1
Q9UQN3	Charged multivesicular body protein 2b OS=Homo sapiens OX=9606 GN=CHMP2B PE=1 SV=1	41	12	18	12	213	23.9	8.76	19.28	12	CHMP2B	86.1	95.2	94.8	92.5	103.7	103.7	106	107.1	104.5	106.3
Q9Y3E7	Charged multivesicular body protein 3 OS=Homo sapiens OX=9606 GN=CHMP3 PE=1 SV=3	18	4	10	4	222	25.1	5.12	12.66	4	CHMP3	77.3	74.7	73.5	75.9	115.2	101.3	121.5	135.8	109.9	115
Q9BY43	Charged multivesicular body protein 4a OS=Homo sapiens OX=9606 GN=CHMP4A PE=1 SV=3	34	7	18	6	222	25.1	4.7	42.99	7	CHMP4A	90.4	98.7	91.7	87.6	114.2	110.6	100.3	105.8	109.6	91.1
Q9H444	Charged multivesicular body protein 4b OS=Homo sapiens OX=9606 GN=CHMP4B PE=1 SV=1	30	8	10	8	224	24.9	4.82	10.13	8	CHMP4B	103.6	88.3	114.6	124.5	81.1	95.9	85.8	99.9	106	100.5
Q9NZZ3	Charged multivesicular body protein 5 OS=Homo sapiens OX=9606 GN=CHMP5 PE=1 SV=1	37	8	11	8	219	24.6	4.83	25.81	8	CHMP5	82.8	70.3	108.3	109	89.4	113.4	106.3	109.5	104.5	106.5
Q96FZ7	Charged multivesicular body protein 6 OS=Homo sapiens OX=9606 GN=CHMP6 PE=1 SV=3	26	5	7	5	201	23.5	5.31	12.8	5	CHMP6	128.1	124.2	86.9	102.6	84.2	101.5	92.2	88.4	104.6	87.2
Q8WUX9	Charged multivesicular body protein 7 OS=Homo sapiens OX=9606 GN=CHMP7 PE=1 SV=1	15	5	11	5	453	50.9	5.35	25.79	5	CHMP7	93.1	121.3	76	92.8	123.8	108.8	75.8	105.2	101.9	101.2
P15882	N-chimaerin OS=Homo sapiens OX=9606 GN=CHN1 PE=1 SV=3	7	3	3	3	459	53.1	6.98	0	3	CHN1	75.8	85.5	109	60.5	102.4	140.8	109.9	117.6	95.7	103
Q9UHD1	Cysteine and histidine-rich domain-containing protein 1 OS=Homo sapiens OX=9606 GN=CHORDC1 PE=1 SV=2	43	15	40	15	332	37.5	7.87	94.99	15	CHORDC1	81.9	75	102.2	104.3	96.7	110.1	99.8	112.7	106.2	111.1
Q99653	Calcineurin B homologous protein 1 OS=Homo sapiens OX=9606 GN=CHP1 PE=1 SV=3	59	11	13	11	195	22.4	5.1	17.63	11	CHP1	110.8	109.3	117.1	104.6	94.1	89.5	90.8	98.8	90	95.1
Q8WUD6	Cholinephosphotransferase 1 OS=Homo sapiens OX=9606 GN=CHPT1 PE=1 SV=1	4	1	1	1	406	45.1	6.92	4.01	1	CHPT1	105.1	106.6	90.1	87	88.7	91.1	117	123	88.8	102.4
Q9NRG0	Chromatin accessibility complex protein 1 OS=Homo sapiens OX=9606 GN=CHRAC1 PE=1 SV=1	31	3	6	3	131	14.7	5.1	12.6	3	CHRAC1	98.9	95.5	62.4	69.2	107.5	123.3	99.1	136.5	92.4	115.3
P30532	Neuronal acetylcholine receptor subunit alpha-5 OS=Homo sapiens OX=9606 GN=CHRNA5 PE=1 SV=2	3	1	1	1	468	53	6.98	1.78	1	CHRNA5	95.3	76.1	103.3	113.7	46.8	116.2	88.5	118.5	140.1	101.5
Q15825	Neuronal acetylcholine receptor subunit alpha-6 OS=Homo sapiens OX=9606 GN=CHRNA6 PE=1 SV=1	2	1	1	1	494	56.9	6.62	2.04	1	CHRNA6	0	0	0	0	0	0	0	0	0	1000
Q9NPF2	Carbohydrate sulfotransferase 11 OS=Homo sapiens OX=9606 GN=CHST11 PE=1 SV=1	3	1	1	1	352	41.5	8.85	2.04	1	CHST11	0	392.6	0	0	607.4	0	0	0	0	0
Q8NCG5	Carbohydrate sulfotransferase 4 OS=Homo sapiens OX=9606 GN=CHST4 PE=1 SV=2	5	2	2	2	386	45.1	8.92	0	2	CHST4	31.9	144.2	54.6	55.5	226.3	90.3	149.6	106.7	75.6	65.3
Q8WVB6	Chromosome transmission fidelity protein 18 homolog OS=Homo sapiens OX=9606 GN=CHTF18 PE=1 SV=1	21	15	28	14	975	107.3	7.21	51.77	15	CHTF18	79	96.6	71.6	74.5	126.8	101.4	120.7	118.2	109.9	101.3
P0CG13	Chromosome transmission fidelity protein 8 homolog OS=Homo sapiens OX=9606 GN=CHTF8 PE=1 SV=1	11	1	1	1	121	13.3	8.18	3.45	1	CHTF8	1000	0	0	0	0	0	0	0	0	0
Q9Y3Y2	Chromatin target of PRMT1 protein OS=Homo sapiens OX=9606 GN=CHTOP PE=1 SV=2	31	6	21	6	248	26.4	12.23	50.12	6	CHTOP	264.7	257.1	211.3	194	22.1	18.1	9	6.8	9.5	7.4
O15111	Inhibitor of nuclear factor kappa-B kinase subunit alpha OS=Homo sapiens OX=9606 GN=CHUK PE=1 SV=2	20	13	13	12	745	84.6	6.73	26.17	13	CHUK	94.8	112	108.6	122.4	75.6	99.5	89.7	92.2	104.3	101
Q8WUH1	Protein Churchill OS=Homo sapiens OX=9606 GN=CHURC1 PE=1 SV=3	19	2	5	2	112	12.9	4.84	10.87	2	CHURC1	135.3	177.8	71.6	96.6	69	92.2	91.3	110	81.4	74.7
O76071	Probable cytosolic iron-sulfur protein assembly protein CIAO1 OS=Homo sapiens OX=9606 GN=CIAO1 PE=1 SV=1	31	8	14	8	339	37.8	4.97	44.92	8	CIAO1	94.9	100.7	85.2	74.4	122.3	101.2	109.3	115.4	96.9	99.7
Q9Y3D0	Cytosolic iron-sulfur assembly component 2B OS=Homo sapiens OX=9606 GN=CIAO2B PE=1 SV=1	39	3	4	3	163	17.7	5.19	9.16	3	CIAO2B	87.7	99.8	92.7	88.3	115.2	95.8	109	121.8	97.3	92.4
Q9H6Q4	Cytosolic iron-sulfur assembly component 3 OS=Homo sapiens OX=9606 GN=CIAO3 PE=1 SV=1	9	4	4	3	476	53	7.23	5.02	4	CIAO3	113.7	141.4	76.1	73.6	97.6	114.6	123.2	88.3	80.7	90.7
Q6FI81	Anamorsin OS=Homo sapiens OX=9606 GN=CIAPIN1 PE=1 SV=2	59	17	31	17	312	33.6	5.62	44.27	17	CIAPIN1	99.1	110.3	78.9	85.4	105.5	98.7	103	107.2	105.4	106.5
Q9BW66	Cyclin-dependent kinase 2-interacting protein OS=Homo sapiens OX=9606 GN=CINP PE=1 SV=1	11	2	2	2	212	24.3	6.28	5.31	2	CINP	108.3	90.4	106.1	98.6	85.7	109.9	97.9	116.4	105.8	80.9
Q8TCG1	Protein CIP2A OS=Homo sapiens OX=9606 GN=CIP2A PE=1 SV=2	23	22	26	22	905	102.1	6.23	35.93	22	CIP2A	102	101.5	92	90.7	96.3	105.2	101.5	102.3	104.4	104
Q86X95	Corepressor interacting with RBPJ 1 OS=Homo sapiens OX=9606 GN=CIR1 PE=1 SV=1	6	3	3	3	450	52.3	9.86	4.15	3	CIR1	183.8	255.7	299.3	196.3	0	0	0	64.9	0	0
Q14011	Cold-inducible RNA-binding protein OS=Homo sapiens OX=9606 GN=CIRBP PE=1 SV=1	56	11	26	10	172	18.6	9.51	46.2	11	CIRBP	110.4	99.6	96.8	96	96.5	104.8	101.4	97.8	99	97.7
Q9NZ45	CDGSH iron-sulfur domain-containing protein 1 OS=Homo sapiens OX=9606 GN=CISD1 PE=1 SV=1	44	4	8	4	108	12.2	9.09	18.69	4	CISD1	89	82.8	72.2	70.1	105.7	123.3	116	110.8	118	112
Q8N5K1	CDGSH iron-sulfur domain-containing protein 2 OS=Homo sapiens OX=9606 GN=CISD2 PE=1 SV=1	35	4	6	4	135	15.3	9.61	15.6	4	CISD2	122.4	109.3	105.5	102.3	82.2	98.2	90.4	94.2	98.8	96.8
P0C7P0	CDGSH iron-sulfur domain-containing protein 3, mitochondrial OS=Homo sapiens OX=9606 GN=CISD3 PE=1 SV=1	11	2	5	2	127	14.2	10.55	5.7	2	CISD3	151.7	101.7	76.3	74.5	118.2	110.7	82.8	88.3	107	88.9
O14578	Citron Rho-interacting kinase OS=Homo sapiens OX=9606 GN=CIT PE=1 SV=2	15	29	36	29	2027	231.3	6.57	62.11	29	CIT	100.4	111.9	115.7	119.4	102	96.3	93.3	93.5	82.2	85.2
Q99966	Cbp/p300-interacting transactivator 1 OS=Homo sapiens OX=9606 GN=CITED1 PE=1 SV=2	12	2	3	2	193	19.9	4.77	6.15	2	CITED1	141.6	183.6	102.3	95.7	76.5	88.2	83.6	69.3	84.3	74.8
Q9ULV3	Cip1-interacting zinc finger protein OS=Homo sapiens OX=9606 GN=CIZ1 PE=1 SV=2	12	7	9	7	898	100	6.11	25.52	7	CIZ1	172.6	172.3	106.7	113	79.3	66	67.8	80.5	70.8	71
Q8WWK9	Cytoskeleton-associated protein 2 OS=Homo sapiens OX=9606 GN=CKAP2 PE=1 SV=1	36	25	42	25	683	76.9	9.41	80.98	25	CKAP2	78.8	75.6	154.6	146.2	104	111.9	98.5	80	75.5	74.8
Q8IYA6	Cytoskeleton-associated protein 2-like OS=Homo sapiens OX=9606 GN=CKAP2L PE=1 SV=4	10	7	8	7	745	83.5	9.83	6.69	7	CKAP2L	128	141	156.9	157.6	87.7	97.7	74.5	55.2	51.1	50.5
Q07065	Cytoskeleton-associated protein 4 OS=Homo sapiens OX=9606 GN=CKAP4 PE=1 SV=2	53	33	66	31	602	66	5.92	130.78	33	CKAP4	109.4	99.5	74.6	69.3	103.5	108	115.5	108.6	107.8	103.9
Q14008	Cytoskeleton-associated protein 5 OS=Homo sapiens OX=9606 GN=CKAP5 PE=1 SV=3	44	80	153	80	2032	225.4	7.8	303	80	CKAP5	114.9	107.8	108.8	113.8	84.3	95.9	92.1	91.2	97.9	93.5
P12277	Creatine kinase B-type OS=Homo sapiens OX=9606 GN=CKB PE=1 SV=1	73	23	273	21	381	42.6	5.59	719.59	23	CKB	68.1	73.6	92.7	89.5	127	108	115.8	115.1	103.5	106.6
P12532	Creatine kinase U-type, mitochondrial OS=Homo sapiens OX=9606 GN=CKMT1B PE=1 SV=1	62	24	66	21	417	47	8.34	132.18	24	CKMT1A	81.5	85.9	84.4	81	120	113.1	111.8	107.8	107.2	107.3
P61024	Cyclin-dependent kinases regulatory subunit 1 OS=Homo sapiens OX=9606 GN=CKS1B PE=1 SV=1	33	3	5	2	79	9.7	8.94	11.98	3	CKS1B	104.7	81.9	87.3	79.3	120.1	94.7	119.4	102.5	109.4	100.8
P33552	Cyclin-dependent kinases regulatory subunit 2 OS=Homo sapiens OX=9606 GN=CKS2 PE=1 SV=1	33	3	4	2	79	9.9	8.46	10.33	3	CKS2	144.4	155	201.9	210.7	52	43.4	49.5	48.5	49.8	44.8
Q7Z460	CLIP-associating protein 1 OS=Homo sapiens OX=9606 GN=CLASP1 PE=1 SV=1	27	33	50	29	1538	169.3	9.03	95.45	33	CLASP1	102.2	118	102.7	100.8	98.6	95	106.5	93.8	97.2	85.1
O75122	CLIP-associating protein 2 OS=Homo sapiens OX=9606 GN=CLASP2 PE=1 SV=3	21	23	39	19	1294	141	8.4	80.17	23	CLASP2	96.8	95.4	92.7	96.2	113.7	103.4	99.8	100.1	101.7	100.1
Q8N2M8	CLK4-associating serine/arginine rich protein OS=Homo sapiens OX=9606 GN=CLASRP PE=1 SV=4	6	4	5	4	674	77.1	10.45	5.85	4	CLASRP	115.2	103.7	100.2	93.1	91.9	105.2	99.8	101.1	93.5	96.3
Q96S66	Chloride channel CLIC-like protein 1 OS=Homo sapiens OX=9606 GN=CLCC1 PE=1 SV=1	22	9	16	9	551	62	5.55	36.44	9	CLCC1	104.4	90.2	70	73.5	92.5	120.6	102.1	109.6	117.8	119.3
P51790	H(+)/Cl(-) exchange transporter 3 OS=Homo sapiens OX=9606 GN=CLCN3 PE=1 SV=2	8	5	5	3	818	90.9	6.28	2.65	5	CLCN3	69.5	156.7	76.7	112.3	113.6	54.6	112.4	94.3	107.3	102.6
P51793	H(+)/Cl(-) exchange transporter 4 OS=Homo sapiens OX=9606 GN=CLCN4 PE=1 SV=2	4	3	3	1	760	84.9	6.86	2.65	3	CLCN4	0	82.6	99.7	95	103	130.5	135.4	126.2	72.7	155
P51800	Chloride channel protein ClC-Ka OS=Homo sapiens OX=9606 GN=CLCNKA PE=1 SV=1	1	1	1	1	687	75.2	7.71	0	1	CLCNKA	79	116.7	58.5	71.9	102.4	117.3	133.7	120.6	94.4	105.5
Q9NY35	Claudin domain-containing protein 1 OS=Homo sapiens OX=9606 GN=CLDND1 PE=1 SV=1	3	1	1	1	253	28.6	5.82	1.77	1	CLDND1	155.6	138.8	82.4	58.9	105.6	71.5	101	93.9	79.1	113.1
Q86T13	C-type lectin domain family 14 member A OS=Homo sapiens OX=9606 GN=CLEC14A PE=1 SV=1	4	1	2	1	490	51.6	6.35	0	1	CLEC14A	121.6	57.6	91	115	0	146.5	126.1	110.1	124.4	107.7
Q2KHT3	Protein CLEC16A OS=Homo sapiens OX=9606 GN=CLEC16A PE=1 SV=2	4	4	6	4	1053	117.6	5.86	6.84	4	CLEC16A	89.8	80.3	95.8	88	96.4	107	104.4	117.1	105.9	115.2
Q8NC01	C-type lectin domain family 1 member A OS=Homo sapiens OX=9606 GN=CLEC1A PE=1 SV=2	14	2	3	2	280	31.9	6.34	2.39	2	CLEC1A	0	98.1	0	0	480.8	0	268.1	153	0	0
P05452	Tetranectin OS=Homo sapiens OX=9606 GN=CLEC3B PE=1 SV=3	23	3	6	3	202	22.5	5.67	16.19	3	CLEC3B	94.3	102.2	131.4	66.4	143.1	115.8	89.2	78.3	85.9	93.4
O14967	Calmegin OS=Homo sapiens OX=9606 GN=CLGN PE=1 SV=1	4	2	4	1	610	70	4.69	6.24	2	CLGN	114.6	108	72.2	63.7	94.4	114.8	101.7	133.3	85.5	111.9
O00299	Chloride intracellular channel protein 1 OS=Homo sapiens OX=9606 GN=CLIC1 PE=1 SV=4	85	19	61	18	241	26.9	5.17	169.64	19	CLIC1	92	89	86.2	88.1	108.8	103.4	105.7	110.7	105.7	110.5
Q9Y696	Chloride intracellular channel protein 4 OS=Homo sapiens OX=9606 GN=CLIC4 PE=1 SV=4	59	12	39	11	253	28.8	5.59	104.63	12	CLIC4	86.5	74.3	97.9	103.5	105.9	105.5	98.5	109.9	106.2	111.8
Q14677	Clathrin interactor 1 OS=Homo sapiens OX=9606 GN=CLINT1 PE=1 SV=1	30	16	25	16	625	68.2	6.42	56.34	16	CLINT1	93.7	87.9	126.9	127.8	80.1	92.9	88.6	95	107	99.9
P30622	CAP-Gly domain-containing linker protein 1 OS=Homo sapiens OX=9606 GN=CLIP1 PE=1 SV=2	27	37	42	32	1438	162.1	5.36	66.36	37	CLIP1	115.7	116	85.8	89.3	89.7	98.8	97.5	99.8	105.7	101.6
Q96DZ5	CAP-Gly domain-containing linker protein 3 OS=Homo sapiens OX=9606 GN=CLIP3 PE=1 SV=3	4	2	2	2	547	59.5	7.8	2.13	2	CLIP3	158.9	127.5	179.7	0	0	239.3	160.3	134.5	0	0
P49759	Dual specificity protein kinase CLK1 OS=Homo sapiens OX=9606 GN=CLK1 PE=1 SV=2	7	4	4	3	484	57.3	8.87	6.65	4	CLK1	86.7	88.2	232.6	201.2	78.5	62.8	74.9	72.4	37	65.7
P49760	Dual specificity protein kinase CLK2 OS=Homo sapiens OX=9606 GN=CLK2 PE=1 SV=1	9	5	6	4	499	60.1	9.66	10.16	5	CLK2	104.5	141.6	114.2	104.1	100.1	102.7	81.4	79.9	87	84.5
P49761	Dual specificity protein kinase CLK3 OS=Homo sapiens OX=9606 GN=CLK3 PE=1 SV=3	5	3	3	3	638	73.5	9.92	6.97	3	CLK3	79.3	80.1	170.9	192.9	92.4	82.8	83.8	81.7	72.8	63.3
O75503	Ceroid-lipofuscinosis neuronal protein 5 OS=Homo sapiens OX=9606 GN=CLN5 PE=1 SV=2	15	4	4	4	358	41.5	7.4	12.1	4	CLN5	147	118.5	102.3	92.3	102.5	99.3	73.4	104.2	85.7	74.9
Q9NWW5	Ceroid-lipofuscinosis neuronal protein 6 OS=Homo sapiens OX=9606 GN=CLN6 PE=1 SV=1	7	1	1	1	311	35.9	8.87	5.74	1	CLN6	110.3	107.4	63.3	89.7	140.8	99.7	115.1	104.6	71.6	97.6
P54105	Methylosome subunit pICln OS=Homo sapiens OX=9606 GN=CLNS1A PE=1 SV=1	50	8	28	8	237	26.2	4.11	96.88	8	CLNS1A	69.1	81.5	79.1	79.7	121.5	111.1	113.4	118.5	112.4	113.7
O15516	Circadian locomoter output cycles protein kaput OS=Homo sapiens OX=9606 GN=CLOCK PE=1 SV=1	3	2	2	2	846	95.2	7.01	0	2	CLOCK	100.1	148.7	107.7	105	172.9	117.1	0	114.3	0	134
Q92989	Polyribonucleotide 5'-hydroxyl-kinase Clp1 OS=Homo sapiens OX=9606 GN=CLP1 PE=1 SV=1	6	3	4	3	425	47.6	6.62	4.87	3	CLP1	117.4	210.6	117.2	162.3	62.4	93.1	42.3	31.7	80.2	82.9
Q9H078	Caseinolytic peptidase B protein homolog OS=Homo sapiens OX=9606 GN=CLPB PE=1 SV=1	33	18	23	18	707	78.7	9.01	50.09	18	CLPB	113.8	113.3	89	91.8	103.8	97	97	95	99.9	99.5
Q16740	ATP-dependent Clp protease proteolytic subunit, mitochondrial OS=Homo sapiens OX=9606 GN=CLPP PE=1 SV=1	42	10	20	10	277	30.2	8.09	39.07	10	CLPP	105.9	97.5	93.6	84.4	105.2	100.1	106.9	101.7	100.1	104.6
O96005	Putative lipid scramblase CLPTM1 OS=Homo sapiens OX=9606 GN=CLPTM1 PE=1 SV=1	9	5	8	5	669	76	6.3	11.38	5	CLPTM1	106.1	103.5	107	93.9	102.2	94.3	97.3	97.9	100.4	97.4
Q96KA5	Lipid scramblase CLPTM1L OS=Homo sapiens OX=9606 GN=CLPTM1L PE=1 SV=1	6	2	2	2	538	62.2	8.56	2.87	2	CLPTM1L	60.3	82.3	102.2	91.6	146.5	110.5	132.7	98.3	80.5	95.2
O76031	ATP-dependent Clp protease ATP-binding subunit clpX-like, mitochondrial OS=Homo sapiens OX=9606 GN=CLPX PE=1 SV=2	48	26	38	26	633	69.2	7.58	78.01	26	CLPX	119.1	107.7	125.6	120.5	91	89.5	85.3	86.2	86	89.3
P58418	Clarin-1 OS=Homo sapiens OX=9606 GN=CLRN1 PE=1 SV=2	8	1	1	1	232	25.7	8.51	0	1	CLRN1	0	0	0	1000	0	0	0	0	0	0
Q9HAW4	Claspin OS=Homo sapiens OX=9606 GN=CLSPN PE=1 SV=3	7	7	8	7	1339	151	4.82	11.56	7	CLSPN	100.9	119.3	141.3	129.4	105.4	91.9	76.2	79	78.4	78.1
P09496	Clathrin light chain A OS=Homo sapiens OX=9606 GN=CLTA PE=1 SV=1	21	7	29	6	248	27.1	4.51	35.51	7	CLTA	97.7	98.9	81.4	79.1	114.8	104.3	113.5	105.3	100.3	104.7
P09497	Clathrin light chain B OS=Homo sapiens OX=9606 GN=CLTB PE=1 SV=1	27	8	16	8	229	25.2	4.64	30.75	8	CLTB	87.2	80.6	107.4	104	86.6	109.4	101	109.4	106.8	107.6
Q00610	Clathrin heavy chain 1 OS=Homo sapiens OX=9606 GN=CLTC PE=1 SV=5	53	77	234	61	1675	191.5	5.69	498.4	77	CLTC	93.5	101.6	88.9	93.3	100.7	103.1	106.6	102.1	107.3	103.1
P53675	Clathrin heavy chain 2 OS=Homo sapiens OX=9606 GN=CLTCL1 PE=1 SV=2	9	18	42	2	1640	186.9	5.85	63.05	18	CLTCL1	87	85.2	74	111.4	124.9	79.5	71.2	138.8	126.5	101.7
O75153	Clustered mitochondria protein homolog OS=Homo sapiens OX=9606 GN=CLUH PE=1 SV=2	34	39	85	38	1309	146.6	6.13	169.83	39	CLUH	103.2	112.3	89.3	95.2	102.2	93.9	97.4	105	102.6	98.8
Q8N0X4	Citramalyl-CoA lyase, mitochondrial OS=Homo sapiens OX=9606 GN=CLYBL PE=1 SV=2	7	2	3	2	340	37.3	8.73	7.39	2	CLYBL	68.6	85.6	77.1	47.4	113.7	143.4	83.1	152.2	108.7	120.1
Q8NFW8	N-acylneuraminate cytidylyltransferase OS=Homo sapiens OX=9606 GN=CMAS PE=1 SV=2	33	14	24	14	434	48.3	7.93	44.68	14	CMAS	108.3	109.3	81.4	83.5	91.2	108.3	106.9	91.2	112	107.9
Q96DG6	Carboxymethylenebutenolidase homolog OS=Homo sapiens OX=9606 GN=CMBL PE=1 SV=1	26	7	11	7	245	28	7.18	13.89	7	CMBL	78.5	86.5	69.8	68.1	113.3	120.9	117.5	115.3	117.4	112.8
Q7Z7K0	COX assembly mitochondrial protein homolog OS=Homo sapiens OX=9606 GN=CMC1 PE=1 SV=1	25	2	2	2	106	12.5	8.63	5.92	2	CMC1	125.6	91.4	81.7	74.4	92.6	110.2	93.1	100.5	115.8	114.6
Q9NRP2	COX assembly mitochondrial protein 2 homolog OS=Homo sapiens OX=9606 GN=CMC2 PE=1 SV=1	34	3	3	3	79	9.5	7.87	4.84	3	CMC2	98.7	117.1	109.4	136.7	82.7	100	65.2	89	103.8	97.4
P56277	Cx9C motif-containing protein 4 OS=Homo sapiens OX=9606 GN=CMC4 PE=1 SV=1	47	4	4	4	68	7.7	8.18	3.65	4	CMC4	97.1	104.3	88.4	89.7	85	111.3	112	97.9	118.3	96.1
P30085	UMP-CMP kinase OS=Homo sapiens OX=9606 GN=CMPK1 PE=1 SV=3	40	7	20	7	196	22.2	5.57	32.45	7	CMPK1	84.8	66.8	90.9	83.4	91.6	115.8	100.9	119.4	117.7	128.6
Q9BQ75	Protein CMSS1 OS=Homo sapiens OX=9606 GN=CMSS1 PE=1 SV=2	29	8	11	6	279	31.9	9.19	11.49	8	CMSS1	116.1	146.3	118.6	133.6	82.5	73.1	87	74	85.4	83.3
Q96MX0	CKLF-like MARVEL transmembrane domain-containing protein 3 OS=Homo sapiens OX=9606 GN=CMTM3 PE=1 SV=1	14	2	2	2	182	19.7	4.56	2.83	2	CMTM3	116.3	129.1	80.2	80.4	57.6	141.4	106.6	72.3	129.7	86.4
Q8IZR5	CKLF-like MARVEL transmembrane domain-containing protein 4 OS=Homo sapiens OX=9606 GN=CMTM4 PE=1 SV=1	6	1	1	1	234	25.8	7.75	0	1	CMTM4	0	95.6	55.8	120.8	155.8	96.8	180.3	105.2	111.5	78.1
Q9NX76	CKLF-like MARVEL transmembrane domain-containing protein 6 OS=Homo sapiens OX=9606 GN=CMTM6 PE=1 SV=1	5	1	3	1	183	20.4	5.29	6.14	1	CMTM6	39.8	68.1	84.6	120.4	159.6	119.7	121.1	98.4	97.1	91.1
Q8N1G2	Cap-specific mRNA (nucleoside-2'-O-)-methyltransferase 1 OS=Homo sapiens OX=9606 GN=CMTR1 PE=1 SV=1	22	16	29	16	835	95.3	7.05	43.91	16	CMTR1	81.5	95.8	88.7	110	99.5	96.8	107.3	103.7	112.3	104.4
P62633	CCHC-type zinc finger nucleic acid binding protein OS=Homo sapiens OX=9606 GN=CNBP PE=1 SV=1	62	10	33	10	177	19.5	7.71	63.47	10	CNBP	96.4	97.2	94.9	94	111.1	101.3	105.9	99.3	98.9	101
Q96KP4	Cytosolic non-specific dipeptidase OS=Homo sapiens OX=9606 GN=CNDP2 PE=1 SV=2	47	17	29	17	475	52.8	5.97	64.07	17	CNDP2	83.3	84.2	76.5	76.1	113.8	111.2	107.6	116.9	113.7	116.8
Q99439	Calponin-2 OS=Homo sapiens OX=9606 GN=CNN2 PE=1 SV=4	50	12	17	10	309	33.7	7.33	33.27	12	CNN2	101.1	83.3	122.1	113	92.7	97.5	91.3	95.4	103.9	99.7
Q15417	Calponin-3 OS=Homo sapiens OX=9606 GN=CNN3 PE=1 SV=1	64	20	60	18	329	36.4	6.05	130.39	20	CNN3	89.8	79	119.1	117.4	94.3	103.7	97.7	97.2	100.7	101.2
Q9H8M5	Metal transporter CNNM2 OS=Homo sapiens OX=9606 GN=CNNM2 PE=1 SV=2	3	2	2	1	875	96.6	6.38	4.06	2	CNNM2	0	0	0	1000	0	0	0	0	0	0
Q8NE01	Metal transporter CNNM3 OS=Homo sapiens OX=9606 GN=CNNM3 PE=1 SV=1	15	7	8	6	707	76.1	6.09	22.46	7	CNNM3	116.6	124.4	117.8	112	95	90.4	89.4	85.3	80.3	88.9
Q6P4Q7	Metal transporter CNNM4 OS=Homo sapiens OX=9606 GN=CNNM4 PE=1 SV=3	5	4	5	2	775	86.6	6.07	9.5	4	CNNM4	143.1	139.4	104.7	87.9	99.1	80.5	78.5	101.3	81.8	83.7
A5YKK6	CCR4-NOT transcription complex subunit 1 OS=Homo sapiens OX=9606 GN=CNOT1 PE=1 SV=2	21	40	67	40	2376	266.8	7.11	121.4	40	CNOT1	134.4	142.3	101.6	101.4	96.3	86.5	86.5	83.1	85.1	82.9
Q9H9A5	CCR4-NOT transcription complex subunit 10 OS=Homo sapiens OX=9606 GN=CNOT10 PE=1 SV=1	15	10	19	10	744	82.3	7.78	26.16	10	CNOT10	133.8	149.6	100	112.7	74.9	73.8	95.4	90.3	77.9	91.7
Q9UKZ1	CCR4-NOT transcription complex subunit 11 OS=Homo sapiens OX=9606 GN=CNOT11 PE=1 SV=1	6	3	4	3	510	55.2	6.4	9.15	3	CNOT11	140.1	125.3	106.5	112.1	76.5	73.7	91.3	75.1	108.6	90.7
Q9NZN8	CCR4-NOT transcription complex subunit 2 OS=Homo sapiens OX=9606 GN=CNOT2 PE=1 SV=1	22	10	13	10	540	59.7	7.66	16.35	10	CNOT2	116	133.7	104.4	100.7	106.2	88.8	87.6	88.6	94.6	79.3
O75175	CCR4-NOT transcription complex subunit 3 OS=Homo sapiens OX=9606 GN=CNOT3 PE=1 SV=1	12	8	10	8	753	81.8	6.2	19.74	8	CNOT3	118.9	118.4	104.2	92.5	98.1	94.1	96.9	92.8	87.9	96.3
O95628	CCR4-NOT transcription complex subunit 4 OS=Homo sapiens OX=9606 GN=CNOT4 PE=1 SV=3	13	7	10	7	575	63.5	7.03	16.08	7	CNOT4	79.7	144.3	153.3	133.4	83.2	71.4	95.2	87	82.7	69.9
Q9ULM6	CCR4-NOT transcription complex subunit 6 OS=Homo sapiens OX=9606 GN=CNOT6 PE=1 SV=2	6	3	3	1	557	63.3	7.27	2.97	3	CNOT6	116.9	167.5	115	123	91.1	66.3	72.8	85	79.5	82.8
Q9UIV1	CCR4-NOT transcription complex subunit 7 OS=Homo sapiens OX=9606 GN=CNOT7 PE=1 SV=3	20	4	4	4	285	32.7	4.84	12.55	4	CNOT7	104.8	138.3	84.2	74.1	116.5	87.6	110.2	99.2	89.4	95.7
Q9UFF9	CCR4-NOT transcription complex subunit 8 OS=Homo sapiens OX=9606 GN=CNOT8 PE=1 SV=1	17	4	5	4	292	33.5	4.81	12.94	4	CNOT8	177.6	216	165.4	178	53.1	40.7	41	40.8	43.1	44.2
Q92600	CCR4-NOT transcription complex subunit 9 OS=Homo sapiens OX=9606 GN=CNOT9 PE=1 SV=1	25	7	10	7	299	33.6	8.03	19.96	7	CNOT9	111.2	155.1	105	109.1	101.8	83.9	86.3	81.5	74.8	91.3
P09543	2',3'-cyclic-nucleotide 3'-phosphodiesterase OS=Homo sapiens OX=9606 GN=CNP PE=1 SV=2	41	19	25	18	421	47.5	9.07	41.63	19	CNP	104.8	110.4	82.1	82.6	102.4	98.8	104.7	102.5	107.9	103.8
Q9Y2B0	Protein canopy homolog 2 OS=Homo sapiens OX=9606 GN=CNPY2 PE=1 SV=1	47	8	26	8	182	20.6	4.92	54.51	8	CNPY2	94.1	97.8	79.9	74.3	113.8	107.4	110.1	103.9	110.5	108.1
Q9BT09	Protein canopy homolog 3 OS=Homo sapiens OX=9606 GN=CNPY3 PE=1 SV=1	35	8	12	8	278	30.7	5.49	30.96	8	CNPY3	110.1	98.4	82	71.7	102	109.3	109.6	108.3	98.6	110
Q8N129	Protein canopy homolog 4 OS=Homo sapiens OX=9606 GN=CNPY4 PE=1 SV=1	23	5	7	5	248	28.3	4.64	20.36	5	CNPY4	102.2	108.8	61.9	59	114	107.3	113.2	117	110.8	105.8
Q8IWV2	Contactin-4 OS=Homo sapiens OX=9606 GN=CNTN4 PE=1 SV=1	2	2	2	2	1026	113.4	7.47	0	2	CNTN4	129.1	116.8	41.7	179.6	67.8	45.3	153.8	43.4	133	89.4
Q9BZ76	Contactin-associated protein-like 3 OS=Homo sapiens OX=9606 GN=CNTNAP3 PE=2 SV=3	5	6	9	1	1288	140.6	7.78	2.12	6	CNTNAP3	0	0	0	1000	0	0	0	0	0	0
Q7Z7A1	Centriolin OS=Homo sapiens OX=9606 GN=CNTRL PE=1 SV=2	1	2	2	2	2325	268.7	5.55	2.56	2	CNTRL	70.1	146.9	167.6	154	117	88.9	0	113.5	59.4	82.7
Q9GZY4	Cytochrome c oxidase assembly factor 1 homolog OS=Homo sapiens OX=9606 GN=COA1 PE=1 SV=1	16	2	2	2	146	16.7	8.81	2.06	2	COA1	126.3	104.7	101.8	87.4	114.2	134.3	63.9	89.7	86.1	91.5
Q9Y2R0	Cytochrome c oxidase assembly factor 3 homolog, mitochondrial OS=Homo sapiens OX=9606 GN=COA3 PE=1 SV=1	36	4	16	4	106	11.7	9.6	24.82	4	COA3	112.2	119.8	67.4	59.1	124.5	105.1	117	106.1	96.5	92.3
Q9NYJ1	Cytochrome c oxidase assembly factor 4 homolog, mitochondrial OS=Homo sapiens OX=9606 GN=COA4 PE=1 SV=2	38	3	8	3	87	10.1	6.04	9.13	3	COA4	180.2	133.7	63.8	13	80.4	111.6	125.1	90.8	91.7	109.6
Q86WW8	Cytochrome c oxidase assembly factor 5 OS=Homo sapiens OX=9606 GN=COA5 PE=1 SV=1	35	2	2	2	74	8.4	8.68	4.11	2	COA5	225.5	181.8	99	132.2	69.2	87.4	59.6	48.9	59.1	37.3
Q5JTJ3	Cytochrome c oxidase assembly factor 6 homolog OS=Homo sapiens OX=9606 GN=COA6 PE=1 SV=1	38	5	18	5	125	14.1	8.25	47.36	5	COA6	113.7	103	116.6	114.5	92.7	97.5	85.7	89.7	94.2	92.5
Q96BR5	Cytochrome c oxidase assembly factor 7 OS=Homo sapiens OX=9606 GN=COA7 PE=1 SV=2	42	8	9	8	231	25.7	6.02	16.35	8	COA7	141.1	133.8	103.1	100.6	90	85.4	82.5	80.8	91.5	91.2
Q13057	Bifunctional coenzyme A synthase OS=Homo sapiens OX=9606 GN=COASY PE=1 SV=4	19	10	11	10	564	62.3	6.99	9.09	10	COASY	76.1	89.9	130.6	135.9	111	95	90.6	98.8	85.5	86.6
O75128	Protein cordon-bleu OS=Homo sapiens OX=9606 GN=COBL PE=1 SV=2	3	3	3	3	1261	135.5	7.75	4.85	3	COBL	164.6	108.5	153.1	90.9	0	131.9	123.6	122.5	0	104.9
Q53SF7	Cordon-bleu protein-like 1 OS=Homo sapiens OX=9606 GN=COBLL1 PE=1 SV=3	7	5	15	5	1128	123.8	6.58	8.1	5	COBLL1	118	98.2	129.5	131.3	59.6	87.3	89.9	75.4	89.7	121.2
Q8WTW3	Conserved oligomeric Golgi complex subunit 1 OS=Homo sapiens OX=9606 GN=COG1 PE=1 SV=1	14	11	11	10	980	108.9	7.31	23.28	11	COG1	119.5	116.2	92.1	117.7	90.9	93.1	92.4	85.4	91.6	101
Q14746	Conserved oligomeric Golgi complex subunit 2 OS=Homo sapiens OX=9606 GN=COG2 PE=1 SV=1	11	7	9	7	738	83.2	6.62	19.66	7	COG2	115.6	127.9	91.4	105.4	85.5	108.1	80.7	93.8	91	100.5
Q96JB2	Conserved oligomeric Golgi complex subunit 3 OS=Homo sapiens OX=9606 GN=COG3 PE=1 SV=3	17	10	11	10	828	94	5.57	25.32	10	COG3	123.2	104.9	101.5	111.7	92	97.6	70.7	97.2	97.7	103.6
Q9H9E3	Conserved oligomeric Golgi complex subunit 4 OS=Homo sapiens OX=9606 GN=COG4 PE=1 SV=3	17	13	14	12	785	89	5.19	20.21	13	COG4	112.9	118.4	88.4	84.7	99.2	89.8	100.9	102.1	103.1	100.6
Q9UP83	Conserved oligomeric Golgi complex subunit 5 OS=Homo sapiens OX=9606 GN=COG5 PE=1 SV=3	17	11	13	11	839	92.7	6.6	27.67	11	COG5	96.7	99.4	86.8	87.1	101	98.4	109.4	109.2	106.4	105.6
Q9Y2V7	Conserved oligomeric Golgi complex subunit 6 OS=Homo sapiens OX=9606 GN=COG6 PE=1 SV=2	14	9	9	9	657	73.2	5.76	14.46	9	COG6	99.5	113	78.8	101.8	106.9	96.1	96.2	104	115.2	88.5
P83436	Conserved oligomeric Golgi complex subunit 7 OS=Homo sapiens OX=9606 GN=COG7 PE=1 SV=1	16	11	15	11	770	86.3	5.47	19.96	11	COG7	95.2	111.9	80.8	102.1	87.1	110	100.5	98.6	98.7	115.1
P38432	Coilin OS=Homo sapiens OX=9606 GN=COIL PE=1 SV=1	33	17	23	17	576	62.6	9.07	43.65	17	COIL	131.3	117.7	104.2	102.2	87.5	96.9	83.2	86.5	92.5	98.1
Q99715	Collagen alpha-1(XII) chain OS=Homo sapiens OX=9606 GN=COL12A1 PE=1 SV=2	2	3	5	3	3063	332.9	5.53	2.9	3	COL12A1	0	0	1000	0	0	0	0	0	0	0
Q05707	Collagen alpha-1(XIV) chain OS=Homo sapiens OX=9606 GN=COL14A1 PE=1 SV=3	2	3	3	3	1796	193.4	5.3	4.99	3	COL14A1	315.6	250.8	142.8	0	0	0	0	0	290.9	0
P39060	Collagen alpha-1(XVIII) chain OS=Homo sapiens OX=9606 GN=COL18A1 PE=1 SV=5	2	3	3	3	1754	178.1	6.01	3.87	3	COL18A1	97.7	127	79.3	58.3	141.9	110.7	98.7	78.6	88.7	119.1
P02452	Collagen alpha-1(I) chain OS=Homo sapiens OX=9606 GN=COL1A1 PE=1 SV=6	3	4	5	4	1464	138.8	5.8	3.56	4	COL1A1	0	0	0	206.6	0	205.9	120.6	196.8	0	270.2
P29400	Collagen alpha-5(IV) chain OS=Homo sapiens OX=9606 GN=COL4A5 PE=1 SV=2	1	1	2	1	1685	160.9	7.62	6.35	1	COL4A5	117.9	140.4	83.3	64.7	129.7	94.8	106.3	101.6	92.1	69.3
Q14031	Collagen alpha-6(IV) chain OS=Homo sapiens OX=9606 GN=COL4A6 PE=1 SV=3	1	1	1	1	1691	163.7	9.2	0	1	COL4A6	0	0	1000	0	0	0	0	0	0	0
A8TX70	Collagen alpha-5(VI) chain OS=Homo sapiens OX=9606 GN=COL6A5 PE=1 SV=1	2	4	4	4	2615	289.7	6.95	2.15	4	COL6A5	0	187.3	0	0	412.5	0	200.5	122.7	0	76.9
P20849	Collagen alpha-1(IX) chain OS=Homo sapiens OX=9606 GN=COL9A1 PE=1 SV=3	1	1	2	1	921	91.8	8.72	0	1	COL9A1	0	134.6	0	127.5	475.9	129.6	132.4	0	0	0
Q8NBJ5	Procollagen galactosyltransferase 1 OS=Homo sapiens OX=9606 GN=COLGALT1 PE=1 SV=1	14	9	10	9	622	71.6	7.31	15.39	9	COLGALT1	98.6	102.5	89.1	88.2	98.5	93.9	108	111.5	102.9	106.7
Q8N668	COMM domain-containing protein 1 OS=Homo sapiens OX=9606 GN=COMMD1 PE=1 SV=1	23	3	4	2	190	21.2	6.2	7.4	3	COMMD1	91.5	63.7	86.8	86.6	78.7	109.8	113.6	119	112.7	137.6
Q9Y6G5	COMM domain-containing protein 10 OS=Homo sapiens OX=9606 GN=COMMD10 PE=1 SV=1	13	3	4	3	202	23	6.54	4.3	3	COMMD10	92.5	107.8	85.7	81.3	153.9	110.1	63.1	103.1	102.5	99.9
Q86X83	COMM domain-containing protein 2 OS=Homo sapiens OX=9606 GN=COMMD2 PE=1 SV=2	8	2	3	2	199	22.7	6.73	4.29	2	COMMD2	89.5	120.2	76.3	104.8	120.8	83.2	92.1	88.7	107.9	116.5
Q9UBI1	COMM domain-containing protein 3 OS=Homo sapiens OX=9606 GN=COMMD3 PE=1 SV=1	43	7	7	7	195	22.1	5.99	16.92	7	COMMD3	97.7	87.9	101.2	94.9	97.9	105.6	99.1	109.4	100.3	105.9
Q9H0A8	COMM domain-containing protein 4 OS=Homo sapiens OX=9606 GN=COMMD4 PE=1 SV=1	24	4	4	4	199	21.8	7.31	10.27	4	COMMD4	116.3	125.3	67.3	84	86.3	105	90.5	100.7	120.2	104.5
Q9GZQ3	COMM domain-containing protein 5 OS=Homo sapiens OX=9606 GN=COMMD5 PE=1 SV=1	14	3	3	3	224	24.7	7.02	7.41	3	COMMD5	117	185.5	72.2	70.3	86.8	86.6	0	114.8	178.2	88.6
Q7Z4G1	COMM domain-containing protein 6 OS=Homo sapiens OX=9606 GN=COMMD6 PE=1 SV=1	49	4	8	4	85	9.6	6	14.64	4	COMMD6	99.7	90.6	79.9	71.5	98.3	103.9	112.3	116.7	113.2	113.9
Q86VX2	COMM domain-containing protein 7 OS=Homo sapiens OX=9606 GN=COMMD7 PE=1 SV=2	9	2	2	2	200	22.5	5.92	0	2	COMMD7	94.1	88.1	79.8	92.5	112.1	99.9	115.6	110	99.3	108.7
Q9NX08	COMM domain-containing protein 8 OS=Homo sapiens OX=9606 GN=COMMD8 PE=1 SV=1	32	6	12	5	183	21.1	5.43	8.34	6	COMMD8	122.7	65.5	95	91.3	97.7	110.8	105.9	113.4	78.2	119.4
Q9P000	COMM domain-containing protein 9 OS=Homo sapiens OX=9606 GN=COMMD9 PE=1 SV=2	54	8	13	8	198	21.8	5.88	19.49	8	COMMD9	104.2	106.5	84.2	86.1	99.4	113.1	99.9	110	103.2	93.4
P21964	Catechol O-methyltransferase OS=Homo sapiens OX=9606 GN=COMT PE=1 SV=2	56	13	17	13	271	30	5.47	42.41	13	COMT	86.4	90.3	67.7	62.2	130.6	108.9	119.5	115.5	112	106.9
Q86VU5	Catechol O-methyltransferase domain-containing protein 1 OS=Homo sapiens OX=9606 GN=COMTD1 PE=1 SV=1	23	4	5	4	262	28.8	8.38	9.58	4	COMTD1	74.9	123.3	69	55.9	137.7	116.1	131.4	93.5	101.4	96.9
Q8NHY2	E3 ubiquitin-protein ligase COP1 OS=Homo sapiens OX=9606 GN=COP1 PE=1 SV=1	7	5	5	5	731	80.4	6.84	5.28	5	COP1	252.4	94.6	223.8	169.6	0	112.1	0	65	82.4	0
P53621	Coatomer subunit alpha OS=Homo sapiens OX=9606 GN=COPA PE=1 SV=2	49	55	94	55	1224	138.3	7.66	187.25	55	COPA	92.7	102.5	88.4	93.8	105.2	101.5	102.9	105.9	105.3	101.8
P53618	Coatomer subunit beta OS=Homo sapiens OX=9606 GN=COPB1 PE=1 SV=3	37	34	56	34	953	107.1	6.05	119.78	34	COPB1	92.9	101.4	87.9	95.6	97.2	102.6	106.6	107.2	104.4	104.2
P35606	Coatomer subunit beta' OS=Homo sapiens OX=9606 GN=COPB2 PE=1 SV=2	40	36	59	36	906	102.4	5.27	103.89	36	COPB2	98.4	102.4	92.9	98.4	95.2	104.2	98.1	106.5	103.7	100.1
O14579	Coatomer subunit epsilon OS=Homo sapiens OX=9606 GN=COPE PE=1 SV=3	58	17	25	17	308	34.5	5.12	43.54	17	COPE	96.1	97.5	87.4	86.3	119.4	100.2	113	105.1	94.4	100.7
Q9Y678	Coatomer subunit gamma-1 OS=Homo sapiens OX=9606 GN=COPG1 PE=1 SV=1	40	32	62	27	874	97.7	5.47	99.51	32	COPG1	85.6	94.7	83.5	90.9	107.4	101.7	107.5	107.9	114	106.7
Q9UBF2	Coatomer subunit gamma-2 OS=Homo sapiens OX=9606 GN=COPG2 PE=1 SV=1	33	24	49	19	871	97.6	5.81	70.29	24	COPG2	92.9	98.8	68.3	85.6	99.7	104.5	112.7	109.1	113.3	115.1
Q9NQ92	Coordinator of PRMT5 and differentiation stimulator OS=Homo sapiens OX=9606 GN=COPRS PE=1 SV=3	15	2	2	2	184	20.1	4.18	4.14	2	COPRS	69.7	61.5	95.2	117	121.5	100.3	106.3	105.4	113.2	110
P61201	COP9 signalosome complex subunit 2 OS=Homo sapiens OX=9606 GN=COPS2 PE=1 SV=1	35	13	34	13	443	51.6	5.53	42.63	13	COPS2	85.7	81.6	114.4	121.5	91.1	100.3	101.8	101.5	100.5	101.6
Q9UNS2	COP9 signalosome complex subunit 3 OS=Homo sapiens OX=9606 GN=COPS3 PE=1 SV=3	43	14	26	14	423	47.8	6.65	57.18	14	COPS3	93.7	91.1	95	99	100.8	104.1	103.5	105.1	101.9	105.7
Q9BT78	COP9 signalosome complex subunit 4 OS=Homo sapiens OX=9606 GN=COPS4 PE=1 SV=1	62	20	28	20	406	46.2	5.83	63.55	20	COPS4	85.6	93.7	102.6	109.4	97.4	101.3	100.3	98.9	109.3	101.3
Q92905	COP9 signalosome complex subunit 5 OS=Homo sapiens OX=9606 GN=COPS5 PE=1 SV=4	35	11	23	11	334	37.6	6.54	37.9	11	COPS5	85.3	96.5	97.4	94.5	119.8	101	107.1	102.1	95.3	101.1
Q7L5N1	COP9 signalosome complex subunit 6 OS=Homo sapiens OX=9606 GN=COPS6 PE=1 SV=1	40	9	14	9	327	36.1	5.73	31.47	9	COPS6	89.6	98.4	92.6	110.7	94.5	103.9	101.6	100.3	109.3	99.2
Q9UBW8	COP9 signalosome complex subunit 7a OS=Homo sapiens OX=9606 GN=COPS7A PE=1 SV=1	23	6	7	6	275	30.3	8.22	12.71	6	COPS7A	90.1	103.9	63.4	78.4	93.3	117.6	99.6	119.5	111.8	122.4
Q9H9Q2	COP9 signalosome complex subunit 7b OS=Homo sapiens OX=9606 GN=COPS7B PE=1 SV=1	25	7	13	7	264	29.6	6.15	31.01	7	COPS7B	88.5	98.4	113.2	116	98.3	103.7	108.3	98	90.8	84.8
Q99627	COP9 signalosome complex subunit 8 OS=Homo sapiens OX=9606 GN=COPS8 PE=1 SV=1	38	6	14	6	209	23.2	5.38	31.26	6	COPS8	89.4	94.9	94.2	84.7	122.9	99	120.5	105.5	94	95.1
Q8WXC6	COP9 signalosome complex subunit 9 OS=Homo sapiens OX=9606 GN=COPS9 PE=1 SV=3	35	1	7	1	57	6.2	3.83	23.74	1	COPS9	27.9	74.8	100.9	79.2	165.8	123.8	107.9	103.3	161.5	55
P61923	Coatomer subunit zeta-1 OS=Homo sapiens OX=9606 GN=COPZ1 PE=1 SV=1	38	6	9	6	177	20.2	4.81	20.17	6	COPZ1	90.4	88.1	79.7	82.7	103.4	111.6	112.4	109.2	111.4	111
Q9NZJ6	Ubiquinone biosynthesis O-methyltransferase, mitochondrial OS=Homo sapiens OX=9606 GN=COQ3 PE=1 SV=3	12	3	3	3	369	41	7.42	11.38	3	COQ3	82.1	100	50.8	70.2	156.7	135.3	99.9	114	109.9	81.1
Q5HYK3	2-methoxy-6-polyprenyl-1,4-benzoquinol methylase, mitochondrial OS=Homo sapiens OX=9606 GN=COQ5 PE=1 SV=2	28	7	8	7	327	37.1	6.95	15	7	COQ5	80.8	97.9	77.2	69.7	136.3	113.6	93.7	110.3	109.8	110.7
Q9Y2Z9	Ubiquinone biosynthesis monooxygenase COQ6, mitochondrial OS=Homo sapiens OX=9606 GN=COQ6 PE=1 SV=2	12	5	6	5	468	50.8	7.3	13.41	5	COQ6	77	87.1	74.6	74.1	133.9	111.5	135.5	108.8	96.2	101.1
Q99807	5-demethoxyubiquinone hydroxylase, mitochondrial OS=Homo sapiens OX=9606 GN=COQ7 PE=1 SV=3	29	7	16	7	217	24.3	8.59	15.24	7	COQ7	87.3	91.8	69.3	60.3	134	99.3	103.1	115.7	125.5	113.7
Q8NI60	Atypical kinase COQ8A, mitochondrial OS=Homo sapiens OX=9606 GN=COQ8A PE=1 SV=1	22	12	22	12	647	71.9	6.99	42.68	12	COQ8A	116.8	130.8	130.9	140	81.2	79.3	76.5	79.5	83.4	81.6
Q96D53	Atypical kinase COQ8B, mitochondrial OS=Homo sapiens OX=9606 GN=COQ8B PE=1 SV=2	5	3	3	3	544	60	7.23	5.1	3	COQ8B	103.6	116.7	36.7	79.5	173.8	50.6	91.6	118.7	150.4	78.4
O75208	Ubiquinone biosynthesis protein COQ9, mitochondrial OS=Homo sapiens OX=9606 GN=COQ9 PE=1 SV=1	14	5	7	5	318	35.5	5.94	5.85	5	COQ9	117.2	112.1	90.3	64.7	117	81.4	118.3	115.4	79	104.6
P31146	Coronin-1A OS=Homo sapiens OX=9606 GN=CORO1A PE=1 SV=4	20	8	10	6	461	51	6.68	9.86	8	CORO1A	83.3	117	88.4	101	101.7	103.6	109.8	108.1	91.6	95.6
Q9BR76	Coronin-1B OS=Homo sapiens OX=9606 GN=CORO1B PE=1 SV=1	22	9	22	8	489	54.2	5.88	23.65	9	CORO1B	92.2	86.4	83.2	83.6	104	107.9	105.7	109.4	113.4	114.3
Q9ULV4	Coronin-1C OS=Homo sapiens OX=9606 GN=CORO1C PE=1 SV=1	49	20	41	19	474	53.2	7.08	102.59	20	CORO1C	91.6	87.2	110.2	102.2	96	104.1	98.8	104	100.7	105.2
P57737	Coronin-7 OS=Homo sapiens OX=9606 GN=CORO7 PE=1 SV=2	32	23	32	23	925	100.5	5.8	63.53	23	CORO7	80.9	85.4	75.7	74.9	120.2	108.6	113.5	115.2	109.7	115.9
Q14019	Coactosin-like protein OS=Homo sapiens OX=9606 GN=COTL1 PE=1 SV=3	52	7	25	7	142	15.9	5.67	33.75	7	COTL1	79.4	76.8	88.6	80	118.5	112.1	114.8	112.7	106.3	110.8
Q96I36	Cytochrome c oxidase assembly protein COX14 OS=Homo sapiens OX=9606 GN=COX14 PE=1 SV=1	12	1	1	1	57	6.6	9.55	0	1	COX14	160.9	140.3	84.2	78.8	83.8	82.2	73.8	85.4	100.1	110.5
Q14061	Cytochrome c oxidase copper chaperone OS=Homo sapiens OX=9606 GN=COX17 PE=1 SV=2	32	2	2	2	63	6.9	7.24	1.82	2	COX17	108.7	89.1	82.1	94.4	83.6	122.8	103.1	98.7	121.7	95.8
Q49B96	Cytochrome c oxidase assembly protein COX19 OS=Homo sapiens OX=9606 GN=COX19 PE=1 SV=1	32	3	3	3	90	10.4	8.72	5.66	3	COX19	98.3	75.8	98.2	90.7	97.1	117.9	112.2	104.6	86.3	118.8
Q5RI15	Cytochrome c oxidase assembly protein COX20, mitochondrial OS=Homo sapiens OX=9606 GN=COX20 PE=1 SV=2	11	2	2	2	118	13.3	8.76	2.9	2	COX20	102.7	99.4	112.6	116.6	99.7	106.7	100.8	83.4	101.8	76.3
P13073	Cytochrome c oxidase subunit 4 isoform 1, mitochondrial OS=Homo sapiens OX=9606 GN=COX4I1 PE=1 SV=1	42	9	28	9	169	19.6	9.51	38.6	9	COX4I1	108.7	113.2	102.4	95.6	97.4	94	99.4	98.2	94.4	96.6
P20674	Cytochrome c oxidase subunit 5A, mitochondrial OS=Homo sapiens OX=9606 GN=COX5A PE=1 SV=2	36	5	13	5	150	16.8	6.79	17.09	5	COX5A	98.2	99.8	99.2	89	110.4	102.8	96.9	104.6	98.8	100.3
P10606	Cytochrome c oxidase subunit 5B, mitochondrial OS=Homo sapiens OX=9606 GN=COX5B PE=1 SV=2	51	8	18	8	129	13.7	8.81	34.28	8	COX5B	94	89.4	83.7	79.1	109.5	108.3	113.3	110.9	102	109.8
P14854	Cytochrome c oxidase subunit 6B1 OS=Homo sapiens OX=9606 GN=COX6B1 PE=1 SV=2	76	8	14	8	86	10.2	7.05	33.77	8	COX6B1	97.6	104	83.9	78.9	121.3	98.4	112.3	99.5	102.6	101.4
P09669	Cytochrome c oxidase subunit 6C OS=Homo sapiens OX=9606 GN=COX6C PE=1 SV=2	49	5	9	5	75	8.8	10.39	11.59	5	COX6C	110	97.9	104.4	95.4	87.4	102.9	100.7	96.4	103.3	101.6
P14406	Cytochrome c oxidase subunit 7A2, mitochondrial OS=Homo sapiens OX=9606 GN=COX7A2 PE=1 SV=1	16	1	6	1	83	9.4	9.76	15.61	1	COX7A2	87.3	87.3	101.4	95.9	93.8	105.3	100.5	113.6	104.5	110.6
O14548	Cytochrome c oxidase subunit 7A-related protein, mitochondrial OS=Homo sapiens OX=9606 GN=COX7A2L PE=1 SV=2	20	2	2	2	114	12.6	9.42	5.56	2	COX7A2L	107.1	100.8	105.2	92	86.4	98.2	100.6	102	101.6	106
P24311	Cytochrome c oxidase subunit 7B, mitochondrial OS=Homo sapiens OX=9606 GN=COX7B PE=1 SV=2	9	1	1	1	80	9.2	10.27	2.42	1	COX7B	130.6	107	112.1	100.1	73.3	97.1	92.3	100	98.1	89.2
P15954	Cytochrome c oxidase subunit 7C, mitochondrial OS=Homo sapiens OX=9606 GN=COX7C PE=1 SV=1	38	3	8	3	63	7.2	10.27	12.87	3	COX7C	114.1	90.1	102.5	96.7	88.4	105.5	96.9	97.5	103.7	104.7
P10176	Cytochrome c oxidase subunit 8A, mitochondrial OS=Homo sapiens OX=9606 GN=COX8A PE=1 SV=2	13	1	3	1	69	7.6	10.24	4.57	1	COX8A	106.3	95.2	101.8	91.7	89.7	119.9	93.8	96.9	108.5	96.3
O75976	Carboxypeptidase D OS=Homo sapiens OX=9606 GN=CPD PE=1 SV=2	15	18	26	18	1380	152.8	6.05	37.86	18	CPD	83.8	82.2	80.3	64.5	130.8	114.4	131.8	106.8	96.4	108.9
Q17RY0	Cytoplasmic polyadenylation element-binding protein 4 OS=Homo sapiens OX=9606 GN=CPEB4 PE=1 SV=1	4	2	2	2	729	80.1	7.18	2.04	2	CPEB4	0	0	0	467.2	0	0	0	532.8	0	0
Q99829	Copine-1 OS=Homo sapiens OX=9606 GN=CPNE1 PE=1 SV=1	20	13	18	13	537	59	5.83	32.27	13	CPNE1	88.3	83	74.6	72.2	107.8	118	100.3	129.6	114.9	111.3
Q96FN4	Copine-2 OS=Homo sapiens OX=9606 GN=CPNE2 PE=1 SV=3	7	3	4	2	548	61.2	6.07	9.67	3	CPNE2	78.6	113.1	58	77.7	112.6	102.1	126.9	119.9	113.7	97.3
O75131	Copine-3 OS=Homo sapiens OX=9606 GN=CPNE3 PE=1 SV=1	41	19	27	18	537	60.1	5.85	65.97	19	CPNE3	84.8	87.1	77	79.2	102.5	118.3	103.7	118.8	119.7	108.8
O95741	Copine-6 OS=Homo sapiens OX=9606 GN=CPNE6 PE=1 SV=3	5	2	2	1	557	62	5.52	2.15	2	CPNE6	0	154.9	82.3	82.2	380.2	0	182.8	0	0	117.6
Q86YQ8	Copine-8 OS=Homo sapiens OX=9606 GN=CPNE8 PE=1 SV=2	14	6	6	5	564	63.1	5.96	9.94	6	CPNE8	122	111.3	101.3	134	53	132.7	84.5	103.4	73.6	84.4
P36551	Oxygen-dependent coproporphyrinogen-III oxidase, mitochondrial OS=Homo sapiens OX=9606 GN=CPOX PE=1 SV=3	40	18	33	18	454	50.1	8.25	72.02	18	CPOX	112.6	102.1	100.5	100.9	98.9	100	89.5	96.4	98.7	100.3
P31327	Carbamoyl-phosphate synthase [ammonia], mitochondrial OS=Homo sapiens OX=9606 GN=CPS1 PE=1 SV=2	5	8	9	5	1500	164.8	6.74	14.53	8	CPS1	133.3	54.9	96.8	52.7	130.1	86.2	77.4	179.6	124.6	64.5
Q10570	Cleavage and polyadenylation specificity factor subunit 1 OS=Homo sapiens OX=9606 GN=CPSF1 PE=1 SV=2	24	32	47	31	1443	160.8	6.4	86.24	32	CPSF1	92.9	107.7	88.3	93.1	115.9	97.7	105.4	99.4	103.9	95.8
Q9P2I0	Cleavage and polyadenylation specificity factor subunit 2 OS=Homo sapiens OX=9606 GN=CPSF2 PE=1 SV=2	27	18	20	18	782	88.4	5.11	37.71	18	CPSF2	106	96.7	71.1	78.3	106.6	108	104	110	105.9	113.4
Q9UKF6	Cleavage and polyadenylation specificity factor subunit 3 OS=Homo sapiens OX=9606 GN=CPSF3 PE=1 SV=1	26	15	24	15	684	77.4	5.6	38.7	15	CPSF3	109.2	115.7	76.2	80.6	100.7	102.1	99.7	109.6	102.7	103.6
O95639	Cleavage and polyadenylation specificity factor subunit 4 OS=Homo sapiens OX=9606 GN=CPSF4 PE=1 SV=1	25	6	8	6	269	30.2	8.31	18.99	6	CPSF4	108.6	116.5	95.3	98.6	101.1	95	92.1	92.7	100.9	99.2
Q16630	Cleavage and polyadenylation specificity factor subunit 6 OS=Homo sapiens OX=9606 GN=CPSF6 PE=1 SV=2	36	20	44	19	551	59.2	7.15	81.33	20	CPSF6	73.4	78.7	114.2	122.8	101.2	102.1	99.3	104.4	103.4	100.5
Q8N684	Cleavage and polyadenylation specificity factor subunit 7 OS=Homo sapiens OX=9606 GN=CPSF7 PE=1 SV=1	35	14	34	13	471	52	8	49.5	14	CPSF7	115.1	110.9	97.7	102.9	83.4	95.6	97.9	99.8	93.3	103.3
P50416	Carnitine O-palmitoyltransferase 1, liver isoform OS=Homo sapiens OX=9606 GN=CPT1A PE=1 SV=2	9	6	9	6	773	88.3	8.65	17.35	6	CPT1A	148.4	76.2	55.2	43.3	164.2	110.8	85.2	112.9	91.9	111.9
P23786	Carnitine O-palmitoyltransferase 2, mitochondrial OS=Homo sapiens OX=9606 GN=CPT2 PE=1 SV=2	30	17	33	17	658	73.7	8.18	42.12	17	CPT2	110.2	113.8	76.8	76	104.4	103.7	103.9	106.7	99.6	104.9
Q9H3G5	Probable serine carboxypeptidase CPVL OS=Homo sapiens OX=9606 GN=CPVL PE=1 SV=2	17	7	10	7	476	54.1	5.62	24.13	7	CPVL	102.1	113.5	73.9	76.7	119.4	103.2	121.9	97.4	102	90
P29373	Cellular retinoic acid-binding protein 2 OS=Homo sapiens OX=9606 GN=CRABP2 PE=1 SV=2	11	2	3	2	138	15.7	5.4	3.51	2	CRABP2	84.4	62.6	90.7	97	117.1	109.7	102	104.7	105.5	126.4
Q6ZU35	Capping protein-inhibiting regulator of actin dynamics OS=Homo sapiens OX=9606 GN=CRACD PE=1 SV=3	4	4	5	4	1233	136.7	5.6	3.55	4	CRACD	0	0	0	0	551.3	448.7	0	0	0	0
Q9BSW2	EF-hand calcium-binding domain-containing protein 4B OS=Homo sapiens OX=9606 GN=CRACR2A PE=1 SV=2	9	4	8	4	731	83.1	5.24	15.18	4	CRACR2A	0	0	1000	0	0	0	0	0	0	0
P78560	Death domain-containing protein CRADD OS=Homo sapiens OX=9606 GN=CRADD PE=1 SV=1	20	3	3	3	199	22.7	6.8	8.93	3	CRADD	67.7	80	109.3	92.6	162	100.6	92	117	80.1	98.7
P43155	Carnitine O-acetyltransferase OS=Homo sapiens OX=9606 GN=CRAT PE=1 SV=5	6	4	4	4	626	70.8	8.44	4.43	4	CRAT	116	121.2	70.5	69.7	79	112.8	106.9	102.1	115	106.9
Q96SW2	Protein cereblon OS=Homo sapiens OX=9606 GN=CRBN PE=1 SV=1	8	4	6	4	442	50.5	5.63	2.97	4	CRBN	100.8	108.8	88	95.1	114.1	93.1	103.3	93.5	106.1	97.2
O75575	DNA-directed RNA polymerase III subunit RPC9 OS=Homo sapiens OX=9606 GN=CRCP PE=1 SV=1	15	2	2	2	148	16.9	5.39	2.08	2	CRCP	102.6	112.1	103.2	100.2	87.4	97.2	106.1	107.9	96.9	86.4
P16220	Cyclic AMP-responsive element-binding protein 1 OS=Homo sapiens OX=9606 GN=CREB1 PE=1 SV=3	11	4	5	4	327	35.1	5.27	10.77	4	CREB1	114.2	110.9	107.5	107.2	90.2	92.8	97.8	89.6	96.1	93.7
Q92793	CREB-binding protein OS=Homo sapiens OX=9606 GN=CREBBP PE=1 SV=3	11	23	31	15	2442	265.2	8.53	52.01	23	CREBBP	114.7	109.6	147.3	156.5	81.9	85.1	77.6	71.6	75	80.7
Q6UXH1	Protein disulfide isomerase CRELD2 OS=Homo sapiens OX=9606 GN=CRELD2 PE=1 SV=1	26	6	14	6	353	38.2	4.59	37.8	6	CRELD2	104	100.2	92.4	94.3	95.8	103.3	100	99.8	95.6	114.5
P52943	Cysteine-rich protein 2 OS=Homo sapiens OX=9606 GN=CRIP2 PE=1 SV=1	11	2	2	2	208	22.5	8.72	2.89	2	CRIP2	90.3	137.4	87.6	84.5	98	97.9	105.3	115.5	74.7	108.8
Q9P021	Cysteine-rich PDZ-binding protein OS=Homo sapiens OX=9606 GN=CRIPT PE=1 SV=1	25	2	2	2	101	11.2	9.47	5.63	2	CRIPT	116.8	172.5	118.6	146.4	78	71.8	58.9	74.9	79.5	82.5
P46108	Adapter molecule crk OS=Homo sapiens OX=9606 GN=CRK PE=1 SV=2	38	11	13	11	304	33.8	5.55	31.45	11	CRK	114.3	102.5	90.7	82.7	113.7	92.6	99.4	111	93.4	99.7
P46109	Crk-like protein OS=Homo sapiens OX=9606 GN=CRKL PE=1 SV=1	53	13	38	13	303	33.8	6.74	88.65	13	CRKL	102.9	100.1	135.9	127.2	96.7	88.3	87.3	92.3	82.1	87.2
Q8IUI8	Cytokine receptor-like factor 3 OS=Homo sapiens OX=9606 GN=CRLF3 PE=1 SV=2	27	11	18	11	442	49.7	5.14	47	11	CRLF3	85.4	96.5	98	110.8	120.4	92.6	105.8	100.8	98.2	91.6
Q9BZJ0	Crooked neck-like protein 1 OS=Homo sapiens OX=9606 GN=CRNKL1 PE=1 SV=4	23	18	21	18	848	100.4	8	33.12	18	CRNKL1	128.5	119.2	145.6	153.6	72.5	79.2	70.5	77.2	76.7	77
Q9UKG9	Peroxisomal carnitine O-octanoyltransferase OS=Homo sapiens OX=9606 GN=CROT PE=1 SV=2	4	2	2	2	612	70.1	7.08	3.85	2	CROT	119.7	118.7	107.1	131.6	95.3	89.9	81.6	100.7	75.3	79.9
O75718	Cartilage-associated protein OS=Homo sapiens OX=9606 GN=CRTAP PE=1 SV=1	24	10	16	10	401	46.5	5.73	30.25	10	CRTAP	105	114.1	81	81.6	94.5	102.8	97	96.6	124	103.5
Q6UUV9	CREB-regulated transcription coactivator 1 OS=Homo sapiens OX=9606 GN=CRTC1 PE=1 SV=2	4	2	2	2	634	67.3	6.05	2.21	2	CRTC1	99.4	112.2	132.5	115.4	83.3	67.6	115.6	114.6	73	86.3
Q6UUV7	CREB-regulated transcription coactivator 3 OS=Homo sapiens OX=9606 GN=CRTC3 PE=1 SV=2	6	3	3	3	619	66.9	6.84	3.4	3	CRTC3	138.3	112.5	122.8	154.9	87	107	90.4	47.1	70.3	69.8
Q16526	Cryptochrome-1 OS=Homo sapiens OX=9606 GN=CRY1 PE=1 SV=1	2	1	1	1	586	66.4	8	0	1	CRY1	437.5	0	562.5	0	0	0	0	0	0	0
P53672	Beta-crystallin A2 OS=Homo sapiens OX=9606 GN=CRYBA2 PE=1 SV=3	9	1	1	1	197	22.1	6.38	2.07	1	CRYBA2	0	0	0	0	0	0	582	0	0	418
Q8N1P7	Beta/gamma crystallin domain-containing protein 2 OS=Homo sapiens OX=9606 GN=CRYBG2 PE=2 SV=2	1	1	1	1	1661	177.8	6.05	2.22	1	CRYBG2	155.6	0	162.4	141.6	0	0	0	197.3	189.4	153.7
Q68DQ2	Very large A-kinase anchor protein OS=Homo sapiens OX=9606 GN=CRYBG3 PE=1 SV=3	4	8	11	8	2970	330.4	5.2	9.7	8	CRYBG3	113.4	86.8	92.9	122.1	63.2	114.7	107.3	82.8	105.9	110.9
P07320	Gamma-crystallin D OS=Homo sapiens OX=9606 GN=CRYGD PE=1 SV=3	27	3	5	3	174	20.7	7.4	13.5	3	CRYGD	72.5	74.4	88.1	83.8	143.7	111.7	134	117	84.4	90.5
Q08257	Quinone oxidoreductase OS=Homo sapiens OX=9606 GN=CRYZ PE=1 SV=1	45	14	15	14	329	35.2	8.44	38.42	14	CRYZ	83.8	93.8	75.7	72.1	127	107.2	120.4	110.6	102.1	107.3
O95825	Quinone oxidoreductase-like protein 1 OS=Homo sapiens OX=9606 GN=CRYZL1 PE=1 SV=2	43	12	15	12	349	38.7	5.78	36.31	12	CRYZL1	100.7	99.3	82.4	86.3	103.2	104.2	96.1	103	110.6	114.2
O75390	Citrate synthase, mitochondrial OS=Homo sapiens OX=9606 GN=CS PE=1 SV=2	29	14	41	14	466	51.7	8.32	68.53	14	CS	95.6	95.7	90.8	82.1	116	98	110.9	102.7	103.9	104.2
O75534	Cold shock domain-containing protein E1 OS=Homo sapiens OX=9606 GN=CSDE1 PE=1 SV=2	53	44	89	44	798	88.8	6.25	195.95	44	CSDE1	107.4	98.7	130.3	134.8	84.1	82.4	80	97.8	90.8	93.6
P55060	Exportin-2 OS=Homo sapiens OX=9606 GN=CSE1L PE=1 SV=3	33	31	89	31	971	110.3	5.77	181.16	31	CSE1L	91.1	93.1	91.6	96.4	101	106.7	104.3	102.7	108.3	104.7
P41240	Tyrosine-protein kinase CSK OS=Homo sapiens OX=9606 GN=CSK PE=1 SV=1	42	17	18	16	450	50.7	7.06	29.77	17	CSK	101.9	120.5	94.6	98.7	92.2	97	95.7	98.9	100.2	100.3
Q96PZ7	CUB and sushi domain-containing protein 1 OS=Homo sapiens OX=9606 GN=CSMD1 PE=1 SV=3	1	3	4	3	3564	388.5	6.02	0	3	CSMD1	48.7	137.4	58.8	0	216.5	98.1	141.8	107.8	123.1	67.8
P48729	Casein kinase I isoform alpha OS=Homo sapiens OX=9606 GN=CSNK1A1 PE=1 SV=2	18	5	9	5	337	38.9	9.57	19.29	5	CSNK1A1	110.9	123.1	136	145.3	80.6	83.7	73.5	84.9	82.9	78.9
P48730	Casein kinase I isoform delta OS=Homo sapiens OX=9606 GN=CSNK1D PE=1 SV=2	6	2	2	1	415	47.3	9.74	4.81	2	CSNK1D	272.5	366.1	216.7	144.6	0	0	0	0	0	0
P49674	Casein kinase I isoform epsilon OS=Homo sapiens OX=9606 GN=CSNK1E PE=1 SV=1	9	3	4	2	416	47.3	9.66	6.49	3	CSNK1E	149.5	182.9	156.6	151.5	80.3	68.9	19.8	71	79.8	39.8
Q8NCQ2	Uncharacterized protein CSNK1G2-AS1 OS=Homo sapiens OX=9606 GN=CSNK1G2-AS1 PE=2 SV=2	9	1	1	1	148	16.1	11.82	2.28	1	CSNK1G2-AS1	68.9	76.4	130.8	173.6	106.6	116.3	73.3	78	75.4	100.6
Q9Y6M4	Casein kinase I isoform gamma-3 OS=Homo sapiens OX=9606 GN=CSNK1G3 PE=1 SV=2	12	4	6	4	447	51.4	9.22	10.12	4	CSNK1G3	112.4	111.6	121.9	130.4	100.4	85.9	78.2	77.9	98.3	83
P68400	Casein kinase II subunit alpha OS=Homo sapiens OX=9606 GN=CSNK2A1 PE=1 SV=1	46	14	25	12	391	45.1	7.74	52.34	14	CSNK2A1	97.6	97.3	126.9	123.6	99.1	93.3	89.8	91.2	88.1	93.2
P19784	Casein kinase II subunit alpha' OS=Homo sapiens OX=9606 GN=CSNK2A2 PE=1 SV=1	45	13	19	11	350	41.2	8.56	45.8	13	CSNK2A2	93.8	101.3	101.2	108.8	103.2	94.4	102.3	100.1	98.5	96.4
P67870	Casein kinase II subunit beta OS=Homo sapiens OX=9606 GN=CSNK2B PE=1 SV=1	29	6	9	6	215	24.9	5.55	20.5	6	CSNK2B	98.6	93.6	107.3	100	99.3	93.7	102.1	103.1	99	103.5
Q96S65	Cysteine/serine-rich nuclear protein 1 OS=Homo sapiens OX=9606 GN=CSRNP1 PE=1 SV=2	2	1	1	1	589	63.5	4.73	0	1	CSRNP1	0	0	0	175.2	370.8	0	308.5	0	0	145.5
Q16527	Cysteine and glycine-rich protein 2 OS=Homo sapiens OX=9606 GN=CSRP2 PE=1 SV=3	54	10	24	10	193	20.9	8.62	63.29	10	CSRP2	101.7	97.3	115.5	108.3	96	96	95.6	94.1	94.4	101.1
P01034	Cystatin-C OS=Homo sapiens OX=9606 GN=CST3 PE=1 SV=1	25	3	3	3	146	15.8	8.75	4.94	3	CST3	112.6	140.6	113.9	98	82.6	69.5	99.9	94.3	93.5	95
P04080	Cystatin-B OS=Homo sapiens OX=9606 GN=CSTB PE=1 SV=2	59	5	37	5	98	11.1	7.56	92.79	5	CSTB	74.8	74.8	80.3	80.5	114.1	113	118.9	119	109.9	114.7
Q05048	Cleavage stimulation factor subunit 1 OS=Homo sapiens OX=9606 GN=CSTF1 PE=1 SV=1	40	13	18	13	431	48.3	6.58	45.5	13	CSTF1	99.2	124.3	101.7	101.4	110.3	90.6	99.3	98.3	88	86.9
P33240	Cleavage stimulation factor subunit 2 OS=Homo sapiens OX=9606 GN=CSTF2 PE=1 SV=1	35	16	28	9	577	60.9	6.83	56.83	16	CSTF2	95	109	91.4	93.1	119.9	97.7	100.9	99.1	95.7	98.2
Q9H0L4	Cleavage stimulation factor subunit 2 tau variant OS=Homo sapiens OX=9606 GN=CSTF2T PE=1 SV=1	24	11	20	4	616	64.4	7.25	47.02	11	CSTF2T	187.4	215.4	80.2	66.7	94.4	76.3	69.5	78	57.4	74.7
Q12996	Cleavage stimulation factor subunit 3 OS=Homo sapiens OX=9606 GN=CSTF3 PE=1 SV=1	28	19	27	19	717	82.9	8.12	56.09	19	CSTF3	107.5	120	80.8	87.4	109	97.8	104.9	97.6	99.3	95.7
Q96RT6	cTAGE family member 2 OS=Homo sapiens OX=9606 GN=CTAGE1 PE=1 SV=2	9	8	11	2	745	85.2	6.16	10.77	8	CTAGE1	104.8	107.6	49.8	47	125.8	106.8	130.6	100	126.7	101.1
Q13363	C-terminal-binding protein 1 OS=Homo sapiens OX=9606 GN=CTBP1 PE=1 SV=2	36	12	24	9	440	47.5	6.77	48.53	12	CTBP1	78.2	110	66.9	69.8	139.8	103.5	119.8	117.8	96.4	97.8
P56545	C-terminal-binding protein 2 OS=Homo sapiens OX=9606 GN=CTBP2 PE=1 SV=1	28	12	17	9	445	48.9	6.95	37.64	12	CTBP2	106.2	111.4	88.5	89.1	110.5	94.8	102.9	98.1	96.7	101.8
P49711	Transcriptional repressor CTCF OS=Homo sapiens OX=9606 GN=CTCF PE=1 SV=1	37	19	22	19	727	82.7	6.96	63.45	19	CTCF	122.6	128.3	127.3	107.5	92.6	87.3	85.1	79.2	86.2	83.8
O95476	CTD nuclear envelope phosphatase 1 OS=Homo sapiens OX=9606 GN=CTDNEP1 PE=1 SV=2	2	1	1	1	244	28.4	9.76	1.88	1	CTDNEP1	105	180.1	73	100	122.1	97.5	72.9	67.3	101.6	80.6
Q9Y5B0	RNA polymerase II subunit A C-terminal domain phosphatase OS=Homo sapiens OX=9606 GN=CTDP1 PE=1 SV=3	13	11	18	11	961	104.3	5.27	18.77	11	CTDP1	114.6	122.6	111.8	128.7	100.2	86.1	81.8	77.9	95.2	81.1
Q05D32	CTD small phosphatase-like protein 2 OS=Homo sapiens OX=9606 GN=CTDSPL2 PE=1 SV=2	22	9	11	9	466	53	6.4	24.75	9	CTDSPL2	142.1	119.6	97.1	100.3	87.2	96.7	86.9	91.3	92.7	86.1
P32929	Cystathionine gamma-lyase OS=Homo sapiens OX=9606 GN=CTH PE=1 SV=3	29	9	13	9	405	44.5	6.7	26.39	9	CTH	81.6	84.5	132.2	138.4	102.3	102.5	106.7	71	93.5	87.4
O43310	CBP80/20-dependent translation initiation factor OS=Homo sapiens OX=9606 GN=CTIF PE=1 SV=1	6	3	3	3	598	67.5	6.54	4.03	3	CTIF	162.7	127.9	70.9	148.3	0	89.2	71.5	72.4	164.9	92.1
P35221	Catenin alpha-1 OS=Homo sapiens OX=9606 GN=CTNNA1 PE=1 SV=1	45	33	59	22	906	100	6.29	133.77	33	CTNNA1	110.7	108.1	84.4	79.7	101.8	101.3	99.7	101.8	104.8	107.7
Q9UBT7	Alpha-catulin OS=Homo sapiens OX=9606 GN=CTNNAL1 PE=1 SV=2	11	7	10	7	734	81.8	6.64	7.98	7	CTNNAL1	135.3	168.3	129	155.2	85.9	55.6	101.8	21.1	79.7	68.1
P35222	Catenin beta-1 OS=Homo sapiens OX=9606 GN=CTNNB1 PE=1 SV=1	39	21	46	16	781	85.4	5.86	103.22	21	CTNNB1	101.9	104.6	77	76.3	117.1	107.8	120.5	98.6	97.1	99.2
Q8WYA6	Beta-catenin-like protein 1 OS=Homo sapiens OX=9606 GN=CTNNBL1 PE=1 SV=1	19	11	18	11	563	65.1	5.05	31.34	11	CTNNBL1	96	103.2	133.3	140.4	89.3	89.4	86.2	86.4	87.4	88.5
O60716	Catenin delta-1 OS=Homo sapiens OX=9606 GN=CTNND1 PE=1 SV=1	35	26	43	26	968	108.1	6.23	108.85	26	CTNND1	89.9	100.7	132	132.2	107	90.8	93	84.7	86.9	82.8
P17812	CTP synthase 1 OS=Homo sapiens OX=9606 GN=CTPS1 PE=1 SV=2	44	25	95	23	591	66.6	6.46	228.95	25	CTPS1	83.4	96.9	76.8	79.3	120.1	104.2	118.8	108.5	108.9	103.2
Q9NRF8	CTP synthase 2 OS=Homo sapiens OX=9606 GN=CTPS2 PE=1 SV=1	30	17	23	15	586	65.6	6.9	34	17	CTPS2	89.3	91.5	68.6	75.9	106.5	113.5	111.2	115.6	111	116.8
Q6PD62	RNA polymerase-associated protein CTR9 homolog OS=Homo sapiens OX=9606 GN=CTR9 PE=1 SV=1	21	22	29	21	1173	133.4	6.77	56.84	22	CTR9	103	111.8	130.5	136.1	99.4	83	88	86.6	81.9	79.6
P10619	Lysosomal protective protein OS=Homo sapiens OX=9606 GN=CTSA PE=1 SV=2	15	7	9	7	480	54.4	6.61	17.4	7	CTSA	99.8	117	74.8	69.4	100.7	109.5	102.6	100.6	111.4	114.2
P07858	Cathepsin B OS=Homo sapiens OX=9606 GN=CTSB PE=1 SV=3	17	5	6	5	339	37.8	6.3	17.62	5	CTSB	94.7	93.8	76.2	69.9	113.6	115.1	103.1	110.7	114.2	108.5
P53634	Dipeptidyl peptidase 1 OS=Homo sapiens OX=9606 GN=CTSC PE=1 SV=2	15	7	10	7	463	51.8	6.99	31.04	7	CTSC	105.8	92	87.3	73	115.5	104.2	108.3	109	95.7	109.3
P07339	Cathepsin D OS=Homo sapiens OX=9606 GN=CTSD PE=1 SV=1	33	15	22	15	412	44.5	6.54	50.01	15	CTSD	110.2	92.4	86.1	83.1	104.5	103.8	103.9	108.5	102.3	105.2
P09668	Pro-cathepsin H OS=Homo sapiens OX=9606 GN=CTSH PE=1 SV=4	7	2	2	2	335	37.4	8.07	3.06	2	CTSH	0	148.8	52.3	82.9	79.2	110.8	118.4	151.6	138.6	117.3
P07711	Procathepsin L OS=Homo sapiens OX=9606 GN=CTSL PE=1 SV=2	4	1	1	1	333	37.5	5.45	2.71	1	CTSL	83.1	137.2	124.4	114.8	56.6	99.6	90.3	87.6	90.7	115.6
Q14247	Src substrate cortactin OS=Homo sapiens OX=9606 GN=CTTN PE=1 SV=2	56	31	50	31	550	61.5	5.4	82.75	31	CTTN	89.6	97.4	74.3	73.1	102.5	110.7	115.5	111.5	113	112.4
Q9P2B4	CTTNBP2 N-terminal-like protein OS=Homo sapiens OX=9606 GN=CTTNBP2NL PE=1 SV=2	22	12	13	12	639	70.1	8.06	28.1	12	CTTNBP2NL	108.6	118.9	129.6	137.7	90.2	94.7	76.8	81.3	79.8	82.3
Q7Z7A3	Cytoplasmic tRNA 2-thiolation protein 1 OS=Homo sapiens OX=9606 GN=CTU1 PE=1 SV=1	8	2	2	2	348	36.4	9.2	4.99	2	CTU1	115.7	156	116.2	114.2	124.2	73.5	85.4	80.2	63.2	71.5
Q2VPK5	Cytoplasmic tRNA 2-thiolation protein 2 OS=Homo sapiens OX=9606 GN=CTU2 PE=1 SV=1	14	6	7	6	515	56.1	6.32	12.06	6	CTU2	95.7	139.4	92.2	102.8	92.3	107.5	94.9	102.7	75.3	97.1
P60606	Cortexin-1 OS=Homo sapiens OX=9606 GN=CTXN1 PE=3 SV=1	10	1	1	1	82	9	5.24	0	1	CTXN1	85.7	93.6	0	0	170.2	126	97.3	154.5	156.8	115.9
O60494	Cubilin OS=Homo sapiens OX=9606 GN=CUBN PE=1 SV=5	1	2	2	2	3623	398.5	5.35	0	2	CUBN	54.9	66.7	103.4	91.3	201.3	97.2	103.9	139.2	77.8	64
Q9NWM3	CUE domain-containing protein 1 OS=Homo sapiens OX=9606 GN=CUEDC1 PE=1 SV=1	4	1	1	1	386	42.2	5.68	2.58	1	CUEDC1	0	0	0	0	0	0	0	565.6	434.4	0
Q9H467	CUE domain-containing protein 2 OS=Homo sapiens OX=9606 GN=CUEDC2 PE=1 SV=1	3	1	1	1	287	32	4.81	1.89	1	CUEDC2	69.4	83.3	69.2	81.6	131.6	119.4	104.8	127.4	95	118.3
Q13616	Cullin-1 OS=Homo sapiens OX=9606 GN=CUL1 PE=1 SV=2	30	21	38	21	776	89.6	8	72.93	21	CUL1	109.2	115	122.6	115.2	83.4	91.1	87	86.1	95.5	95
Q13617	Cullin-2 OS=Homo sapiens OX=9606 GN=CUL2 PE=1 SV=2	26	20	28	19	745	86.9	6.92	39.14	20	CUL2	83.4	116.5	94.6	103.5	107.5	97.2	112.8	93.9	98.3	92.3
Q13618	Cullin-3 OS=Homo sapiens OX=9606 GN=CUL3 PE=1 SV=2	42	27	34	26	768	88.9	8.48	66.65	27	CUL3	106.7	106.2	137.5	144.6	83.1	85.6	81.2	83.3	83.5	88.2
Q13619	Cullin-4A OS=Homo sapiens OX=9606 GN=CUL4A PE=1 SV=3	26	19	34	7	759	87.6	8.13	48.18	19	CUL4A	114.3	113.4	64.5	66.4	109	106.2	106.3	106.3	103.4	110.2
Q13620	Cullin-4B OS=Homo sapiens OX=9606 GN=CUL4B PE=1 SV=4	45	41	69	29	913	103.9	7.37	124.44	41	CUL4B	96.9	99.5	88.6	97.9	94.5	103.1	102.9	102.8	108.9	104.9
Q93034	Cullin-5 OS=Homo sapiens OX=9606 GN=CUL5 PE=1 SV=4	27	20	26	19	780	90.9	7.94	50.13	20	CUL5	97.4	100.3	114.9	130.7	87.3	90.3	92.9	92.6	99	94.7
Q14999	Cullin-7 OS=Homo sapiens OX=9606 GN=CUL7 PE=1 SV=2	2	4	4	4	1698	191	5.87	6.33	4	CUL7	115.2	134.8	84.1	88.6	79.9	97.3	98.4	109.9	92.7	99.1
Q96C57	Protein CUSTOS OS=Homo sapiens OX=9606 GN=CUSTOS PE=1 SV=2	26	5	21	5	262	28.2	9.42	59.75	5	CUSTOS	111	114.1	95.2	95.8	115.2	102.3	102.5	80.9	86	97
O60888	Protein CutA OS=Homo sapiens OX=9606 GN=CUTA PE=1 SV=2	15	2	6	2	179	19.1	5.5	5.19	2	CUTA	80	70.5	83.9	91.5	104.8	112	116.8	127.5	107.1	106
Q9NTM9	Copper homeostasis protein cutC homolog OS=Homo sapiens OX=9606 GN=CUTC PE=1 SV=1	23	4	8	4	273	29.3	8.18	21.35	4	CUTC	92.5	106.6	73.4	71.8	123.8	94.7	115.1	106.7	107	108.4
P39880	Homeobox protein cut-like 1 OS=Homo sapiens OX=9606 GN=CUX1 PE=1 SV=3	13	19	23	18	1505	164.1	5.9	41.75	19	CUX1	101.3	105.2	89.8	87	94.9	101.3	108.9	105.8	102.4	103.5
Q9P013	Spliceosome-associated protein CWC15 homolog OS=Homo sapiens OX=9606 GN=CWC15 PE=1 SV=2	29	7	14	7	229	26.6	5.71	28.25	7	CWC15	136.8	142.7	128.7	131	73.6	77.2	81.3	75.8	75.4	77.3
Q9HCG8	Pre-mRNA-splicing factor CWC22 homolog OS=Homo sapiens OX=9606 GN=CWC22 PE=1 SV=3	12	13	20	13	908	105.4	7.03	29.05	13	CWC22	123	125.2	119.1	116.1	85	96.2	84.7	79	88.2	83.5
Q9NXE8	Pre-mRNA-splicing factor CWC25 homolog OS=Homo sapiens OX=9606 GN=CWC25 PE=1 SV=1	4	2	2	1	425	49.6	10.18	1.77	2	CWC25	0	0	609.3	390.7	0	0	0	0	0	0
Q6UX04	Spliceosome-associated protein CWC27 homolog OS=Homo sapiens OX=9606 GN=CWC27 PE=1 SV=1	28	10	14	10	472	53.8	5.8	34.42	10	CWC27	78.3	99.3	114.7	119.7	99	96.4	102.2	98.6	92.4	99.4
Q69YN2	CWF19-like protein 1 OS=Homo sapiens OX=9606 GN=CWF19L1 PE=1 SV=2	37	16	24	16	538	60.6	7.24	53.79	16	CWF19L1	99.3	96.5	81.7	79.9	102.8	99.9	104.3	109.8	112.9	112.7
Q2TBE0	CWF19-like protein 2 OS=Homo sapiens OX=9606 GN=CWF19L2 PE=1 SV=4	18	16	19	16	894	103.7	8.65	26.8	16	CWF19L2	92.8	106.4	141.9	166.2	80.3	85.1	81.3	86.1	71.4	88.7
P78310	Coxsackievirus and adenovirus receptor OS=Homo sapiens OX=9606 GN=CXADR PE=1 SV=1	23	8	54	8	365	40	7.56	33.42	8	CXADR	131.3	119.2	88.5	78.5	94.3	101.9	101.6	89.7	96.3	98.7
Q96LI9	Uncharacterized protein CXorf58 OS=Homo sapiens OX=9606 GN=CXorf58 PE=2 SV=2	3	1	1	1	332	38.9	10.18	2.11	1	CXorf58	50.2	235.4	47.7	50.5	244.4	72.2	144.7	47.3	57	50.6
Q9P0U4	CXXC-type zinc finger protein 1 OS=Homo sapiens OX=9606 GN=CXXC1 PE=1 SV=2	12	7	10	7	656	75.7	8.24	19.98	7	CXXC1	96.6	117.7	116.8	121.1	98.2	86.5	89.3	89.7	87.7	96.4
P00167	Cytochrome b5 OS=Homo sapiens OX=9606 GN=CYB5A PE=1 SV=2	30	3	4	3	134	15.3	4.96	11.23	3	CYB5A	83.2	99.6	94.5	76.1	130.1	94.6	121.4	103.4	97	100
O43169	Cytochrome b5 type B OS=Homo sapiens OX=9606 GN=CYB5B PE=1 SV=3	23	4	10	4	150	16.7	4.97	10.54	4	CYB5B	101.4	101.4	100.6	81.2	122.3	103.6	97.2	107.6	92.4	92.3
Q9UHQ9	NADH-cytochrome b5 reductase 1 OS=Homo sapiens OX=9606 GN=CYB5R1 PE=1 SV=1	22	7	11	7	305	34.1	9.38	7.39	7	CYB5R1	99.9	110.2	65.5	74.3	120.2	103.9	107.5	93.1	115.8	109.6
Q6BCY4	NADH-cytochrome b5 reductase 2 OS=Homo sapiens OX=9606 GN=CYB5R2 PE=1 SV=1	4	1	1	1	276	31.4	8.5	2.03	1	CYB5R2	265.7	255.7	181.2	184.3	20.6	34.7	15.4	13.6	13.4	15.4
P00387	NADH-cytochrome b5 reductase 3 OS=Homo sapiens OX=9606 GN=CYB5R3 PE=1 SV=3	38	12	21	12	301	34.2	7.59	28.37	12	CYB5R3	81.6	108	74	72.5	135.7	110.6	111	101.7	102.2	102.8
Q7L1T6	Cytochrome b5 reductase 4 OS=Homo sapiens OX=9606 GN=CYB5R4 PE=1 SV=1	5	2	2	2	521	59.4	7.72	6.29	2	CYB5R4	67	116.7	62.4	65.3	191.6	92.1	120.9	100.1	103.1	80.8
P08574	Cytochrome c1, heme protein, mitochondrial OS=Homo sapiens OX=9606 GN=CYC1 PE=1 SV=3	27	7	17	7	325	35.4	9	45.71	7	CYC1	84.2	125.9	80.8	84	141.5	94.5	110.1	97	97.9	84.1
P99999	Cytochrome c OS=Homo sapiens OX=9606 GN=CYCS PE=1 SV=2	61	9	27	9	105	11.7	9.57	59.32	9	CYCS	84.1	59.2	102.9	74.8	127.8	113	107.4	123.1	97.6	110
Q7L576	Cytoplasmic FMR1-interacting protein 1 OS=Homo sapiens OX=9606 GN=CYFIP1 PE=1 SV=1	20	23	31	10	1253	145.1	6.9	49.86	23	CYFIP1	100.4	101.8	93.3	92.5	104	98.7	105.9	106.2	101	96.4
Q96F07	Cytoplasmic FMR1-interacting protein 2 OS=Homo sapiens OX=9606 GN=CYFIP2 PE=1 SV=2	14	17	23	4	1278	148.3	7.31	43.62	17	CYFIP2	96.2	103.5	106.8	113.6	88	105.9	94.9	90.3	89.2	111.5
Q9NQC7	Ubiquitin carboxyl-terminal hydrolase CYLD OS=Homo sapiens OX=9606 GN=CYLD PE=1 SV=1	6	5	6	5	956	107.2	5.59	5.49	5	CYLD	160.3	0	87.9	197.7	234.6	0	0	0	168.1	151.5
Q6UW02	Cytochrome P450 20A1 OS=Homo sapiens OX=9606 GN=CYP20A1 PE=1 SV=1	14	5	7	5	462	52.4	6.21	11.68	5	CYP20A1	105.7	125.4	68.3	77.8	89.9	98.7	121	101.5	119.3	92.6
Q16696	Cytochrome P450 2A13 OS=Homo sapiens OX=9606 GN=CYP2A13 PE=1 SV=3	3	1	1	1	494	56.7	9.28	2.59	1	CYP2A13	0	0	0	353.4	646.6	0	0	0	0	0
Q6ZSU1	Putative inactive cytochrome P450 2G1 OS=Homo sapiens OX=9606 GN=CYP2G1P PE=5 SV=1	6	1	1	1	146	16.7	6.77	1.7	1	CYP2G1P	542.5	0	0	0	0	457.5	0	0	0	0
Q6NT55	Ultra-long-chain fatty acid omega-hydroxylase OS=Homo sapiens OX=9606 GN=CYP4F22 PE=1 SV=1	3	1	1	1	531	61.9	8.73	0	1	CYP4F22	0	145	80.6	120.9	126.7	0	209.2	147.6	91.9	78.1
Q16850	Lanosterol 14-alpha demethylase OS=Homo sapiens OX=9606 GN=CYP51A1 PE=1 SV=4	33	16	25	16	509	57.2	8.53	51.23	16	CYP51A1	119.2	110	110.4	109.5	90.9	98	92.6	86.4	91	92.1
Q9NUQ9	CYFIP-related Rac1 interactor B OS=Homo sapiens OX=9606 GN=CYRIB PE=1 SV=1	53	15	40	12	324	36.7	6.06	110.27	15	CYRIB	74.7	81	109.4	108.1	101.3	106.7	101.1	107	102.9	107.7
Q9H1C7	Cysteine-rich and transmembrane domain-containing protein 1 OS=Homo sapiens OX=9606 GN=CYSTM1 PE=1 SV=1	11	1	1	1	97	10.6	4.32	0	1	CYSTM1	92.7	99.1	79.6	86.4	167.6	81.2	117.4	98.5	84.2	93.4
Q99418	Cytohesin-2 OS=Homo sapiens OX=9606 GN=CYTH2 PE=1 SV=2	3	1	1	1	400	46.5	5.54	0	1	CYTH2	176.1	210.6	74	0	0	96.3	109.7	89.4	161.9	81.9
O60759	Cytohesin-interacting protein OS=Homo sapiens OX=9606 GN=CYTIP PE=1 SV=2	4	2	3	1	359	40	6.99	3.48	2	CYTIP	23.3	47	50.5	47.3	181.2	139.4	141.9	124.2	126.5	118.8
Q9NWV4	CXXC motif containing zinc binding protein OS=Homo sapiens OX=9606 GN=CZIB PE=1 SV=1	51	7	8	7	160	18	5.01	12.55	7	CZIB	86.8	81.7	79	70.1	101.1	114.7	102.8	125.5	114.7	123.5
Q8N465	D-2-hydroxyglutarate dehydrogenase, mitochondrial OS=Homo sapiens OX=9606 GN=D2HGDH PE=1 SV=3	7	3	5	3	521	56.4	7.99	7.73	3	D2HGDH	0	146.4	0	99.4	160.9	198.1	197.8	43.3	0	154.1
Q9UI36	Dachshund homolog 1 OS=Homo sapiens OX=9606 GN=DACH1 PE=1 SV=4	13	10	16	9	758	78.5	8.51	16.19	10	DACH1	97.3	111.7	57.8	73.4	138.6	98.8	124.9	101.1	106.8	89.4
Q96NX9	Dachshund homolog 2 OS=Homo sapiens OX=9606 GN=DACH2 PE=2 SV=1	8	4	5	3	599	65.3	9.11	5.19	4	DACH2	681.7	0	318.3	0	0	0	0	0	0	0
P61803	Dolichyl-diphosphooligosaccharide--protein glycosyltransferase subunit DAD1 OS=Homo sapiens OX=9606 GN=DAD1 PE=1 SV=3	19	2	6	2	113	12.5	7.08	10.96	2	DAD1	105.1	96.2	97.5	72.9	127.4	92.5	126.5	111.4	88	82.6
Q14118	Dystroglycan 1 OS=Homo sapiens OX=9606 GN=DAG1 PE=1 SV=2	7	6	7	6	895	97.4	8.56	8.63	6	DAG1	113.5	111.9	78.2	88.8	91.9	101.8	92.1	105.1	103.3	113.4
Q5D0E6	DALR anticodon-binding domain-containing protein 3 OS=Homo sapiens OX=9606 GN=DALRD3 PE=1 SV=2	2	1	1	1	543	59.3	7.42	2.55	1	DALRD3	75.9	222.5	137.4	0	252	0	121.6	81.6	0	109
P51398	28S ribosomal protein S29, mitochondrial OS=Homo sapiens OX=9606 GN=DAP3 PE=1 SV=1	34	14	22	14	398	45.5	8.88	50.03	14	DAP3	105.7	112.8	82.4	76.5	109.8	101.1	109.2	101.7	101	99.7
P53355	Death-associated protein kinase 1 OS=Homo sapiens OX=9606 GN=DAPK1 PE=1 SV=6	3	4	4	3	1430	159.9	6.83	0	4	DAPK1	1000	0	0	0	0	0	0	0	0	0
P14868	Aspartate--tRNA ligase, cytoplasmic OS=Homo sapiens OX=9606 GN=DARS1 PE=1 SV=2	61	30	145	30	501	57.1	6.55	183.56	30	DARS1	91.8	106.3	75.1	81.8	110.6	104.3	113.1	102.8	109	105.2
Q6PI48	Aspartate--tRNA ligase, mitochondrial OS=Homo sapiens OX=9606 GN=DARS2 PE=1 SV=1	38	20	30	19	645	73.5	8.02	68.4	20	DARS2	88.6	99.4	67.1	70.4	115.6	111.4	123	105.3	110.3	109
Q9UER7	Death domain-associated protein 6 OS=Homo sapiens OX=9606 GN=DAXX PE=1 SV=2	14	7	11	7	740	81.3	4.87	13.97	7	DAXX	103.7	101.9	122.6	116.5	104.2	90.3	96.1	87.3	97.2	80.1
Q96EP5	DAZ-associated protein 1 OS=Homo sapiens OX=9606 GN=DAZAP1 PE=1 SV=1	27	8	14	8	407	43.4	8.56	30.83	8	DAZAP1	72.4	83.8	76.5	74.6	140.9	105.7	124	112.9	104.2	105.1
P07108	Acyl-CoA-binding protein OS=Homo sapiens OX=9606 GN=DBI PE=1 SV=2	39	3	11	3	87	10	6.57	14.88	3	DBI	76.8	69.3	85.4	90.2	88.6	112.3	120	115.2	121.1	121.1
Q16643	Drebrin OS=Homo sapiens OX=9606 GN=DBN1 PE=1 SV=4	41	20	42	20	649	71.4	4.45	108.6	20	DBN1	104.3	100.8	73.8	72.6	106.4	106.6	110.5	109	106.4	109.6
Q9H9R9	Dysbindin domain-containing protein 1 OS=Homo sapiens OX=9606 GN=DBNDD1 PE=1 SV=2	11	1	1	1	158	17	4.32	3.89	1	DBNDD1	77.4	137.8	102.3	75.8	149.8	84	125.7	108.2	81	58
Q9UJU6	Drebrin-like protein OS=Homo sapiens OX=9606 GN=DBNL PE=1 SV=1	49	20	36	19	430	48.2	5.05	84.53	20	DBNL	98.5	95.7	74.9	74.3	106.3	109	107.1	110.1	112.9	111.1
Q9UK59	Lariat debranching enzyme OS=Homo sapiens OX=9606 GN=DBR1 PE=1 SV=2	23	11	12	11	544	61.5	5.47	23.57	11	DBR1	100.3	106.7	123.7	131.5	81.8	82.9	101.8	90.5	93.3	87.5
P11182	Lipoamide acyltransferase component of branched-chain alpha-keto acid dehydrogenase complex, mitochondrial OS=Homo sapiens OX=9606 GN=DBT PE=1 SV=3	30	12	16	12	482	53.5	8.51	41.53	12	DBT	98.6	95.4	96.5	90.2	113.8	98.5	102.4	98.3	103.9	102.5
Q9Y4B6	DDB1- and CUL4-associated factor 1 OS=Homo sapiens OX=9606 GN=DCAF1 PE=1 SV=3	9	12	15	12	1507	168.9	5.06	29.89	12	DCAF1	165.9	220.9	152.3	155.1	67	49	51.3	41.1	54	43.5
Q5QP82	DDB1- and CUL4-associated factor 10 OS=Homo sapiens OX=9606 GN=DCAF10 PE=1 SV=1	8	4	4	4	559	60.5	7.5	6.52	4	DCAF10	112.6	173	89.3	113.1	0	107.6	125.5	126.7	83.9	68.3
Q8TEB1	DDB1- and CUL4-associated factor 11 OS=Homo sapiens OX=9606 GN=DCAF11 PE=1 SV=1	4	2	3	2	546	61.6	6.4	5.26	2	DCAF11	115.9	124.7	48.8	75.6	80.9	110.9	115.3	158.5	110.7	58.6
Q5T6F0	DDB1- and CUL4-associated factor 12 OS=Homo sapiens OX=9606 GN=DCAF12 PE=1 SV=1	4	2	2	2	453	50.5	9.1	2.17	2	DCAF12	0	0	1000	0	0	0	0	0	0	0
Q9NV06	DDB1- and CUL4-associated factor 13 OS=Homo sapiens OX=9606 GN=DCAF13 PE=1 SV=2	27	13	14	13	445	51.4	9.19	20.92	13	DCAF13	253.5	268.7	183.1	165.3	28.7	28.1	16.7	17.8	19.5	18.7
Q66K64	DDB1- and CUL4-associated factor 15 OS=Homo sapiens OX=9606 GN=DCAF15 PE=1 SV=1	8	4	4	4	600	66.4	6.58	4.06	4	DCAF15	99.2	139.4	196.4	184.3	67.7	42.7	74.7	62.6	60.1	72.8
Q9NXF7	DDB1- and CUL4-associated factor 16 OS=Homo sapiens OX=9606 GN=DCAF16 PE=1 SV=1	19	3	3	3	216	24.2	6.04	11.43	3	DCAF16	105.3	113.8	92.8	104.1	110.1	94.8	99	88.1	94.7	97.2
Q8WV16	DDB1- and CUL4-associated factor 4 OS=Homo sapiens OX=9606 GN=DCAF4 PE=1 SV=3	1	1	2	1	495	55.7	9.23	1.68	1	DCAF4	128.1	95.7	105.5	92.6	64.4	93.4	82.5	103.2	102.7	131.9
Q96JK2	DDB1- and CUL4-associated factor 5 OS=Homo sapiens OX=9606 GN=DCAF5 PE=1 SV=2	4	2	2	2	942	103.9	5.76	6.56	2	DCAF5	174.3	214.7	260	200.7	73.4	0	0	0	76.9	0
Q58WW2	DDB1- and CUL4-associated factor 6 OS=Homo sapiens OX=9606 GN=DCAF6 PE=1 SV=1	7	5	5	5	860	96.2	5.27	12.87	5	DCAF6	116.8	128.3	137.7	75.2	104.8	59.7	87.9	79.4	106.4	103.8
P61962	DDB1- and CUL4-associated factor 7 OS=Homo sapiens OX=9606 GN=DCAF7 PE=1 SV=1	11	4	6	4	342	38.9	5.52	16.9	4	DCAF7	152.7	141.4	108.5	114.8	77.5	79.5	79.9	87.8	73.2	84.5
Q5TAQ9	DDB1- and CUL4-associated factor 8 OS=Homo sapiens OX=9606 GN=DCAF8 PE=1 SV=1	16	9	11	9	597	66.8	5.39	16.29	9	DCAF8	118.6	111.4	99.2	116.1	91.6	100.9	85.7	100.5	94.2	81.8
Q8WVC6	Dephospho-CoA kinase domain-containing protein OS=Homo sapiens OX=9606 GN=DCAKD PE=1 SV=1	21	5	5	5	231	26.5	9.58	12.64	5	DCAKD	96.8	112.3	59.5	65.5	127.3	103.8	108.7	105	115.8	105.4
Q96PD2	Discoidin, CUB and LCCL domain-containing protein 2 OS=Homo sapiens OX=9606 GN=DCBLD2 PE=1 SV=1	1	1	1	1	775	85	7.17	2.48	1	DCBLD2	130.3	148.3	77.6	79.6	113.1	113.5	131.7	88.4	58.7	59
M0R2J8	Doublecortin domain-containing protein 1 OS=Homo sapiens OX=9606 GN=DCDC1 PE=1 SV=1	2	3	3	3	1783	200.5	8.9	2.46	3	DCDC1	0	138.2	0	171.8	345	0	130.5	214.4	0	0
P27707	Deoxycytidine kinase OS=Homo sapiens OX=9606 GN=DCK PE=1 SV=1	20	4	4	4	260	30.5	5.21	13.39	4	DCK	69.8	81.3	112.8	103	112.6	101.9	110	106.8	97.3	104.6
O15075	Serine/threonine-protein kinase DCLK1 OS=Homo sapiens OX=9606 GN=DCLK1 PE=1 SV=2	8	6	8	6	740	82.2	8.66	12.73	6	DCLK1	36.4	107.6	49.2	46.4	210.6	98.3	167.3	118.7	92.1	73.4
P07585	Decorin OS=Homo sapiens OX=9606 GN=DCN PE=1 SV=1	3	1	1	1	359	39.7	8.54	0	1	DCN	0	0	0	0	1000	0	0	0	0	0
Q9NPI6	mRNA-decapping enzyme 1A OS=Homo sapiens OX=9606 GN=DCP1A PE=1 SV=3	34	14	19	14	582	63.2	6.25	41.06	14	DCP1A	90.2	99.3	130.3	135.1	96.9	91.1	92.2	87	89	88.9
Q8IZD4	mRNA-decapping enzyme 1B OS=Homo sapiens OX=9606 GN=DCP1B PE=1 SV=2	10	7	8	7	617	67.7	8.56	9.26	7	DCP1B	142.7	186.6	101.4	87.9	38.8	23.4	104.7	111.5	107.1	95.8
Q8IU60	m7GpppN-mRNA hydrolase OS=Homo sapiens OX=9606 GN=DCP2 PE=1 SV=3	10	3	3	3	420	48.4	8	5.85	3	DCP2	99.3	83	99	107.2	96.2	96.8	83.2	101	118.7	115.6
Q96C86	m7GpppX diphosphatase OS=Homo sapiens OX=9606 GN=DCPS PE=1 SV=2	42	12	24	12	337	38.6	6.38	63.82	12	DCPS	85.9	75.9	101.5	112	93.6	106.5	95.1	117.6	105.3	106.6
P32321	Deoxycytidylate deaminase OS=Homo sapiens OX=9606 GN=DCTD PE=1 SV=2	16	2	2	2	178	20	7.56	7.69	2	DCTD	63.9	95.6	92.8	88.6	123.9	85.8	129.6	112.6	102.2	105
Q14203	Dynactin subunit 1 OS=Homo sapiens OX=9606 GN=DCTN1 PE=1 SV=3	45	50	90	49	1278	141.6	5.81	183.33	50	DCTN1	90.9	94.1	77.6	78.2	111.5	103	111.3	113.4	110.6	109.4
Q13561	Dynactin subunit 2 OS=Homo sapiens OX=9606 GN=DCTN2 PE=1 SV=4	62	23	77	22	401	44.2	5.21	187.96	23	DCTN2	93.1	91.7	82.6	80.8	104.9	108.1	107	111.2	109	111.6
O75935	Dynactin subunit 3 OS=Homo sapiens OX=9606 GN=DCTN3 PE=1 SV=1	40	10	10	9	186	21.1	5.47	11.64	10	DCTN3	95	93.3	80.7	83.5	96.6	107.9	102.6	114.9	112.1	113.4
Q9UJW0	Dynactin subunit 4 OS=Homo sapiens OX=9606 GN=DCTN4 PE=1 SV=1	64	21	30	21	460	52.3	7.34	75.81	21	DCTN4	98.4	105.9	102.9	104.3	103.3	95.4	94.2	98.3	96	101.3
Q9BTE1	Dynactin subunit 5 OS=Homo sapiens OX=9606 GN=DCTN5 PE=1 SV=1	19	4	5	4	182	20.1	8.02	12.39	4	DCTN5	72.4	102.2	102.1	85.7	154.3	99.8	89.2	106.1	98.7	89.4
O00399	Dynactin subunit 6 OS=Homo sapiens OX=9606 GN=DCTN6 PE=1 SV=1	9	1	1	1	190	20.7	6.32	0	1	DCTN6	99.3	76.9	109.4	99.3	105.9	104.7	89.3	106.1	106.8	102.3
Q9H773	dCTP pyrophosphatase 1 OS=Homo sapiens OX=9606 GN=DCTPP1 PE=1 SV=1	63	11	17	11	170	18.7	5.03	25.1	11	DCTPP1	88.5	102.7	82.2	86	107.6	99.9	112.9	109.6	109.8	100.8
Q96GG9	DCN1-like protein 1 OS=Homo sapiens OX=9606 GN=DCUN1D1 PE=1 SV=1	22	5	9	5	259	30.1	5.34	23.04	5	DCUN1D1	94.1	90.7	99.8	114.7	101.4	99.1	110.3	102.3	94.6	93
Q9BTE7	DCN1-like protein 5 OS=Homo sapiens OX=9606 GN=DCUN1D5 PE=1 SV=1	30	8	13	8	237	27.5	5.58	27.43	8	DCUN1D5	108.7	110	106.8	116.8	88.5	94.7	92.8	91.9	95.1	94.7
Q7Z4W1	L-xylulose reductase OS=Homo sapiens OX=9606 GN=DCXR PE=1 SV=2	48	10	19	10	244	25.9	8.1	43.7	10	DCXR	71.8	87.6	84.7	85.8	126.6	102.2	118.1	110.5	106.3	106.6
Q9BW61	DET1- and DDB1-associated protein 1 OS=Homo sapiens OX=9606 GN=DDA1 PE=1 SV=1	28	2	2	2	102	11.8	8.68	6.97	2	DDA1	116.3	117.7	107.7	151.6	82.2	83.4	84.9	101.7	78.3	76.2
O94760	N(G),N(G)-dimethylarginine dimethylaminohydrolase 1 OS=Homo sapiens OX=9606 GN=DDAH1 PE=1 SV=3	46	12	15	11	285	31.1	5.81	30.96	12	DDAH1	78.7	76.8	101.4	96.7	111.6	103.7	110.2	109.1	104.7	107
O95865	N(G),N(G)-dimethylarginine dimethylaminohydrolase 2 OS=Homo sapiens OX=9606 GN=DDAH2 PE=1 SV=1	8	3	3	2	285	29.6	6.01	6.41	3	DDAH2	113.7	107.9	104.5	93.3	91.8	97.5	94.3	115.9	87.8	93.3
Q16531	DNA damage-binding protein 1 OS=Homo sapiens OX=9606 GN=DDB1 PE=1 SV=1	46	47	94	47	1140	126.9	5.26	176.32	47	DDB1	94.9	106.2	87.1	91.9	105.3	102.1	109.4	101.1	103.4	98.6
Q92466	DNA damage-binding protein 2 OS=Homo sapiens OX=9606 GN=DDB2 PE=1 SV=1	3	1	1	1	427	47.8	9.47	2.03	1	DDB2	146.6	0	0	164	0	0	0	377.7	0	311.7
Q8NEL9	Phospholipase DDHD1 OS=Homo sapiens OX=9606 GN=DDHD1 PE=1 SV=2	5	3	6	3	900	100.4	5.67	13.94	3	DDHD1	88.1	121.8	146	127.9	81.7	76.9	101.6	81.8	89.1	85.1
O94830	Phospholipase DDHD2 OS=Homo sapiens OX=9606 GN=DDHD2 PE=1 SV=2	14	7	8	7	711	81	5.39	12.59	7	DDHD2	81.1	92.7	68.3	80.9	112.6	117.6	108	137.7	108.8	92.4
Q5TDH0	Protein DDI1 homolog 2 OS=Homo sapiens OX=9606 GN=DDI2 PE=1 SV=1	33	11	12	11	399	44.5	5.05	23.59	11	DDI2	102.2	93.6	101.9	107.1	95.5	98.7	88.9	106.6	100.3	105.2
P39656	Dolichyl-diphosphooligosaccharide--protein glycosyltransferase 48 kDa subunit OS=Homo sapiens OX=9606 GN=DDOST PE=1 SV=4	34	12	20	12	456	50.8	6.55	33.3	12	DDOST	95.4	101.6	86.7	75.6	116.9	101.4	122.4	101.8	102.8	95.4
Q96HY6	DDRGK domain-containing protein 1 OS=Homo sapiens OX=9606 GN=DDRGK1 PE=1 SV=2	20	6	21	6	314	35.6	5.12	52.62	6	DDRGK1	103.8	115.5	109.6	95.2	103.6	89.8	100.5	96.8	95.4	89.7
P30046	D-dopachrome decarboxylase OS=Homo sapiens OX=9606 GN=DDT PE=1 SV=3	52	6	50	2	118	12.7	7.3	34.13	6	DDT	71.3	76.7	80.4	76.6	123.2	114.5	121.1	117.4	108	110.8
A6NHG4	D-dopachrome decarboxylase-like protein OS=Homo sapiens OX=9606 GN=DDTL PE=2 SV=1	38	5	11	1	134	14.2	6.29	25.29	5	DDTL	34.9	78.2	158	53.6	172.7	64.2	115.4	100.5	127.5	95
Q92499	ATP-dependent RNA helicase DDX1 OS=Homo sapiens OX=9606 GN=DDX1 PE=1 SV=2	57	39	126	39	740	82.4	7.23	258.78	39	DDX1	87.9	84.3	104.4	108.2	102.4	101.2	99.9	105.7	104	101.9
Q13206	Probable ATP-dependent RNA helicase DDX10 OS=Homo sapiens OX=9606 GN=DDX10 PE=1 SV=2	25	19	30	19	875	100.8	8.63	70.24	19	DDX10	189.4	189.4	166.1	176.4	53.7	48.3	46.7	41.7	44.6	43.8
Q96FC9	ATP-dependent DNA helicase DDX11 OS=Homo sapiens OX=9606 GN=DDX11 PE=1 SV=1	7	6	6	1	970	108.2	7.31	5.09	6	DDX11	166.4	115.8	93.1	116.6	79.2	61.3	101.4	94.2	74.1	97.9
Q92771	Putative ATP-dependent RNA helicase DDX12 OS=Homo sapiens OX=9606 GN=DDX12P PE=5 SV=3	7	6	6	1	950	105.9	8.24	5.63	6	DDX12P	127.7	154.3	134.2	175.4	0	105.1	0	0	118.2	185.1
Q92841	Probable ATP-dependent RNA helicase DDX17 OS=Homo sapiens OX=9606 GN=DDX17 PE=1 SV=2	52	40	132	30	729	80.2	8.27	258.13	40	DDX17	81.8	85	104.8	98.9	114.1	105.1	109.2	104.1	98.8	98.2
Q9NVP1	ATP-dependent RNA helicase DDX18 OS=Homo sapiens OX=9606 GN=DDX18 PE=1 SV=2	55	29	90	29	670	75.4	9.5	197.57	29	DDX18	139.6	139.6	107.1	100.3	82.9	88.2	88.3	81.6	90.5	81.9
Q9NUU7	ATP-dependent RNA helicase DDX19A OS=Homo sapiens OX=9606 GN=DDX19A PE=1 SV=1	60	29	66	6	478	53.9	6.58	106.11	29	DDX19A	91	94.1	88.9	90.7	97.2	107.2	105	107.5	111.2	107.2
Q9UMR2	ATP-dependent RNA helicase DDX19B OS=Homo sapiens OX=9606 GN=DDX19B PE=1 SV=1	52	26	55	3	479	53.9	6.3	95.45	26	DDX19B	84.5	89.3	106.4	95.7	108.4	103	101.4	114.1	93.9	103.2
Q9UHI6	Probable ATP-dependent RNA helicase DDX20 OS=Homo sapiens OX=9606 GN=DDX20 PE=1 SV=2	29	19	30	19	824	92.2	6.95	74.02	19	DDX20	127.1	128.7	122.6	121	84.9	85.6	83	83.4	82.5	81.1
Q9NR30	Nucleolar RNA helicase 2 OS=Homo sapiens OX=9606 GN=DDX21 PE=1 SV=5	64	52	209	49	783	87.3	9.28	404.91	52	DDX21	115.3	110.3	108.5	107.2	87.7	97.9	91.2	88.8	98.2	95
Q9BUQ8	Probable ATP-dependent RNA helicase DDX23 OS=Homo sapiens OX=9606 GN=DDX23 PE=1 SV=3	36	30	71	30	820	95.5	9.55	153.68	30	DDX23	98.8	105.3	101.3	99.3	99.8	98.5	100.4	95.2	101.1	100.2
Q9GZR7	ATP-dependent RNA helicase DDX24 OS=Homo sapiens OX=9606 GN=DDX24 PE=1 SV=1	40	31	57	30	859	96.3	9.06	116.86	31	DDX24	134.1	133.4	242.1	239	54.7	45	37.6	37	40.4	36.7
Q96GQ7	Probable ATP-dependent RNA helicase DDX27 OS=Homo sapiens OX=9606 GN=DDX27 PE=1 SV=2	35	27	53	27	796	89.8	9.28	99.59	27	DDX27	219.4	233.4	162.6	148.1	36.7	43.3	35.1	41.5	39.8	40
Q9NUL7	Probable ATP-dependent RNA helicase DDX28 OS=Homo sapiens OX=9606 GN=DDX28 PE=1 SV=2	3	2	3	2	540	59.5	10.42	4.2	2	DDX28	182	183.4	95.5	80.5	62.6	86.2	77.1	83.5	64.6	84.6
Q9H8H2	Probable ATP-dependent RNA helicase DDX31 OS=Homo sapiens OX=9606 GN=DDX31 PE=1 SV=2	10	7	7	7	851	94	9.99	12.19	7	DDX31	193.8	203.3	134.2	142.8	55	57.1	47.9	53.8	59.6	52.5
O00148	ATP-dependent RNA helicase DDX39A OS=Homo sapiens OX=9606 GN=DDX39A PE=1 SV=2	52	23	92	8	427	49.1	5.68	139.33	23	DDX39A	87.8	96.4	89.6	81.9	125.4	103	103.6	104.6	107.9	99.6
Q13838	Spliceosome RNA helicase DDX39B OS=Homo sapiens OX=9606 GN=DDX39B PE=1 SV=1	51	24	121	9	428	49	5.67	215.55	24	DDX39B	85	88.2	96.4	96.6	116.3	103.5	108.4	100.5	103.4	101.7
O00571	ATP-dependent RNA helicase DDX3X OS=Homo sapiens OX=9606 GN=DDX3X PE=1 SV=3	57	38	98	35	662	73.2	7.18	151.11	38	DDX3X	124.5	130.2	116.4	116.4	88.6	87.3	87.2	86.2	81.4	81.8
Q9UJV9	Probable ATP-dependent RNA helicase DDX41 OS=Homo sapiens OX=9606 GN=DDX41 PE=1 SV=2	43	25	38	25	622	69.8	6.84	69.27	25	DDX41	89.6	91	93.7	92.2	113.8	107.9	109.2	98.1	105.1	99.4
Q86XP3	ATP-dependent RNA helicase DDX42 OS=Homo sapiens OX=9606 GN=DDX42 PE=1 SV=1	41	29	43	29	938	102.9	7.02	112.94	29	DDX42	99.8	101.2	102.6	103.1	105.2	93.8	101	100.8	97.6	95
Q7L014	Probable ATP-dependent RNA helicase DDX46 OS=Homo sapiens OX=9606 GN=DDX46 PE=1 SV=2	38	38	78	37	1031	117.3	9.29	150.39	38	DDX46	85.6	86	80.6	82.6	108.3	105.8	115.2	112	110.7	113.2
Q9H0S4	Probable ATP-dependent RNA helicase DDX47 OS=Homo sapiens OX=9606 GN=DDX47 PE=1 SV=1	25	10	11	10	455	50.6	9.1	18.35	10	DDX47	154.4	163.2	155.5	163	71.7	62.6	58.9	51.2	62.2	57.4
Q9Y6V7	Probable ATP-dependent RNA helicase DDX49 OS=Homo sapiens OX=9606 GN=DDX49 PE=1 SV=1	16	6	12	6	483	54.2	9.06	12.75	6	DDX49	153.8	167.8	144.3	132.8	80.6	72.7	60.5	61.7	62.2	63.6
P17844	Probable ATP-dependent RNA helicase DDX5 OS=Homo sapiens OX=9606 GN=DDX5 PE=1 SV=1	65	44	132	34	614	69.1	8.92	275.35	44	DDX5	86.6	94.9	132	131.2	108.9	93	99.4	87.3	85.4	81.4
Q9BQ39	ATP-dependent RNA helicase DDX50 OS=Homo sapiens OX=9606 GN=DDX50 PE=1 SV=1	37	23	40	20	737	82.5	9.17	82.77	23	DDX50	150.3	146.2	95.6	96.5	83.9	90	85.1	80	90.7	81.9
Q8N8A6	ATP-dependent RNA helicase DDX51 OS=Homo sapiens OX=9606 GN=DDX51 PE=1 SV=3	34	17	22	17	666	72.4	8.16	52.08	17	DDX51	149.6	158.3	85	83.7	95.2	85.7	87.7	86.3	87.9	80.6
Q9Y2R4	Probable ATP-dependent RNA helicase DDX52 OS=Homo sapiens OX=9606 GN=DDX52 PE=1 SV=4	17	10	15	9	599	67.4	9.67	29.67	10	DDX52	226	224.8	192	182.8	31	34.1	26.9	29.8	25.7	27
Q8TDD1	ATP-dependent RNA helicase DDX54 OS=Homo sapiens OX=9606 GN=DDX54 PE=1 SV=2	38	28	36	26	881	98.5	10.02	57.97	28	DDX54	184.1	210.6	150.8	138.6	65.5	52.7	56.5	49	45.2	47
Q8NHQ9	ATP-dependent RNA helicase DDX55 OS=Homo sapiens OX=9606 GN=DDX55 PE=1 SV=3	19	11	16	11	600	68.5	9.25	15.78	11	DDX55	117.7	129.9	135.9	136	73	71.2	94.4	77.6	79.4	84.8
Q9NY93	Probable ATP-dependent RNA helicase DDX56 OS=Homo sapiens OX=9606 GN=DDX56 PE=1 SV=1	30	15	20	14	547	61.6	9.26	29.75	15	DDX56	314.6	317.3	155	135	20.3	15.5	12.3	9.9	10.8	9.2
Q5T1V6	Probable ATP-dependent RNA helicase DDX59 OS=Homo sapiens OX=9606 GN=DDX59 PE=1 SV=1	9	4	4	3	619	68.8	7.44	12.15	4	DDX59	123.7	122.3	132.5	104.9	106	86.6	94.6	72	70.6	86.8
P26196	Probable ATP-dependent RNA helicase DDX6 OS=Homo sapiens OX=9606 GN=DDX6 PE=1 SV=2	43	19	63	18	483	54.4	8.66	101.57	19	DDX6	104.4	107.1	94.9	108.4	89.8	97.9	91.4	98.1	104.5	103.5
O75398	Deformed epidermal autoregulatory factor 1 homolog OS=Homo sapiens OX=9606 GN=DEAF1 PE=1 SV=1	1	1	1	1	565	59.3	5.34	1.87	1	DEAF1	0	0	280	0	0	0	0	263.4	0	456.6
Q16698	2,4-dienoyl-CoA reductase [(3E)-enoyl-CoA-producing], mitochondrial OS=Homo sapiens OX=9606 GN=DECR1 PE=1 SV=1	29	9	17	9	335	36	9.28	31.67	9	DECR1	94.8	88.3	77.7	74.3	93.8	110.5	113.7	116.5	107.6	122.8
Q9NUI1	Peroxisomal 2,4-dienoyl-CoA reductase [(3E)-enoyl-CoA-producing] OS=Homo sapiens OX=9606 GN=DECR2 PE=1 SV=1	7	2	2	2	292	30.8	9.22	3.92	2	DECR2	78.6	98.8	84.5	100.9	135.3	113.5	106	109.9	76.7	95.8
Q9H4E7	Differentially expressed in FDCP 6 homolog OS=Homo sapiens OX=9606 GN=DEF6 PE=1 SV=1	2	2	2	1	631	73.9	6.05	0	2	DEF6	70.6	104.8	63.9	65.8	113.2	113.5	144.5	98	123.4	102.3
O15121	Sphingolipid delta(4)-desaturase DES1 OS=Homo sapiens OX=9606 GN=DEGS1 PE=1 SV=1	15	3	4	3	323	37.8	7.46	12.58	3	DEGS1	102.7	123.1	97.4	83	121.8	97.3	103.2	97.6	90.1	83.8
P35659	Protein DEK OS=Homo sapiens OX=9606 GN=DEK PE=1 SV=1	34	18	48	18	375	42.6	8.56	65.33	18	DEK	89.4	85.7	88.5	84.1	105.3	104.2	109.7	108.6	113.6	111
Q8TCE6	DENN domain-containing protein 10 OS=Homo sapiens OX=9606 GN=DENND10 PE=1 SV=1	17	5	6	5	357	40.5	6.61	6.79	5	DENND10	86.9	110.5	100.4	85.2	103.6	106.6	104.2	110.5	91.6	100.6
A4D1U4	DENN domain-containing protein 11 OS=Homo sapiens OX=9606 GN=DENND11 PE=1 SV=1	5	2	2	2	455	51.4	5.31	6.16	2	DENND11	131	152.5	61	91.5	91.2	128.4	39	76	91.8	137.6
Q7Z401	C-myc promoter-binding protein OS=Homo sapiens OX=9606 GN=DENND4A PE=1 SV=2	2	2	2	1	1863	209.1	7.31	4.44	2	DENND4A	182.1	134.1	130.9	110.5	167.3	108.8	0	0	166.3	0
Q5VZ89	DENN domain-containing protein 4C OS=Homo sapiens OX=9606 GN=DENND4C PE=1 SV=3	9	15	26	14	1909	212.6	6.83	29.49	15	DENND4C	125.3	113.6	93.1	99.4	114	95.6	80.2	92.6	89.6	96.8
Q8IWF6	Protein DENND6A OS=Homo sapiens OX=9606 GN=DENND6A PE=1 SV=1	7	3	3	2	608	69.5	8.27	9.16	3	DENND6A	121.9	159.2	110.3	99.7	60.5	63.6	106.7	59	124.3	94.9
O43583	Density-regulated protein OS=Homo sapiens OX=9606 GN=DENR PE=1 SV=2	50	8	38	7	198	22.1	5.3	68.46	8	DENR	85.6	77.5	90.4	98	95.5	112.2	100.6	107.7	115.2	117.1
Q5TB30	DEP domain-containing protein 1A OS=Homo sapiens OX=9606 GN=DEPDC1 PE=1 SV=2	3	2	2	2	811	92.9	8.68	7.61	2	DEPDC1	89.7	59	232.8	174.3	80.9	76	66.7	63.2	112.1	45.5
Q9Y315	Deoxyribose-phosphate aldolase OS=Homo sapiens OX=9606 GN=DERA PE=1 SV=2	27	8	8	8	318	35.2	8.94	11.53	8	DERA	78.2	100.2	73.3	82.5	119.5	108.5	102.7	111.2	117.9	106.1
Q9BUN8	Derlin-1 OS=Homo sapiens OX=9606 GN=DERL1 PE=1 SV=1	13	3	4	3	251	28.8	9.51	4.52	3	DERL1	72.9	119	124	103.2	154	80.3	98.9	84.5	77.6	85.5
Q9GZP9	Derlin-2 OS=Homo sapiens OX=9606 GN=DERL2 PE=1 SV=1	13	1	1	1	239	27.5	7.28	2.83	1	DERL2	73.1	127.5	115.2	85.3	130.4	83.7	120.8	84.3	99.6	80.1
P0CG12	Decreased expression in renal and prostate cancer protein OS=Homo sapiens OX=9606 GN=DERPC PE=1 SV=1	2	1	1	1	524	51.4	12.41	2.43	1	DERPC	0	120.4	50.9	88.7	292.2	127.8	161.2	80	0	78.6
Q6ICB0	Desumoylating isopeptidase 1 OS=Homo sapiens OX=9606 GN=DESI1 PE=1 SV=1	10	2	3	2	168	18.3	4.94	3.86	2	DESI1	117.7	108	70.8	59.8	101.9	109.9	97.9	109.1	107.6	117.3
Q9BSY9	Deubiquitinase DESI2 OS=Homo sapiens OX=9606 GN=DESI2 PE=1 SV=1	12	2	2	2	194	21.4	4.92	2.81	2	DESI2	82.5	85.8	88.7	109.2	81	114.1	127.7	110.8	101.1	99.2
O00273	DNA fragmentation factor subunit alpha OS=Homo sapiens OX=9606 GN=DFFA PE=1 SV=1	42	13	50	13	331	36.5	4.79	128.15	13	DFFA	85.6	98.6	68.6	65	121.7	109.5	118.5	115.8	108.7	108.1
O76075	DNA fragmentation factor subunit beta OS=Homo sapiens OX=9606 GN=DFFB PE=1 SV=1	19	4	5	4	338	39.1	9	7.53	4	DFFB	65.7	74.4	90.4	97.4	112.3	120	99	100.7	109.7	130.5
O75907	Diacylglycerol O-acyltransferase 1 OS=Homo sapiens OX=9606 GN=DGAT1 PE=1 SV=2	7	2	2	2	488	55.2	9.32	6.05	2	DGAT1	82.7	84.4	75.3	103.6	121	100.4	100.8	99	116.6	116.3
P98153	Integral membrane protein DGCR2/IDD OS=Homo sapiens OX=9606 GN=DGCR2 PE=1 SV=1	3	1	1	1	550	60.8	5.3	0	1	DGCR2	91.1	103.1	97	90.7	112.4	105.3	74.6	122.2	107	96.6
Q14129	Protein DGCR6 OS=Homo sapiens OX=9606 GN=DGCR6 PE=1 SV=3	4	1	1	1	220	25	7.5	2.83	1	DGCR6	111.6	158.8	72.8	60.6	101.1	131.5	58.4	122.1	98.4	84.9
Q8WYQ5	Microprocessor complex subunit DGCR8 OS=Homo sapiens OX=9606 GN=DGCR8 PE=1 SV=1	21	13	14	13	773	86	5.95	25.82	13	DGCR8	84.1	84.5	166.6	155.4	99.8	90.8	79.5	80.2	75.9	83.2
P23743	Diacylglycerol kinase alpha OS=Homo sapiens OX=9606 GN=DGKA PE=1 SV=3	1	1	1	1	735	82.6	6.73	0	1	DGKA	78.9	131.4	75.3	55.3	107	97.3	172.3	103.9	98.3	80.4
P52429	Diacylglycerol kinase epsilon OS=Homo sapiens OX=9606 GN=DGKE PE=1 SV=1	4	2	3	2	567	63.9	7.74	6.15	2	DGKE	0	392.6	0	0	607.4	0	0	0	0	0
Q86XP1	Diacylglycerol kinase eta OS=Homo sapiens OX=9606 GN=DGKH PE=1 SV=1	4	4	4	3	1220	134.8	6.54	2.57	4	DGKH	281.9	305.7	0	175.5	0	0	0	236.9	0	0
Q13574	Diacylglycerol kinase zeta OS=Homo sapiens OX=9606 GN=DGKZ PE=1 SV=4	4	3	3	3	928	103.9	8.05	5.65	3	DGKZ	0	0	89.4	116.9	130.9	109.7	0	183.3	224.8	145
Q7Z3D6	D-glutamate cyclase, mitochondrial OS=Homo sapiens OX=9606 GN=DGLUCY PE=1 SV=2	3	2	4	2	616	66.4	6.79	7.19	2	DGLUCY	130.3	0	123.2	0	0	184	181.8	146.4	234.3	0
Q16854	Deoxyguanosine kinase, mitochondrial OS=Homo sapiens OX=9606 GN=DGUOK PE=1 SV=2	9	1	1	1	277	32	8.66	4.2	1	DGUOK	251.3	0	146.1	0	167.8	0	154.3	0	159.8	120.7
Q15392	Delta(24)-sterol reductase OS=Homo sapiens OX=9606 GN=DHCR24 PE=1 SV=2	16	8	16	8	516	60.1	8.16	15.16	8	DHCR24	120.5	110.6	113.6	117.2	85.4	89.8	84.7	90.5	93.4	94.2
Q9UBM7	7-dehydrocholesterol reductase OS=Homo sapiens OX=9606 GN=DHCR7 PE=1 SV=1	20	12	15	12	475	54.5	8.7	12.71	12	DHCR7	112.7	111.4	86.5	83.1	118.9	92.5	110	96.5	94.7	93.8
Q86SQ9	Dehydrodolichyl diphosphate synthase complex subunit DHDDS OS=Homo sapiens OX=9606 GN=DHDDS PE=1 SV=3	3	1	3	1	333	38.6	8.28	9.01	1	DHDDS	241.8	205	278.2	98.9	0	96.1	0	80	0	0
P00374	Dihydrofolate reductase OS=Homo sapiens OX=9606 GN=DHFR PE=1 SV=2	58	10	19	10	187	21.4	7.42	49.27	10	DHFR	78.4	74.5	46.3	45.9	111.9	135.3	123.9	131.8	119.7	132.2
Q02127	Dihydroorotate dehydrogenase (quinone), mitochondrial OS=Homo sapiens OX=9606 GN=DHODH PE=1 SV=3	14	5	5	5	395	42.8	9.67	12.19	5	DHODH	118.7	90.1	97.4	98.8	116	90.2	94.5	92.5	100.3	101.5
P49366	Deoxyhypusine synthase OS=Homo sapiens OX=9606 GN=DHPS PE=1 SV=1	26	8	14	8	369	40.9	5.36	35.92	8	DHPS	79	89.3	80.6	79.6	111.8	107.3	110.6	112.6	114.2	115
Q96LJ7	Dehydrogenase/reductase SDR family member 1 OS=Homo sapiens OX=9606 GN=DHRS1 PE=1 SV=1	8	2	2	2	313	33.9	7.83	1.85	2	DHRS1	0	0	147.7	275.5	0	204.8	183.1	0	0	188.8
Q6UWP2	Dehydrogenase/reductase SDR family member 11 OS=Homo sapiens OX=9606 GN=DHRS11 PE=1 SV=1	30	6	7	6	260	28.3	6.64	20.46	6	DHRS11	89.5	86.1	108.3	91.6	101.7	104	99.9	111.5	101	106.5
Q6UX07	Dehydrogenase/reductase SDR family member 13 OS=Homo sapiens OX=9606 GN=DHRS13 PE=2 SV=1	7	3	3	3	377	40.8	7.69	4.96	3	DHRS13	169.9	178.4	32.7	0	131.2	88.4	105.3	88.3	98.2	107.6
Q13268	Dehydrogenase/reductase SDR family member 2, mitochondrial OS=Homo sapiens OX=9606 GN=DHRS2 PE=1 SV=4	7	2	2	2	280	29.9	9.01	4.76	2	DHRS2	428	72.6	71.6	56	47	78.9	74.1	53.3	62.8	55.8
Q9BTZ2	Dehydrogenase/reductase SDR family member 4 OS=Homo sapiens OX=9606 GN=DHRS4 PE=1 SV=3	27	7	8	7	278	29.5	8.56	13.76	7	DHRS4	95.4	91.2	84.4	68.2	116.2	117.3	115.5	108.9	96.4	106.6
Q9Y394	Dehydrogenase/reductase SDR family member 7 OS=Homo sapiens OX=9606 GN=DHRS7 PE=1 SV=1	34	9	13	9	339	38.3	8.32	25.59	9	DHRS7	92.4	93.8	102.2	98.8	104.2	102.5	104.2	96.8	103.8	101.3
Q6IAN0	Dehydrogenase/reductase SDR family member 7B OS=Homo sapiens OX=9606 GN=DHRS7B PE=1 SV=2	34	10	15	10	325	35.1	9.55	29.14	10	DHRS7B	107.1	126.3	72.2	69.9	110.3	102.9	108.5	97.6	100.4	104.8
Q96HY7	2-oxoadipate dehydrogenase complex component E1 OS=Homo sapiens OX=9606 GN=DHTKD1 PE=1 SV=2	11	9	9	9	919	103	6.93	19.28	9	DHTKD1	104.1	102.1	62.6	73.6	100.3	103.4	115	113.4	123.3	102.2
O43143	ATP-dependent RNA helicase DHX15 OS=Homo sapiens OX=9606 GN=DHX15 PE=1 SV=2	48	41	165	40	795	90.9	7.46	359.24	41	DHX15	102	105	122.5	123.8	90.3	90.6	92.9	88.4	92.7	91.8
O60231	Pre-mRNA-splicing factor ATP-dependent RNA helicase DHX16 OS=Homo sapiens OX=9606 GN=DHX16 PE=1 SV=2	23	23	33	21	1041	119.2	6.8	59.63	23	DHX16	103.3	117.6	87.9	91.7	107.4	94.9	107.1	97.5	93.7	98.9
Q7Z478	ATP-dependent RNA helicase DHX29 OS=Homo sapiens OX=9606 GN=DHX29 PE=1 SV=2	17	23	33	23	1369	155.1	8.09	51.74	23	DHX29	90.7	100.5	98.7	101.9	101.5	105.1	101.4	96.3	106.1	97.8
Q7L2E3	ATP-dependent RNA helicase DHX30 OS=Homo sapiens OX=9606 GN=DHX30 PE=1 SV=1	49	52	88	52	1194	133.9	8.78	168.87	52	DHX30	115.8	121.1	103.7	100.9	100.8	91.4	96.4	87.9	93.3	88.9
Q9H6R0	ATP-dependent RNA helicase DHX33 OS=Homo sapiens OX=9606 GN=DHX33 PE=1 SV=2	18	12	20	12	707	78.8	8.91	15.02	12	DHX33	201.6	206	172.7	168.9	46.9	50	35	38.5	35.8	44.6
Q14147	Probable ATP-dependent RNA helicase DHX34 OS=Homo sapiens OX=9606 GN=DHX34 PE=1 SV=2	9	8	12	8	1143	128	7.56	20.67	8	DHX34	132.5	166	59.7	91.9	96.3	110.4	65.6	115.9	88.7	72.9
Q9H5Z1	Probable ATP-dependent RNA helicase DHX35 OS=Homo sapiens OX=9606 GN=DHX35 PE=1 SV=2	8	5	6	5	703	78.9	8.59	6.34	5	DHX35	140.7	144.1	107.4	90.5	135.3	47.6	85	36.2	105.4	107.9
Q9H2U1	ATP-dependent DNA/RNA helicase DHX36 OS=Homo sapiens OX=9606 GN=DHX36 PE=1 SV=2	40	33	45	30	1008	114.7	7.68	104.09	33	DHX36	108.3	107.2	127.3	136.7	82.9	87.9	86.3	87.4	88.7	87.3
Q8IY37	Probable ATP-dependent RNA helicase DHX37 OS=Homo sapiens OX=9606 GN=DHX37 PE=1 SV=1	12	15	22	14	1157	129.5	8.1	33.82	15	DHX37	123.7	132	88.9	95.8	99	91.4	83.3	95.8	94.9	95.1
Q92620	Pre-mRNA-splicing factor ATP-dependent RNA helicase PRP16 OS=Homo sapiens OX=9606 GN=DHX38 PE=1 SV=2	28	29	35	28	1227	140.4	6.54	79.6	29	DHX38	91.2	96.1	124.7	127.1	89.5	93.2	91.1	95.6	97.5	93.9
Q8IX18	Probable ATP-dependent RNA helicase DHX40 OS=Homo sapiens OX=9606 GN=DHX40 PE=1 SV=2	18	14	18	14	779	88.5	8.65	28.84	14	DHX40	89.3	87.3	94.2	108.8	91.7	97.2	113.6	101.4	107.3	109.3
Q6P158	Putative ATP-dependent RNA helicase DHX57 OS=Homo sapiens OX=9606 GN=DHX57 PE=1 SV=2	20	27	37	24	1386	155.5	7.71	68.99	27	DHX57	109.5	128.1	92.4	96.5	97.3	88.1	99.9	101.3	89.2	97.7
Q14562	ATP-dependent RNA helicase DHX8 OS=Homo sapiens OX=9606 GN=DHX8 PE=1 SV=1	20	21	28	19	1220	139.2	8.32	54.64	21	DHX8	130.1	125.4	149.8	167.7	62.9	78.9	60.3	72.4	75.7	76.9
Q08211	ATP-dependent RNA helicase A OS=Homo sapiens OX=9606 GN=DHX9 PE=1 SV=4	56	69	299	67	1270	140.9	6.84	538.27	69	DHX9	81.4	92.9	98.3	101	111.5	104	108.2	98.5	104	100.3
Q9NR28	Diablo IAP-binding mitochondrial protein OS=Homo sapiens OX=9606 GN=DIABLO PE=1 SV=1	31	7	24	6	239	27.1	5.9	51.82	7	DIABLO	116.1	133.3	95.7	93.9	108.6	89.9	96.2	86.2	88.5	91.6
O60610	Protein diaphanous homolog 1 OS=Homo sapiens OX=9606 GN=DIAPH1 PE=1 SV=2	30	37	52	35	1272	141.3	5.41	107.72	37	DIAPH1	100.8	94.3	115.9	117.4	85.3	97.7	95.4	93.8	100.7	98.8
O60879	Protein diaphanous homolog 2 OS=Homo sapiens OX=9606 GN=DIAPH2 PE=1 SV=1	7	8	8	6	1101	125.5	6.58	6.35	8	DIAPH2	81.7	85.4	96.7	83.8	84	127.2	85.1	122.9	116.3	116.9
Q9NSV4	Protein diaphanous homolog 3 OS=Homo sapiens OX=9606 GN=DIAPH3 PE=1 SV=4	16	16	19	16	1193	136.8	7.03	40.15	16	DIAPH3	105.6	103.8	67.3	75.4	115.2	108	108	96	112	108.8
Q9UPY3	Endoribonuclease Dicer OS=Homo sapiens OX=9606 GN=DICER1 PE=1 SV=3	17	27	29	27	1922	218.5	5.68	65.75	27	DICER1	110.7	104.3	100.1	110.1	92.8	95	96.7	100.5	99.2	90.7
Q9BTC0	Death-inducer obliterator 1 OS=Homo sapiens OX=9606 GN=DIDO1 PE=1 SV=5	16	29	37	28	2240	243.7	7.88	57.37	29	DIDO1	144.7	147.1	84.8	83.5	94.2	89.6	84.6	82.6	95.2	93.6
Q9UNQ2	Probable dimethyladenosine transferase OS=Homo sapiens OX=9606 GN=DIMT1 PE=1 SV=1	26	8	11	8	313	35.2	9.99	26.9	8	DIMT1	189	190	116.1	121.6	56.7	63.4	58.7	63.8	70	70.7
P49895	Type I iodothyronine deiodinase OS=Homo sapiens OX=9606 GN=DIO1 PE=2 SV=3	4	1	4	1	249	28.9	8.69	4.18	1	DIO1	24.2	132.6	39	33.1	283.9	82.8	183.4	105.1	68.4	47.5
Q14689	Disco-interacting protein 2 homolog A OS=Homo sapiens OX=9606 GN=DIP2A PE=1 SV=2	6	6	6	6	1571	170.3	8.03	9.07	6	DIP2A	107.6	96.3	120.7	145.1	46.9	104.8	84.3	103.4	105.1	85.9
Q9P265	Disco-interacting protein 2 homolog B OS=Homo sapiens OX=9606 GN=DIP2B PE=1 SV=3	8	11	13	11	1576	171.4	8.09	15.82	11	DIP2B	99.9	128.3	108.1	101	104.1	87.3	98.3	96.3	80.1	96.5
Q8NDZ4	Divergent protein kinase domain 2A OS=Homo sapiens OX=9606 GN=DIPK2A PE=1 SV=1	5	2	3	2	430	49.5	8.53	6.08	2	DIPK2A	102.6	54.4	75.1	73.2	197.2	115.5	122.6	89.8	96	73.5
Q9Y2L1	Exosome complex exonuclease RRP44 OS=Homo sapiens OX=9606 GN=DIS3 PE=1 SV=2	40	35	65	35	958	108.9	7.14	127.76	35	DIS3	94.5	99.7	110.8	113.9	100	93.7	101.2	96.1	94	96.2
Q8TF46	DIS3-like exonuclease 1 OS=Homo sapiens OX=9606 GN=DIS3L PE=1 SV=2	6	5	7	5	1054	120.7	6.54	10.08	5	DIS3L	94.6	140	106.6	116.1	75.8	83.6	90.4	82.6	100.1	110.1
Q8IYB7	DIS3-like exonuclease 2 OS=Homo sapiens OX=9606 GN=DIS3L2 PE=1 SV=4	12	10	10	10	885	99.2	6.1	16.69	10	DIS3L2	89.6	107.6	74.6	80.6	96.3	116.1	107.8	108.9	110.5	107.9
Q96F81	Protein dispatched homolog 1 OS=Homo sapiens OX=9606 GN=DISP1 PE=1 SV=3	2	2	2	2	1524	170.8	6.89	2.11	2	DISP1	141.4	118.4	113.9	109.3	100.8	108.1	84.7	71.9	71.6	79.9
O60832	H/ACA ribonucleoprotein complex subunit DKC1 OS=Homo sapiens OX=9606 GN=DKC1 PE=1 SV=3	44	23	44	23	514	57.6	9.42	85.7	23	DKC1	126.5	128.1	108.8	108.5	82.5	89.9	85.9	87.8	94.6	87.3
P10515	Dihydrolipoyllysine-residue acetyltransferase component of pyruvate dehydrogenase complex, mitochondrial OS=Homo sapiens OX=9606 GN=DLAT PE=1 SV=3	34	19	38	19	647	69	7.84	80.18	19	DLAT	98.2	101.2	97.4	101.8	109.4	98.7	102.5	97.3	95.9	97.7
P09622	Dihydrolipoyl dehydrogenase, mitochondrial OS=Homo sapiens OX=9606 GN=DLD PE=1 SV=2	43	20	50	20	509	54.1	7.85	89.83	20	DLD	104	91.9	110.5	110.3	95.3	101.5	97.6	94.4	96.4	98.1
Q12959	Disks large homolog 1 OS=Homo sapiens OX=9606 GN=DLG1 PE=1 SV=2	13	11	11	7	904	100.4	5.76	22.84	11	DLG1	114.3	102.2	100.3	97.2	89.9	104.8	96.1	93.9	99	102.3
Q92796	Disks large homolog 3 OS=Homo sapiens OX=9606 GN=DLG3 PE=1 SV=2	4	2	3	2	817	90.3	7.03	5.09	2	DLG3	100.2	147.8	116.4	124.6	118.6	109.2	77.9	74	69.3	62
Q8TDM6	Disks large homolog 5 OS=Homo sapiens OX=9606 GN=DLG5 PE=1 SV=4	2	4	5	4	1919	213.7	7.42	6.34	4	DLG5	0	0	0	395.4	0	604.6	0	0	0	0
Q9Y2H0	Disks large-associated protein 4 OS=Homo sapiens OX=9606 GN=DLGAP4 PE=1 SV=3	4	3	4	3	992	107.9	7.08	10.29	3	DLGAP4	130.8	138.3	116.1	122.7	76.8	88.5	52.3	118.5	74	82
Q15398	Disks large-associated protein 5 OS=Homo sapiens OX=9606 GN=DLGAP5 PE=1 SV=2	35	24	33	24	846	95.1	9	64.04	24	DLGAP5	89	75.6	133.5	146.5	89.2	104.9	98.9	86.3	87.7	88.5
P36957	Dihydrolipoyllysine-residue succinyltransferase component of 2-oxoglutarate dehydrogenase complex, mitochondrial OS=Homo sapiens OX=9606 GN=DLST PE=1 SV=4	33	12	29	12	453	48.7	8.95	85.09	12	DLST	90.6	89.6	121	122.6	102.8	96.3	91.6	93.7	95.6	96.3
Q9NW81	Distal membrane-arm assembly complex protein 2 OS=Homo sapiens OX=9606 GN=DMAC2 PE=1 SV=3	11	2	2	2	257	29.2	6.43	0	2	DMAC2	0	0	0	0	0	0	251.5	326	174.9	247.6
Q9NPF5	DNA methyltransferase 1-associated protein 1 OS=Homo sapiens OX=9606 GN=DMAP1 PE=1 SV=1	29	13	14	13	467	53	9.5	30.24	13	DMAP1	116.5	128.6	106.1	91.6	99.9	95.4	89	85.8	95.9	91.2
P11532	Dystrophin OS=Homo sapiens OX=9606 GN=DMD PE=1 SV=3	2	8	10	4	3685	426.5	5.88	8.62	8	DMD	117.5	131.2	125.5	104.3	106.5	91.3	78.8	85.3	78.3	81.2
Q9Y485	DmX-like protein 1 OS=Homo sapiens OX=9606 GN=DMXL1 PE=1 SV=3	1	4	4	2	3027	337.6	6.34	4.75	4	DMXL1	93	79.7	109.2	111.6	60.5	104.7	81.8	128.7	179.8	50.9
P51530	DNA replication ATP-dependent helicase/nuclease DNA2 OS=Homo sapiens OX=9606 GN=DNA2 PE=1 SV=3	5	4	6	4	1060	120.3	7.74	9.69	4	DNA2	145.7	151.8	91.5	102.8	82.4	98.9	87.8	90.9	58.8	89.4
Q8NEP3	Dynein axonemal assembly factor 1 OS=Homo sapiens OX=9606 GN=DNAAF1 PE=1 SV=5	2	2	2	2	725	80	4.67	0	2	DNAAF1	103.8	73	140.4	120.9	81.8	94.1	61.6	77.5	112.2	134.7
Q96MX6	Dynein axonemal assembly factor 10 OS=Homo sapiens OX=9606 GN=DNAAF10 PE=1 SV=1	20	7	9	7	357	39.7	8.09	17.49	7	DNAAF10	105.2	95.1	75.4	72.6	127.1	111.8	97.6	111.4	94.7	109.2
Q9NVR5	Protein kintoun OS=Homo sapiens OX=9606 GN=DNAAF2 PE=1 SV=2	3	2	2	2	837	91.1	5.2	6.46	2	DNAAF2	137.1	185.9	85.1	139.7	61	82.6	52.9	102.3	84	69.5
Q86Y56	Dynein axonemal assembly factor 5 OS=Homo sapiens OX=9606 GN=DNAAF5 PE=1 SV=4	34	23	39	23	855	93.5	6.42	67.9	23	DNAAF5	96.2	104.1	52.6	58.1	106.6	110.9	123.3	115.4	118.9	113.9
Q9P2D7	Dynein axonemal heavy chain 1 OS=Homo sapiens OX=9606 GN=DNAH1 PE=1 SV=6	2	8	8	7	4265	487.2	5.83	4.87	8	DNAH1	63.4	92.4	100.8	95.1	151	89	122.8	93	84.1	108.3
Q96DT5	Dynein axonemal heavy chain 11 OS=Homo sapiens OX=9606 GN=DNAH11 PE=1 SV=4	1	4	6	3	4516	520	6.44	3.14	4	DNAH11	37.7	156.1	55.7	52.2	163.9	102.2	152.1	107.6	104	68.4
Q8WXX0	Dynein axonemal heavy chain 7 OS=Homo sapiens OX=9606 GN=DNAH7 PE=1 SV=2	2	5	6	4	4024	460.9	6	4.13	5	DNAH7	154.3	125.7	91.9	98.8	102.6	74.1	57.8	98.9	95.8	100.1
P31689	DnaJ homolog subfamily A member 1 OS=Homo sapiens OX=9606 GN=DNAJA1 PE=1 SV=2	67	22	86	21	397	44.8	7.08	219.84	22	DNAJA1	104	99.3	135.6	132.8	87.6	88.4	86	91.5	88.6	86.2
O60884	DnaJ homolog subfamily A member 2 OS=Homo sapiens OX=9606 GN=DNAJA2 PE=1 SV=1	42	16	35	16	412	45.7	6.48	91.57	16	DNAJA2	103.8	96.3	118.5	123.1	84.3	98.5	92.9	98.7	90.4	93.5
Q96EY1	DnaJ homolog subfamily A member 3, mitochondrial OS=Homo sapiens OX=9606 GN=DNAJA3 PE=1 SV=2	28	11	16	11	480	52.5	9.26	34.26	11	DNAJA3	129.1	129.9	68.9	73.9	114.6	102.7	102.3	96.5	93	89.2
P25685	DnaJ homolog subfamily B member 1 OS=Homo sapiens OX=9606 GN=DNAJB1 PE=1 SV=4	50	16	33	15	340	38	8.63	81.93	16	DNAJB1	111.6	109.2	109.7	102.6	101.8	89.9	92	99.3	91.2	92.7
Q9UBS4	DnaJ homolog subfamily B member 11 OS=Homo sapiens OX=9606 GN=DNAJB11 PE=1 SV=1	41	13	23	13	358	40.5	6.18	50.49	13	DNAJB11	106.8	93.4	97.2	90.8	95.5	100.9	103.9	105.5	103.7	102.1
Q9NXW2	DnaJ homolog subfamily B member 12 OS=Homo sapiens OX=9606 GN=DNAJB12 PE=1 SV=5	21	7	10	7	375	41.8	8.69	29.58	7	DNAJB12	150.6	136.8	92.6	88.4	87.1	95.8	87.6	92.7	84	84.4
Q9UDY4	DnaJ homolog subfamily B member 4 OS=Homo sapiens OX=9606 GN=DNAJB4 PE=1 SV=1	20	5	9	4	337	37.8	8.5	27.03	5	DNAJB4	92.1	74.6	209.1	223.6	70.4	69.5	65.4	69.7	63.3	62.2
O75953	DnaJ homolog subfamily B member 5 OS=Homo sapiens OX=9606 GN=DNAJB5 PE=1 SV=1	2	1	1	1	348	39.1	9.04	0	1	DNAJB5	103.6	125.7	79.2	99.4	50	119.8	129	144.3	79.4	69.6
O75190	DnaJ homolog subfamily B member 6 OS=Homo sapiens OX=9606 GN=DNAJB6 PE=1 SV=2	7	4	6	3	326	36.1	9.16	1.66	4	DNAJB6	85	83.9	172.3	177.1	74.6	84.7	64.6	86.6	90.6	80.6
Q96KC8	DnaJ homolog subfamily C member 1 OS=Homo sapiens OX=9606 GN=DNAJC1 PE=1 SV=1	14	9	11	9	554	63.8	8.63	21.35	9	DNAJC1	99.5	96.6	138.8	129.2	89.1	92.6	83.3	90.4	94.2	86.3
Q8IXB1	DnaJ homolog subfamily C member 10 OS=Homo sapiens OX=9606 GN=DNAJC10 PE=1 SV=2	17	11	12	11	793	91	7.18	30.69	11	DNAJC10	103.8	117.8	83.9	78.8	104.4	98.6	103.5	96.4	111.6	101.3
Q9NVH1	DnaJ homolog subfamily C member 11 OS=Homo sapiens OX=9606 GN=DNAJC11 PE=1 SV=2	25	12	20	12	559	63.2	8.4	41.92	12	DNAJC11	107.4	109.2	73.3	72.1	106.9	103.6	103.8	106	112.4	105.2
O75165	DnaJ homolog subfamily C member 13 OS=Homo sapiens OX=9606 GN=DNAJC13 PE=1 SV=5	11	21	23	21	2243	254.3	6.74	49.51	21	DNAJC13	107.3	118.6	77.6	89.5	104.5	91.9	105	97.3	98.7	109.7
Q9NVM6	DnaJ homolog subfamily C member 17 OS=Homo sapiens OX=9606 GN=DNAJC17 PE=1 SV=1	25	6	9	6	304	34.7	8.53	23.08	6	DNAJC17	113.4	107.6	90.8	97.6	90.8	106.1	91.9	90.7	110.4	100.8
Q96DA6	Mitochondrial import inner membrane translocase subunit TIM14 OS=Homo sapiens OX=9606 GN=DNAJC19 PE=1 SV=3	55	8	11	8	116	12.5	10.1	17.7	8	DNAJC19	104.5	97.8	83.1	83.1	103.9	107.7	110.9	99.7	101.5	107.9
Q99543	DnaJ homolog subfamily C member 2 OS=Homo sapiens OX=9606 GN=DNAJC2 PE=1 SV=4	41	21	31	21	621	72	8.7	78.16	21	DNAJC2	93.8	104	105.9	111.5	98.1	96.4	100	98	97.3	94.9
Q5F1R6	DnaJ homolog subfamily C member 21 OS=Homo sapiens OX=9606 GN=DNAJC21 PE=1 SV=2	14	6	7	6	531	62	5.47	20.1	6	DNAJC21	101.6	94.4	111.4	120.6	94.8	93.1	92.7	95.8	98.5	97.1
Q13217	DnaJ homolog subfamily C member 3 OS=Homo sapiens OX=9606 GN=DNAJC3 PE=1 SV=1	31	15	22	15	504	57.5	6.15	36.3	15	DNAJC3	94.8	93.2	132.5	128.5	88.2	93.5	99.2	92.6	87.2	90.4
Q99615	DnaJ homolog subfamily C member 7 OS=Homo sapiens OX=9606 GN=DNAJC7 PE=1 SV=2	61	36	85	36	494	56.4	6.96	165.16	36	DNAJC7	94.5	98.1	95.1	99.8	98.7	105.1	105.4	101.2	102.5	99.7
O75937	DnaJ homolog subfamily C member 8 OS=Homo sapiens OX=9606 GN=DNAJC8 PE=1 SV=2	56	16	29	16	253	29.8	9.06	45.83	16	DNAJC8	84.7	84.4	105.3	111.8	91	101	100.5	107.2	107.2	106.9
Q8WXX5	DnaJ homolog subfamily C member 9 OS=Homo sapiens OX=9606 GN=DNAJC9 PE=1 SV=1	62	14	28	13	260	29.9	5.73	75.08	14	DNAJC9	89.6	95.4	112.4	108.9	104.4	94.4	101.3	104.2	96.4	92.9
O00115	Deoxyribonuclease-2-alpha OS=Homo sapiens OX=9606 GN=DNASE2 PE=1 SV=2	12	4	4	4	360	39.6	8.05	10.27	4	DNASE2	109.3	119.6	71.5	72.5	119	101.5	118.7	98.4	100.3	89.1
Q96M86	Dynein heavy chain domain-containing protein 1 OS=Homo sapiens OX=9606 GN=DNHD1 PE=2 SV=2	1	4	5	3	4753	533.3	6.71	6.9	4	DNHD1	94.2	90.3	91.4	106.4	83.1	113.3	90.6	93.4	121.8	115.5
Q5SXM8	DNL-type zinc finger protein OS=Homo sapiens OX=9606 GN=DNLZ PE=1 SV=1	7	1	1	1	178	19.2	9.8	2.62	1	DNLZ	100.8	99.2	99	97.4	98.8	117	109.7	93.7	89.9	94.4
Q05193	Dynamin-1 OS=Homo sapiens OX=9606 GN=DNM1 PE=1 SV=2	14	14	20	1	864	97.3	7.17	29.56	14	DNM1	96.6	129.2	81.5	92.2	112.2	103.4	97.4	92.9	96.8	97.7
O00429	Dynamin-1-like protein OS=Homo sapiens OX=9606 GN=DNM1L PE=1 SV=2	43	26	50	26	736	81.8	6.81	106.8	26	DNM1L	90	89.8	118.3	119.9	92.4	95.1	93.9	95.5	103	102.1
P50570	Dynamin-2 OS=Homo sapiens OX=9606 GN=DNM2 PE=1 SV=2	38	32	65	19	870	98	7.44	122.7	32	DNM2	95.4	108.6	87.5	94.3	103.1	99.7	104.5	103.3	105.2	98.6
Q9UQ16	Dynamin-3 OS=Homo sapiens OX=9606 GN=DNM3 PE=1 SV=4	13	13	18	2	869	97.7	8.35	25.46	13	DNM3	103.4	84.3	84.8	101.9	86.6	105.3	95.5	111.6	104.3	122.3
Q6XZF7	Dynamin-binding protein OS=Homo sapiens OX=9606 GN=DNMBP PE=1 SV=1	2	3	3	3	1577	177.2	5.39	4.74	3	DNMBP	123.5	169.9	86.6	66.8	0	139.8	120.7	98.7	59.8	134.1
P26358	DNA (cytosine-5)-methyltransferase 1 OS=Homo sapiens OX=9606 GN=DNMT1 PE=1 SV=2	34	51	111	50	1616	183.1	7.75	223.56	51	DNMT1	87.6	90.6	102.3	104.1	102.9	100.7	97.6	103.9	102.9	107.5
Q9Y6K1	DNA (cytosine-5)-methyltransferase 3A OS=Homo sapiens OX=9606 GN=DNMT3A PE=1 SV=4	10	8	9	7	912	101.8	6.57	18.98	8	DNMT3A	118.9	116.9	68.8	60.4	97.3	102.2	104.1	114.3	112.1	105
Q9UBC3	DNA (cytosine-5)-methyltransferase 3B OS=Homo sapiens OX=9606 GN=DNMT3B PE=1 SV=1	10	8	12	7	853	95.7	8.43	21.4	8	DNMT3B	127.3	120.1	70.5	74	97.6	113.9	95.2	109.2	106.1	86.2
Q9ULA0	Aspartyl aminopeptidase OS=Homo sapiens OX=9606 GN=DNPEP PE=1 SV=2	33	11	17	11	485	53.4	7.58	41.29	11	DNPEP	81.3	105.9	75.5	79.5	118.7	104.4	109.8	108.1	104.8	112
O43598	2'-deoxynucleoside 5'-phosphate N-hydrolase 1 OS=Homo sapiens OX=9606 GN=DNPH1 PE=1 SV=1	66	11	25	11	174	19.1	5.05	51.53	11	DNPH1	70	85.1	67	68.6	147.5	110.8	125.5	114.5	102.4	108.5
Q9H147	Deoxynucleotidyltransferase terminal-interacting protein 1 OS=Homo sapiens OX=9606 GN=DNTTIP1 PE=1 SV=2	5	2	2	2	329	37	8.97	2.89	2	DNTTIP1	150.4	129.4	139.3	100.4	101.3	68.1	77.5	78.4	67.9	87.4
Q5QJE6	Deoxynucleotidyltransferase terminal-interacting protein 2 OS=Homo sapiens OX=9606 GN=DNTTIP2 PE=1 SV=2	32	19	24	19	756	84.4	6.16	60.14	19	DNTTIP2	177.4	178.2	177.5	180.1	54	57.6	45.1	43.1	44.7	42.4
Q14185	Dedicator of cytokinesis protein 1 OS=Homo sapiens OX=9606 GN=DOCK1 PE=1 SV=2	3	6	6	5	1865	215.2	7.56	9.01	6	DOCK1	0	0	302	0	0	288.1	409.9	0	0	0
Q5JSL3	Dedicator of cytokinesis protein 11 OS=Homo sapiens OX=9606 GN=DOCK11 PE=1 SV=2	6	10	13	10	2073	237.5	7.74	14.66	10	DOCK11	110.5	121.5	78.5	86.3	72.9	103.6	104.4	109.3	109.8	103.4
Q8IZD9	Dedicator of cytokinesis protein 3 OS=Homo sapiens OX=9606 GN=DOCK3 PE=1 SV=1	1	1	1	1	2030	233	6.98	2.21	1	DOCK3	70.7	68.2	73.8	74	133.4	124.4	157.4	103.6	109.1	85.4
Q8N1I0	Dedicator of cytokinesis protein 4 OS=Homo sapiens OX=9606 GN=DOCK4 PE=1 SV=3	2	4	4	4	1966	225.1	7.65	4.98	4	DOCK4	218.6	0	281.6	189.4	0	94.6	0	106.9	0	108.8
Q96HP0	Dedicator of cytokinesis protein 6 OS=Homo sapiens OX=9606 GN=DOCK6 PE=1 SV=3	4	6	6	4	2047	229.4	6.74	10.43	6	DOCK6	77.5	69.9	78.6	104.6	171.1	111.5	104.9	110.9	89.4	81.6
Q96N67	Dedicator of cytokinesis protein 7 OS=Homo sapiens OX=9606 GN=DOCK7 PE=1 SV=4	20	37	46	35	2140	242.4	6.8	90.97	37	DOCK7	92.6	103.4	85.9	80.8	121.6	102	105.5	105.2	103.8	99.3
Q9BZ29	Dedicator of cytokinesis protein 9 OS=Homo sapiens OX=9606 GN=DOCK9 PE=1 SV=2	3	4	4	4	2069	236.3	7.49	9.27	4	DOCK9	91.5	94.2	130.2	89.3	81.7	105.5	91.8	90.7	107.8	117.3
Q9BU89	Deoxyhypusine hydroxylase OS=Homo sapiens OX=9606 GN=DOHH PE=1 SV=1	21	5	7	5	302	32.9	4.83	16.86	5	DOHH	88.1	94.1	100.4	109.1	116	105.3	99.2	91.5	95.9	100.3
Q18PE1	Protein Dok-7 OS=Homo sapiens OX=9606 GN=DOK7 PE=1 SV=1	4	1	1	1	504	53.1	6.89	0	1	DOK7	126.7	123.9	76.2	105.7	62.3	113.8	111.6	112.5	82.4	84.9
Q9NYP3	Protein downstream neighbor of Son OS=Homo sapiens OX=9606 GN=DONSON PE=1 SV=2	5	3	6	3	566	62.7	8.66	5.61	3	DONSON	86.5	0	107.6	85.3	213.4	96	0	141.1	171.1	99.2
Q5JWR5	Protein dopey-1 OS=Homo sapiens OX=9606 GN=DOP1A PE=2 SV=1	1	2	2	2	2465	277.2	6.29	3.01	2	DOP1A	172.9	0	226.4	107.7	0	116.1	0	196.9	180	0
Q8TEK3	Histone-lysine N-methyltransferase, H3 lysine-79 specific OS=Homo sapiens OX=9606 GN=DOT1L PE=1 SV=3	3	4	6	4	1537	164.8	9.19	2.3	4	DOT1L	43.3	143	67	55.5	237.2	82.1	147.5	107.9	69.1	47.4
Q9H3H5	UDP-N-acetylglucosamine--dolichyl-phosphate N-acetylglucosaminephosphotransferase OS=Homo sapiens OX=9606 GN=DPAGT1 PE=1 SV=2	2	1	2	1	408	46.1	8	3.72	1	DPAGT1	131.9	83.3	75.8	83.1	71.9	119.6	101	126.6	88.3	118.7
Q9BVM2	Protein DPCD OS=Homo sapiens OX=9606 GN=DPCD PE=1 SV=2	23	6	6	6	203	23.2	9.03	8.29	6	DPCD	115.5	114.4	43.7	51.1	99.9	103.4	148.8	140	93.6	89.6
Q92782	Zinc finger protein neuro-d4 OS=Homo sapiens OX=9606 GN=DPF1 PE=1 SV=3	12	3	3	2	387	44.1	7.08	5.34	3	DPF1	90.8	170.1	75.3	124.1	110	156.7	145.6	67.6	59.9	0
Q92785	Zinc finger protein ubi-d4 OS=Homo sapiens OX=9606 GN=DPF2 PE=1 SV=2	43	13	32	12	391	44.1	6.33	60.83	13	DPF2	129.4	135.3	120.5	132.7	83.7	83.8	83.6	72.7	84.3	73.9
Q9BZG8	2-(3-amino-3-carboxypropyl)histidine synthase subunit 1 OS=Homo sapiens OX=9606 GN=DPH1 PE=1 SV=2	10	3	3	3	443	48.8	8.18	2.57	3	DPH1	99	94.5	115.4	101.3	111.3	76.9	77.3	105.4	98.2	120.5
Q9BQC3	2-(3-amino-3-carboxypropyl)histidine synthase subunit 2 OS=Homo sapiens OX=9606 GN=DPH2 PE=1 SV=1	30	10	18	10	489	52.1	5.53	46.41	10	DPH2	94.3	111	82.9	92.3	129.4	92.1	108.8	91.9	97.7	99.6
Q9H2P9	Diphthine methyl ester synthase OS=Homo sapiens OX=9606 GN=DPH5 PE=1 SV=2	40	11	21	11	285	31.6	5.31	30.14	11	DPH5	99.8	99.5	74.8	76.7	115.9	102.8	119.4	101.5	107.1	102.4
Q9BTV6	Diphthine methyltransferase OS=Homo sapiens OX=9606 GN=DPH7 PE=1 SV=2	7	2	2	2	452	50.5	6.6	8.05	2	DPH7	57.4	119.4	132.2	107.1	146.6	80.8	114.9	82.7	94.6	64.3
O60762	Dolichol-phosphate mannosyltransferase subunit 1 OS=Homo sapiens OX=9606 GN=DPM1 PE=1 SV=1	37	11	19	11	260	29.6	9.57	16.26	11	DPM1	109.8	106.7	88.1	79.7	104.7	100.9	106.6	102.9	104.2	96.4
Q9P2X0	Dolichol-phosphate mannosyltransferase subunit 3 OS=Homo sapiens OX=9606 GN=DPM3 PE=1 SV=2	24	2	17	2	92	10.1	5.94	33.45	2	DPM3	102.6	95	23.7	70.8	179.1	80.8	115.5	104.5	123.8	104.3
Q9NY33	Dipeptidyl peptidase 3 OS=Homo sapiens OX=9606 GN=DPP3 PE=1 SV=2	25	14	24	14	737	82.5	5.1	68.41	14	DPP3	82.8	79.3	83.8	82.7	114.7	109.4	112.2	113.3	108.4	113.3
Q86TI2	Dipeptidyl peptidase 9 OS=Homo sapiens OX=9606 GN=DPP9 PE=1 SV=3	13	13	18	13	863	98.2	6.46	24.38	13	DPP9	93	84.5	69.3	73.8	106.1	115.5	103.7	116.1	118.2	119.8
Q6ZPD9	Probable C-mannosyltransferase DPY19L3 OS=Homo sapiens OX=9606 GN=DPY19L3 PE=1 SV=1	3	2	2	2	716	83.1	8.72	0	2	DPY19L3	0	0	0	0	0	0	419.8	389.9	0	190.3
Q9C005	Protein dpy-30 homolog OS=Homo sapiens OX=9606 GN=DPY30 PE=1 SV=1	16	2	3	2	99	11.2	4.88	6.4	2	DPY30	80.4	139.7	96.2	50.7	113.8	61.6	135.1	110.5	93.3	118.7
Q16555	Dihydropyrimidinase-related protein 2 OS=Homo sapiens OX=9606 GN=DPYSL2 PE=1 SV=1	47	21	44	18	572	62.3	6.38	86.11	21	DPYSL2	92.2	90.6	81.2	77	115.3	105.9	108.6	110	107.4	111.7
Q14195	Dihydropyrimidinase-related protein 3 OS=Homo sapiens OX=9606 GN=DPYSL3 PE=1 SV=1	23	11	17	8	570	61.9	6.49	42.06	11	DPYSL3	80.4	83.5	83.1	80.7	129.2	103.8	111.9	114	110.2	103.2
O14531	Dihydropyrimidinase-related protein 4 OS=Homo sapiens OX=9606 GN=DPYSL4 PE=1 SV=2	11	5	5	4	572	61.8	7.09	8.43	5	DPYSL4	115	31.2	85.4	27.7	130.2	98.7	151.9	140.9	110.5	108.5
Q9BPU6	Dihydropyrimidinase-related protein 5 OS=Homo sapiens OX=9606 GN=DPYSL5 PE=1 SV=1	22	10	16	10	564	61.4	7.2	34.15	10	DPYSL5	97.5	97.4	69.2	70.7	118.3	103.1	110.8	113.9	107.5	111.5
Q01658	Protein Dr1 OS=Homo sapiens OX=9606 GN=DR1 PE=1 SV=1	33	5	9	5	176	19.4	4.75	14.98	5	DR1	80.5	92.9	101.8	104.6	113.6	98.3	115.6	100.8	97.7	94.1
Q14919	Dr1-associated corepressor OS=Homo sapiens OX=9606 GN=DRAP1 PE=1 SV=3	42	7	11	7	205	22.3	5.17	15.03	7	DRAP1	84.4	84.7	91	86.5	109	111	112.5	109.5	111	100.3
Q9Y295	Developmentally-regulated GTP-binding protein 1 OS=Homo sapiens OX=9606 GN=DRG1 PE=1 SV=1	39	13	29	12	367	40.5	8.9	61.15	13	DRG1	97.5	94	128.2	132.8	85.2	86.3	89.6	92.7	95.5	98.2
P55039	Developmentally-regulated GTP-binding protein 2 OS=Homo sapiens OX=9606 GN=DRG2 PE=1 SV=1	32	11	30	10	364	40.7	8.88	36.77	11	DRG2	89	101.6	86.5	93	105.4	103.1	103.5	102.8	107.7	107.5
Q6PGQ1	Aspartate-rich protein 1 OS=Homo sapiens OX=9606 GN=DRICH1 PE=1 SV=1	8	1	1	1	229	25	4.11	0	1	DRICH1	71.2	81.5	77.1	72.5	112.6	105.3	123.9	128.4	121.1	106.4
Q9NRR4	Ribonuclease 3 OS=Homo sapiens OX=9606 GN=DROSHA PE=1 SV=2	5	7	8	7	1374	159.2	7.87	1.85	7	DROSHA	102.2	150.1	119.7	79.7	146.8	91.2	0	84.7	146.7	79
Q02487	Desmocollin-2 OS=Homo sapiens OX=9606 GN=DSC2 PE=1 SV=1	6	4	5	3	901	99.9	5.34	7.76	4	DSC2	96.1	93.6	91.5	107.9	93.1	95.9	115.2	107.5	99.1	99.9
Q14574	Desmocollin-3 OS=Homo sapiens OX=9606 GN=DSC3 PE=1 SV=3	4	4	5	3	896	99.9	6.1	6.26	4	DSC3	95.3	150.7	81.2	86.9	122	85.8	106.6	106.4	85.9	79.2
Q9BVC3	Sister chromatid cohesion protein DCC1 OS=Homo sapiens OX=9606 GN=DSCC1 PE=1 SV=2	12	4	4	4	393	44.8	5.17	6.39	4	DSCC1	113.3	127.9	82.8	90.6	82	93.1	110.6	112.8	98	88.7
Q14126	Desmoglein-2 OS=Homo sapiens OX=9606 GN=DSG2 PE=1 SV=2	29	26	51	26	1118	122.2	5.24	122.66	26	DSG2	90.9	95.8	67.2	67.1	114.5	113.7	111.1	111.6	114.4	113.6
Q9H410	Kinetochore-associated protein DSN1 homolog OS=Homo sapiens OX=9606 GN=DSN1 PE=1 SV=2	27	9	9	9	356	40	7.05	16.38	9	DSN1	122.8	113.2	106.9	88.4	103.2	90.2	101.5	99	82.4	92.4
P15924	Desmoplakin OS=Homo sapiens OX=9606 GN=DSP PE=1 SV=3	38	111	144	111	2871	331.6	6.81	288.38	111	DSP	131.9	130.7	82.6	80.3	76.6	75.3	72.4	115.1	117.1	118.1
Q03001	Dystonin OS=Homo sapiens OX=9606 GN=DST PE=1 SV=4	5	29	31	25	7570	860.1	5.25	46.57	29	DST	112.1	96.9	99.1	96.2	81.4	111.4	93	96	103.4	110.5
P60981	Destrin OS=Homo sapiens OX=9606 GN=DSTN PE=1 SV=3	75	14	82	13	165	18.5	7.85	153.14	14	DSTN	78	66.8	94.2	92.6	111.1	113.7	102.8	118.3	105.1	117.5
Q8TEA8	D-aminoacyl-tRNA deacylase 1 OS=Homo sapiens OX=9606 GN=DTD1 PE=1 SV=2	22	4	5	4	209	23.4	8.24	7.52	4	DTD1	96.9	90.4	85.2	81.6	91.3	109.1	107.7	120.7	110.9	106.1
Q96FN9	D-aminoacyl-tRNA deacylase 2 OS=Homo sapiens OX=9606 GN=DTD2 PE=1 SV=1	7	1	2	1	168	18.6	7.84	0	1	DTD2	96.6	66.8	111	43.2	148.4	114.4	144.2	86.1	100.7	88.6
Q9NZJ0	Denticleless protein homolog OS=Homo sapiens OX=9606 GN=DTL PE=1 SV=3	9	7	9	7	730	79.4	8.87	15.65	7	DTL	97.4	124	168.1	160.5	112.7	79.3	74.3	70	51.9	61.7
Q9Y4J8	Dystrobrevin alpha OS=Homo sapiens OX=9606 GN=DTNA PE=1 SV=2	26	15	20	11	743	83.8	6.89	37.51	15	DTNA	112.5	124.2	105.5	116.5	97.8	86.4	75.9	94.5	90.4	96.4
Q96EV8	Dysbindin OS=Homo sapiens OX=9606 GN=DTNBP1 PE=1 SV=1	13	4	5	4	351	39.5	4.67	4.3	4	DTNBP1	129.8	142.3	106	103.9	95.9	99	86.8	85.6	73.7	77
Q8N5C7	tRNA-uridine aminocarboxypropyltransferase 1 OS=Homo sapiens OX=9606 GN=DTWD1 PE=1 SV=1	8	2	2	2	304	35.2	8.38	4.98	2	DTWD1	174.6	106.7	124.4	84.4	0	0	123.2	126.3	158	102.2
Q86UW9	Probable E3 ubiquitin-protein ligase DTX2 OS=Homo sapiens OX=9606 GN=DTX2 PE=1 SV=3	2	1	1	1	622	67.2	8.47	2.91	1	DTX2	147.1	104.6	153.6	137.1	91.7	85.4	80.6	51.3	103	45.7
P23919	Thymidylate kinase OS=Homo sapiens OX=9606 GN=DTYMK PE=1 SV=4	73	18	33	18	212	23.8	8.27	64.51	18	DTYMK	82.1	87.7	72.6	71.6	125.5	106.5	116.9	114.8	107	115.4
Q6P1R4	tRNA-dihydrouridine(16/17) synthase [NAD(P)(+)]-like OS=Homo sapiens OX=9606 GN=DUS1L PE=1 SV=1	22	8	11	8	473	53.2	8.29	22.68	8	DUS1L	92	99.8	86.3	87.7	114	98.2	115	106	100.7	100.4
Q9NX74	tRNA-dihydrouridine(20) synthase [NAD(P)+]-like OS=Homo sapiens OX=9606 GN=DUS2 PE=1 SV=1	11	5	8	4	493	55	7.11	14.34	5	DUS2	146	156.9	96.4	104	80.1	81	75.4	75.6	84.5	100
Q96G46	tRNA-dihydrouridine(47) synthase [NAD(P)(+)]-like OS=Homo sapiens OX=9606 GN=DUS3L PE=1 SV=2	29	16	18	16	650	72.5	8.05	26.19	16	DUS3L	89.5	94	93.2	90.4	110	102.2	116.9	108.6	100.2	95
Q9Y6W6	Dual specificity protein phosphatase 10 OS=Homo sapiens OX=9606 GN=DUSP10 PE=1 SV=1	4	1	1	1	482	52.6	7.74	3.21	1	DUSP10	177.8	117.1	120.2	83.2	0	86.7	122.4	118.8	75.4	98.6
O75319	RNA/RNP complex-1-interacting phosphatase OS=Homo sapiens OX=9606 GN=DUSP11 PE=1 SV=2	10	3	3	3	377	43.7	9.29	8.6	3	DUSP11	192.9	225.7	187.8	178.3	75.7	26.4	40.1	25.7	23.6	23.8
Q9UNI6	Dual specificity protein phosphatase 12 OS=Homo sapiens OX=9606 GN=DUSP12 PE=1 SV=1	17	6	6	6	340	37.7	6.84	8.74	6	DUSP12	80.8	88.6	117	131.2	96.1	87	103.7	85.8	90	119.7
Q8WTR2	Dual specificity protein phosphatase 19 OS=Homo sapiens OX=9606 GN=DUSP19 PE=1 SV=1	3	1	1	1	217	24.2	6.54	1.75	1	DUSP19	99	33.9	84.6	91.1	80.3	96.3	104.9	102	130.1	177.8
Q9NRW4	Dual specificity protein phosphatase 22 OS=Homo sapiens OX=9606 GN=DUSP22 PE=1 SV=1	8	1	1	1	184	20.9	8.1	2.61	1	DUSP22	196.5	127.4	99.1	175.3	0	0	134.6	105.1	82.2	79.7
P51452	Dual specificity protein phosphatase 3 OS=Homo sapiens OX=9606 GN=DUSP3 PE=1 SV=1	55	8	11	8	185	20.5	7.8	34.5	8	DUSP3	85.3	98	77.9	74.9	125	97.9	108.1	120	104.1	108.9
Q99956	Dual specificity protein phosphatase 9 OS=Homo sapiens OX=9606 GN=DUSP9 PE=1 SV=1	46	11	18	11	384	41.8	6.11	40.43	11	DUSP9	77.2	71.9	71.5	80.4	116.1	128.8	131.2	103.2	110.5	109.2
P33316	Deoxyuridine 5'-triphosphate nucleotidohydrolase, mitochondrial OS=Homo sapiens OX=9606 GN=DUT PE=1 SV=4	47	10	30	10	252	26.5	9.36	37.39	10	DUT	80.9	82.6	89.6	87.1	117.2	109.3	110.6	114.6	105.2	102.9
P54792	Putative segment polarity protein dishevelled homolog DVL1P1 OS=Homo sapiens OX=9606 GN=DVL1P1 PE=5 SV=1	7	4	6	3	670	73.2	6.46	10.78	4	DVL1P1	110.8	96.7	61.1	60.5	129.5	99.3	136.1	111.3	96.3	98.4
O14641	Segment polarity protein dishevelled homolog DVL-2 OS=Homo sapiens OX=9606 GN=DVL2 PE=1 SV=1	18	11	13	9	736	78.9	6.02	17.66	11	DVL2	122	122.5	71.4	65.4	111.8	87.2	124.1	89.4	103.8	102.5
Q92997	Segment polarity protein dishevelled homolog DVL-3 OS=Homo sapiens OX=9606 GN=DVL3 PE=1 SV=2	5	3	4	1	716	78	6.65	10.65	3	DVL3	112.1	103.2	83.2	80.1	96.3	100	91.3	119.3	98.7	115.6
Q8WWB3	DPY30 domain-containing protein 1 OS=Homo sapiens OX=9606 GN=DYDC1 PE=1 SV=1	14	2	2	2	177	20.9	4.67	2.62	2	DYDC1	37.7	119.6	60.7	53.4	196.6	90.2	161.8	126.3	92.3	61.5
Q96IM9	DPY30 domain-containing protein 2 OS=Homo sapiens OX=9606 GN=DYDC2 PE=1 SV=1	5	1	1	1	177	20.6	5.6	0	1	DYDC2	110.1	137.4	99.6	152.8	77.2	79.4	87.9	71.8	123.4	60.6
Q14204	Cytoplasmic dynein 1 heavy chain 1 OS=Homo sapiens OX=9606 GN=DYNC1H1 PE=1 SV=5	44	197	362	195	4646	532.1	6.4	775.68	197	DYNC1H1	101.9	104.4	89	92.8	99.1	102.8	102.9	100.7	103.9	102.4
Q13409	Cytoplasmic dynein 1 intermediate chain 2 OS=Homo sapiens OX=9606 GN=DYNC1I2 PE=1 SV=3	32	16	23	16	638	71.4	5.2	51.47	16	DYNC1I2	103.4	94	96.5	90.6	97.7	103.6	100.4	102.3	106	105.6
Q9Y6G9	Cytoplasmic dynein 1 light intermediate chain 1 OS=Homo sapiens OX=9606 GN=DYNC1LI1 PE=1 SV=3	40	19	31	18	523	56.5	6.42	68.28	19	DYNC1LI1	100.8	101.3	126.6	130.9	82.8	95.7	87.8	90.1	89.8	94.1
O43237	Cytoplasmic dynein 1 light intermediate chain 2 OS=Homo sapiens OX=9606 GN=DYNC1LI2 PE=1 SV=1	35	15	18	14	492	54.1	6.38	43.84	15	DYNC1LI2	112.5	106.5	97.2	99.3	96.4	96.5	92.3	98.1	99.6	101.6
Q8NCM8	Cytoplasmic dynein 2 heavy chain 1 OS=Homo sapiens OX=9606 GN=DYNC2H1 PE=1 SV=4	10	37	43	34	4307	492.3	6.54	77.42	37	DYNC2H1	121.9	117.7	75.3	73.6	99.2	99.1	98.3	105.3	114.2	95.4
Q8WVS4	Cytoplasmic dynein 2 intermediate chain 1 OS=Homo sapiens OX=9606 GN=DYNC2I1 PE=1 SV=3	10	8	8	8	1066	122.5	7.31	4.79	8	DYNC2I1	104.4	144.5	68.9	79.6	117.1	89.9	95.3	87	123.3	90.1
Q96EX3	Cytoplasmic dynein 2 intermediate chain 2 OS=Homo sapiens OX=9606 GN=DYNC2I2 PE=1 SV=2	7	3	3	3	536	57.8	6.64	5.16	3	DYNC2I2	159.8	0	0	0	166.1	0	152.7	201.3	202	118.1
P63167	Dynein light chain 1, cytoplasmic OS=Homo sapiens OX=9606 GN=DYNLL1 PE=1 SV=1	57	4	44	2	89	10.4	7.4	145.52	4	DYNLL1	109.1	104.6	105.2	103.4	88.5	100.8	96.4	99.8	98.1	94.2
Q96FJ2	Dynein light chain 2, cytoplasmic OS=Homo sapiens OX=9606 GN=DYNLL2 PE=1 SV=1	57	4	10	2	89	10.3	7.37	31.49	4	DYNLL2	111.7	97.4	127.3	122.7	84.4	98.8	84.7	86	87	100.2
Q9NP97	Dynein light chain roadblock-type 1 OS=Homo sapiens OX=9606 GN=DYNLRB1 PE=1 SV=3	74	5	10	5	96	10.9	7.25	33.94	5	DYNLRB1	84.6	108.5	71.2	76.3	92	103.3	122.5	112.3	116.6	112.7
P63172	Dynein light chain Tctex-type 1 OS=Homo sapiens OX=9606 GN=DYNLT1 PE=1 SV=1	30	2	4	2	113	12.4	5.08	10.27	2	DYNLT1	98.7	123.1	88	85.3	98.3	105.1	94.2	103.9	103.8	99.7
P51808	Dynein light chain Tctex-type 3 OS=Homo sapiens OX=9606 GN=DYNLT3 PE=1 SV=1	15	1	1	1	116	13.1	5.66	3.18	1	DYNLT3	98.1	96.4	85.4	106.7	76.4	118.3	109.8	102.9	89.5	116.4
Q13627	Dual specificity tyrosine-phosphorylation-regulated kinase 1A OS=Homo sapiens OX=9606 GN=DYRK1A PE=1 SV=2	6	5	5	4	763	85.5	8.75	6.86	5	DYRK1A	131.7	107.3	150.2	103	89.6	101.1	77.4	77.8	92.7	69.2
O00716	Transcription factor E2F3 OS=Homo sapiens OX=9606 GN=E2F3 PE=1 SV=1	6	2	2	2	465	49.1	5.44	6.83	2	E2F3	156.7	163.5	168.7	133.3	92.8	85.9	0	98.1	60.8	40
Q16254	Transcription factor E2F4 OS=Homo sapiens OX=9606 GN=E2F4 PE=1 SV=2	10	3	3	3	413	43.9	4.75	4.57	3	E2F4	186.5	269.7	62.2	74.3	142.8	76.3	0	94.4	93.9	0
O75461	Transcription factor E2F6 OS=Homo sapiens OX=9606 GN=E2F6 PE=1 SV=1	15	3	3	3	281	31.8	5.5	9.26	3	E2F6	136.8	151.6	117.1	140.2	89.2	74.1	75.4	78.8	70.3	66.4
Q66K89	Transcription factor E4F1 OS=Homo sapiens OX=9606 GN=E4F1 PE=1 SV=2	3	3	6	3	784	83.4	6.34	3.98	3	E4F1	104.5	144.5	99.1	113.6	109.9	75.5	84.6	87.9	88.3	92.1
Q96JC9	ELL-associated factor 1 OS=Homo sapiens OX=9606 GN=EAF1 PE=1 SV=1	13	2	2	2	268	29	5.4	3.59	2	EAF1	105.1	70.4	218	213.5	119.8	71.1	75.6	52.8	73.5	0
Q56P03	E2F-associated phosphoprotein OS=Homo sapiens OX=9606 GN=EAPP PE=1 SV=4	13	3	3	3	285	32.7	5.12	4.91	3	EAPP	134.8	130.8	116	120.3	79.4	79.3	73.8	75.9	90.2	99.5
Q5JPH6	Probable glutamate--tRNA ligase, mitochondrial OS=Homo sapiens OX=9606 GN=EARS2 PE=1 SV=2	27	13	18	13	523	58.7	8.76	32.57	13	EARS2	103.1	120	78.9	72.4	103.5	91.9	123.5	102.3	99.8	104.6
O00559	Receptor-binding cancer antigen expressed on SiSo cells OS=Homo sapiens OX=9606 GN=EBAG9 PE=1 SV=1	17	2	2	2	213	24.4	6.29	6.8	2	EBAG9	109.8	100.8	96	102.9	113.3	78.7	104.4	107.8	86.4	99.9
Q99848	Probable rRNA-processing protein EBP2 OS=Homo sapiens OX=9606 GN=EBNA1BP2 PE=1 SV=2	53	18	23	18	306	34.8	10.1	32.92	18	EBNA1BP2	209.7	198.5	163.2	150.5	50.9	48.2	42.1	45.6	46.8	44.5
O95905	Protein ecdysoneless homolog OS=Homo sapiens OX=9606 GN=ECD PE=1 SV=1	11	7	8	7	644	72.7	4.87	13.68	7	ECD	100.5	83.2	132.3	150.2	85	99.2	83.3	76.1	91.9	98.3
P42892	Endothelin-converting enzyme 1 OS=Homo sapiens OX=9606 GN=ECE1 PE=1 SV=2	2	1	1	1	770	87.1	5.88	2.29	1	ECE1	103.1	138.7	140	146.4	191.7	0	0	98.1	0	181.9
Q13011	Delta(3,5)-Delta(2,4)-dienoyl-CoA isomerase, mitochondrial OS=Homo sapiens OX=9606 GN=ECH1 PE=1 SV=2	27	10	18	10	328	35.8	8	35.58	10	ECH1	97.7	86.3	82.3	71.8	117.3	106.6	115.1	107.6	102.8	112.4
Q9NTX5	Ethylmalonyl-CoA decarboxylase OS=Homo sapiens OX=9606 GN=ECHDC1 PE=1 SV=2	47	12	23	12	307	33.7	8.21	58.89	12	ECHDC1	90.4	86	88.8	89	103.7	106.5	104.9	106.5	112.1	112.1
P30084	Enoyl-CoA hydratase, mitochondrial OS=Homo sapiens OX=9606 GN=ECHS1 PE=1 SV=4	52	13	49	13	290	31.4	8.07	133.44	13	ECHS1	96.4	82.7	85.4	78.6	105.2	108.9	103	112.8	111.6	115.5
P42126	Enoyl-CoA delta isomerase 1, mitochondrial OS=Homo sapiens OX=9606 GN=ECI1 PE=1 SV=1	28	7	15	7	302	32.8	8.54	27.65	7	ECI1	93.9	97.6	102.2	95.1	98.1	103.2	111.7	100.3	100.8	97
O75521	Enoyl-CoA delta isomerase 2 OS=Homo sapiens OX=9606 GN=ECI2 PE=1 SV=4	35	8	14	8	394	43.6	9	43.08	8	ECI2	103	99.7	85.9	78.8	113.7	101.1	113.7	101.5	102.4	100.3
Q5VYK3	Proteasome adapter and scaffold protein ECM29 OS=Homo sapiens OX=9606 GN=ECPAS PE=1 SV=2	32	49	92	49	1845	204.2	7.12	213.6	49	ECPAS	87.4	90.9	106.9	110.6	103.3	98.9	101.5	100.7	97.8	101.9
Q9BQ95	Evolutionarily conserved signaling intermediate in Toll pathway, mitochondrial OS=Homo sapiens OX=9606 GN=ECSIT PE=1 SV=1	38	10	11	10	431	49.1	6.29	31.97	10	ECSIT	105.5	111.5	75.7	78.1	125.5	96	106	103.9	104.8	93.1
Q9H8V3	Protein ECT2 OS=Homo sapiens OX=9606 GN=ECT2 PE=1 SV=4	10	9	12	9	914	103.4	7.71	26.78	9	ECT2	88.6	95.7	172.3	170.2	102.7	78.9	81.8	72.7	62.7	74.2
Q96F86	Enhancer of mRNA-decapping protein 3 OS=Homo sapiens OX=9606 GN=EDC3 PE=1 SV=1	37	14	21	14	508	56	7.11	51.01	14	EDC3	101.3	105.9	125.7	118.5	90.6	101.1	91.6	85.8	90.4	89.2
Q6P2E9	Enhancer of mRNA-decapping protein 4 OS=Homo sapiens OX=9606 GN=EDC4 PE=1 SV=1	32	30	67	30	1401	151.6	5.86	188.01	30	EDC4	72.1	95.6	99.3	104.4	122.4	99.8	105.9	105.9	100	94.6
O60869	Endothelial differentiation-related factor 1 OS=Homo sapiens OX=9606 GN=EDF1 PE=1 SV=1	64	12	35	12	148	16.4	9.95	30.22	12	EDF1	95.2	93	97.2	100.7	97.7	99.2	100.3	104.6	109	103
P14138	Endothelin-3 OS=Homo sapiens OX=9606 GN=EDN3 PE=1 SV=1	15	2	2	2	238	25.4	6.7	2.23	2	EDN3	109.1	116.3	118.5	165.3	167.8	45.2	84	69	47.5	77.4
Q3B7T1	Erythroid differentiation-related factor 1 OS=Homo sapiens OX=9606 GN=EDRF1 PE=1 SV=1	8	9	15	9	1238	138.4	6.33	12.4	9	EDRF1	197.2	186.5	174.5	186	50.7	41.6	42.8	44.1	40.4	36.2
Q15075	Early endosome antigen 1 OS=Homo sapiens OX=9606 GN=EEA1 PE=1 SV=2	44	57	78	57	1411	162.4	5.68	149.03	57	EEA1	96.5	96.6	71.3	75.5	101.4	110.5	105.2	112	115.6	115.3
O75530	Polycomb protein EED OS=Homo sapiens OX=9606 GN=EED PE=1 SV=2	16	7	16	7	441	50.2	7.03	19.53	7	EED	91.1	147.4	134	120.3	108.8	84.9	92.1	83.7	64.2	73.5
P68104	Elongation factor 1-alpha 1 OS=Homo sapiens OX=9606 GN=EEF1A1 PE=1 SV=1	72	31	820	20	462	50.1	9.01	1828.94	31	EEF1A1	79.5	72.1	85	87	92.8	119.3	106.2	116.5	119	122.6
Q05639	Elongation factor 1-alpha 2 OS=Homo sapiens OX=9606 GN=EEF1A2 PE=1 SV=1	48	18	472	7	463	50.4	9.03	1147.4	18	EEF1A2	91.9	67.9	100.9	90.2	91.1	108.6	102.9	112	110.6	123.8
P0DPD7	EEF1A lysine methyltransferase 4 OS=Homo sapiens OX=9606 GN=EEF1AKMT4 PE=1 SV=1	5	1	1	1	255	28.3	6.05	2.28	1	EEF1AKMT4	80.2	108.9	57.9	68.4	158.4	109.4	125.4	110.6	93.6	87.2
P24534	Elongation factor 1-beta OS=Homo sapiens OX=9606 GN=EEF1B2 PE=1 SV=3	68	14	71	11	225	24.7	4.67	136.14	14	EEF1B2	78.6	73.9	92.3	86	106.7	112.2	114.7	111.2	112	112.4
P29692	Elongation factor 1-delta OS=Homo sapiens OX=9606 GN=EEF1D PE=1 SV=5	70	21	98	18	281	31.1	5.01	210.77	21	EEF1D	82.1	79.7	72.4	81	109.5	113	115	111.6	116.5	119.2
O43324	Eukaryotic translation elongation factor 1 epsilon-1 OS=Homo sapiens OX=9606 GN=EEF1E1 PE=1 SV=1	36	7	15	7	174	19.8	8.54	34.41	7	EEF1E1	96.5	119.1	83.5	95.7	106.2	99.8	106.5	102.6	98.4	91.7
P26641	Elongation factor 1-gamma OS=Homo sapiens OX=9606 GN=EEF1G PE=1 SV=3	49	27	168	27	437	50.1	6.67	239.08	27	EEF1G	72.2	71.7	82.3	83.9	103.5	118.1	113.6	117	117	120.7
P13639	Elongation factor 2 OS=Homo sapiens OX=9606 GN=EEF2 PE=1 SV=4	74	61	477	58	858	95.3	6.83	935.12	61	EEF2	85.3	85.4	93.6	97	99.8	108.3	104.8	107.5	109.1	109.1
O00418	Eukaryotic elongation factor 2 kinase OS=Homo sapiens OX=9606 GN=EEF2K PE=1 SV=2	7	5	6	5	725	82.1	5.33	4.8	5	EEF2K	109.9	130.6	96.8	101.2	81.5	61.3	78	85.4	114.5	140.7
P57772	Selenocysteine-specific elongation factor OS=Homo sapiens OX=9606 GN=EEFSEC PE=1 SV=4	10	5	11	5	596	65.3	8.35	27.37	5	EEFSEC	115.1	107.5	77	81.5	117.9	98	102.2	92.7	103.3	104.7
Q5T8I3	Protein FAM102B OS=Homo sapiens OX=9606 GN=FAM102B PE=1 SV=2	6	2	2	2	360	39.3	7.02	2.74	2	EEIG2	122.4	208.4	154.4	70.2	0	102.9	0	76.4	139.4	125.9
A8K855	EF-hand calcium-binding domain-containing protein 7 OS=Homo sapiens OX=9606 GN=EFCAB7 PE=1 SV=1	5	2	2	2	629	71.9	6.38	2.66	2	EFCAB7	243.3	407.5	0	0	0	141.2	0	0	0	208
Q9BUP0	EF-hand domain-containing protein D1 OS=Homo sapiens OX=9606 GN=EFHD1 PE=1 SV=1	20	4	8	3	239	26.9	5.39	17.32	4	EFHD1	130	100.5	68.8	73.6	78.8	107.7	100.5	104.9	105.8	129.5
Q96C19	EF-hand domain-containing protein D2 OS=Homo sapiens OX=9606 GN=EFHD2 PE=1 SV=1	48	15	26	13	240	26.7	5.2	39.02	15	EFHD2	89.6	90.1	74.3	73.9	105.4	104.3	104.7	120.8	114.7	122.1
Q7Z2Z2	Elongation factor-like GTPase 1 OS=Homo sapiens OX=9606 GN=EFL1 PE=1 SV=2	17	18	20	17	1120	125.4	5.91	37.64	18	EFL1	99.2	95.4	115.4	121.8	96.2	91.7	84.9	95.8	101.3	98.3
P98172	Ephrin-B1 OS=Homo sapiens OX=9606 GN=EFNB1 PE=1 SV=1	14	3	3	3	346	38	8.94	5.03	3	EFNB1	101.7	102.1	191.3	139.3	165.7	67.4	35.9	44.5	70.5	81.5
P52799	Ephrin-B2 OS=Homo sapiens OX=9606 GN=EFNB2 PE=1 SV=1	5	1	1	1	333	36.9	8.85	0	1	EFNB2	0	468	0	532	0	0	0	0	0	0
Q15029	116 kDa U5 small nuclear ribonucleoprotein component OS=Homo sapiens OX=9606 GN=EFTUD2 PE=1 SV=1	60	48	131	47	972	109.4	5	291.03	48	EFTUD2	110.1	118.9	101.5	102.4	97.7	93	96.1	93.2	92.6	94.5
P00533	Epidermal growth factor receptor OS=Homo sapiens OX=9606 GN=EGFR PE=1 SV=2	5	5	5	5	1210	134.2	6.68	9.58	5	EGFR	159.7	193.5	44.9	43	76.2	95.5	121.8	78.7	92.6	94.1
Q9GZT9	Egl nine homolog 1 OS=Homo sapiens OX=9606 GN=EGLN1 PE=1 SV=1	33	13	21	13	426	46	8.53	23.03	13	EGLN1	120.7	104	138.8	137.8	77.7	83.4	83.7	81.1	83.9	88.9
Q8NDI1	EH domain-binding protein 1 OS=Homo sapiens OX=9606 GN=EHBP1 PE=1 SV=3	11	10	13	9	1231	139.9	5.35	23.34	10	EHBP1	121.9	110.2	90.6	98.1	90.9	85	106	95.1	101.3	101
Q9H4M9	EH domain-containing protein 1 OS=Homo sapiens OX=9606 GN=EHD1 PE=1 SV=2	36	20	30	15	534	60.6	6.83	64.29	20	EHD1	104.5	103.7	133.2	134.7	89.4	84.7	84.3	90.2	85.8	89.6
Q9NZN3	EH domain-containing protein 3 OS=Homo sapiens OX=9606 GN=EHD3 PE=1 SV=2	15	8	11	2	535	60.8	6.57	19.85	8	EHD3	143.7	141.7	111	66.8	93	126.8	89.8	58.9	88.1	80.2
Q9H223	EH domain-containing protein 4 OS=Homo sapiens OX=9606 GN=EHD4 PE=1 SV=1	45	19	28	18	541	61.1	6.76	58.99	19	EHD4	115.4	108.6	111.5	117.4	91.2	89	88.1	93.5	96.9	88.6
Q08426	Peroxisomal bifunctional enzyme OS=Homo sapiens OX=9606 GN=EHHADH PE=1 SV=3	1	1	3	1	723	79.4	9.14	1.87	1	EHHADH	113.1	126.2	96	100.1	93.3	102.7	84	95.6	104.6	84.5
Q9H9B1	Histone-lysine N-methyltransferase EHMT1 OS=Homo sapiens OX=9606 GN=EHMT1 PE=1 SV=4	18	17	20	16	1298	141.4	5.76	35.24	17	EHMT1	119.4	120.8	93.1	88.6	109.6	99.2	95.3	93	93.7	87.4
Q96KQ7	Histone-lysine N-methyltransferase EHMT2 OS=Homo sapiens OX=9606 GN=EHMT2 PE=1 SV=3	12	11	14	11	1210	132.3	5.45	32.13	11	EHMT2	112	144.9	100.4	88.2	135.1	97.6	91.9	79	73.8	77.1
O14681	Etoposide-induced protein 2.4 homolog OS=Homo sapiens OX=9606 GN=EI24 PE=1 SV=4	10	4	4	4	340	38.9	9.72	3.94	4	EI24	106.1	113.7	83.5	83.6	111.5	108	93.8	96.4	107.1	96.2
Q9Y6B2	EP300-interacting inhibitor of differentiation 1 OS=Homo sapiens OX=9606 GN=EID1 PE=1 SV=1	7	1	1	1	187	20.9	3.95	2.44	1	EID1	0	0	0	0	0	0	0	0	0	1000
Q8N9N8	Probable RNA-binding protein EIF1AD OS=Homo sapiens OX=9606 GN=EIF1AD PE=1 SV=1	39	5	6	5	165	19	5.21	12.98	5	EIF1AD	129.3	151.9	142.3	138.4	81.1	73.2	70.6	75.5	72.9	64.7
P47813	Eukaryotic translation initiation factor 1A, X-chromosomal OS=Homo sapiens OX=9606 GN=EIF1AX PE=1 SV=2	69	10	47	10	144	16.5	5.24	91.78	10	EIF1AX	87.8	90.2	91.8	99.7	97	108	105.4	105.1	107.3	107.6
O60739	Eukaryotic translation initiation factor 1b OS=Homo sapiens OX=9606 GN=EIF1B PE=1 SV=2	60	5	9	5	113	12.8	7.37	32.09	5	EIF1B	94.4	108.5	90.9	111.2	122.3	95.9	117.7	86.6	85.4	87
Q9BY44	Eukaryotic translation initiation factor 2A OS=Homo sapiens OX=9606 GN=EIF2A PE=1 SV=3	58	25	44	25	585	64.9	8.87	94.16	25	EIF2A	91.7	85.6	120.3	129.2	85.3	98.4	90.5	97.3	101.4	100.4
Q9BQI3	Eukaryotic translation initiation factor 2-alpha kinase 1 OS=Homo sapiens OX=9606 GN=EIF2AK1 PE=1 SV=2	5	3	5	3	630	71.1	5.99	3.4	3	EIF2AK1	262.3	168.9	192.8	135.8	0	0	0	0	150	90.2
P19525	Interferon-induced, double-stranded RNA-activated protein kinase OS=Homo sapiens OX=9606 GN=EIF2AK2 PE=1 SV=2	28	14	24	14	551	62.1	8.4	43.59	14	EIF2AK2	97.1	98.5	82.7	79.2	98.6	112.6	102.9	110.7	113.8	103.8
Q9NZJ5	Eukaryotic translation initiation factor 2-alpha kinase 3 OS=Homo sapiens OX=9606 GN=EIF2AK3 PE=1 SV=3	1	1	1	1	1116	125.1	5.43	2.11	1	EIF2AK3	179.9	129.7	100.7	112.4	86.7	74.1	61.5	128.1	82.6	44.2
Q9P2K8	eIF-2-alpha kinase GCN2 OS=Homo sapiens OX=9606 GN=EIF2AK4 PE=1 SV=3	1	2	2	2	1649	186.8	6.28	5.43	2	EIF2AK4	0	0	0	0	1000	0	0	0	0	0
Q14232	Translation initiation factor eIF-2B subunit alpha OS=Homo sapiens OX=9606 GN=EIF2B1 PE=1 SV=1	34	9	12	9	305	33.7	7.33	30.24	9	EIF2B1	86.3	94.5	91.4	100	97.3	104	102.3	104.8	110.4	109
P49770	Translation initiation factor eIF-2B subunit beta OS=Homo sapiens OX=9606 GN=EIF2B2 PE=1 SV=3	42	14	20	14	351	39	6.16	33.5	14	EIF2B2	123.9	125.7	128.2	134.9	79.7	79.4	77.5	82.3	85.4	83
Q9NR50	Translation initiation factor eIF-2B subunit gamma OS=Homo sapiens OX=9606 GN=EIF2B3 PE=1 SV=1	49	18	27	17	452	50.2	6.47	60.51	18	EIF2B3	96.1	106.2	79.1	84.8	95.9	108.9	116.7	103.8	110.1	98.3
Q9UI10	Translation initiation factor eIF-2B subunit delta OS=Homo sapiens OX=9606 GN=EIF2B4 PE=1 SV=2	24	10	13	10	523	57.5	9.38	21.79	10	EIF2B4	103.4	111.8	87.4	86.6	88.2	97.6	95.6	110.7	106.3	112.4
Q13144	Translation initiation factor eIF-2B subunit epsilon OS=Homo sapiens OX=9606 GN=EIF2B5 PE=1 SV=3	18	9	12	9	721	80.3	5.08	23.7	9	EIF2B5	71.1	112.3	76.7	83.8	121.9	100.2	116.4	104.7	107.6	105.2
P41214	Eukaryotic translation initiation factor 2D OS=Homo sapiens OX=9606 GN=EIF2D PE=1 SV=3	30	15	19	15	584	64.7	7.65	55.3	15	EIF2D	99.2	93.6	79.2	77.8	107.6	105.5	108.7	114.3	108.2	105.8
P05198	Eukaryotic translation initiation factor 2 subunit 1 OS=Homo sapiens OX=9606 GN=EIF2S1 PE=1 SV=3	60	19	43	19	315	36.1	5.08	86.59	19	EIF2S1	91.8	98.6	104.6	107.9	100.7	99	103.9	95.9	101.4	96.3
P20042	Eukaryotic translation initiation factor 2 subunit 2 OS=Homo sapiens OX=9606 GN=EIF2S2 PE=1 SV=2	50	22	59	22	333	38.4	5.8	154.68	22	EIF2S2	105.7	103.3	101.2	111.9	86.5	99.4	99.2	96.4	99.8	96.6
P41091	Eukaryotic translation initiation factor 2 subunit 3 OS=Homo sapiens OX=9606 GN=EIF2S3 PE=1 SV=3	46	18	37	18	472	51.1	8.4	68.81	18	EIF2S3	100.7	112.9	93.1	102.9	93.6	99.3	103.2	96.2	98.7	99.5
Q14152	Eukaryotic translation initiation factor 3 subunit A OS=Homo sapiens OX=9606 GN=EIF3A PE=1 SV=1	52	85	219	82	1382	166.5	6.79	372.55	85	EIF3A	106.3	115.9	120.3	125.1	92.7	88.4	87.1	87.8	88.2	88.2
P55884	Eukaryotic translation initiation factor 3 subunit B OS=Homo sapiens OX=9606 GN=EIF3B PE=1 SV=3	48	33	67	33	814	92.4	5	162.95	33	EIF3B	95.3	106.3	116.2	132	89.7	91.7	92.4	89.6	94.9	91.9
Q99613	Eukaryotic translation initiation factor 3 subunit C OS=Homo sapiens OX=9606 GN=EIF3C PE=1 SV=1	37	35	88	34	913	105.3	5.68	136.49	35	EIF3C	107.3	112.4	118.3	123.2	88.3	88.1	92.5	91.9	90	88.2
O15371	Eukaryotic translation initiation factor 3 subunit D OS=Homo sapiens OX=9606 GN=EIF3D PE=1 SV=1	48	22	55	22	548	63.9	6.05	143.87	22	EIF3D	102.9	102.9	105.7	119.4	93.3	96.4	93.8	92.9	96	96.9
P60228	Eukaryotic translation initiation factor 3 subunit E OS=Homo sapiens OX=9606 GN=EIF3E PE=1 SV=1	49	20	55	20	445	52.2	6.04	119.77	20	EIF3E	105.2	111.3	116.8	122.6	88.5	88.1	95.1	92.5	89.2	90.8
O00303	Eukaryotic translation initiation factor 3 subunit F OS=Homo sapiens OX=9606 GN=EIF3F PE=1 SV=1	38	14	86	14	357	37.5	5.45	133.93	14	EIF3F	88.3	102.3	103.7	100.3	112	97.8	107.4	98.4	93.9	96
O75821	Eukaryotic translation initiation factor 3 subunit G OS=Homo sapiens OX=9606 GN=EIF3G PE=1 SV=2	51	20	42	20	320	35.6	6.13	67.72	20	EIF3G	101.9	91.4	104.3	115.7	88.5	100.9	96.5	98.7	101.8	100.3
O15372	Eukaryotic translation initiation factor 3 subunit H OS=Homo sapiens OX=9606 GN=EIF3H PE=1 SV=1	46	17	33	17	352	39.9	6.54	73.33	17	EIF3H	91.2	100.5	109.6	116.1	91.9	98.5	98.1	99.3	97.7	96.9
Q13347	Eukaryotic translation initiation factor 3 subunit I OS=Homo sapiens OX=9606 GN=EIF3I PE=1 SV=1	87	22	137	22	325	36.5	5.64	217.21	22	EIF3I	91.9	85	106.7	98.8	102.3	101.5	98.9	109.1	99.6	106.1
O75822	Eukaryotic translation initiation factor 3 subunit J OS=Homo sapiens OX=9606 GN=EIF3J PE=1 SV=2	38	11	31	11	258	29	4.83	43.32	11	EIF3J	93.8	82.9	111.1	116.5	87.1	103.6	90.9	102	102.5	109.6
Q9UBQ5	Eukaryotic translation initiation factor 3 subunit K OS=Homo sapiens OX=9606 GN=EIF3K PE=1 SV=1	36	7	17	7	218	25	4.93	44.24	7	EIF3K	88.1	100.7	92.9	111.9	87.4	105.5	104.7	98.4	105.4	105
Q9Y262	Eukaryotic translation initiation factor 3 subunit L OS=Homo sapiens OX=9606 GN=EIF3L PE=1 SV=1	44	24	51	24	564	66.7	6.34	101.82	24	EIF3L	88.8	92.4	97.3	103.2	100.3	103.6	106.3	102	103.3	102.7
Q7L2H7	Eukaryotic translation initiation factor 3 subunit M OS=Homo sapiens OX=9606 GN=EIF3M PE=1 SV=1	33	13	24	13	374	42.5	5.63	49.14	13	EIF3M	105	112	95.8	114.1	83.3	96.5	102.9	89.3	105.4	95.6
P60842	Eukaryotic initiation factor 4A-I OS=Homo sapiens OX=9606 GN=EIF4A1 PE=1 SV=1	72	29	190	17	406	46.1	5.48	380.92	29	EIF4A1	99.1	110.5	114	119.3	94.7	92.6	92.6	90.8	95	91.5
Q14240	Eukaryotic initiation factor 4A-II OS=Homo sapiens OX=9606 GN=EIF4A2 PE=1 SV=2	53	19	80	7	407	46.4	5.48	164.98	19	EIF4A2	98.8	112.4	78	76.1	107	108.5	107.7	111.1	102.5	97.9
P38919	Eukaryotic initiation factor 4A-III OS=Homo sapiens OX=9606 GN=EIF4A3 PE=1 SV=4	55	24	85	22	411	46.8	6.73	160.12	24	EIF4A3	124.9	133.4	115.7	130.9	80.7	80.6	85.2	79.2	85.4	83.9
P23588	Eukaryotic translation initiation factor 4B OS=Homo sapiens OX=9606 GN=EIF4B PE=1 SV=2	43	30	114	30	611	69.1	5.73	147.1	30	EIF4B	79.9	86.1	80.4	84.6	116.6	109.2	113.1	111.2	109.2	109.6
P06730	Eukaryotic translation initiation factor 4E OS=Homo sapiens OX=9606 GN=EIF4E PE=1 SV=2	33	8	11	8	217	25.1	6.15	17.58	8	EIF4E	90.8	89.9	99.9	100.9	102.3	103.2	104.9	101.8	98.3	107.9
O60573	Eukaryotic translation initiation factor 4E type 2 OS=Homo sapiens OX=9606 GN=EIF4E2 PE=1 SV=1	34	6	9	6	245	28.3	8.88	16.89	6	EIF4E2	140.7	110.1	132.6	143.2	53.9	94	63.2	87.3	87.7	87.3
Q13541	Eukaryotic translation initiation factor 4E-binding protein 1 OS=Homo sapiens OX=9606 GN=EIF4EBP1 PE=1 SV=3	72	6	10	6	118	12.6	5.48	20.89	6	EIF4EBP1	88.4	87.2	71.2	65.2	127.7	115.3	105.7	121.3	106	112
Q13542	Eukaryotic translation initiation factor 4E-binding protein 2 OS=Homo sapiens OX=9606 GN=EIF4EBP2 PE=1 SV=1	13	2	4	2	120	12.9	6.67	13.89	2	EIF4EBP2	74.7	69.8	62.1	68.3	109.8	122.6	114.5	117.4	125.5	135.1
Q9NRA8	Eukaryotic translation initiation factor 4E transporter OS=Homo sapiens OX=9606 GN=EIF4ENIF1 PE=1 SV=2	12	11	12	11	985	108.1	8.32	19.46	11	EIF4ENIF1	153.2	137.6	136.5	158.9	64.3	68.3	69.2	70.7	63.1	78.2
Q04637	Eukaryotic translation initiation factor 4 gamma 1 OS=Homo sapiens OX=9606 GN=EIF4G1 PE=1 SV=4	41	64	173	56	1599	175.4	5.33	291.19	64	EIF4G1	87.4	89.3	104.2	105.7	103	101.1	101.7	104.4	102.5	100.8
P78344	Eukaryotic translation initiation factor 4 gamma 2 OS=Homo sapiens OX=9606 GN=EIF4G2 PE=1 SV=1	54	42	90	41	907	102.3	7.14	187.04	42	EIF4G2	85.6	91.1	98.4	105.1	100.2	105.2	106.8	101.9	103.6	102.1
O43432	Eukaryotic translation initiation factor 4 gamma 3 OS=Homo sapiens OX=9606 GN=EIF4G3 PE=1 SV=2	17	25	39	17	1585	176.5	5.38	72.96	25	EIF4G3	99.6	103.8	58.4	58.4	114.9	123.8	105.2	113.5	105.5	116.9
Q15056	Eukaryotic translation initiation factor 4H OS=Homo sapiens OX=9606 GN=EIF4H PE=1 SV=5	48	15	83	15	248	27.4	7.23	107.93	15	EIF4H	82.3	85.8	101.2	108.1	116.6	97.6	104.3	101	100.4	102.7
P55010	Eukaryotic translation initiation factor 5 OS=Homo sapiens OX=9606 GN=EIF5 PE=1 SV=2	43	22	45	22	431	49.2	5.58	72.4	22	EIF5	118.8	114.2	93.9	94.5	96.1	91.2	98.6	101	94.7	96.9
P63241	Eukaryotic translation initiation factor 5A-1 OS=Homo sapiens OX=9606 GN=EIF5A PE=1 SV=2	68	11	144	11	154	16.8	5.24	330.9	11	EIF5A	72.6	70.4	93.3	92.2	104.6	113.7	111.6	115	112.4	114.1
O60841	Eukaryotic translation initiation factor 5B OS=Homo sapiens OX=9606 GN=EIF5B PE=1 SV=4	28	37	68	36	1220	138.7	5.49	129.65	37	EIF5B	97.1	87.9	123.6	136.1	77.5	95.3	85.9	93.6	100.4	102.6
P56537	Eukaryotic translation initiation factor 6 OS=Homo sapiens OX=9606 GN=EIF6 PE=1 SV=1	62	11	29	11	245	26.6	4.68	84.3	11	EIF6	110.7	98.8	94.6	85.6	111.8	97.5	105.7	103.2	93.9	98
Q53HC9	EARP and GARP complex-interacting protein 1 OS=Homo sapiens OX=9606 GN=EIPR1 PE=1 SV=2	15	5	5	5	387	43.6	5.06	6.09	5	EIPR1	88.3	88	93	92.3	115.5	92.9	114.1	104.2	113.1	98.5
Q9BQ52	Zinc phosphodiesterase ELAC protein 2 OS=Homo sapiens OX=9606 GN=ELAC2 PE=1 SV=2	31	23	49	22	826	92.2	7.9	99.33	23	ELAC2	97.4	107.9	97.1	105.1	96.4	97.5	98	97.8	103.8	99
Q15717	ELAV-like protein 1 OS=Homo sapiens OX=9606 GN=ELAVL1 PE=1 SV=2	46	14	34	14	326	36.1	9.17	73.61	14	ELAVL1	109.2	118.6	118.8	114.1	90.5	82.2	88.4	97.3	87.7	93.1
Q14576	ELAV-like protein 3 OS=Homo sapiens OX=9606 GN=ELAVL3 PE=2 SV=3	7	3	4	3	367	39.5	9.28	0	3	ELAVL3	95.6	109.4	114.5	107.4	97.7	98.1	109.2	94.1	86.1	87.9
P32519	ETS-related transcription factor Elf-1 OS=Homo sapiens OX=9606 GN=ELF1 PE=1 SV=2	8	3	3	3	619	67.5	5.21	4.12	3	ELF1	113.7	163.3	262.4	312.1	0	75.7	34.9	0	0	37.8
P55199	RNA polymerase II elongation factor ELL OS=Homo sapiens OX=9606 GN=ELL PE=1 SV=1	20	12	14	12	621	68.2	9.33	20.32	12	ELL	117	101.6	172.3	151.2	80.1	85.6	74.8	83	56.8	77.5
O00472	RNA polymerase II elongation factor ELL2 OS=Homo sapiens OX=9606 GN=ELL2 PE=1 SV=2	6	4	7	4	640	72.3	9	3.93	4	ELL2	43.5	128.8	59.5	50.4	173.4	98.7	150.6	135.6	92.8	66.7
Q9HB65	RNA polymerase II elongation factor ELL3 OS=Homo sapiens OX=9606 GN=ELL3 PE=1 SV=2	2	1	2	1	397	45.3	6.06	0	1	ELL3	82.7	102.3	134.1	131.8	85.9	66.1	117.1	88.2	93.5	98.4
Q96JJ3	Engulfment and cell motility protein 2 OS=Homo sapiens OX=9606 GN=ELMO2 PE=1 SV=2	13	8	12	7	720	82.6	5.9	15.88	8	ELMO2	103.6	106.3	94.9	118.8	121.5	97.3	76.3	99.9	103.5	77.9
Q8IZ81	ELMO domain-containing protein 2 OS=Homo sapiens OX=9606 GN=ELMOD2 PE=1 SV=1	11	3	5	3	293	34.9	8.05	12.8	3	ELMOD2	107.1	100.7	70.4	76.3	103.9	113.6	109.8	99.1	113.1	105.9
Q14241	Elongin-A OS=Homo sapiens OX=9606 GN=ELOA PE=1 SV=2	13	10	20	10	798	89.9	9.57	35.77	10	ELOA	117.7	90.5	149.9	183.6	65.9	72	74.8	77.5	82.7	85.3
Q15370	Elongin-B OS=Homo sapiens OX=9606 GN=ELOB PE=1 SV=1	67	7	17	7	118	13.1	4.88	39.49	7	ELOB	98.2	84.3	107.1	107.6	89.4	98.1	93.1	106.5	107.9	107.7
Q15369	Elongin-C OS=Homo sapiens OX=9606 GN=ELOC PE=1 SV=1	66	7	22	7	112	12.5	4.78	63.17	7	ELOC	86.4	88.1	108.7	96.6	113.6	99.6	107.4	106.3	98.1	95.3
O95163	Elongator complex protein 1 OS=Homo sapiens OX=9606 GN=ELP1 PE=1 SV=3	22	23	26	23	1332	150.2	5.94	78	23	ELP1	99.8	102.8	87.7	93.4	88.5	105.1	105.9	99.8	108.3	108.6
Q6IA86	Elongator complex protein 2 OS=Homo sapiens OX=9606 GN=ELP2 PE=1 SV=2	14	11	12	11	826	92.4	5.96	23.4	11	ELP2	107.7	114.5	115.6	123.1	93.6	89.3	82	94.7	94	85.5
Q9H9T3	Elongator complex protein 3 OS=Homo sapiens OX=9606 GN=ELP3 PE=1 SV=2	16	8	11	8	547	62.2	8.88	16.52	8	ELP3	126.2	132.5	106.8	109	109.5	94.7	92.1	78.1	73.3	77.8
Q96EB1	Elongator complex protein 4 OS=Homo sapiens OX=9606 GN=ELP4 PE=1 SV=2	6	2	3	2	424	46.6	8.51	7.31	2	ELP4	146.2	109.9	48.2	78	110.7	99.5	75.4	103.2	123.8	105.2
Q8TE02	Elongator complex protein 5 OS=Homo sapiens OX=9606 GN=ELP5 PE=1 SV=2	4	1	1	1	316	34.8	4.97	3.49	1	ELP5	131.4	89.8	103.4	95.1	72	100.7	93.1	96	95.2	123.4
Q0PNE2	Elongator complex protein 6 OS=Homo sapiens OX=9606 GN=ELP6 PE=1 SV=1	4	1	1	1	266	29.8	6.84	2.71	1	ELP6	201.6	233.1	0	0	395.5	0	0	0	169.8	0
Q6PCB8	Embigin OS=Homo sapiens OX=9606 GN=EMB PE=1 SV=1	6	2	2	2	327	36.9	6.54	4.68	2	EMB	101.9	0	141.3	80.3	0	158.3	0	122.5	174.6	221.1
Q8N766	ER membrane protein complex subunit 1 OS=Homo sapiens OX=9606 GN=EMC1 PE=1 SV=1	15	13	15	13	993	111.7	7.66	17.49	13	EMC1	100.5	99.7	91.8	87.2	113	109.4	119.2	96.3	93.8	89
Q5UCC4	ER membrane protein complex subunit 10 OS=Homo sapiens OX=9606 GN=EMC10 PE=1 SV=1	15	3	4	3	262	27.3	6.13	9.78	3	EMC10	100.7	93.7	94.9	85.1	90.5	110.7	114.5	101	96.6	112.3
Q15006	ER membrane protein complex subunit 2 OS=Homo sapiens OX=9606 GN=EMC2 PE=1 SV=1	33	10	11	10	297	34.8	6.57	23.49	10	EMC2	109.2	130.7	95.3	95.7	113.6	87.8	104.3	89.8	87.3	86.4
Q9P0I2	ER membrane protein complex subunit 3 OS=Homo sapiens OX=9606 GN=EMC3 PE=1 SV=3	13	4	5	4	261	29.9	6.81	11.16	4	EMC3	97.6	120.6	100.7	106.6	107.2	94.7	91.4	91.2	101.8	88.3
Q5J8M3	ER membrane protein complex subunit 4 OS=Homo sapiens OX=9606 GN=EMC4 PE=1 SV=2	28	4	5	4	183	20.1	8.62	12.75	4	EMC4	108.1	105	99.3	96.9	123.7	101.9	88.4	90.8	93.1	92.8
Q9BV81	ER membrane protein complex subunit 6 OS=Homo sapiens OX=9606 GN=EMC6 PE=1 SV=1	21	2	4	2	110	12	10.07	6.43	2	EMC6	109.9	145.3	75	70.6	133.5	89.8	105.9	103.1	89.9	76.9
Q9NPA0	ER membrane protein complex subunit 7 OS=Homo sapiens OX=9606 GN=EMC7 PE=1 SV=1	22	4	4	4	242	26.5	9.25	7.63	4	EMC7	104.1	94.6	112.8	96	93.8	98.2	114.3	113.8	84.7	87.5
O43402	ER membrane protein complex subunit 8 OS=Homo sapiens OX=9606 GN=EMC8 PE=1 SV=1	43	8	11	8	210	23.8	6.4	19.04	8	EMC8	109.8	103.5	105.2	101.3	101.8	94.5	97	94	94.7	98.3
P50402	Emerin OS=Homo sapiens OX=9606 GN=EMD PE=1 SV=1	34	10	27	10	254	29	5.5	54.36	10	EMD	95	106.6	85.6	84.5	113.5	100.8	107.9	102.8	103	100.4
Q92979	Ribosomal RNA small subunit methyltransferase NEP1 OS=Homo sapiens OX=9606 GN=EMG1 PE=1 SV=4	20	4	5	4	244	26.7	9.17	14.47	4	EMG1	170	224.3	97.4	111.2	63.4	67	59	63	78.2	66.5
Q9NT22	EMILIN-3 OS=Homo sapiens OX=9606 GN=EMILIN3 PE=1 SV=2	2	1	1	1	766	82.6	7.72	0	1	EMILIN3	65.7	92.9	106.9	136.7	109.1	104.4	48.4	153.3	80.1	102.4
O00423	Echinoderm microtubule-associated protein-like 1 OS=Homo sapiens OX=9606 GN=EML1 PE=1 SV=3	7	6	7	6	815	89.8	7.06	11.58	6	EML1	141.5	146.5	56.6	118.4	49.9	119.9	103	98.9	94.2	71.1
O95834	Echinoderm microtubule-associated protein-like 2 OS=Homo sapiens OX=9606 GN=EML2 PE=1 SV=1	7	3	3	3	649	70.6	6.32	10.25	3	EML2	70.7	93.6	62.2	60.4	138.3	117.4	133.1	128.5	115.6	80.2
Q32P44	Echinoderm microtubule-associated protein-like 3 OS=Homo sapiens OX=9606 GN=EML3 PE=1 SV=1	5	3	3	3	896	95.1	7.12	3.61	3	EML3	0	0	0	0	0	0	1000	0	0	0
Q9HC35	Echinoderm microtubule-associated protein-like 4 OS=Homo sapiens OX=9606 GN=EML4 PE=1 SV=3	26	25	32	25	981	108.8	6.4	57.75	25	EML4	86.8	94	103.5	104.7	101.3	104.5	101.1	102.3	101.7	100.2
Q05BV3	Echinoderm microtubule-associated protein-like 5 OS=Homo sapiens OX=9606 GN=EML5 PE=2 SV=3	1	1	2	1	1969	219.3	7.74	2.5	1	EML5	128.2	0	134.7	191.7	0	133.1	0	119.3	171.8	121.4
P19622	Homeobox protein engrailed-2 OS=Homo sapiens OX=9606 GN=EN2 PE=2 SV=3	10	2	2	2	333	34.2	9.44	3.49	2	EN2	198.9	271	163.6	0	366.4	0	0	0	0	0
Q8N8S7	Protein enabled homolog OS=Homo sapiens OX=9606 GN=ENAH PE=1 SV=2	47	26	68	25	591	66.5	6.93	117.01	26	ENAH	90	84.2	95.1	97.3	103.2	103.6	103.1	108.3	105.2	110
Q14249	Endonuclease G, mitochondrial OS=Homo sapiens OX=9606 GN=ENDOG PE=1 SV=4	5	1	1	1	297	32.6	9.5	3.08	1	ENDOG	234.5	186.4	154.3	166.5	0	136.1	0	0	0	122.2
Q8NFI3	Cytosolic endo-beta-N-acetylglucosaminidase OS=Homo sapiens OX=9606 GN=ENGASE PE=1 SV=1	7	5	7	5	743	83.9	6.79	10	5	ENGASE	86.1	117.3	75.7	68.8	106.7	98.2	140.7	94.3	128.3	83.9
P06733	Alpha-enolase OS=Homo sapiens OX=9606 GN=ENO1 PE=1 SV=2	83	34	515	26	434	47.1	7.39	1130.13	34	ENO1	81.5	69.3	92.9	89	104.5	113.5	106.7	116.1	108.7	117.9
P09104	Gamma-enolase OS=Homo sapiens OX=9606 GN=ENO2 PE=1 SV=3	39	13	86	7	434	47.2	5.03	211.83	13	ENO2	83.3	79.3	83.9	79.7	110.4	120.4	109.9	109.7	111.8	111.8
P13929	Beta-enolase OS=Homo sapiens OX=9606 GN=ENO3 PE=1 SV=5	27	10	106	2	434	47	7.71	252.48	10	ENO3	51.9	33.3	70.2	77.2	171.9	140.9	134.9	115.7	92.7	111.3
A6NNW6	Enolase 4 OS=Homo sapiens OX=9606 GN=ENO4 PE=2 SV=4	1	1	1	1	625	68.4	5.91	0	1	ENO4	86.7	139.2	61.6	129	141.6	103.1	81.1	63.8	114.4	79.5
Q9UHY7	Enolase-phosphatase E1 OS=Homo sapiens OX=9606 GN=ENOPH1 PE=1 SV=1	36	6	10	6	261	28.9	4.78	34.6	6	ENOPH1	76	69.6	92.1	85.3	125.9	109.3	115	119.8	99	108
P22413	Ectonucleotide pyrophosphatase/phosphodiesterase family member 1 OS=Homo sapiens OX=9606 GN=ENPP1 PE=1 SV=2	18	14	16	14	925	104.9	7.14	18.34	14	ENPP1	110.2	99.8	88	82	102.8	103.5	93.9	103.5	108.4	107.9
Q9Y6X5	Bis(5'-adenosyl)-triphosphatase ENPP4 OS=Homo sapiens OX=9606 GN=ENPP4 PE=1 SV=3	11	6	7	6	453	51.6	6.15	10.29	6	ENPP4	70.8	96.4	100	71.4	185.4	93.3	154.6	77.2	89.9	61
O43768	Alpha-endosulfine OS=Homo sapiens OX=9606 GN=ENSA PE=1 SV=1	83	11	28	10	121	13.4	7.24	27.57	11	ENSA	99.8	93.8	87.2	95	101.4	98.3	99.5	108	104	113.1
Q96C92	Endosome-associated-trafficking regulator 1 OS=Homo sapiens OX=9606 GN=ENTR1 PE=1 SV=3	13	4	5	4	435	47.9	5.14	8.43	4	ENTR1	117	80.2	110.3	81.1	107.8	124.3	72.9	79.8	101.1	125.4
Q9NPA8	Transcription and mRNA export factor ENY2 OS=Homo sapiens OX=9606 GN=ENY2 PE=1 SV=1	54	7	11	7	101	11.5	9.33	16.46	7	ENY2	119.3	114.9	105.8	101.2	91	95.1	89.4	89.7	97.9	95.7
Q5NDL2	EGF domain-specific O-linked N-acetylglucosamine transferase OS=Homo sapiens OX=9606 GN=EOGT PE=1 SV=1	7	4	4	4	527	62	7.05	7.37	4	EOGT	96.4	138.5	112.9	89	95.9	87	90.6	55.6	98.2	135.8
Q09472	Histone acetyltransferase p300 OS=Homo sapiens OX=9606 GN=EP300 PE=1 SV=2	11	23	28	15	2414	264	8.5	40.44	23	EP300	121.8	126	146.3	147.5	78.6	80.8	77.2	86.2	72.2	63.3
Q96L91	E1A-binding protein p400 OS=Homo sapiens OX=9606 GN=EP400 PE=1 SV=4	8	19	21	19	3159	343.3	9.19	30.86	19	EP400	127.3	110.7	126.9	121.4	80.1	83.6	86.5	86.7	92.4	84.4
P11171	Protein 4.1 OS=Homo sapiens OX=9606 GN=EPB41 PE=1 SV=4	26	21	32	18	864	97	5.58	54.66	21	EPB41	121.3	117.5	103.6	99.2	86.8	95.1	89.7	93.5	95.7	97.5
O43491	Band 4.1-like protein 2 OS=Homo sapiens OX=9606 GN=EPB41L2 PE=1 SV=1	39	35	56	29	1005	112.5	5.44	108	35	EPB41L2	116	114.6	113	111	91.9	90.7	90.4	88.3	92.3	91.9
Q9Y2J2	Band 4.1-like protein 3 OS=Homo sapiens OX=9606 GN=EPB41L3 PE=1 SV=2	20	17	31	10	1087	120.6	5.19	48.85	17	EPB41L3	98.3	93.6	87.1	99.5	100.6	98.5	104.9	105.1	107.6	104.7
Q9H329	Band 4.1-like protein 4B OS=Homo sapiens OX=9606 GN=EPB41L4B PE=2 SV=2	1	1	1	1	900	99.7	9.04	0	1	EPB41L4B	101.6	190.3	62.9	131.6	175	97.9	0	63.4	113.7	63.8
Q9HCM4	Band 4.1-like protein 5 OS=Homo sapiens OX=9606 GN=EPB41L5 PE=1 SV=3	7	4	4	4	733	81.8	6.58	11.52	4	EPB41L5	87.5	105.9	193.2	176.4	72.9	67	70	73.4	92.5	61.3
Q9H2F5	Enhancer of polycomb homolog 1 OS=Homo sapiens OX=9606 GN=EPC1 PE=1 SV=1	1	1	1	1	836	93.4	8.59	2.22	1	EPC1	97.6	128.9	120.6	127	73.1	64.6	116.4	73.5	86.3	111.9
Q52LR7	Enhancer of polycomb homolog 2 OS=Homo sapiens OX=9606 GN=EPC2 PE=1 SV=2	2	2	3	2	807	91	8.73	1.84	2	EPC2	165.1	176.7	154.7	279	0	0	224.5	0	0	0
Q9UM22	Mammalian ependymin-related protein 1 OS=Homo sapiens OX=9606 GN=EPDR1 PE=1 SV=2	5	1	1	1	224	25.4	6.6	3.1	1	EPDR1	135.1	93.5	89.8	50.8	63.4	122.8	98	120.8	106.3	119.4
Q9HCE0	Ectopic P granules protein 5 homolog OS=Homo sapiens OX=9606 GN=EPG5 PE=1 SV=2	1	2	2	2	2579	292.3	6.43	2.37	2	EPG5	117.9	126.2	79.1	90	112.6	82.6	98.8	84.5	101.6	106.7
P54764	Ephrin type-A receptor 4 OS=Homo sapiens OX=9606 GN=EPHA4 PE=1 SV=1	4	3	6	1	986	109.8	6.61	3.66	3	EPHA4	106	114.8	59.7	115.8	105.1	116	86.5	107.7	121	67.3
Q15375	Ephrin type-A receptor 7 OS=Homo sapiens OX=9606 GN=EPHA7 PE=1 SV=3	6	5	5	4	998	112	5.8	6.58	5	EPHA7	211.5	158.1	153.5	155.3	35	58.2	45.2	70.1	61.1	52.1
P07099	Epoxide hydrolase 1 OS=Homo sapiens OX=9606 GN=EPHX1 PE=1 SV=1	29	13	18	13	455	52.9	7.25	33.37	13	EPHX1	102.4	94.9	90.4	85.6	98.8	106.6	102.2	101.9	107.2	110
P34913	Bifunctional epoxide hydrolase 2 OS=Homo sapiens OX=9606 GN=EPHX2 PE=1 SV=2	12	5	5	5	555	62.6	6.28	11.87	5	EPHX2	83.7	66.3	89.7	99.6	126.4	123.1	100.2	93.1	105	113
Q9Y6I3	Epsin-1 OS=Homo sapiens OX=9606 GN=EPN1 PE=1 SV=2	12	5	9	5	576	60.3	4.83	22.58	5	EPN1	93.6	89.3	93.4	86.7	95.1	104.9	103.3	105.6	110.2	117.9
O95208	Epsin-2 OS=Homo sapiens OX=9606 GN=EPN2 PE=1 SV=3	8	4	4	4	641	68.4	7.52	11.73	4	EPN2	112.2	119.2	105.3	124.7	61.1	87.9	77.4	97.4	102	112.8
P19235	Erythropoietin receptor OS=Homo sapiens OX=9606 GN=EPOR PE=1 SV=1	2	1	1	1	508	55	4.74	1.71	1	EPOR	150.9	659.7	97.5	91.8	0	0	0	0	0	0
P58107	Epiplakin OS=Homo sapiens OX=9606 GN=EPPK1 PE=1 SV=3	11	14	20	10	5088	555.3	5.62	37.84	14	EPPK1	105.5	111.7	129.6	125	97	94.5	94.1	88.2	80	74.4
P07814	Bifunctional glutamate/proline--tRNA ligase OS=Homo sapiens OX=9606 GN=EPRS1 PE=1 SV=5	57	82	217	79	1512	170.5	7.33	440.58	82	EPRS1	93.1	93.2	91.8	94.6	97.7	105.5	102.6	105	108.4	108.1
P42566	Epidermal growth factor receptor substrate 15 OS=Homo sapiens OX=9606 GN=EPS15 PE=1 SV=2	24	18	24	18	896	98.6	4.64	68.67	18	EPS15	116.4	99.3	85.3	86.2	85.1	103.8	96.2	104.1	113.8	109.8
Q9UBC2	Epidermal growth factor receptor substrate 15-like 1 OS=Homo sapiens OX=9606 GN=EPS15L1 PE=1 SV=1	24	16	19	16	864	94.2	5.11	53.17	16	EPS15L1	104.6	103.2	111	108.9	90.2	95.6	98.4	92.5	99.8	95.8
Q12929	Epidermal growth factor receptor kinase substrate 8 OS=Homo sapiens OX=9606 GN=EPS8 PE=1 SV=1	7	4	4	4	822	91.8	7.5	5.94	4	EPS8	87.2	83.9	124.9	151.1	158.7	94	66	78.5	81.8	74
Q96J88	Epithelial-stromal interaction protein 1 OS=Homo sapiens OX=9606 GN=EPSTI1 PE=1 SV=2	3	1	4	1	318	36.8	9.89	4.36	1	EPSTI1	180.2	287	134.5	260.1	0	0	0	0	138.2	0
O75616	GTPase Era, mitochondrial OS=Homo sapiens OX=9606 GN=ERAL1 PE=1 SV=2	24	9	14	8	437	48.3	8.84	24.45	9	ERAL1	105.8	104.8	81.2	81.6	91.2	105.6	105.8	110.9	108.4	104.6
Q9NZ08	Endoplasmic reticulum aminopeptidase 1 OS=Homo sapiens OX=9606 GN=ERAP1 PE=1 SV=3	6	3	3	3	941	107.2	6.46	3.03	3	ERAP1	0	1000	0	0	0	0	0	0	0	0
Q96RT1	Erbin OS=Homo sapiens OX=9606 GN=ERBIN PE=1 SV=2	13	16	18	14	1412	158.2	5.5	24.37	16	ERBIN	134.5	141.6	134.3	116.7	77	69.9	76.1	83.8	81.5	84.6
Q8IUD2	ELKS/Rab6-interacting/CAST family member 1 OS=Homo sapiens OX=9606 GN=ERC1 PE=1 SV=1	24	24	36	19	1116	128	5.97	49.75	24	ERC1	122.2	111.2	96.1	97.8	85.6	100.3	88.4	97.5	102.8	98.2
P18074	General transcription and DNA repair factor IIH helicase subunit XPD OS=Homo sapiens OX=9606 GN=ERCC2 PE=1 SV=1	16	11	11	11	760	86.9	7.15	14.62	11	ERCC2	130.3	124.3	96.3	84.9	97	86.5	102.7	98.9	90.8	88.6
P19447	General transcription and DNA repair factor IIH helicase subunit XPB OS=Homo sapiens OX=9606 GN=ERCC3 PE=1 SV=1	15	10	14	10	782	89.2	7.23	31.14	10	ERCC3	108.4	127.2	100.4	107.2	101.7	86.3	91	101.8	87	89
Q92889	DNA repair endonuclease XPF OS=Homo sapiens OX=9606 GN=ERCC4 PE=1 SV=3	11	9	11	9	916	104.4	6.93	10.21	9	ERCC4	115.9	101.6	79.6	83.8	104.4	91.9	126.1	98.5	109.7	88.5
P28715	DNA excision repair protein ERCC-5 OS=Homo sapiens OX=9606 GN=ERCC5 PE=1 SV=3	3	3	4	2	1186	133	5.22	3.05	3	ERCC5	106	124.4	88.9	181.3	75.6	90.7	78.4	86.8	87.1	80.8
Q03468	DNA excision repair protein ERCC-6 OS=Homo sapiens OX=9606 GN=ERCC6 PE=1 SV=1	3	4	4	4	1493	168.3	8.09	5.53	4	ERCC6	238	57	82.6	148.1	142.2	0	76.1	112.5	143.5	0
Q2NKX8	DNA excision repair protein ERCC-6-like OS=Homo sapiens OX=9606 GN=ERCC6L PE=1 SV=1	23	26	27	26	1250	141	5.31	55.86	26	ERCC6L	101	93.4	151.2	161.8	78.1	83	83.6	81	82.4	84.4
Q13216	DNA excision repair protein ERCC-8 OS=Homo sapiens OX=9606 GN=ERCC8 PE=1 SV=1	10	3	3	3	396	44	6.35	6.72	3	ERCC8	68.5	107.5	85.8	85.2	155.4	130.2	103.3	97.7	67.7	98.7
P50548	ETS domain-containing transcription factor ERF OS=Homo sapiens OX=9606 GN=ERF PE=1 SV=2	4	1	1	1	548	58.7	7.3	4.74	1	ERF	197.3	323.4	234.3	110.9	0	0	0	0	134.2	0
Q969X5	Endoplasmic reticulum-Golgi intermediate compartment protein 1 OS=Homo sapiens OX=9606 GN=ERGIC1 PE=1 SV=1	23	5	6	5	290	32.6	7.06	18.81	5	ERGIC1	90.7	79.5	69.4	64.6	114.7	108.5	123.9	116.7	127.6	104.5
Q96RQ1	Endoplasmic reticulum-Golgi intermediate compartment protein 2 OS=Homo sapiens OX=9606 GN=ERGIC2 PE=1 SV=2	16	3	3	3	377	42.5	6.77	5.16	3	ERGIC2	109.5	96	94.5	77.4	93	100.6	103.9	112.8	94.1	118.2
Q9Y282	Endoplasmic reticulum-Golgi intermediate compartment protein 3 OS=Homo sapiens OX=9606 GN=ERGIC3 PE=1 SV=1	13	6	7	6	383	43.2	6.06	12.61	6	ERGIC3	94.9	99.9	101.1	92.2	78.4	98.9	111.7	111	101.9	110.1
P84090	Enhancer of rudimentary homolog OS=Homo sapiens OX=9606 GN=ERH PE=1 SV=1	46	5	41	5	104	12.3	5.92	74.94	5	ERH	109.6	98.8	120.8	118	89.5	96.1	87.6	88.3	96.7	94.6
Q8IV48	3'-5' exoribonuclease 1 OS=Homo sapiens OX=9606 GN=ERI1 PE=1 SV=3	16	5	6	5	349	40	6.7	10.03	5	ERI1	115.2	99.6	130	132.2	86.7	83.8	103.3	69.5	95.4	84.3
O43414	ERI1 exoribonuclease 3 OS=Homo sapiens OX=9606 GN=ERI3 PE=1 SV=2	11	4	4	4	337	37.2	8.07	5.46	4	ERI3	101.5	100.8	81.6	90.6	83.2	111.3	88.2	114.1	108.7	120
Q86X53	Glutamate-rich protein 1 OS=Homo sapiens OX=9606 GN=ERICH1 PE=1 SV=1	9	3	3	3	443	49	4.78	5.84	3	ERICH1	130.2	99.2	69.3	65.6	84.9	133.2	88.5	131.3	99.6	98.3
Q96DZ1	Endoplasmic reticulum lectin 1 OS=Homo sapiens OX=9606 GN=ERLEC1 PE=1 SV=1	11	3	4	3	483	54.8	6.28	8.62	3	ERLEC1	128.1	150.5	103	52.1	108	79	100.2	124.2	93.9	60.9
O75477	Erlin-1 OS=Homo sapiens OX=9606 GN=ERLIN1 PE=1 SV=2	27	10	12	6	348	39.1	7.87	29.33	10	ERLIN1	107.2	97.8	146.8	116.6	82	93.1	92.4	88	80.5	95.4
O94905	Erlin-2 OS=Homo sapiens OX=9606 GN=ERLIN2 PE=1 SV=1	30	11	15	8	339	37.8	5.62	34.38	11	ERLIN2	107.4	102	81.8	64.4	108.9	117.7	112.5	111.2	98	96.1
Q7Z2K6	Endoplasmic reticulum metallopeptidase 1 OS=Homo sapiens OX=9606 GN=ERMP1 PE=1 SV=2	4	3	3	3	904	100.2	7.52	7.87	3	ERMP1	105.7	93.6	126.5	128.2	89.5	92	88.3	87.2	87.6	101.3
O75460	Serine/threonine-protein kinase/endoribonuclease IRE1 OS=Homo sapiens OX=9606 GN=ERN1 PE=1 SV=2	1	1	1	1	977	109.7	6.42	2.2	1	ERN1	131.8	146	138.5	102.6	149	77.8	78.3	0	61	115
Q96HE7	ERO1-like protein alpha OS=Homo sapiens OX=9606 GN=ERO1A PE=1 SV=2	42	17	25	14	468	54.4	5.68	64.94	17	ERO1A	99.8	94.3	97.3	93.4	99.8	99.8	105.3	100.3	104.1	105.7
Q86YB8	ERO1-like protein beta OS=Homo sapiens OX=9606 GN=ERO1B PE=1 SV=2	9	4	4	2	467	53.5	7.99	11.33	4	ERO1B	90.8	152.1	140.1	58.6	74	110	187.6	125.5	61.3	0
P30040	Endoplasmic reticulum resident protein 29 OS=Homo sapiens OX=9606 GN=ERP29 PE=1 SV=4	49	11	42	11	261	29	7.31	106.8	11	ERP29	95.6	77	85.2	75.6	112	111	111.2	116.7	102.2	113.5
Q9BS26	Endoplasmic reticulum resident protein 44 OS=Homo sapiens OX=9606 GN=ERP44 PE=1 SV=1	39	16	26	14	406	46.9	5.26	38.58	16	ERP44	93.1	92.1	91.3	89.8	118.4	97.8	118.5	105.1	98.4	95.5
B3KNS4	Endogenous retrovirus group K3 member 1 OS=Homo sapiens OX=9606 GN=ERVK3-1 PE=1 SV=1	26	2	3	2	109	11.6	7.78	4.33	2	ERVK3-1	106.7	85.4	114.3	118.7	74.9	96.1	87.3	104.7	106.3	105.7
Q56NI9	N-acetyltransferase ESCO2 OS=Homo sapiens OX=9606 GN=ESCO2 PE=1 SV=1	2	1	1	1	601	68.3	9.39	4.01	1	ESCO2	177	241.5	249.2	158.3	112.4	0	0	0	61.6	0
P10768	S-formylglutathione hydrolase OS=Homo sapiens OX=9606 GN=ESD PE=1 SV=2	66	14	53	14	282	31.4	7.02	128.69	14	ESD	77.1	75.5	82.2	86.8	107.8	115.8	110.5	119	111.1	114.3
Q9H501	ESF1 homolog OS=Homo sapiens OX=9606 GN=ESF1 PE=1 SV=1	22	15	16	15	851	98.7	5.11	45.44	15	ESF1	166.9	143.7	152.4	147.2	60.6	67	65.5	61.5	64.4	70.7
Q14674	Separin OS=Homo sapiens OX=9606 GN=ESPL1 PE=1 SV=3	10	17	18	17	2120	233	7.55	26.95	17	ESPL1	83.7	89.6	86.6	90	158.2	109.3	119.2	89.7	83.3	90.3
Q96DF8	Splicing factor ESS-2 homolog OS=Homo sapiens OX=9606 GN=ESS2 PE=1 SV=1	16	5	7	5	476	52.5	7.56	16.69	5	ESS2	146.9	162.1	136.2	143.4	84.6	64.3	73.4	57.2	63.8	68.1
Q9BSJ8	Extended synaptotagmin-1 OS=Homo sapiens OX=9606 GN=ESYT1 PE=1 SV=1	27	28	43	27	1104	122.8	5.83	95.78	28	ESYT1	100.4	109.6	74	70.5	117.8	104.2	106.8	104.8	109	102.9
A0FGR8	Extended synaptotagmin-2 OS=Homo sapiens OX=9606 GN=ESYT2 PE=1 SV=1	19	15	19	14	921	102.3	9.26	41.99	15	ESYT2	87	104	79.8	81	116.2	106.4	104.7	107.3	107.8	105.8
P62495	Eukaryotic peptide chain release factor subunit 1 OS=Homo sapiens OX=9606 GN=ETF1 PE=1 SV=3	45	16	45	16	437	49	5.71	107.73	16	ETF1	106.8	104.6	101.1	114.5	86.1	94	93.8	90.3	104	105
P13804	Electron transfer flavoprotein subunit alpha, mitochondrial OS=Homo sapiens OX=9606 GN=ETFA PE=1 SV=1	59	16	60	16	333	35.1	8.38	163.64	16	ETFA	97.9	85.8	84.4	77	105	111.7	109.4	111.3	107.9	109.7
P38117	Electron transfer flavoprotein subunit beta OS=Homo sapiens OX=9606 GN=ETFB PE=1 SV=3	65	17	75	17	255	27.8	8.1	156.88	17	ETFB	99.9	96.7	79.7	74.6	113	108.1	110.4	109.7	103.4	104.4
Q16134	Electron transfer flavoprotein-ubiquinone oxidoreductase, mitochondrial OS=Homo sapiens OX=9606 GN=ETFDH PE=1 SV=2	21	11	12	11	617	68.5	7.55	28.74	11	ETFDH	98.1	104.6	78.2	80.6	116.1	106	112.9	103.4	94.8	105.2
Q6IPR1	Electron transfer flavoprotein regulatory factor 1 OS=Homo sapiens OX=9606 GN=ETFRF1 PE=1 SV=2	8	1	1	1	90	10.9	9.92	0	1	ETFRF1	291.1	380.9	0	328	0	0	0	0	0	0
O95571	Persulfide dioxygenase ETHE1, mitochondrial OS=Homo sapiens OX=9606 GN=ETHE1 PE=1 SV=2	24	5	6	5	254	27.9	6.83	12.98	5	ETHE1	71.7	84.1	78.6	67.7	142.7	111.7	124.2	112.3	97.9	109.1
Q9HBU6	Ethanolamine kinase 1 OS=Homo sapiens OX=9606 GN=ETNK1 PE=1 SV=1	3	1	1	1	452	50.9	6.54	2.94	1	ETNK1	112.5	123.9	94.3	95.1	128.8	69.9	114	85.2	82.4	93.9
Q9NYK6	Protein EURL homolog OS=Homo sapiens OX=9606 GN=EURL PE=1 SV=3	4	1	1	1	297	33.9	6.57	2.11	1	EURL	0	271.8	0	0	0	304.2	208	216	0	0
O60447	Ecotropic viral integration site 5 protein homolog OS=Homo sapiens OX=9606 GN=EVI5 PE=1 SV=3	4	4	4	4	810	92.9	6.1	6.89	4	EVI5	119.1	130.4	121.1	123.9	81	105.5	52.4	82.3	106.2	78.2
Q9UI08	Ena/VASP-like protein OS=Homo sapiens OX=9606 GN=EVL PE=1 SV=2	15	5	7	4	416	44.6	8.84	12.32	5	EVL	79.5	86.4	127	110.4	109.4	108.8	125.5	83	97	72.9
Q01844	RNA-binding protein EWS OS=Homo sapiens OX=9606 GN=EWSR1 PE=1 SV=1	20	11	22	10	656	68.4	9.33	33.83	11	EWSR1	84.2	90.4	111.6	110.9	105.1	98.1	99.5	103.7	101.8	94.6
Q9NVH0	Exonuclease 3'-5' domain-containing protein 2 OS=Homo sapiens OX=9606 GN=EXD2 PE=1 SV=2	18	9	15	9	621	70.3	8.32	32.54	9	EXD2	155.6	134.5	78.8	85.1	86	90.5	88	89.8	96.1	95.7
Q9H790	Exonuclease V OS=Homo sapiens OX=9606 GN=EXO5 PE=1 SV=1	4	1	1	1	373	41.8	5.43	0	1	EXO5	0	0	0	0	0	0	0	0	1000	0
Q9NV70	Exocyst complex component 1 OS=Homo sapiens OX=9606 GN=EXOC1 PE=1 SV=4	14	11	14	11	894	101.9	6.61	23.21	11	EXOC1	103.2	124.1	83.6	84.5	101.6	100	96.8	95.4	105.8	105.1
Q96KP1	Exocyst complex component 2 OS=Homo sapiens OX=9606 GN=EXOC2 PE=1 SV=1	17	15	17	15	924	104	6.9	28.81	15	EXOC2	113.4	110.3	84.6	94.7	99.2	100.1	94.5	98.6	102.4	102.1
O60645	Exocyst complex component 3 OS=Homo sapiens OX=9606 GN=EXOC3 PE=1 SV=3	14	8	8	8	745	85.5	6.29	17.09	8	EXOC3	102.3	105.8	86.5	88.7	113.9	98.4	96.1	110.8	97.1	100.5
Q96A65	Exocyst complex component 4 OS=Homo sapiens OX=9606 GN=EXOC4 PE=1 SV=1	17	13	23	13	974	110.4	6.49	48.42	13	EXOC4	108.7	102.6	80.7	85.6	98.3	101.9	96.2	105	112	109.1
O00471	Exocyst complex component 5 OS=Homo sapiens OX=9606 GN=EXOC5 PE=1 SV=1	13	10	12	10	708	81.8	6.71	21.93	10	EXOC5	120.5	115.6	86.1	89.3	81.9	88.6	107	99.8	101.1	110.2
Q8TAG9	Exocyst complex component 6 OS=Homo sapiens OX=9606 GN=EXOC6 PE=1 SV=3	7	5	8	5	804	93.7	6.2	13.75	5	EXOC6	111.4	129.8	79.5	87.9	100	94.4	109.4	91.5	102.5	93.5
Q9Y2D4	Exocyst complex component 6B OS=Homo sapiens OX=9606 GN=EXOC6B PE=1 SV=3	13	10	10	10	811	94.1	6.46	19.29	10	EXOC6B	127.1	106	92.8	96.3	85.9	74.6	97.5	102	106.1	111.8
Q9UPT5	Exocyst complex component 7 OS=Homo sapiens OX=9606 GN=EXOC7 PE=1 SV=3	18	14	20	14	735	83.3	6.79	40.52	14	EXOC7	115.5	126.6	81.3	83.4	89.9	103	102.9	100.5	101.5	95.4
Q8IYI6	Exocyst complex component 8 OS=Homo sapiens OX=9606 GN=EXOC8 PE=1 SV=2	16	11	11	11	725	81.7	5.49	25.08	11	EXOC8	130.9	116.9	90.9	90.8	97.1	107.5	85.5	91.3	93	96.1
Q9Y2C4	Nuclease EXOG, mitochondrial OS=Homo sapiens OX=9606 GN=EXOG PE=1 SV=2	7	2	2	2	368	41.1	8.27	6.54	2	EXOG	112.4	120.3	119.5	94.9	118	88.7	104.5	88.3	74.9	78.6
Q9Y3B2	Exosome complex component CSL4 OS=Homo sapiens OX=9606 GN=EXOSC1 PE=1 SV=1	29	5	8	5	195	21.4	8.24	15.1	5	EXOSC1	104.6	129.7	86.8	84.8	121	93.4	96	98.1	97.8	87.8
Q01780	Exosome component 10 OS=Homo sapiens OX=9606 GN=EXOSC10 PE=1 SV=2	35	29	42	29	885	100.8	8.46	94.81	29	EXOSC10	127.8	133.2	103.7	102	97.1	84.1	87.1	89.1	91.4	84.5
Q13868	Exosome complex component RRP4 OS=Homo sapiens OX=9606 GN=EXOSC2 PE=1 SV=2	41	10	18	10	293	32.8	7.5	40.99	10	EXOSC2	118.8	125.7	98.6	91.8	102.5	93.1	95.9	96.7	85.1	92
Q9NQT5	Exosome complex component RRP40 OS=Homo sapiens OX=9606 GN=EXOSC3 PE=1 SV=3	32	8	10	8	275	29.6	8.1	13.36	8	EXOSC3	123.7	133	89.3	93.9	100	92.1	95.2	93.6	88.9	90.4
Q9NPD3	Exosome complex component RRP41 OS=Homo sapiens OX=9606 GN=EXOSC4 PE=1 SV=3	23	5	9	5	245	26.4	6.52	12.53	5	EXOSC4	115.3	126.5	93.7	88.4	119.5	90.6	101.1	93.8	86.4	84.8
Q9NQT4	Exosome complex component RRP46 OS=Homo sapiens OX=9606 GN=EXOSC5 PE=1 SV=1	23	5	9	5	235	25.2	7.59	14.96	5	EXOSC5	104.6	126.5	87.9	92.6	131	97.3	107.1	87.2	84.6	81.1
Q5RKV6	Exosome complex component MTR3 OS=Homo sapiens OX=9606 GN=EXOSC6 PE=1 SV=1	39	12	26	12	272	28.2	6.28	42.52	12	EXOSC6	108	119.3	93	86.4	110.8	90.6	104.8	102.1	90.6	94.4
Q15024	Exosome complex component RRP42 OS=Homo sapiens OX=9606 GN=EXOSC7 PE=1 SV=3	35	10	15	10	291	31.8	5.19	40.2	10	EXOSC7	116.1	132.9	91.8	96.7	100.2	93.1	98.2	90.2	90.2	90.7
Q96B26	Exosome complex component RRP43 OS=Homo sapiens OX=9606 GN=EXOSC8 PE=1 SV=1	31	9	12	9	276	30	5.3	22.01	9	EXOSC8	109.4	128.7	105.5	99.6	108	92.4	87.7	90.6	90.9	87.4
Q06265	Exosome complex component RRP45 OS=Homo sapiens OX=9606 GN=EXOSC9 PE=1 SV=3	25	11	20	11	439	48.9	5.29	33.83	11	EXOSC9	124.1	125.6	113.3	122	79.2	88.8	79.8	86.2	87.6	93.3
Q99504	Eyes absent homolog 3 OS=Homo sapiens OX=9606 GN=EYA3 PE=1 SV=3	6	3	3	3	573	62.6	5.21	4.46	3	EYA3	103.3	98.9	57.6	71.2	84.1	122.8	125.6	105.4	117	114.1
Q15910	Histone-lysine N-methyltransferase EZH2 OS=Homo sapiens OX=9606 GN=EZH2 PE=1 SV=2	26	16	34	15	746	85.3	7.02	47.31	16	EZH2	129.1	126.2	132.7	120.4	81.5	86.1	77.9	81.6	86.6	78
P15311	Ezrin OS=Homo sapiens OX=9606 GN=EZR PE=1 SV=4	56	33	127	25	586	69.4	6.27	309.12	33	EZR	90.5	90.2	127.2	128.2	91.6	93.3	90	95	95.4	98.5
P00742	Coagulation factor X OS=Homo sapiens OX=9606 GN=F10 PE=1 SV=2	6	3	3	3	488	54.7	5.94	3.5	3	F10	251.2	201.7	173.2	0	261	112.9	0	0	0	0
Q9Y624	Junctional adhesion molecule A OS=Homo sapiens OX=9606 GN=F11R PE=1 SV=1	18	4	8	4	299	32.6	7.9	15.44	4	F11R	95.6	99.9	86.5	90.2	111.2	96.8	102.3	114.6	108	95.1
P00734	Prothrombin OS=Homo sapiens OX=9606 GN=F2 PE=1 SV=2	3	1	2	1	622	70	5.9	3.31	1	F2	131.1	125.1	73.4	92.5	141.2	108.5	164	81.1	0	83.1
P12259	Coagulation factor V OS=Homo sapiens OX=9606 GN=F5 PE=1 SV=4	3	6	7	6	2224	251.5	6.05	9.05	6	F5	120.9	125	90.5	91.9	102.3	107	85.1	85.9	83.5	107.8
P00451	Coagulation factor VIII OS=Homo sapiens OX=9606 GN=F8 PE=1 SV=1	2	3	3	3	2351	266.8	7.36	0	3	F8	145.8	0	129.8	98.6	82.9	113	145	88.2	107.6	89.2
P23610	40-kDa huntingtin-associated protein OS=Homo sapiens OX=9606 GN=F8A3 PE=1 SV=2	7	2	2	2	371	39.1	6.84	7.04	2	F8A1	109.4	143.3	88.5	85.2	116.6	89.6	90.4	94.6	93.5	88.9
Q9BTP7	Fanconi anemia core complex-associated protein 24 OS=Homo sapiens OX=9606 GN=FAAP24 PE=1 SV=2	7	1	1	1	215	23.9	9.19	2.3	1	FAAP24	74	91.9	79.6	63.6	157.5	99.5	118.4	112.9	96.6	105.9
P07148	Fatty acid-binding protein, liver OS=Homo sapiens OX=9606 GN=FABP1 PE=1 SV=1	5	1	1	1	127	14.2	7.18	0	1	FABP1	1000	0	0	0	0	0	0	0	0	0
Q01469	Fatty acid-binding protein 5 OS=Homo sapiens OX=9606 GN=FABP5 PE=1 SV=3	71	10	23	10	135	15.2	7.01	45.61	10	FABP5	86.6	79.8	89.9	89.6	101.6	107.4	106	112.8	112.2	114.1
Q13158	FAS-associated death domain protein OS=Homo sapiens OX=9606 GN=FADD PE=1 SV=1	35	5	6	5	208	23.3	5.69	15.96	5	FADD	141.9	148.4	82.3	84.1	112.6	99.2	85.1	91.7	80.9	73.9
O60427	Acyl-CoA (8-3)-desaturase OS=Homo sapiens OX=9606 GN=FADS1 PE=1 SV=3	6	3	4	2	444	51.9	8.87	8.52	3	FADS1	136.4	133.4	73.6	28.8	49.9	146.8	110	93.1	100	128.1
O95864	Acyl-CoA 6-desaturase OS=Homo sapiens OX=9606 GN=FADS2 PE=1 SV=1	9	4	4	3	444	52.2	8.82	8.78	4	FADS2	240.1	207.9	96.7	77.7	64	58.4	43.8	67.8	68.9	74.6
Q8N9I5	Fatty acid desaturase 6 OS=Homo sapiens OX=9606 GN=FADS6 PE=1 SV=2	12	3	3	3	356	40.4	8	2.17	3	FADS6	21.7	149.3	49.8	44.4	249.9	70.1	168.6	118.3	61.8	66.1
Q9UNN5	FAS-associated factor 1 OS=Homo sapiens OX=9606 GN=FAF1 PE=1 SV=2	18	12	18	12	650	73.9	4.88	41.17	12	FAF1	93.3	100	79.2	80.6	107.2	103.2	108.9	112.1	108.9	106.5
Q96CS3	FAS-associated factor 2 OS=Homo sapiens OX=9606 GN=FAF2 PE=1 SV=2	36	13	30	13	445	52.6	5.62	69.72	13	FAF2	116.7	116.6	82.1	83.7	109.9	101	99.6	94.7	100	95.6
P16930	Fumarylacetoacetase OS=Homo sapiens OX=9606 GN=FAH PE=1 SV=2	30	10	24	10	419	46.3	6.95	45.3	10	FAH	94	86.3	87.5	85.3	102.3	113.7	105.7	110.5	111.3	103.3
Q6P587	Acylpyruvase FAHD1, mitochondrial OS=Homo sapiens OX=9606 GN=FAHD1 PE=1 SV=2	37	5	5	5	224	24.8	7.39	7.12	5	FAHD1	123.3	111.8	73.1	65.8	100.4	114.1	105.5	103.8	90	112.1
Q96GK7	Fumarylacetoacetate hydrolase domain-containing protein 2A OS=Homo sapiens OX=9606 GN=FAHD2A PE=1 SV=1	29	8	8	8	314	34.6	8.24	19.33	8	FAHD2A	94.2	87.1	80.1	62	111.2	106.5	120.9	114.5	116.5	107
Q9NVQ4	Fas apoptotic inhibitory molecule 1 OS=Homo sapiens OX=9606 GN=FAIM PE=1 SV=1	34	6	9	6	179	20.2	5.83	15.7	6	FAIM	101.4	107.1	91.7	86.6	109.4	98.2	105.3	106.6	93.7	100
Q9H098	Protein FAM107B OS=Homo sapiens OX=9606 GN=FAM107B PE=1 SV=1	23	3	3	3	131	15.5	8.29	7.19	3	FAM107B	119.4	86.6	110.4	122.4	72.1	103.9	87.2	95.1	98.8	104.2
Q9NRY5	Protein FAM114A2 OS=Homo sapiens OX=9606 GN=FAM114A2 PE=1 SV=4	34	13	16	13	505	55.4	4.88	34.3	13	FAM114A2	99.8	88.6	80.3	84.7	100.2	104.6	103.7	109.5	114.3	114.4
Q6P1L5	Protein FAM117B OS=Homo sapiens OX=9606 GN=FAM117B PE=1 SV=2	9	3	5	3	589	61.9	9.82	8.97	3	FAM117B	0	375.3	202	422.7	0	0	0	0	0	0
[truncated: 5,081 more rows]
