# Supplementary material for: Covalent Reprogramming of Kinase Binders to Modulate Protein Abundance
Source: Adv Sci (Weinh). 2026 Apr 9;13(36):e75153. doi: 10.1002/advs.75153 (PMC13317707; doi:10.1002/advs.75153)
Supplement: Supplementary file 3 — Supporting file 3: advs75153‐sup‐0003‐TableS3.xlsx [file ADVS-13-e75153-s007.xlsx]

## Sheet: Summary
	TMT tag	Sample description
	Abundances (Grouped): F1, 126	HEK293T treated with DMSO 2h
	Abundances (Grouped): F1, 127N	HEK293T treated with DMSO 2h
	Abundances (Grouped): F1, 127C	HEK293T treated with DMSO 2h
	Abundances (Grouped): F1, 128N	HEK293T treated with MKI-CA (0.2 µM, 2 h)
	Abundances (Grouped): F1, 128C	HEK293T treated with MKI-CA (0.2 µM, 2 h)
	Abundances (Grouped): F1, 129N	HEK293T treated with MKI-CA (0.2 µM, 2 h)
	Abundances (Grouped): F1, 129C	HEK293T treated with MKI-AA (2 µM, 2 h)
	Abundances (Grouped): F1, 130N	HEK293T treated with MKI-AA (2 µM, 2 h)
	Abundances (Grouped): F1, 130C	HEK293T treated with MKI-AA (2 µM, 2 h)
	Abundances (Grouped): F1, 131	HEK293T treated with MKI-AA (2 µM, 2 h)

## Sheet: ABPP
Annotated Sequence	Modifications	Qvality PEP	Qvality q-value	Positions in Master Proteins	GeneID+Site	Abundances (Grouped): F1, 126	Abundances (Grouped): F1, 127N	Abundances (Grouped): F1, 127C	Abundances (Grouped): F1, 128N	Abundances (Grouped): F1, 128C	Abundances (Grouped): F1, 129N	Abundances (Grouped): F1, 129C	Abundances (Grouped): F1, 130N	Abundances (Grouped): F1, 130C	Abundances (Grouped): F1, 131
[K].GCVGGAK.[S]	1xTMT6plex [K7]; 1xTMT6plex [N-Term]; 1xDBIA [C2]	0.0169384	0.000785053	Q9NRG9 [367-373]	AAAS_C368	104.3	89.4	90.3	95	102.7	93.6	104.1	105.2	112.5	102.7
[R].QICAFSDVLPVLSMK.[H]	1xTMT6plex [K15]; 1xTMT6plex [N-Term]; 1xDBIA [C3]	0.000132781	0.000155524	Q9Y312 [154-168]	AAR2_C156	81.2	85.2	79.2	157.5	121.2	119.8	83.6	140.2	39.1	93.1
[K].DNFWEMGDTGPCGPCSEIHYDR.[I]	1xCarbamidomethyl [C15]; 1xOxidation [M6]; 1xTMT6plex [N-Term]; 1xDBIA [C12]	0.052388	0.00201629	P49588 [173-194]	AARS1_C184	66.7	56.2	104.4	85.4	111.4	78	96.2	107.7	180.3	113.7
[K].AVYTQDCPLAAAK.[A]	1xTMT6plex [K13]; 1xTMT6plex [N-Term]; 1xDBIA [C7]	0.00100975	0.000155524	P49588 [665-677]	AARS1_C671	97.7	95.1	108	112.2	106.6	97.3	103.3	102.1	84.2	93.5
[K].CLSVMEAK.[V]	1xTMT6plex [K8]; 1xTMT6plex [N-Term]; 1xDBIA [C1]	0.000512123	0.000155524	P49588 [773-780]	AARS1_C773	87	101.4	97.9	106.7	102.9	112	109.6	106.9	75.5	100
[K].ITCLCQVPQNAANR.[G]	1xCarbamidomethyl [C5]; 1xTMT6plex [N-Term]; 1xDBIA [C3]	0.000220058	0.000155524	P49588 [899-912]	AARS1_C901	101.3	80.5	122.2	105.6	112.9	131.3	97.5	74.1	101.9	72.8
[K].FSPAGVEGCPALPHK.[L]	1xTMT6plex [K15]; 1xTMT6plex [N-Term]; 1xDBIA [C9]	0.000277487	0.000155524	Q9UDR5 [334-348]	AASS_C342	102.8	98.7	103.2	100.4	103.3	102.5	100.6	97.5	94.9	96
[K].AGGILQEDISEACLILGVK.[R]	1xTMT6plex [K19]; 1xTMT6plex [N-Term]; 1xDBIA [C13]	0.0038239	0.000155524	Q9UDR5 [75-93]	AASS_C87	136.3	166.2	133.4	105.4	137	100.4	10	112.3	109	10
[R].SGANVLICGPNGCGK.[S]	1xCarbamidomethyl [C8]; 1xTMT6plex [K15]; 1xTMT6plex [N-Term]; 1xDBIA [C13]	0.00489851	0.000155524	P28288 [465-479]	ABCD3_C477	103.5	119.6	100	97.7	100.4	91.6	105.1	101.8	81.2	99.2
[K].LCIEVTPQSK.[I]	1xTMT6plex [K10]; 1xTMT6plex [N-Term]; 1xDBIA [C2]	0.00138294	0.000155524	P61221 [37-46]	ABCE1_C38	108.2	96.6	119.3	98.8	94.1	101.7	98.8	101.5	86.7	94.2
[R].YCANAFK.[L]	1xTMT6plex [K7]; 1xTMT6plex [N-Term]; 1xDBIA [C2]	0.00606996	0.000451537	P61221 [87-93]	ABCE1_C88	109.8	81.6	67	123	67.3	112.8	111.8	131	135.5	60.1
[K].ETTHRYCANAFK.[L]	1xTMT6plex [K12]; 1xTMT6plex [N-Term]; 1xDBIA [C7]	0.0380828	0.00164096	P61221 [82-93]	ABCE1_C88	89.7	49.8	52.4	82.1	78.9	86.7	142.7	152.4	148.1	117.2
[R].ICIVGPNGVGK.[S]	1xTMT6plex [K11]; 1xTMT6plex [N-Term]; 1xDBIA [C2]	7.94643e-06	0.000155524	Q8NE71 [654-664]	ABCF1_C655	125.5	133.6	156.4	87.1	99.7	75.7	104.6	81.7	65.7	70
[R].FGLESHAHTIQICK.[L]	1xTMT6plex [K14]; 1xTMT6plex [N-Term]; 1xDBIA [C13]	0.000119227	0.000155524	Q8NE71 [729-742]	ABCF1_C741	93.8	102.1	100.3	89.4	100.8	106.8	93.5	108.5	99.3	105.4
[R].EMPPSDKTPLHCVMEVDTER.[A]	1xOxidation [M]; 1xTMT6plex [K7]; 1xTMT6plex [N-Term]; 1xDBIA [C12]	0.00098498	0.000155524	Q9UG63 [150-169]	ABCF2_C161	98	107.9	114.4	109.5	113.9	117.5	75.8	83.5	71.4	108.1
[R].EMPPSDKTPLHCVMEVDTER.[A]	1xTMT6plex [K7]; 1xTMT6plex [N-Term]; 1xDBIA [C12]	5.84903e-06	0.000155524	Q9UG63 [150-169]	ABCF2_C161	97.9	103.5	114.5	119.8	109.3	108.8	103.9	92	60.2	90.1
[R].LAHEDAECEK.[L]	1xTMT6plex [K10]; 1xTMT6plex [N-Term]; 1xDBIA [C8]	3.80224e-06	0.000155524	Q9UG63 [179-188]	ABCF2_C186	95.6	236.6	185.1	73.3	59.2	107.7	38.6	37.1	58.6	108.2
[K].TLSFYFPPCGK.[I]	1xTMT6plex [K11]; 1xTMT6plex [N-Term]; 1xDBIA [C9]	0.000579849	0.000155524	Q9UG63 [380-390]	ABCF2_C388	99.9	111.6	115.5	98	95	112.4	98.7	76.4	82.7	109.9
[K].ITENYDCGTKLPGLLK.[R]	2xTMT6plex [K10; K16]; 1xTMT6plex [N-Term]; 1xDBIA [C7]	0.0152313	0.000785053	Q9NUQ8 [96-111]	ABCF3_C102	98.9	83.6	90.8	94	93.3	105.9	105.6	106	114.8	107.3
[K].ALAIEEFCK.[S]	1xTMT6plex [K9]; 1xTMT6plex [N-Term]; 1xDBIA [C8]	0.0228964	0.00124881	Q9NUJ1 [93-101]	ABHD10_C100	100.7	122.8	116.5	98.6	115.7	96.5	96.5	92.8	74.1	85.8
[R].CAADAGMK.[R]	1xTMT6plex [K8]; 1xTMT6plex [N-Term]; 1xDBIA [C1]	0.00531976	0.000155524	Q8N2K0 [52-59]	ABHD12_C52	86.6	91.7	93.1	105.2	96.4	108.7	113.8	111.2	88.4	104.8
[K].GAGHPCYLDKPEEWHTGLLDFLQGLQ.[-]	1xTMT6plex [K10]; 1xTMT6plex [N-Term]; 1xDBIA [C6]	0.00284001	0.000155524	Q96IU4 [185-210]	ABHD14B_C190	106.2	97.3	138.3	85	137.8	84.5	97.2	59.9	84.7	109.1
[R].VADYCENNYIQSADKQR.[A]	1xTMT6plex [K15]; 1xTMT6plex [N-Term]; 1xDBIA [C5]	0.00986418	0.000560081	Q9NYB9 [29-45]	ABI2_C33	79.4	110.3	103.8	96.9	98.6	82.3	95	85.5	110.1	138
[K].CANLFEALVGTLK.[A]	1xTMT6plex [K13]; 1xTMT6plex [N-Term]; 1xDBIA [C1]	0.000171647	0.000155524	Q9P1F3 [39-51]	ABRACL_C39	90.5	106.3	117.3	99.7	102.2	108.2	112.5	88.9	72.5	102.1
[K].VQAVCADVEK.[S]	1xTMT6plex [K10]; 1xTMT6plex [N-Term]; 1xDBIA [C5]	0.00109688	0.000155524	Q15018 [220-229]	ABRAXAS2_C224	99.9	105.3	104.7	98.5	102.3	101	105.3	100.7	93.8	88.4
[R].VVESCQAEVNK.[L]	1xTMT6plex [K11]; 1xTMT6plex [N-Term]; 1xDBIA [C5]	0.00148986	0.000155524	Q15018 [233-243]	ABRAXAS2_C237	100.6	96.8	97.6	114.8	106.2	100	101.4	94.3	91	97.2
[K].EKARDCLIPMGITSENVAER.[F]	1xOxidation [M10]; 1xTMT6plex [K2]; 1xTMT6plex [N-Term]; 1xDBIA [C6]	0.0170773	0.000785053	P09110 [172-191]	ACAA1_C177	122.4	63.6	68.2	115.2	112.2	76.6	109.5	164.7	114.4	53.3
[K].GCFQAEIVPVTTTVHDDKGTK.[R]	2xTMT6plex [K18; K21]; 1xTMT6plex [N-Term]; 1xDBIA [C2]	3.16888e-06	0.000155524	P09110 [217-237]	ACAA1_C218	114.4	89.8	97.2	94.1	102.2	101	108.2	90.8	105.6	96.7
[K].RPGAALDPGCVLAK.[M]	1xTMT6plex [K14]; 1xTMT6plex [N-Term]; 1xDBIA [C10]	0.0244328	0.00136606	Q13085 [804-817]	ACACA_C813	82	116	95.6	105.7	103	111	82	105.1	108.4	91.3
[R].AYICAHPLDRTC.[-]	1xCarbamidomethyl [C4]; 1xTMT6plex [N-Term]; 1xDBIA [C12]	0.000599375	0.000155524	Q9H845 [610-621]	ACAD9_C621	78.8	32.6	65.9	89.9	112.5	102.5	134.8	94.9	159.4	128.7
[K].VGSFCLSEAGAGSDSFALK.[T]	1xTMT6plex [K19]; 1xTMT6plex [N-Term]; 1xDBIA [C5]	5.89767e-06	0.000155524	P45954 [171-189]	ACADSB_C175	104.6	90.3	102.9	108.6	96.4	98.2	117	97.9	99.5	84.5
[R].ASSTCPLTFENVK.[V]	1xTMT6plex [K13]; 1xTMT6plex [N-Term]; 1xDBIA [C5]	0.139709	0.00835188	P45954 [257-269]	ACADSB_C261	96.2	108.9	100.7	110.6	105.6	111.2	94.7	88.5	107	76.6
[R].QAVLGAGLPISTPCTTINK.[V]	1xTMT6plex [K19]; 1xTMT6plex [N-Term]; 1xDBIA [C14]	1.35014e-05	0.000155524	P24752 [106-124]	ACAT1_C119	107.8	94.1	95.4	107.3	103.5	94.6	105.3	106.6	92.8	92.6
[K].VCASGMK.[A]	1xTMT6plex [K7]; 1xTMT6plex [N-Term]; 1xDBIA [C2]	0.0236524	0.00124881	P24752 [125-131]	ACAT1_C126	108.8	98.5	98.8	106.2	97.1	105.7	111.7	99.6	89	84.5
[K].AIMMASQSLMCGHQDVMVAGGMESMSNVPYVMNR.[G]	1xTMT6plex [N-Term]; 1xDBIA [C11]	0.131737	0.00791113	P24752 [132-165]	ACAT1_C142	92.3	109.4	103.6	94.9	95.8	101.3	115.4	83.9	97.6	105.8
[K].AIMMASQSLMCGHQDVMVAGGMESMSNVPYVMNR.[G]	1xOxidation [M25]; 1xTMT6plex [N-Term]; 1xDBIA [C11]	0.000163326	0.000155524	P24752 [132-165]	ACAT1_C142	83.7	131.8	94.5	116.8	101.8	89.1	112.3	73.5	92.8	103.7
[K].IHMGSCAENTAK.[K]	1xTMT6plex [K12]; 1xTMT6plex [N-Term]; 1xDBIA [C6]	3.648e-06	0.000155524	P24752 [191-202]	ACAT1_C196	265.6	179.4	46	31.2	16.9	55.1	56.6	18.5	166.8	163.9
[K].IHMGSCAENTAK.[K]	1xOxidation [M3]; 1xTMT6plex [K12]; 1xTMT6plex [N-Term]; 1xDBIA [C6]	0.000272929	0.000155524	P24752 [191-202]	ACAT1_C196	244.5	179.4	53.1	28.5	21.5	54.2	55.8	16.9	174.7	171.3
[K].QGEYGLASICNGGGGASAMLIQKL.[-]	1xTMT6plex [K23]; 1xTMT6plex [N-Term]; 1xDBIA [C10]	0.00721643	0.000451537	P24752 [404-427]	ACAT1_C413	92.8	100.5	98.2	93.7	103.6	107.8	98.6	103.9	104.4	96.5
[K].QGEYGLASICNGGGGASAMLIQKL.[-]	1xOxidation [M19]; 1xTMT6plex [K23]; 1xTMT6plex [N-Term]; 1xDBIA [C10]	0.132711	0.00799931	P24752 [404-427]	ACAT1_C413	116.5	84.1	84.6	101.7	100.2	106.8	99.9	116.8	104.6	84.7
[R].QASVGAGIPYSVPAWSCQMICGSGLK.[A]	1xCarbamidomethyl [C17]; 1xTMT6plex [K26]; 1xTMT6plex [N-Term]; 1xDBIA [C21]	0.010534	0.000560081	Q9BWD1 [72-97]	ACAT2_C92	94.6	113.5	113.5	85	129.1	111.7	94.5	96	93.2	68.9
[R].CCHLFSTYVASHK.[I]	1xCarbamidomethyl [C2]; 1xTMT6plex [K13]; 1xTMT6plex [N-Term]; 1xDBIA [C1]	0.131737	0.00791113	Q9H3P7 [168-180]	ACBD3_C168	88.8	116.4	103.1	83.1	105.1	113.9	104	95.2	101.7	88.6
[R].ALLHWACDR.[G]	1xTMT6plex [N-Term]; 1xDBIA [C7]	0.00692532	0.000451537	Q9BR61 [194-202]	ACBD6_C200	80	141.8	148.6	115.1	129.7	91.4	65.8	59.8	84.8	83
[K].VGNCNTPKPSFFDFEGK.[Q]	2xTMT6plex [K8; K17]; 1xTMT6plex [N-Term]; 1xDBIA [C4]	0.0168007	0.000785053	Q9BR61 [77-93]	ACBD6_C80	107.5	124.7	120.4	132.5	81.8	89.6	92.7	92.8	66.2	91.7
[R].SSSQPSPAICSAPATLTPR.[S]	1xTMT6plex [N-Term]; 1xDBIA [C10]	0.110171	0.00551442	Q96AP0 [311-329]	ACD_C320	82.4	121.8	81.7	89.7	120.4	82.8	102.4	94.6	103.4	120.8
[K].EFVGLPCK.[N]	1xTMT6plex [K8]; 1xTMT6plex [N-Term]; 1xDBIA [C7]	0.00733625	0.000451537	Q96AP0 [374-381]	ACD_C380	87.7	106.9	119.3	103.6	109.8	106.6	96.8	94.7	87.3	87.4
[K].SHCFVTYSTVEEAVATR.[T]	1xTMT6plex [N-Term]; 1xDBIA [C3]	0.644319	0.0957803	Q9UKV3 [1050-1066]	ACIN1_C1052	90.8	116.9	109.9	75.7	98	104.4	71.5	66.9	153.3	112.6
[K].FLCADYAEQDELDYHR.[G]	1xTMT6plex [N-Term]; 1xDBIA [C3]	1.31712e-06	0.000155524	Q9UKV3 [1081-1096]	ACIN1_C1083	99.9	85.6	102.8	99.2	91.1	106.6	96.2	100.4	114.7	103.5
[K].AAPCIYWLPLTDSQIVQK.[E]	1xTMT6plex [K18]; 1xTMT6plex [N-Term]; 1xDBIA [C4]	2.02614e-06	0.000155524	Q9UKV3 [1220-1237]	ACIN1_C1223	85.7	108	109	112.1	129.1	108.7	77.6	102.6	77.4	89.9
[K].GITEECLKQPSLEQK.[E]	2xTMT6plex [K8; K15]; 1xTMT6plex [N-Term]; 1xDBIA [C6]	1.78943e-06	0.000155524	Q9UKV3 [541-555]	ACIN1_C546	110.6	81.3	95.1	92.5	98.5	76.1	110.4	114.8	104.3	116.4
[R].DSSTSYTETKDPSSGQEVATPPVPQLQVCEPK.[E]	2xTMT6plex [K10; K32]; 1xTMT6plex [N-Term]; 1xDBIA [C29]	0.0193	0.000899141	Q9UKV3 [663-694]	ACIN1_C691	98.4	81	113.1	105.6	112.6	97.6	105.1	94.5	106.2	85.8
[K].KCEAEEAEPPAATQPQTSETQTSHLPESER.[I]	1xTMT6plex [K1]; 1xTMT6plex [N-Term]; 1xDBIA [C2]	2.16475e-05	0.000155524	Q9UKV3 [732-761]	ACIN1_C733	94.7	92.5	87.2	95.4	98.1	94.5	100.2	117.2	120	100.3
[K].VDATADYICK.[V]	1xTMT6plex [K10]; 1xTMT6plex [N-Term]; 1xDBIA [C9]	0.00363901	0.000155524	P53396 [221-230]	ACLY_C229	84.8	108.5	111.8	100.6	122.5	97	99.7	93.9	84.4	96.7
[K].GVTIIGPATVGGIKPGCFK.[I]	2xTMT6plex [K14; K19]; 1xTMT6plex [N-Term]; 1xDBIA [C17]	3.11708e-07	0.000155524	P53396 [617-635]	ACLY_C633	97.8	98.1	108.1	101.7	107.2	99.1	101.2	94.9	93.6	98.3
[K].VAVPSTIHCDHLIEAQVGGEK.[D]	1xTMT6plex [K21]; 1xTMT6plex [N-Term]; 1xDBIA [C9]	0.000202568	0.000155524	Q99798 [118-138]	ACO2_C126	102.5	108.2	110.1	101.1	103.2	95.1	94.4	96.8	91.2	97.3
[K].VAVPSTIHCDHLIEAQVGGEKDLR.[R]	1xTMT6plex [K21]; 1xTMT6plex [N-Term]; 1xDBIA [C9]	0.00363901	0.000155524	Q99798 [118-141]	ACO2_C126	91	101	101.1	99.7	110.7	103.9	90.4	87.8	104.4	109.9
[R].DLGGIVLANACGPCIGQWDRK.[D]	1xCarbamidomethyl [C11]; 1xTMT6plex [K21]; 1xTMT6plex [N-Term]; 1xDBIA [C14]	0.000512123	0.000155524	Q99798 [438-458]	ACO2_C451	144.5	87	111.8	105.2	60.1	92.5	132.7	112.1	77	77.3
[K].CTTDHISAAGPWLK.[F]	1xTMT6plex [K14]; 1xTMT6plex [N-Term]; 1xDBIA [C1]	3.58807e-06	0.000155524	Q99798 [592-605]	ACO2_C592	86.4	97.9	105.9	96.2	138.7	103.4	89.9	93.5	95.8	92.3
[K].SEFYANEACK.[R]	1xTMT6plex [K10]; 1xTMT6plex [N-Term]; 1xDBIA [C9]	0.00161838	0.000155524	Q86TX2 [331-340]	ACOT1_C339	98.8	79.2	86.3	107	96.1	100.3	110	115.7	105.4	101.2
[K].QLIIEDPYYGNDSDFETVYQQCVR.[C]	1xTMT6plex [N-Term]; 1xDBIA [C22]	0.00167284	0.000155524	P24666 [125-148]	ACP1_C146	108.7	77.1	103.3	123.5	109.4	99	97.4	99.8	85	96.7
[R].GQSCMK.[R]	1xTMT6plex [K6]; 1xTMT6plex [N-Term]; 1xDBIA [C4]	0.054502	0.00201629	P24666 [60-65]	ACP1_C63	124.9	116.8	109.5	99.8	101.7	122.3	78.5	60.9	75.6	110.1
[R].VDSAATSGYEIGNPPDYRGQSCMK.[R]	1xTMT6plex [K24]; 1xTMT6plex [N-Term]; 1xDBIA [C22]	0.0422601	0.0017233	P24666 [42-65]	ACP1_C63	85.8	109.8	119.8	108.1	107	108.8	103	72.4	95.5	89.9
[R].VDSAATSGYEIGNPPDYRGQSCMK.[R]	1xOxidation [M23]; 1xTMT6plex [K24]; 1xTMT6plex [N-Term]; 1xDBIA [C22]	0.00180215	0.000155524	P24666 [42-65]	ACP1_C63	111.9	74.7	110.6	117.5	100.2	95.5	82.8	82.3	115.5	108.9
[R].MVSTPIGGLSYVQGCTK.[K]	1xTMT6plex [K17]; 1xTMT6plex [N-Term]; 1xDBIA [C15]	0.000223733	0.000155524	Q96CM8 [50-66]	ACSF2_C64	86.9	101.4	97.6	107.3	97.7	113	122.8	94.4	93.4	85.6
[R].EACSYTIHAEGDERGTK.[V]	1xTMT6plex [K17]; 1xTMT6plex [N-Term]; 1xDBIA [C3]	0.00131594	0.000155524	Q4G176 [397-413]	ACSF3_C399	80.3	79.3	93.2	98.2	72.4	103	120	131.5	134.1	88
[R].LLLCGGAPLSATTQR.[F]	1xTMT6plex [N-Term]; 1xDBIA [C4]	0.00248814	0.000155524	O95573 [447-461]	ACSL3_C450	115.2	123.1	116.6	91.7	106.3	78.1	92.2	96.7	80.7	99.6
[K].GTWEELCNSCEMENEVLK.[V]	1xCarbamidomethyl [C7]; 1xTMT6plex [K18]; 1xTMT6plex [N-Term]; 1xDBIA [C10]	3.49971e-05	0.000155524	O95573 [643-660]	ACSL3_C652	71.3	100.6	95.1	106.1	112.5	104.8	106.9	107.8	96.2	98.7
[R].SVNSLDGLASVLYPGCDTLDK.[V]	1xTMT6plex [K21]; 1xTMT6plex [N-Term]; 1xDBIA [C16]	0.000155408	0.000155524	O95573 [70-90]	ACSL3_C85	86.7	79.8	131.3	130.6	81.3	101.5	99.8	97.5	101.3	90.3
[R].CPEALFQPSFLGMESCGIHETTFNSIMK.[C]	1xCarbamidomethyl [C16]; 1xTMT6plex [K28]; 1xTMT6plex [N-Term]; 1xDBIA [C1]	0.000205951	0.000155524	P60709 [257-284]	ACTB_C257	80.4	113.1	111.2	127	125.2	107.9	94.7	82.4	68.6	89.2
[K].CDVDIR.[K]	1xTMT6plex [N-Term]; 1xDBIA [C1]	0.622639	0.0874913	P60709 [285-290]	ACTB_C285	113.8	84.4	136	109.5	119.5	105.8	101.7	85.8	51.7	91.9
[R].AGYAGEDCPK.[VA]	1xTMT6plex [K10]; 1xTMT6plex [N-Term]; 1xDBIA [C8]	0.00223454	0.000155524	O96019 [25-34]	ACTL6A_C32	97.7	90.1	103	101.8	105.2	99.8	101.1	101.3	96.4	103.6
[K].QCVERK.[C]	1xTMT6plex [K6]; 1xTMT6plex [N-Term]; 1xDBIA [C2]	0.617789	0.0857652	O96019 [422-427]	ACTL6A_C423	100.3	86.2	95.8	104.7	85.6	158.1	82.9	102.5	79.6	104.4
[R].MVSDINNAWGCLEQVEK.[G]	1xTMT6plex [K17]; 1xTMT6plex [N-Term]; 1xDBIA [C11]	3.99597e-06	0.000155524	P12814 [360-376]	ACTN1_C370	87	143.8	117.4	75.6	113	82.8	62.2	77.8	143.8	96.8
[K].ICDQWDALGSLTHSR.[R]	1xTMT6plex [N-Term]; 1xDBIA [C2]	1.51626e-06	0.000155524	O43707 [498-512]	ACTN4_C499	107.2	139.3	113.2	84.4	75.8	97.6	73.7	82.4	100.8	125.4
[R].IPDWCSLNNPPLEMMFDVGK.[T]	1xOxidation [M]; 1xTMT6plex [K20]; 1xTMT6plex [N-Term]; 1xDBIA [C5]	3.11655e-05	0.000155524	Q9NZ32 [384-403]	ACTR10_C388	79.7	86.4	113.8	105.7	102.5	103.3	98.4	102.2	99.2	108.8
[R].ACYLSINPQK.[D]	1xTMT6plex [K10]; 1xTMT6plex [N-Term]; 1xDBIA [C2]	0.000862791	0.000155524	P61163 [221-230]	ACTR1A_C222	93.3	113.4	116.6	105.7	115.1	103.1	89.8	91	86.3	85.7
[R].KVVVCDNGTGFVK.[C]	2xTMT6plex [K1; K13]; 1xTMT6plex [N-Term]; 1xDBIA [C5]	7.07702e-07	0.000155524	P61160 [7-19]	ACTR2_C11	109.9	90.9	105.5	105.7	97	98.4	108.1	97.9	95.2	91.5
[K].VVVCDNGTGFVK.[C]	1xTMT6plex [K12]; 1xTMT6plex [N-Term]; 1xDBIA [C4]	0.000309028	0.000155524	P61160 [8-19]	ACTR2_C11	138.2	67	70.5	118	118.5	87.9	101.2	67.7	104.3	126.8
[K].ERYSYVCPDLVK.[E]	1xTMT6plex [K12]; 1xTMT6plex [N-Term]; 1xDBIA [C7]	0.0476287	0.00181223	P61158 [229-240]	ACTR3_C235	87.6	119.6	128.2	93.5	131.4	99.2	99	76.8	94.5	70.2
[R].YSYVCPDLVK.[E]	1xTMT6plex [K10]; 1xTMT6plex [N-Term]; 1xDBIA [C5]	0.00277045	0.000155524	P61158 [231-240]	ACTR3_C235	92.1	107.4	137.6	116	118.5	101.4	98.9	65.5	77.6	84.8
[R].YSYVCPDLVKEFNK.[Y]	2xTMT6plex [K10; K14]; 1xTMT6plex [N-Term]; 1xDBIA [C5]	6.84584e-06	0.000155524	P61158 [231-244]	ACTR3_C235	83.1	81	96.1	108.6	114.5	100.2	125.7	112.9	99.1	78.7
[K].LGYAGNTEPQFIIPSCIAIK.[E]	1xTMT6plex [K20]; 1xTMT6plex [N-Term]; 1xDBIA [C16]	9.61477e-07	0.000155524	P61158 [19-38]	ACTR3_C34	98.1	94.7	104.9	118.9	92.4	91.1	94.2	102.3	99.9	103.5
[K].KDYEEIGPSICR.[H]	1xTMT6plex [K1]; 1xTMT6plex [N-Term]; 1xDBIA [C11]	3.22208e-07	0.000155524	P61158 [398-409]	ACTR3_C408	101	86.5	100.1	109.1	106.4	99.4	104.6	98.7	100.1	94.1
[K].DYEEIGPSICR.[H]	1xTMT6plex [N-Term]; 1xDBIA [C10]	0.000146655	0.000155524	P61158 [399-409]	ACTR3_C408	92.8	86.3	97.5	112.3	103.8	116.2	100	96.3	94.2	100.6
[R].LPACVVDCGTGYTK.[L]	1xCarbamidomethyl [C8]; 1xTMT6plex [K14]; 1xTMT6plex [N-Term]; 1xDBIA [C4]	0.000282122	0.000155524	P61158 [5-18]	ACTR3_C8	97.1	89.1	115.7	116.1	120.6	105	85.8	86.7	83.7	100.1
[K].YCYICPDIVK.[E]	1xCarbamidomethyl [C2]; 1xTMT6plex [K10]; 1xTMT6plex [N-Term]; 1xDBIA [C5]	0.00242718	0.000155524	Q9P1U1 [231-240]	ACTR3B_C235	54.3	171.6	80.8	107.3	173.9	53.5	96.2	106.1	72.9	83.3
[K].KDYEEYGPSICR.[H]	1xTMT6plex [K1]; 1xTMT6plex [N-Term]; 1xDBIA [C11]	2.8217e-05	0.000155524	Q9P1U1 [398-409]	ACTR3B_C408	102.2	54.5	87.1	100.4	88.1	138.4	104.6	115	88.9	120.7
[R].CPDYYENNVHK.[M]	1xTMT6plex [K11]; 1xTMT6plex [N-Term]; 1xDBIA [C1]	6.14804e-08	0.000155524	Q9H9F9 [265-275]	ACTR5_C265	109.4	105.3	97.3	102.9	94.7	96	102.4	105.5	97.7	88.8
[R].AGWACPGQDPGPEPR.[L]	1xTMT6plex [N-Term]; 1xDBIA [C5]	6.40694e-06	0.000155524	Q9H9F9 [44-58]	ACTR5_C48	93.3	80.3	129.9	51.2	113.2	87.1	122.5	123.4	81.2	117.9
[K].GFCKPREEMVLSGK.[Y]	2xTMT6plex [K4; K14]; 1xTMT6plex [N-Term]; 1xDBIA [C3]	0.00210886	0.000155524	Q9GZN1 [247-260]	ACTR6_C249	97.5	96.4	86.6	99.1	91.3	102.6	112.9	107.6	98.5	107.6
[K].IGYSHENVSVIPNCQFR.[S]	1xTMT6plex [N-Term]; 1xDBIA [C14]	1.70281e-07	0.000155524	Q9GZN1 [15-31]	ACTR6_C28	88.8	95.8	104.2	109.9	89.3	93.2	88.8	102.1	106.7	121.2
[K].TSVCCVEDGVSHR.[N]	1xCarbamidomethyl [C4]; 1xTMT6plex [N-Term]; 1xDBIA [C5]	0.0143836	0.000785053	Q9H981 [289-301]	ACTR8_C293	73	125.6	110.6	94.8	100.3	118.7	76.1	94.2	113.4	93.3
[R].GNAFGSCGR.[N]	1xTMT6plex [N-Term]; 1xDBIA [C7]	0.0357136	0.00164096	Q13444 [554-562]	ADAM15_C560	99.3	97.2	86.5	96.3	101.5	95.2	98.5	103	115	107.5
[K].HISDICENGRPR.[S]	1xTMT6plex [N-Term]; 1xDBIA [C6]	0.0296724	0.00143408	Q9P0K1 [820-831]	ADAM22_C825	92	125.1	99.3	133.8	79.8	97.4	81.2	97.8	132.6	61.1
[R].GVDCLSSHFQELSIYQDQEQR.[I]	1xTMT6plex [N-Term]; 1xDBIA [C4]	1.80415e-05	0.000155524	P55265 [122-142]	ADAR_C125	93.4	108.3	93.6	88.8	92.5	86.3	96.8	97	118.6	124.6
[K].ICDYLFNVSDSSALNLAK.[N]	1xTMT6plex [K18]; 1xTMT6plex [N-Term]; 1xDBIA [C2]	0.000503712	0.000155524	P55265 [303-320]	ADAR_C304	122.6	201.8	114.3	49.5	68	90.7	47.5	52.7	161.2	91.7
[K].RNAEFLTCNIPTSNASNNMVTTEK.[V]	1xOxidation [M19]; 1xTMT6plex [K24]; 1xTMT6plex [N-Term]; 1xDBIA [C8]	2.941e-05	0.000155524	P55265 [385-408]	ADAR_C392	123.2	74.5	95.5	99.1	81.2	91.7	102	101.8	132.6	98.5
[K].SPVTTLLECMHK.[L]	1xOxidation [M10]; 1xTMT6plex [K12]; 1xTMT6plex [N-Term]; 1xDBIA [C9]	3.38566e-05	0.000155524	P55265 [614-625]	ADAR_C622	109.1	79.4	95.5	109.4	87	90.2	101.6	117.3	112.9	97.6
[K].SPVTTLLECMHK.[L]	1xTMT6plex [K12]; 1xTMT6plex [N-Term]; 1xDBIA [C9]	7.37624e-07	0.000155524	P55265 [614-625]	ADAR_C622	96.3	94.1	90.5	109.9	99.7	97.8	113	107.5	91.5	99.6
[K].LGNSCEFR.[L]	1xTMT6plex [N-Term]; 1xDBIA [C5]	0.216597	0.0146072	P55265 [626-633]	ADAR_C630	86.9	78.1	97.3	100.1	131	102.4	71.8	131.8	98.9	101.6
[K].FQYCVAVGAQTFPSVSAPSK.[K]	1xTMT6plex [K20]; 1xTMT6plex [N-Term]; 1xDBIA [C4]	0.000160643	0.000155524	P55265 [646-665]	ADAR_C649	103.8	81	90.4	87.3	100.2	103.8	111.1	101.8	116.8	103.9
[K].SCSDRAMESTESR.[H]	1xTMT6plex [N-Term]; 1xDBIA [C2]	0.00183222	0.000155524	P55265 [975-987]	ADAR_C976	72.2	59.8	72.2	28.1	73.7	110.5	154	139.8	149.1	140.6
[K].IPLVVYGCQNER.[F]	1xTMT6plex [N-Term]; 1xDBIA [C8]	0.00164539	0.000155524	Q7Z6V5 [119-130]	ADAT2_C126	108.6	129.6	119.3	103.8	109.8	66.9	92.7	95	90.6	83.7
[R].GTYDFRPFPACSFAPAAAPQAVR.[A]	1xTMT6plex [N-Term]; 1xDBIA [C11]	7.49945e-07	0.000155524	Q96EY9 [239-261]	ADAT3_C249	78.3	115.4	98.8	112.7	112.3	93.4	101.3	94.5	70.3	123
[R].ASCLPPFSHTGAVGGLR.[E]	1xTMT6plex [N-Term]; 1xDBIA [C3]	2.07693e-05	0.000155524	Q7Z695 [235-251]	ADCK2_C237	103.4	108.9	175.4	67.6	125.4	92.6	76.9	74.8	93.2	81.8
[K].YSDVEVPASVTGYSFASDGDSGTCSPLR.[H]	1xTMT6plex [N-Term]; 1xDBIA [C24]	5.20866e-06	0.000155524	P35611 [407-434]	ADD1_C430	101.4	88.6	105.7	88.2	86.5	95.7	107.7	103.1	125	98
[K].TAGPQSQVLCGVVMDR.[S]	1xOxidation [M14]; 1xTMT6plex [N-Term]; 1xDBIA [C10]	9.0715e-05	0.000155524	P35611 [516-531]	ADD1_C525	106.1	92.2	110.9	89.2	83.2	80.7	97.7	119.6	118.2	102.3
[K].TAGPQSQVLCGVVMDR.[S]	1xTMT6plex [N-Term]; 1xDBIA [C10]	0.206486	0.0140227	P35611 [516-531]	ADD1_C525	76.3	106.3	100.3	118.1	119.2	83.5	93.2	103.7	119.4	80.1
[K].AIVDSPCIYEAEQK.[A]	1xTMT6plex [K14]; 1xTMT6plex [N-Term]; 1xDBIA [C7]	0.000547196	0.000155524	O95490 [142-155]	ADGRL2_C148	82.8	90.3	97.1	105.2	102.1	96.6	101.4	103	111	110.7
[K].TNLCQK.[I]	1xTMT6plex [K6]; 1xTMT6plex [N-Term]; 1xDBIA [C4]	0.0603847	0.00242495	P11766 [108-113]	ADH5_C111	102.7	105.1	118.9	91.2	98.9	95.9	105.4	95.7	103.6	82.4
[K].VCLLGCGISTGYGAAVNTAK.[L]	1xCarbamidomethyl [C2]; 1xTMT6plex [K20]; 1xTMT6plex [N-Term]; 1xDBIA [C6]	0.000144246	0.000155524	P11766 [169-188]	ADH5_C174	111.5	101.4	125.4	101.1	124.6	102.5	86.6	91.6	69	86.4
[K].LKAGDTVIPLYIPQCGECK.[F]	1xCarbamidomethyl [C18]; 2xTMT6plex [K2; K19]; 1xTMT6plex [N-Term]; 1xDBIA [C15]	0.101388	0.00484952	P11766 [83-101]	ADH5_C97	85	86.3	97.3	98.1	86	111.4	123.6	117.2	116.3	78.9
[K].AAEAHVDAHYYEQNEQPTGTCAACITGDNR.[S]	1xCarbamidomethyl [C24]; 1xTMT6plex [N-Term]; 1xDBIA [C21]	8.01252e-06	0.000155524	P55263 [120-149]	ADK_C140	91.4	123.7	99.9	87	111.3	102.5	101.6	93.4	84.2	104.9
[R].TGCTFPEKPDFH.[-]	1xTMT6plex [K8]; 1xTMT6plex [N-Term]; 1xDBIA [C3]	0.0368798	0.00164096	P55263 [351-362]	ADK_C353	128.5	97.2	96.2	133.3	91	111.8	75.3	106.2	56.7	103.8
[R].EESSIHCKR.[C]	1xTMT6plex [K8]; 1xTMT6plex [N-Term]; 1xDBIA [C7]	0.0104479	0.000560081	Q9H2P0 [217-225]	ADNP_C223	111.9	103.8	94.1	97.4	82	99.2	89.9	122.9	97.2	101.7
[K].LAACAPFLK.[W]	1xTMT6plex [K9]; 1xTMT6plex [N-Term]; 1xDBIA [C4]	0.00577704	0.000451537	Q6IQ32 [732-740]	ADNP2_C735	113.2	97	108.1	78	109.3	91.6	113.9	105.7	106.3	76.9
[K].EASSSACDLPR.[E]	1xTMT6plex [N-Term]; 1xDBIA [C7]	0.00648363	0.000451537	Q96SZ5 [233-243]	ADO_C239	94.5	88	99.8	99.6	99	108.6	106.3	109.9	100.5	93.8
[K].VLLCGPVGPK.[L]	1xTMT6plex [K10]; 1xTMT6plex [N-Term]; 1xDBIA [C4]	0.000284468	0.000155524	Q9BRR6 [175-184]	ADPGK_C178	101.7	113.8	145	80	124.6	101.6	77.5	95.3	67.2	93.2
[K].TDQDEEHCR.[K]	1xTMT6plex [N-Term]; 1xDBIA [C8]	0.000200897	0.000155524	Q16186 [114-122]	ADRM1_C121	110.5	148.6	112.3	96.2	84.4	132.7	105.5	69.5	65.7	74.7
[R].VPQCPSGR.[V]	1xTMT6plex [N-Term]; 1xDBIA [C4]	0.103719	0.00504151	Q16186 [85-92]	ADRM1_C88	70.1	131.9	133.9	117.3	109.2	101.6	79.4	92	64.4	100.1
[K].AGGSRQDCHEK.[I]	1xTMT6plex [K11]; 1xTMT6plex [N-Term]; 1xDBIA [C8]	0.35539	0.0286611	P30566 [392-402]	ADSL_C399	107.9	86.9	91.4	84.6	78.3	124.8	114.6	114.5	92.7	104.3
[R].HDVMAHVHTFGHCCPK.[A]	1xCarbamidomethyl [C14]; 1xTMT6plex [K16]; 1xTMT6plex [N-Term]; 1xDBIA [C13]	0.000150344	0.000155524	P30566 [86-101]	ADSL_C98	65.7	136.2	133.3	62.4	103.2	115	82.6	85.1	90.8	125.9
[K].VVDLLAQDADIVCR.[C]	1xTMT6plex [N-Term]; 1xDBIA [C13]	1.92774e-05	0.000155524	P30520 [46-59]	ADSS2_C58	86	105.2	84.9	138.1	116.9	122.7	96.2	105	68.7	76.2
[K].KSQAAPGSSPCR.[G]	1xTMT6plex [K1]; 1xTMT6plex [N-Term]; 1xDBIA [C11]	0.0015657	0.000155524	Q8N556 [703-714]	AFAP1_C713	139.8	67.5	99.5	165	81.3	72.9	120	89.1	164.9	10
[R].RLLEPEAPGLCRPPLPR.[D]	1xTMT6plex [N-Term]; 1xDBIA [C11]	0.000160643	0.000155524	P55196 [1674-1690]	AFDN_C1684	89.3	79.1	86.3	103.7	91.3	96.7	106.6	119.3	111.4	116.3
[K].SCGPPDSQHLTQDR.[L]	1xTMT6plex [N-Term]; 1xDBIA [C2]	0.000133885	0.000155524	P51825 [150-163]	AFF1_C151	90.1	70.4	66.8	117.2	103.5	128.6	80.3	118.9	94.2	129.9
[R].ADGDHCASVTDSAPER.[E]	1xTMT6plex [N-Term]; 1xDBIA [C6]	0.00139443	0.000155524	P51825 [181-196]	AFF1_C186	58.9	136.5	158.9	52.4	120.6	86.5	86.3	47.6	148.3	104
[R].RADGDHCASVTDSAPER.[E]	1xTMT6plex [N-Term]; 1xDBIA [C7]	0.000128454	0.000155524	P51825 [180-196]	AFF1_C186	88.7	103.8	105.7	62.8	102.6	115.9	88.4	112.5	103.8	115.9
[K].RLNQSAENGSSLPSAASSCAEAR.[A]	1xTMT6plex [N-Term]; 1xDBIA [C19]	0.00577704	0.000451537	Q8NB90 [9-31]	AFG2A_C27	73.5	96.5	84.5	91.5	113.9	101.2	98.6	113.2	114.4	112.7
[K].GVLLYGPPGCSK.[T]	1xTMT6plex [K12]; 1xTMT6plex [N-Term]; 1xDBIA [C10]	0.000168827	0.000155524	Q8NB90 [663-674]	AFG2A_C672	93.3	88.6	94	98.9	102	105.3	102.3	104.3	102.1	109.3
[K].GVLLYGPPGCAK.[T]	1xTMT6plex [K12]; 1xTMT6plex [N-Term]; 1xDBIA [C10]	0.00236771	0.000155524	Q9BVQ7 [500-511]	AFG2B_C509	101.4	113.5	113.2	102.9	101.5	95.4	92.7	101.8	89.2	88.3
[K].FKDVAGCEEAK.[L]	2xTMT6plex [K2; K11]; 1xTMT6plex [N-Term]; 1xDBIA [C7]	0.000386458	0.000155524	Q9Y4W6 [307-317]	AFG3L2_C313	127.1	108.9	102.7	101.4	83.2	103	89.2	91.6	89.6	103.4
[K].QTSDNLSEECQLAR.[K]	1xTMT6plex [N-Term]; 1xDBIA [C10]	0.0005079	0.000155524	Q6ULP2 [502-515]	AFTPH_C511	101.9	88.5	76.3	107.6	107.4	117.5	113	96.8	83.3	107.8
[K].KQQLAIGPCK.[S]	2xTMT6plex [K1; K10]; 1xTMT6plex [N-Term]; 1xDBIA [C9]	0.000266232	0.000155524	Q96P47 [255-264]	AGAP3_C263	108.9	85.9	98.4	106.2	85.9	103.8	104	106.9	102.3	97.6
[K].AEAEAASEVWCRR.[V]	1xTMT6plex [N-Term]; 1xDBIA [C11]	0.365867	0.0300551	O95081 [20-32]	AGFG2_C30	89	109.9	51.7	85.1	111.3	104.1	113.9	88.5	130.7	115.8
[K].AEAEAASEVWCR.[R]	1xTMT6plex [N-Term]; 1xDBIA [C11]	7.94563e-05	0.000155524	O95081 [20-31]	AGFG2_C30	78.8	93.7	87.7	98.6	109	106.1	108.2	106	115.5	96.3
[R].KLQFFCDPR.[K]	1xTMT6plex [K1]; 1xTMT6plex [N-Term]; 1xDBIA [C6]	0.495759	0.0526807	Q53H12 [403-411]	AGK_C408	98.3	111.7	111.7	102.7	116.4	97.7	89.5	95.8	84.1	92.1
[R].AACQEAQVFGNQLIPPNAQVKK.[A]	2xTMT6plex [K21; K22]; 1xTMT6plex [N-Term]; 1xDBIA [C3]	0.000186467	0.000155524	Q53H12 [41-62]	AGK_C43	108.3	96.3	90.7	82.9	95.9	110.9	123.7	94.3	103.9	93.1
[R].AACQEAQVFGNQLIPPNAQVK.[K]	1xTMT6plex [K21]; 1xTMT6plex [N-Term]; 1xDBIA [C3]	1.86493e-05	0.000155524	Q53H12 [41-61]	AGK_C43	96.1	99.8	110.8	92	110	102.9	101	96.1	88.8	102.5
[K].ATVFLNPAACK.[G]	1xTMT6plex [K11]; 1xTMT6plex [N-Term]; 1xDBIA [C10]	8.99667e-05	0.000155524	Q53H12 [63-73]	AGK_C72	98.6	78	108.8	110.3	115.3	99.3	89.9	97.3	100.1	102.3
[R].SCYSLANQLELNPDFSRPNRK.[Y]	1xTMT6plex [K21]; 1xTMT6plex [N-Term]; 1xDBIA [C2]	0.0107084	0.000560081	P35573 [171-191]	AGL_C172	120.6	92.5	109.6	86.1	92.9	135	113.6	111.1	86.7	51.9
[K].WIQEHPECAYNLVNSPHLKPAWVLDR.[A]	1xTMT6plex [K19]; 1xTMT6plex [N-Term]; 1xDBIA [C8]	0.000678635	0.000155524	P35573 [227-252]	AGL_C234	87.3	121.1	119.3	87.3	118	94	103.5	87.2	85	97.4
[R].LINYHQEQAVNCLLGNVFYER.[L]	1xTMT6plex [N-Term]; 1xDBIA [C12]	0.054502	0.00201629	P35573 [388-408]	AGL_C399	52.1	72.3	152.7	129.7	71.8	105.5	103.3	57.3	143	112.4
[K].EVPQMCIPGK.[I]	1xTMT6plex [K10]; 1xTMT6plex [N-Term]; 1xDBIA [C6]	0.00167284	0.000155524	P35573 [762-771]	AGL_C767	96.5	108.1	115.7	112.6	111.4	98.2	92.9	92.2	86.9	85.3
[K].VEVTHCGQMK.[R]	1xTMT6plex [K10]; 1xTMT6plex [N-Term]; 1xDBIA [C6]	0.0258596	0.00143408	Q9UL18 [265-274]	AGO1_C270	93.4	78.1	96.8	100.8	115.9	113.3	96.3	126.7	121.4	57.2
[K].LLANCFQVEIPK.[I]	1xTMT6plex [K12]; 1xTMT6plex [N-Term]; 1xDBIA [C5]	0.0119136	0.000785053	Q9H9G7 [32-43]	AGO3_C36	82.6	97.8	88.2	80	95	107	118.8	117.3	115.4	97.9
[K].IVNLACK.[Y]	1xTMT6plex [K7]; 1xTMT6plex [N-Term]; 1xDBIA [C6]	0.0111569	0.000560081	O00116 [221-227]	AGPS_C226	88.2	84.4	128.8	130.1	130.7	114.3	107	82.4	46.7	87.5
[K].GVQFAPFSTCR.[V]	1xTMT6plex [N-Term]; 1xDBIA [C10]	0.00510481	0.000155524	O00116 [556-566]	AGPS_C565	91.6	110.3	98.1	117.1	112.4	106	97.8	89.3	90.3	87
[R].EALSTNECK.[A]	1xTMT6plex [K9]; 1xTMT6plex [N-Term]; 1xDBIA [C8]	0.0204324	0.00100914	O00116 [51-59]	AGPS_C58	86.8	75.1	80.3	100.5	89.6	105.8	110	113.8	129.2	109
[K].ACPHMATCGNVLFEGR.[T]	1xCarbamidomethyl [C2]; 1xTMT6plex [N-Term]; 1xDBIA [C8]	1.39585e-07	0.000155524	Q9UPW5 [570-585]	AGTPBP1_C577	104.1	95.6	87	107.7	115.9	92.3	105.7	114.7	91.2	85.9
[R].LLDLVVQPVPRPSQCSEFIQQSSMK.[S]	1xTMT6plex [K25]; 1xTMT6plex [N-Term]; 1xDBIA [C15]	0.00076837	0.000155524	Q8WYP5 [1117-1141]	AHCTF1_C1131	96.3	91.5	98.2	102.9	92.2	91.9	108.7	106.1	113.3	98.9
[R].LLDLVVQPVPRPSQCSEFIQQSSMK.[S]	1xOxidation [M24]; 1xTMT6plex [K25]; 1xTMT6plex [N-Term]; 1xDBIA [C15]	0.00212637	0.000155524	Q8WYP5 [1117-1141]	AHCTF1_C1131	120.7	66.5	89.3	100.7	96.9	93.2	106.1	114.9	117	94.6
[K].CAVPVETEWLK.[S]	1xTMT6plex [K11]; 1xTMT6plex [N-Term]; 1xDBIA [C1]	0.0077714	0.000560081	Q8WYP5 [1261-1271]	AHCTF1_C1261	73.4	91.9	91.8	96.4	116.2	105.1	100.4	109.2	114.9	100.7
[K].LVCSGENDNHGQIANLPSAVTSDQK.[S]	1xTMT6plex [K25]; 1xTMT6plex [N-Term]; 1xDBIA [C3]	2.917e-06	0.000155524	Q8WYP5 [1626-1650]	AHCTF1_C1628	102.6	103.7	108.2	64.6	100.7	80.7	104	102	133.8	99.6
[K].LLGCQSIEK.[F]	1xTMT6plex [K9]; 1xTMT6plex [N-Term]; 1xDBIA [C4]	0.00886464	0.000560081	Q8WYP5 [351-359]	AHCTF1_C354	104.4	95.5	103.1	104	94.3	96.8	110.3	102.2	100.8	88.7
[K].FDNLYGCR.[E]	1xTMT6plex [N-Term]; 1xDBIA [C7]	0.018988	0.000899141	P23526 [189-196]	AHCY_C195	70.1	110.6	105.5	135.9	124	119.5	88.6	73.8	76.9	95.1
[K].GCAQALR.[G]	1xTMT6plex [N-Term]; 1xDBIA [C2]	0.032426	0.00143408	P23526 [227-233]	AHCY_C228	59.9	170.3	149.9	105.7	87.1	98.7	77.5	77.2	73	100.8
[K].QAQYLGMSCDGPFKPDHYRY.[-]	1xOxidation [M7]; 1xTMT6plex [K14]; 1xTMT6plex [N-Term]; 1xDBIA [C9]	0.0717287	0.00310023	P23526 [413-432]	AHCY_C421	111.4	86.6	93.3	121	111.7	89.5	81.8	127.6	84.3	92.8
[K].QAQYLGMSCDGPFKPDHYRY.[-]	1xTMT6plex [K14]; 1xTMT6plex [N-Term]; 1xDBIA [C9]	0.000841627	0.000155524	P23526 [413-432]	AHCY_C421	87.9	119.6	81.9	99	125.3	100.7	115.7	96	92.8	81.1
[K].GSSNFCVK.[N]	1xTMT6plex [K8]; 1xTMT6plex [N-Term]; 1xDBIA [C6]	0.000749521	0.000155524	O43865 [101-108]	AHCYL1_C106	135.1	148.5	108.5	80.3	65.3	95.4	89.4	65.7	103.9	108
[K].GPFVEAEVPDVDLECPDAK.[L]	1xTMT6plex [K19]; 1xTMT6plex [N-Term]; 1xDBIA [C15]	0.00183222	0.000155524	Q09666 [1819-1837]	AHNAK_C1833	91.7	82.6	98.8	106.3	131.7	93.1	84.2	104.1	109.4	98.3
[K].LEGDLTGPSVDVEVPDVELECPDAK.[L]	1xTMT6plex [K25]; 1xTMT6plex [N-Term]; 1xDBIA [C21]	0.00187826	0.000155524	Q09666 [2142-2166]	AHNAK_C2162	86.8	71.2	80	90.8	119.8	102.5	100.3	135.2	125	88.5
[K].CDSSPDSAEDVRK.[V]	1xTMT6plex [K13]; 1xTMT6plex [N-Term]; 1xDBIA [C1]	0.043285	0.0017233	P02765 [132-144]	AHSG_C132	116	71.9	129.9	110.5	130.2	94.4	88.8	104.2	67.8	86.3
[R].IGCIITAR.[K]	1xTMT6plex [N-Term]; 1xDBIA [C3]	0.067918	0.00282867	Q12904 [159-166]	AIMP1_C161	125.4	92.4	93.9	96	78.9	102.5	129.2	96.7	106.4	78.6
[R].MVILLCNLKPAK.[M]	2xTMT6plex [K9; K12]; 1xTMT6plex [N-Term]; 1xDBIA [C6]	0.000609384	0.000155524	Q12904 [206-217]	AIMP1_C211	127.4	80.5	123.1	99.1	87.6	115.9	87.5	99	90.2	89.7
[R].GVLSQAMVMCASSPEK.[I]	1xOxidation [M7]; 1xTMT6plex [K16]; 1xTMT6plex [N-Term]; 1xDBIA [C10]	4.26932e-05	0.000155524	Q12904 [220-235]	AIMP1_C229	103.2	99.4	97.3	93.8	105.7	100.5	78.7	131	96.9	93.5
[R].GVLSQAMVMCASSPEK.[I]	1xTMT6plex [K16]; 1xTMT6plex [N-Term]; 1xDBIA [C10]	5.65789e-05	0.000155524	Q12904 [220-235]	AIMP1_C229	84.7	107.8	104.3	103.8	109.3	114.3	92.2	104.1	83.6	96
[K].IWEQIQPDLHTNDECVATYK.[G]	1xTMT6plex [K20]; 1xTMT6plex [N-Term]; 1xDBIA [C15]	0.000249165	0.000155524	Q12904 [270-289]	AIMP1_C284	84.9	91.6	109.7	103.8	118.6	116.7	92.7	99.7	88.3	94
[R].LLCEHFR.[V]	1xTMT6plex [N-Term]; 1xDBIA [C3]	0.00916098	0.000560081	Q13155 [141-147]	AIMP2_C143	114	86.6	109.9	127.8	94	93.3	91.3	113	87.8	82.3
[K].CFGEQNK.[K]	1xTMT6plex [K7]; 1xTMT6plex [N-Term]; 1xDBIA [C1]	0.476599	0.0482684	Q13155 [168-174]	AIMP2_C168	130.4	103.2	103.2	71.5	82	124.6	101.5	70.4	133.1	80.1
[R].VELPTCMYR.[L]	1xOxidation [M7]; 1xTMT6plex [N-Term]; 1xDBIA [C6]	0.186087	0.0121871	Q13155 [18-26]	AIMP2_C23	130.4	84.5	124.9	96.1	118	103.5	85.1	89.7	74.3	93.6
[R].SCENLAPFNTALK.[L]	1xTMT6plex [K13]; 1xTMT6plex [N-Term]; 1xDBIA [C2]	0.000483283	0.000155524	Q13155 [305-317]	AIMP2_C306	100.4	103	101.5	92.6	102	109.1	104.6	84.5	98.4	103.8
[K].YYDAIACLK.[N]	1xTMT6plex [K9]; 1xTMT6plex [N-Term]; 1xDBIA [C7]	0.0051471	0.000155524	O00170 [202-210]	AIP_C208	103.6	109.6	97.5	101.4	99.8	97.7	91	97.6	101.1	100.8
[R].KVNAEGSVDSVFSQVCTHLDALK.[-]	2xTMT6plex [K1; K23]; 1xTMT6plex [N-Term]; 1xDBIA [C16]	0.00136023	0.000155524	P00568 [172-194]	AK1_C187	102	99.9	124.7	88.2	93.1	96.5	102.6	94.7	112	86.2
[K].GTQCEK.[IL]	1xTMT6plex [K6]; 1xTMT6plex [N-Term]; 1xDBIA [C4]	0.0234612	0.00124881	P00568 [22-27]	AK1_C25	114.3	140	143.1	120.8	51.2	104	137	47.6	70.8	71.3
[R].LAENFCVCHLATGDMLR.[A]	1xCarbamidomethyl [C8]; 1xOxidation [M15]; 1xTMT6plex [N-Term]; 1xDBIA [C6]	6.30108e-05	0.000155524	P54819 [35-51]	AK2_C40	107.3	62.4	85.4	94.6	109	75.8	87.8	132.5	108.2	137.1
[R].LAENFCVCHLATGDMLR.[A]	1xCarbamidomethyl [C6]; 1xTMT6plex [N-Term]; 1xDBIA [C8]	5.38455e-07	0.000155524	P54819 [35-51]	AK2_C42	102.7	90.2	98.1	107.5	94.7	111.2	98.2	95.4	99.4	102.7
[K].LPAEPPALLQTHPPCR.[R]	1xTMT6plex [N-Term]; 1xDBIA [C15]	0.00168674	0.000155524	Q92667 [88-103]	AKAP1_C102	98.4	93.3	104.6	96.2	115.9	104	91.9	101.3	85.7	108.9
[R].VCQASQLQGQK.[E]	1xTMT6plex [K11]; 1xTMT6plex [N-Term]; 1xDBIA [C2]	2.29396e-05	0.000155524	Q92667 [375-385]	AKAP1_C376	108.9	95.7	97.9	95.2	100.9	99	105.1	106	98.9	92.4
[K].EESCVPVHQK.[T]	1xTMT6plex [K10]; 1xTMT6plex [N-Term]; 1xDBIA [C4]	0.00019924	0.000155524	Q92667 [386-395]	AKAP1_C389	96.8	90.3	104.9	97.3	109	106.1	101.8	96.4	81.5	115.8
[K].TYVSCLK.[S]	1xTMT6plex [K7]; 1xTMT6plex [N-Term]; 1xDBIA [C5]	0.00681217	0.000451537	Q92667 [434-440]	AKAP1_C438	84.7	95.5	95.2	104.8	103	103.1	113.2	108.3	103	89.3
[K].DSKPNISAHHISLASCLALTTPSEELPDR.[A]	1xTMT6plex [K3]; 1xTMT6plex [N-Term]; 1xDBIA [C16]	1.60677e-06	0.000155524	Q92667 [449-477]	AKAP1_C464	83.6	110.7	96.7	92.9	110.9	102.5	84.4	109.5	110.9	98.1
[R].ADPAIKEPLPVEDVCPK.[V]	2xTMT6plex [K6; K17]; 1xTMT6plex [N-Term]; 1xDBIA [C15]	0.000841627	0.000155524	Q92667 [50-66]	AKAP1_C64	94.7	101.1	102.8	110.3	100.5	98.3	112.7	97.2	97.5	84.8
[R].SCLDYQTQETK.[S]	1xTMT6plex [K11]; 1xTMT6plex [N-Term]; 1xDBIA [C2]	2.79842e-05	0.000155524	O43572 [109-119]	AKAP10_C110	108.4	85.6	93.4	104.8	86.2	100	92.7	116.1	106.3	106.5
[K].VSMVHGSSLETLPSCPAVTGQK.[S]	1xTMT6plex [K22]; 1xTMT6plex [N-Term]; 1xDBIA [C15]	0.0114349	0.000560081	Q9UKA4 [1012-1033]	AKAP11_C1026	82.3	88.2	92.9	109.6	101.5	99.7	98.8	100.4	117.8	108.9
[K].SLTDSCLFEK.[S]	1xTMT6plex [K10]; 1xTMT6plex [N-Term]; 1xDBIA [C6]	0.0136943	0.000785053	Q9UKA4 [1483-1492]	AKAP11_C1488	81.1	96	87.6	103.7	90.9	104.9	106.4	114	115.8	99.7
[K].SGYEEDNECHVTPELPK.[S]	1xTMT6plex [K17]; 1xTMT6plex [N-Term]; 1xDBIA [C9]	0.00187826	0.000155524	Q9UKA4 [1493-1509]	AKAP11_C1501	92.8	91	69.7	101.4	106.9	110.3	107	102.1	124.1	94.5
[R].KPESPYGNLCDAPDSPRPVK.[A]	2xTMT6plex [K1; K20]; 1xTMT6plex [N-Term]; 1xDBIA [C10]	8.35268e-08	0.000155524	Q9UKA4 [419-438]	AKAP11_C428	107.7	90.7	86.7	98.4	102.9	84.8	109.4	107.7	120.4	91.3
[K].APQVTESIESSELVTTCQAETLAGVK.[S]	1xTMT6plex [K26]; 1xTMT6plex [N-Term]; 1xDBIA [C17]	1.62013e-06	0.000155524	Q02952 [1123-1148]	AKAP12_C1139	91.5	111.9	89.5	98.7	112.6	93.4	97.4	106.7	104.6	93.8
[K].VTEVALKGEGTEEAECK.[K]	2xTMT6plex [K7; K17]; 1xTMT6plex [N-Term]; 1xDBIA [C16]	0.000406144	0.000155524	Q02952 [1299-1315]	AKAP12_C1314	93.3	77.6	95.3	106.2	103.8	97.3	109.5	115.2	102.9	98.9
[K].EVSSLEGSPPPCLGQEEAVCTK.[I]	1xCarbamidomethyl [C12]; 1xTMT6plex [K22]; 1xTMT6plex [N-Term]; 1xDBIA [C20]	0.00238737	0.000155524	Q02952 [1388-1409]	AKAP12_C1407	92.1	71.6	96.3	97.3	109.7	112.5	99	117	108.9	95.7
[K].NEDFAAHPGEDAVPTGPDCQAK.[S]	1xTMT6plex [K22]; 1xTMT6plex [N-Term]; 1xDBIA [C19]	1.45475e-06	0.000155524	Q02952 [1461-1482]	AKAP12_C1479	140.3	67.9	78.1	109.3	98.9	82.5	81.1	101.1	143.5	97.3
[K].SDEVDEQVACQEVK.[V]	1xTMT6plex [K14]; 1xTMT6plex [N-Term]; 1xDBIA [C10]	4.56178e-05	0.000155524	Q02952 [1512-1525]	AKAP12_C1521	78.7	96.6	86.1	112.6	103.9	100.8	107	107.6	105.6	101.1
[K].LKETCVSGEDPTQGADLSPDEK.[V]	2xTMT6plex [K2; K22]; 1xTMT6plex [N-Term]; 1xDBIA [C5]	1.91201e-06	0.000155524	Q02952 [466-487]	AKAP12_C470	96.4	71.3	105.3	110.8	100.2	99.9	112.4	104.7	99.6	99.5
[K].GESSASSPEEPEEITCLEK.[G]	1xTMT6plex [K19]; 1xTMT6plex [N-Term]; 1xDBIA [C16]	5.84847e-05	0.000155524	Q02952 [563-581]	AKAP12_C578	95.1	71	86.4	91.1	118.6	91.2	106.6	125	117.5	97.7
[K].AAGALLTEGEACHMSLSSPELGPLTK.[G]	1xOxidation [M14]; 1xTMT6plex [K26]; 1xTMT6plex [N-Term]; 1xDBIA [C12]	0.170981	0.0109249	Q12802 [1265-1290]	AKAP13_C1276	105.5	104.6	109.3	97.8	53.5	114.9	78	149.7	87.2	99.6
[R].DLCQVSHPHTK.[L]	1xTMT6plex [K11]; 1xTMT6plex [N-Term]; 1xDBIA [C3]	0.000479298	0.000155524	Q12802 [2683-2693]	AKAP13_C2685	110.4	115.6	96.6	98.8	93.1	114.8	94.7	87.3	95.5	93.2
[K].AVTCSSIK.[E]	1xTMT6plex [K8]; 1xTMT6plex [N-Term]; 1xDBIA [C4]	0.0252384	0.00143408	Q12802 [931-938]	AKAP13_C934	109.7	125.1	127.7	91.1	139.9	96.7	86.7	85.1	69.3	68.7
[K].AVTCSSIKENALSSGTLQEEQR.[T]	1xTMT6plex [K8]; 1xTMT6plex [N-Term]; 1xDBIA [C4]	0.000110663	0.000155524	Q12802 [931-952]	AKAP13_C934	98.2	107.9	89.8	104.1	126.9	96.6	100.8	92.9	81.6	101.1
[K].SISADCAK.[D]	1xTMT6plex [K8]; 1xTMT6plex [N-Term]; 1xDBIA [C6]	0.03964	0.0017233	Q12802 [967-974]	AKAP13_C972	111.8	118.1	115.5	105.9	82.2	99.1	95.8	104.1	79	88.5
[K].DMNETLPGERPDTIHLEGLPCK.[W]	1xTMT6plex [K22]; 1xTMT6plex [N-Term]; 1xDBIA [C21]	0.00111519	0.000155524	Q02040 [136-157]	AKAP17A_C156	98.5	103.3	116	83	81	105.7	94.2	86.9	107.6	123.7
[K].DMNETLPGERPDTIHLEGLPCK.[W]	1xOxidation [M2]; 1xTMT6plex [K22]; 1xTMT6plex [N-Term]; 1xDBIA [C21]	0.0663439	0.00272384	Q02040 [136-157]	AKAP17A_C156	100.3	98.5	109.2	85.9	111.5	107.2	100.6	89.7	95.3	101.9
[K].SVNGSVAEEAPCKEVQSSCR.[V]	1xCarbamidomethyl [C12]; 1xTMT6plex [K13]; 1xTMT6plex [N-Term]; 1xDBIA [C19]	0.000358703	0.000155524	Q02040 [511-530]	AKAP17A_C529	111.8	76.6	82.4	97.9	85	102.2	105.8	105.3	123.8	109.1
[K].EVQSSCR.[V]	1xTMT6plex [N-Term]; 1xDBIA [C6]	0.0275902	0.00143408	Q02040 [524-530]	AKAP17A_C529	99.6	112.8	90.1	100.2	139.9	101.5	68.9	68.8	92.2	126
[K].RCPGGVLSCIPDNNQQPK.[G]	1xCarbamidomethyl [C9]; 1xTMT6plex [K18]; 1xTMT6plex [N-Term]; 1xDBIA [C2]	0.142805	0.00872983	Q02040 [541-558]	AKAP17A_C542	93.1	95.6	83.9	96.4	95.7	92.2	109.6	114.2	116.5	102.9
[K].SFLACLDGK.[T]	1xTMT6plex [K9]; 1xTMT6plex [N-Term]; 1xDBIA [C5]	0.00242718	0.000155524	Q02040 [91-99]	AKAP17A_C95	71.2	110.8	138.5	91.3	103.3	110.8	90.6	81.6	104.2	97.8
[K].ANDGGLAAGAPAMHMASYGPEPCTDNSDSLIAK.[I]	1xTMT6plex [K33]; 1xTMT6plex [N-Term]; 1xDBIA [C23]	0.0015528	0.000155524	O43823 [63-95]	AKAP8_C85	103	110.4	86.7	83	81.6	111.9	92.3	75.8	135.9	119.4
[K].ANDGGLAAGAPAMHMASYGPEPCTDNSDSLIAK.[I]	1xOxidation [M13]; 1xTMT6plex [K33]; 1xTMT6plex [N-Term]; 1xDBIA [C23]	0.241155	0.0163692	O43823 [63-95]	AKAP8_C85	105.1	74.2	98.6	136.4	104.8	62	126.8	124.4	76.3	91.4
[R].GQCMSGASR.[L]	1xOxidation [M4]; 1xTMT6plex [N-Term]; 1xDBIA [C3]	0.0131449	0.000785053	Q9ULX6 [209-217]	AKAP8L_C211	137.3	94.2	89.3	84.9	90.9	98.3	101.8	96.1	106.9	100.3
[R].GQCMSGASR.[L]	1xTMT6plex [N-Term]; 1xDBIA [C3]	0.0443338	0.00181223	Q9ULX6 [209-217]	AKAP8L_C211	115.8	75.6	98.7	100.6	88.1	105	131.2	97.8	83.3	103.8
[R].IQFVCSLCK.[Y]	1xCarbamidomethyl [C8]; 1xTMT6plex [K9]; 1xTMT6plex [N-Term]; 1xDBIA [C5]	0.0273678	0.00143408	Q9ULX6 [387-395]	AKAP8L_C391	122.2	78.1	93.6	101.1	153.7	67.4	101.5	111.7	72.1	98.6
[K].VEAAHCAACDLFIPMQFGIIQK.[H]	1xCarbamidomethyl [C9]; 1xTMT6plex [K22]; 1xTMT6plex [N-Term]; 1xDBIA [C6]	0.539497	0.0630733	Q9ULX6 [479-500]	AKAP8L_C484	80.6	112.3	119.8	89.8	102.1	120.9	95.8	84.1	93.9	100.9
[K].ALCSLKEELIFAQEEK.[I]	2xTMT6plex [K6; K16]; 1xTMT6plex [N-Term]; 1xDBIA [C3]	0.00597072	0.000451537	Q99996 [1142-1157]	AKAP9_C1144	113.8	109.6	112.9	106.7	104	99.1	113.2	93.5	56.6	90.5
[R].TMYPGSCVK.[K]	1xTMT6plex [K9]; 1xTMT6plex [N-Term]; 1xDBIA [C7]	0.00124187	0.000155524	Q99996 [1399-1407]	AKAP9_C1405	92	78.1	93.9	104.2	95.7	98.9	108.9	114.7	106.6	106.9
[K].CQEELRER.[L]	1xTMT6plex [N-Term]; 1xDBIA [C1]	0.33297	0.02674	Q99996 [1895-1902]	AKAP9_C1895	125.3	120.2	85.8	117.9	61.9	99.2	89	105.4	78.9	116.5
[K].ACMFEPLPIK.[L]	1xTMT6plex [K10]; 1xTMT6plex [N-Term]; 1xDBIA [C2]	0.000251237	0.000155524	Q99996 [2764-2773]	AKAP9_C2765	98.8	110.7	87.4	81.9	82.9	113.8	115.4	100.8	102.1	106.2
[K].AVIQCLR.[S]	1xTMT6plex [N-Term]; 1xDBIA [C5]	0.0269284	0.00143408	Q99996 [2873-2879]	AKAP9_C2877	118.6	69.7	122.7	103.9	107.7	94.9	78.4	113.8	97.2	93.1
[K].LQCVASK.[L]	1xTMT6plex [K7]; 1xTMT6plex [N-Term]; 1xDBIA [C3]	0.0850478	0.00399885	Q99996 [3519-3525]	AKAP9_C3521	105.5	83.3	91.6	104.8	99.1	88.7	105	117.5	90.7	113.9
[K].YKPAVNQIECHPYLTQEK.[L]	2xTMT6plex [K2; K18]; 1xTMT6plex [N-Term]; 1xDBIA [C10]	1.35037e-07	0.000155524	P15121 [178-195]	AKR1B1_C187	108.9	119.9	111	109.9	120.5	111.5	81.1	84.3	69.2	83.8
[R].VCALLSCTSHK.[D]	1xCarbamidomethyl [C7]; 1xTMT6plex [K11]; 1xTMT6plex [N-Term]; 1xDBIA [C2]	2.37144e-06	0.000155524	P15121 [298-308]	AKR1B1_C299	101.8	132.7	100.9	114	99	105.6	91.3	101.6	80.1	73
[R].TGTELVLLTAAPPPPPRPGPCAYAAHGR.[G]	1xTMT6plex [N-Term]; 1xDBIA [C21]	0.0248324	0.00136606	Q96B36 [24-51]	AKT1S1_C44	99.1	85	96.3	97.5	95.8	101.9	91.1	114.6	112.1	106.6
[R].CLHDIALAHR.[A]	1xTMT6plex [N-Term]; 1xDBIA [C1]	0.000129522	0.000155524	Q96B36 [61-70]	AKT1S1_C61	112.4	150.9	96	66.9	63.2	103.4	76.1	69.6	129.6	131.9
[R].VCGAVMDTLKQHGAGAGGTR.[N]	1xTMT6plex [K10]; 1xTMT6plex [N-Term]; 1xDBIA [C2]	3.96301e-06	0.000155524	P13196 [262-281]	ALAS1_C263	130.8	81.8	84.1	94.6	97.5	138.1	108.4	74.5	89.3	101.1
[R].GAAACDLVQR.[F]	1xTMT6plex [N-Term]; 1xDBIA [C5]	0.000423313	0.000155524	Q8IZ83 [346-355]	ALDH16A1_C350	96.3	101.2	94.4	108	102.2	101	100	101.8	97.9	97.1
[K].ESGCSWHGGPDGLYEYLRPSGTPAR.[L]	1xTMT6plex [N-Term]; 1xDBIA [C4]	0.00986418	0.000560081	Q8IZ83 [469-493]	ALDH16A1_C472	89.3	107.4	85.7	107.1	111.8	80	99.2	87.4	111.2	120.8
[K].GIPVMGHSEGICHMYVDSEASVDK.[V]	1xOxidation [M5]; 1xTMT6plex [K24]; 1xTMT6plex [N-Term]; 1xDBIA [C12]	3.09112e-06	0.000155524	P54886 [573-596]	ALDH18A1_C584	103	102.6	90.7	82	106.6	126	85.7	84.3	101.9	117.2
[K].GIPVMGHSEGICHMYVDSEASVDK.[V]	1xTMT6plex [K24]; 1xTMT6plex [N-Term]; 1xDBIA [C12]	1.81931e-06	0.000155524	P54886 [573-596]	ALDH18A1_C584	82.1	109.6	107.8	119.5	103.6	106	96.7	78	91	105.7
[K].GIPVMGHSEGICHMYVDSEASVDKVTR.[L]	1xTMT6plex [K24]; 1xTMT6plex [N-Term]; 1xDBIA [C12]	0.00946716	0.000560081	P54886 [573-599]	ALDH18A1_C584	75.1	94.9	97.3	110.2	104.4	97.5	102.2	88	112.9	117.5
[K].CEYPAACNALETLLIHR.[D]	1xCarbamidomethyl [C1]; 1xTMT6plex [N-Term]; 1xDBIA [C7]	5.80024e-05	0.000155524	P54886 [606-622]	ALDH18A1_C612	100.8	96.3	104.5	98.9	111.9	96.3	114.6	94.9	90.4	91.4
[R].GDECGLALGR.[L]	1xTMT6plex [N-Term]; 1xDBIA [C4]	0.00531976	0.000155524	P54886 [85-94]	ALDH18A1_C88	88	96.2	143.6	99.2	129.8	74.8	92.4	67.1	99.5	109.5
[K].LLCGGER.[F]	1xTMT6plex [N-Term]; 1xDBIA [C3]	0.330976	0.026672	P30837 [384-390]	ALDH1B1_C386	130.8	96.1	106.5	86	80.8	105.5	89.2	85	108.8	111.3
[K].HSFDTFSHQRPCLLK.[S]	1xTMT6plex [K15]; 1xTMT6plex [N-Term]; 1xDBIA [C12]	4.83451e-06	0.000155524	P51648 [414-428]	ALDH3A2_C425	77.2	102.1	96.2	90.3	115.1	108.7	98.1	89.7	109.7	112.8
[R].LAGECGGK.[N]	1xTMT6plex [K8]; 1xTMT6plex [N-Term]; 1xDBIA [C5]	0.0316512	0.00143408	P30038 [311-318]	ALDH4A1_C315	99.2	88.4	99.7	111	115.5	116.9	94	99.1	82.7	93.7
[R].NTGQTCVCSNQFLVQR.[G]	1xCarbamidomethyl [C8]; 1xTMT6plex [N-Term]; 1xDBIA [C6]	4.09613e-05	0.000155524	P51649 [335-350]	ALDH5A1_C340	124.3	98.5	99	120.9	159.4	75.5	97.9	10	136.7	87.7
[K].GSDCGIVNVNIPTSGAEIGGAFGGEK.[H]	1xTMT6plex [K26]; 1xTMT6plex [N-Term]; 1xDBIA [C4]	1.99268e-05	0.000155524	P49419 [475-500]	ALDH7A1_C478	139.9	113.2	99.1	95.7	83.3	100.4	74.3	77.5	107.5	109.1
[R].STCTINYSK.[D]	1xTMT6plex [K9]; 1xTMT6plex [N-Term]; 1xDBIA [C3]	0.00415308	0.000155524	P49419 [520-528]	ALDH7A1_C522	102.4	85	101.9	110.4	108.4	102.1	108.7	102.8	91.3	87.1
[R].GEVITTYCPANNEPIAR.[V]	1xTMT6plex [N-Term]; 1xDBIA [C8]	0.000160643	0.000155524	P49419 [63-79]	ALDH7A1_C70	91	108.3	136.6	90.2	122.7	117	87.4	78.5	69.6	98.7
[R].ALCVHAAK.[T]	1xTMT6plex [K8]; 1xTMT6plex [N-Term]; 1xDBIA [C3]	0.00195757	0.000155524	P49419 [7-14]	ALDH7A1_C9	103.4	95.8	87.6	96.4	93.8	102.6	104.8	108.5	111.1	96
[K].GIKPVTLELGGKSPLIIFSDCDMNNAVK.[G]	3xTMT6plex [K3; K12; K28]; 1xTMT6plex [N-Term]; 1xDBIA [C21]	0.0284974	0.00143408	P49189 [247-274]	ALDH9A1_C267	89.8	105.4	92.4	126.2	100.1	115.7	100.2	95	81.6	93.6
[K].VLCGGDIYVPEDPKLK.[D]	2xTMT6plex [K14; K16]; 1xTMT6plex [N-Term]; 1xDBIA [C3]	0.0632981	0.00251706	P49189 [353-368]	ALDH9A1_C355	107.8	111.2	117.5	88.5	116	120.6	91.1	89.8	66.9	90.6
[K].ALSDHHIYLEGTLLKPNMVTPGHACTQK.[F]	2xTMT6plex [K15; K28]; 1xTMT6plex [N-Term]; 1xDBIA [C25]	1.47892e-05	0.000155524	P04075 [216-243]	ALDOA_C240	86.8	163.6	114.2	98.3	125.1	106.1	76	86	61.5	82.6
[K].ALSDHHIYLEGTLLKPNMVTPGHACTQK.[F]	1xOxidation [M18]; 2xTMT6plex [K15; K28]; 1xTMT6plex [N-Term]; 1xDBIA [C25]	2.18294e-06	0.000155524	P04075 [216-243]	ALDOA_C240	97.7	145	109.8	105.6	114.6	109.6	71.6	88.6	75.9	81.6
[R].ALANSLACQGK.[Y]	1xTMT6plex [K11]; 1xTMT6plex [N-Term]; 1xDBIA [C8]	0.00692532	0.000451537	P04075 [332-342]	ALDOA_C339	99.3	97.6	111.6	111.8	118.1	101.1	91.1	84.4	87.9	97.2
[K].ALSDHHVYLEGTLLKPNMVTPGHACPIK.[Y]	2xTMT6plex [K15; K28]; 1xTMT6plex [N-Term]; 1xDBIA [C25]	0.00205717	0.000155524	P09972 [216-243]	ALDOC_C240	105.2	142.5	91.9	98.3	120.3	107.2	72.2	99.7	65.8	96.9
[K].LVLIGGCR.[N]	1xTMT6plex [N-Term]; 1xDBIA [C7]	0.054502	0.00201629	Q2TAA5 [339-346]	ALG11_C345	103	110.5	107.9	109	87.3	98.1	78.3	106.2	86.8	112.8
[K].ADLVISHAGAGSCLETLEK.[G]	1xTMT6plex [K19]; 1xTMT6plex [N-Term]; 1xDBIA [C13]	0.000145445	0.000155524	Q9NP73 [74-92]	ALG13_C86	133.5	91.9	122	68.4	92.1	70.5	113.3	114.5	89.7	104.1
[K].RDISTEGFCHLDDQNSEVK.[R]	1xTMT6plex [K19]; 1xTMT6plex [N-Term]; 1xDBIA [C9]	2.27504e-05	0.000155524	Q13686 [363-381]	ALKBH1_C371	99.7	105.2	89.3	96.5	100.7	96.2	104	103.3	104.1	101.1
[K].SYESSEDCSEAAGSPARK.[V]	1xTMT6plex [K18]; 1xTMT6plex [N-Term]; 1xDBIA [C8]	2.72975e-05	0.000155524	Q6P6C2 [371-388]	ALKBH5_C378	103.6	76.8	83.1	89.3	111.9	98.9	105	115	104.8	111.5
[K].SYESSEDCSEAAGSPAR.[K]	1xTMT6plex [N-Term]; 1xDBIA [C8]	0.000171647	0.000155524	Q6P6C2 [371-387]	ALKBH5_C378	86.8	82.3	79.7	82.6	101.3	103.7	91.9	126.5	139.2	106.1
[R].KSYESSEDCSEAAGSPAR.[K]	1xTMT6plex [K1]; 1xTMT6plex [N-Term]; 1xDBIA [C9]	2.73043e-08	0.000155524	Q6P6C2 [370-387]	ALKBH5_C378	86.4	80.8	84.1	121.6	80.1	113.6	106.6	104.9	125.6	96.2
[R].GRQNPSSCR.[A]	1xTMT6plex [N-Term]; 1xDBIA [C8]	0.15805	0.0100845	Q8TCU4 [2615-2623]	ALMS1_C2622	102.2	160	116.3	183.2	56.7	144	157.1	80.5	10	10
[K].ALSCVHITLCPK.[T]	1xCarbamidomethyl [C10]; 1xTMT6plex [K12]; 1xTMT6plex [N-Term]; 1xDBIA [C4]	3.7086e-05	0.000155524	Q8TCU4 [3043-3054]	ALMS1_C3046	119.7	41.4	115.4	93.7	108.8	90.3	117	68.2	122.6	122.9
[K].TGVCITALK.[T]	1xTMT6plex [K9]; 1xTMT6plex [N-Term]; 1xDBIA [C4]	0.067918	0.00282867	Q96QP1 [486-494]	ALPK1_C489	94.1	86.1	97.2	90.5	97.1	105.9	121.4	128.5	73.9	105.3
[R].DTSSCMTPYSHSPR.[T]	1xTMT6plex [N-Term]; 1xDBIA [C5]	0.000945045	0.000155524	Q15699 [244-257]	ALX1_C248	103.3	103.5	95.6	73.3	95	126.3	85.6	122.4	109.6	85.3
[R].ARPHEHVSSAPQVPCFEETFQAPR.[K]	1xTMT6plex [N-Term]; 1xDBIA [C15]	0.000402795	0.000155524	Q5JTC6 [202-225]	AMER1_C216	99.7	106.3	91.7	104.8	96.4	105.3	96.3	101.8	96.9	100.9
[K].KGICTLPSFFGGGR.[S]	1xTMT6plex [K1]; 1xTMT6plex [N-Term]; 1xDBIA [C4]	0.517541	0.0581192	Q5JTC6 [64-77]	AMER1_C67	55.7	112.1	101.7	114.5	108	55.4	155.8	115.7	126.9	54.2
[R].GCIGTFSAMNLHSGLR.[E]	1xTMT6plex [N-Term]; 1xDBIA [C2]	1.16324e-06	0.000155524	Q6DCA0 [152-167]	AMMECR1L_C153	82.8	132.8	55.7	117.5	106.4	119.2	85.4	108.8	100.5	90.8
[K].LAAGCCGVK.[K]	1xCarbamidomethyl [C5]; 1xTMT6plex [K9]; 1xTMT6plex [N-Term]; 1xDBIA [C6]	0.0191434	0.000899141	Q6DCA0 [14-22]	AMMECR1L_C19	119.6	99.9	98.9	94.4	105.9	74.8	108	105.4	104.4	88.5
[R].LSIPSLTCNPDK.[T]	1xTMT6plex [K12]; 1xTMT6plex [N-Term]; 1xDBIA [C8]	0.00128367	0.000155524	Q4VCS5 [1040-1051]	AMOT_C1047	89.9	90.2	93.6	101.1	105.4	96.6	108.6	108.4	108.1	98.1
[K].GMPPQSVVCKPQEPGHFYSEHR.[L]	1xOxidation [M2]; 1xTMT6plex [K10]; 1xTMT6plex [N-Term]; 1xDBIA [C9]	2.68536e-07	0.000155524	Q4VCS5 [246-267]	AMOT_C254	129.7	93.7	92.5	103.1	98.7	85.1	67.3	107.3	121.2	101.3
[K].GMPPQSVVCKPQEPGHFYSEHR.[L]	1xTMT6plex [K10]; 1xTMT6plex [N-Term]; 1xDBIA [C9]	3.70893e-06	0.000155524	Q4VCS5 [246-267]	AMOT_C254	90.4	110.8	90.6	97.2	104.1	102.9	87.1	99.5	111.9	105.5
[K].GMPPQSVVCKPQEPGHFYSEHRLNQPGR.[T]	1xOxidation [M2]; 1xTMT6plex [K10]; 1xTMT6plex [N-Term]; 1xDBIA [C9]	0.0863661	0.00409644	Q4VCS5 [246-273]	AMOT_C254	88.8	87.7	57.9	85.1	81.3	88.4	102.8	124.2	174.7	109.2
[K].MQQALVQLQAACEK.[R]	1xTMT6plex [K14]; 1xTMT6plex [N-Term]; 1xDBIA [C12]	6.3022e-07	0.000155524	Q4VCS5 [606-619]	AMOT_C617	84.7	181	120.5	86.9	82.1	102.1	127.3	41.7	79.2	94.5
[R].DCSTQTERGTESNK.[T]	1xTMT6plex [K14]; 1xTMT6plex [N-Term]; 1xDBIA [C2]	0.019458	0.000899141	Q4VCS5 [861-874]	AMOT_C862	85	79.8	79.8	66.3	84.8	113.1	118.5	146	152.1	74.5
[R].DCSTQTER.[G]	1xTMT6plex [N-Term]; 1xDBIA [C2]	0.00123164	0.000155524	Q4VCS5 [861-868]	AMOT_C862	91.9	103.1	80.6	79	108.4	122.1	109.1	100	125	80.7
[K].TGSRDCSTQTER.[G]	1xTMT6plex [N-Term]; 1xDBIA [C6]	0.62506	0.0881523	Q4VCS5 [857-868]	AMOT_C862	86.7	59.8	92.6	126.1	131.9	68.9	116.3	112.6	110.2	95
[K].VTCHELCHLLGLGNCR.[W]	1xCarbamidomethyl [C3]; 1xTMT6plex [N-Term]; 1xDBIA [C15]	0.469473	0.0469241	Q400G9 [258-273]	AMZ1_C272	91.8	159.6	69.3	90.4	119.4	61.9	67.1	102.8	108.7	128.9
[R].LLQLCQR.[T]	1xTMT6plex [N-Term]; 1xDBIA [C5]	0.126022	0.00714101	Q9H1A4 [1070-1076]	ANAPC1_C1074	94.4	103.1	100.2	144.5	117.9	94.6	75.6	113.8	87.7	68.3
[K].EELDVSVREEEVSCSGPLSQK.[Q]	1xTMT6plex [K21]; 1xTMT6plex [N-Term]; 1xDBIA [C14]	0.00197383	0.000155524	Q9UJX4 [190-210]	ANAPC5_C203	86.1	90.3	84.5	101.3	94.9	93.9	107.5	135.9	97.7	107.9
[K].LIEESCPQLANSVQIR.[I]	1xTMT6plex [N-Term]; 1xDBIA [C6]	0.0172173	0.000785053	Q9UJX4 [81-96]	ANAPC5_C86	125.1	117.9	93.6	109.3	113.4	80.2	79	108.7	84.9	88
[R].AISTICSLEK.[K]	1xTMT6plex [K10]; 1xTMT6plex [N-Term]; 1xDBIA [C6]	0.0125143	0.000785053	Q9UJX3 [220-229]	ANAPC7_C225	93.5	102.9	96.4	101.5	93.3	98.5	102.4	93.8	115.3	102.5
[R].AISTICSLEKK.[S]	2xTMT6plex [K10; K11]; 1xTMT6plex [N-Term]; 1xDBIA [C6]	0.000211132	0.000155524	Q9UJX3 [220-230]	ANAPC7_C225	95.1	91.6	102.1	101.1	93.6	97.6	111.7	111.9	99.9	95.3
[R].EGRLEDVENLGCR.[L]	1xTMT6plex [N-Term]; 1xDBIA [C12]	0.000126344	0.000155524	Q9UJX3 [284-296]	ANAPC7_C295	116.1	93.4	80.2	95.1	121	89.8	104.6	111.8	104.5	83.5
[K].VRPSTGNSASTPQSQCLPSEIEVK.[Y]	1xTMT6plex [K24]; 1xTMT6plex [N-Term]; 1xDBIA [C16]	1.6336e-06	0.000155524	Q9UJX3 [82-105]	ANAPC7_C97	105.4	89.9	91.7	106.5	100.6	98.1	101	115.8	84.6	106.5
[K].GLPQTAVCNLNITLPAHK.[K]	1xTMT6plex [K18]; 1xTMT6plex [N-Term]; 1xDBIA [C8]	1.50375e-06	0.000155524	Q12955 [1423-1440]	ANK3_C1430	98.5	102.3	97	92.2	112.9	103.8	101.3	91.8	102.7	97.6
[R].DGLTPLHCGAR.[S]	1xTMT6plex [N-Term]; 1xDBIA [C8]	0.0337584	0.00164096	Q12955 [300-310]	ANK3_C307	101.4	68.3	114.3	120.2	101.2	112.5	75.3	69.5	150.2	87.2
[K].LIIEETKPCVPVSMK.[K]	2xTMT6plex [K7; K15]; 1xTMT6plex [N-Term]; 1xDBIA [C9]	0.00473946	0.000155524	Q12955 [4313-4327]	ANK3_C4321	91.7	79.2	89.2	103.9	104.2	109.3	104.4	107.2	106.3	104.5
[R].GSHTDAPDTATGNCLLQR.[A]	1xTMT6plex [N-Term]; 1xDBIA [C14]	3.70985e-09	0.000155524	Q9P2R3 [447-464]	ANKFY1_C460	88.4	230.6	90.5	50	34.6	103.5	31	37.8	174.5	159.2
[K].WGETPLHTACR.[H]	1xTMT6plex [N-Term]; 1xDBIA [C10]	0.000152855	0.000155524	Q9P2R3 [490-500]	ANKFY1_C499	84	91.2	108.7	106.5	104.1	103.7	105.8	85.4	100.1	110.6
[R].AIDENNEPTACFLIR.[S]	1xTMT6plex [N-Term]; 1xDBIA [C11]	0.00144136	0.000155524	Q9P2R3 [732-746]	ANKFY1_C742	107.8	102.4	92.6	102	111.9	89.3	97.2	77.7	121.9	97.4
[K].VIQNSTECTDAQQIWPGTWAPHIGNMHLK.[Y]	1xTMT6plex [K29]; 1xTMT6plex [N-Term]; 1xDBIA [C8]	0.00886464	0.000560081	Q8IWZ3 [2511-2539]	ANKHD1_C2518	78.5	96	79.7	101.9	91.4	114.1	115.7	126.3	78.4	118
[R].AGHLCTVQFLISK.[G]	1xTMT6plex [K13]; 1xTMT6plex [N-Term]; 1xDBIA [C5]	0.000491353	0.000155524	Q8IWZ3 [611-623]	ANKHD1_C615	222.5	358	57	10	10	87	10	10	133.6	141.9
[K].DTVSLHQQCSHR.[G]	1xTMT6plex [N-Term]; 1xDBIA [C9]	0.000862791	0.000155524	Q8IWZ3 [865-876]	ANKHD1_C873	83	107.6	88.9	90.1	59.2	113.2	92.2	144.4	101.6	119.7
[R].GICDYFPSPSK.[T]	1xTMT6plex [K11]; 1xTMT6plex [N-Term]; 1xDBIA [C3]	0.0248324	0.00136606	Q86XL3 [252-262]	ANKLE2_C254	91.5	108.6	80	105.3	96.2	97.6	105.9	109.3	102.4	103.3
[K].AQQETGEREASCR.[D]	1xTMT6plex [N-Term]; 1xDBIA [C12]	0.000195967	0.000155524	Q86XL3 [612-624]	ANKLE2_C623	107.9	73.4	86.9	91	90.4	86.2	119.1	102.1	126.5	116.6
[K].LDVNSNCVNEEQPEAEVGISQK.[D]	1xTMT6plex [K22]; 1xTMT6plex [N-Term]; 1xDBIA [C7]	0.000814214	0.000155524	Q8IV38 [384-405]	ANKMY2_C390	82.5	78.4	90.3	102.8	111	94.3	108.3	109.9	110.4	112
[K].HPSQSTVCQK.[G]	1xTMT6plex [K10]; 1xTMT6plex [N-Term]; 1xDBIA [C8]	0.00454787	0.000155524	Q6UB99 [139-148]	ANKRD11_C146	74.1	108.1	105.2	86.2	128.9	81.4	83	102.6	104.2	126.3
[K].GQCSISQELK.[L]	1xTMT6plex [K10]; 1xTMT6plex [N-Term]; 1xDBIA [C3]	0.000319436	0.000155524	Q6UB99 [644-653]	ANKRD11_C646	97.2	108.9	109.2	103.4	111.5	100.3	77.6	96.4	98.2	97.3
[R].LLLDEHGACLSAEDSLGAQALHR.[A]	1xTMT6plex [N-Term]; 1xDBIA [C9]	4.41313e-05	0.000155524	Q6P6B7 [223-245]	ANKRD16_C231	86.4	108.9	83.3	102.7	109.9	104	106.1	96	103.8	98.9
[K].LSETISEGTSNSLSTCTK.[S]	1xTMT6plex [K18]; 1xTMT6plex [N-Term]; 1xDBIA [C16]	1.11605e-06	0.000155524	O75179 [1675-1692]	ANKRD17_C1690	92.9	73.7	91.2	101.8	100.2	104.7	108	110.7	116.9	99.7
[R].GGCNINAIR.[E]	1xTMT6plex [N-Term]; 1xDBIA [C3]	0.015997	0.000785053	O75179 [1744-1752]	ANKRD17_C1746	117.2	110.1	97.8	107.4	133.8	91.5	98.9	96.2	68.6	78.6
[R].SLAEACSEGDVNAVRK.[L]	1xTMT6plex [K16]; 1xTMT6plex [N-Term]; 1xDBIA [C6]	0.0022531	0.000155524	O75179 [237-252]	ANKRD17_C242	107.1	87.1	100.6	107.5	93.4	97.5	101.1	111.7	100.2	93.8
[R].AGHVCTVQFLISK.[G]	1xTMT6plex [K13]; 1xTMT6plex [N-Term]; 1xDBIA [C5]	0.00343454	0.000155524	O75179 [640-652]	ANKRD17_C644	221	309.1	62.6	39.2	14.8	67.6	17.6	16.6	110.9	140.6
[R].GAVTGHEECVDALLQHGAK.[C]	1xTMT6plex [K19]; 1xTMT6plex [N-Term]; 1xDBIA [C9]	1.54159e-06	0.000155524	O15084 [693-711]	ANKRD28_C701	88.1	98.4	94	105.4	99.2	103.1	104.2	97.8	107.5	102.3
[R].AVASCSEEAVQVLLK.[H]	1xTMT6plex [K15]; 1xTMT6plex [N-Term]; 1xDBIA [C5]	0.0294336	0.00143408	O15084 [81-95]	ANKRD28_C85	93.6	98.4	100.7	74.9	110.3	118.4	105.4	104.3	69.5	124.6
[R].TPESTKPGPVCQPPVSQSR.[S]	1xTMT6plex [K6]; 1xTMT6plex [N-Term]; 1xDBIA [C11]	5.25241e-07	0.000155524	Q6AI12 [199-217]	ANKRD40_C209	112.9	67.1	82.6	110.7	112.2	95.1	111.9	110.5	82.2	114.8
[K].GASLNVCDK.[K]	1xTMT6plex [K9]; 1xTMT6plex [N-Term]; 1xDBIA [C7]	0.209336	0.0141853	Q8NB46 [163-171]	ANKRD52_C169	105.5	113	104.4	94.4	114.6	114.4	84.8	94.2	86.6	88.1
[K].GCSPLHYAAASDTYR.[R]	1xTMT6plex [N-Term]; 1xDBIA [C2]	8.3513e-06	0.000155524	Q8NB46 [489-503]	ANKRD52_C490	94.4	110.2	85	127.2	125.5	105.7	85.9	103.6	91.1	71.5
[R].GAVTGCEDCLAALLDHDAFVLCR.[D]	2xCarbamidomethyl [C9; C22]; 1xTMT6plex [N-Term]; 1xDBIA [C6]	6.30108e-05	0.000155524	Q8NB46 [728-750]	ANKRD52_C733	111.4	89.1	57	128.4	94.9	116.2	114.6	132.2	86.5	69.8
[R].TALHFASCNGNDQIVQLLLDHGADPNQR.[D]	1xTMT6plex [N-Term]; 1xDBIA [C8]	0.00183222	0.000155524	Q6NXT1 [145-172]	ANKRD54_C152	77.7	104.5	123.6	93.8	99.4	106.5	97.5	101.6	93.1	102.2
[R].ERLDDLCTR.[L]	1xTMT6plex [N-Term]; 1xDBIA [C7]	0.33297	0.02674	Q6NXT1 [259-267]	ANKRD54_C265	72.6	99.5	81.1	103.7	112.8	142.7	101	81.3	113.8	91.5
[K].GCYPLHLAAWK.[G]	1xTMT6plex [K11]; 1xTMT6plex [N-Term]; 1xDBIA [C2]	9.61397e-06	0.000155524	Q92625 [113-123]	ANKS1A_C114	72.3	141.1	124.2	118.7	120.1	104.9	92.2	91.5	65.7	69.3
[R].SESLSNCSIGKK.[R]	2xTMT6plex [K11; K12]; 1xTMT6plex [N-Term]; 1xDBIA [C7]	0.0419237	0.0017233	Q92625 [645-656]	ANKS1A_C651	138.8	83.7	81.1	98.9	77.3	103.5	137.5	111.8	87.1	80.3
[R].GTESTQDACAK.[M]	1xTMT6plex [K11]; 1xTMT6plex [N-Term]; 1xDBIA [C9]	0.00391982	0.000155524	Q92625 [957-967]	ANKS1A_C965	82.7	89.8	102.2	110.6	109.8	102	101.3	96	109.2	96.5
[R].EDDRETLVSQCR.[D]	1xTMT6plex [N-Term]; 1xDBIA [C11]	0.0303999	0.00143408	Q9NQW6 [1066-1077]	ANLN_C1076	108.8	90.8	118.8	109.4	120.1	105.1	90	80	92.1	84.8
[K].SCEGQNPELLPK.[T]	1xTMT6plex [K12]; 1xTMT6plex [N-Term]; 1xDBIA [C2]	3.04007e-05	0.000155524	Q9NQW6 [308-319]	ANLN_C309	104.1	76.2	95.7	99.8	108.4	101.4	115.8	101.5	108.3	88.9
[R].EICLQSQSK.[D]	1xTMT6plex [K9]; 1xTMT6plex [N-Term]; 1xDBIA [C3]	0.00157871	0.000155524	Q9NQW6 [351-359]	ANLN_C353	89.4	71.5	93.6	116.2	103.1	100.5	96	114	116	99.7
[R].EICLQSQSKDK.[S]	2xTMT6plex [K9; K11]; 1xTMT6plex [N-Term]; 1xDBIA [C3]	0.000479298	0.000155524	Q9NQW6 [351-361]	ANLN_C353	89.7	66	68.3	102	85	95.2	127.4	125.7	130.7	109.8
[R].CQEHSK.[E]	1xTMT6plex [K6]; 1xTMT6plex [N-Term]; 1xDBIA [C1]	0.0111569	0.000560081	Q9NQW6 [381-386]	ANLN_C381	110.2	90.9	90.4	86.7	90.4	92.2	122.9	110.1	100.9	105.4
[K].QETHCQSTPLK.[K]	1xTMT6plex [K11]; 1xTMT6plex [N-Term]; 1xDBIA [C5]	1.99268e-05	0.000155524	Q9NQW6 [465-475]	ANLN_C469	103.9	75.1	82.2	113.4	113	78.7	122.9	116.5	111.1	83
[K].GFTECEMTK.[S]	1xOxidation [M7]; 1xTMT6plex [K9]; 1xTMT6plex [N-Term]; 1xDBIA [C5]	0.0201024	0.00100914	Q9NQW6 [508-516]	ANLN_C512	102.2	68.9	86.2	115.4	104.1	105.5	99.8	106.4	102.9	108.5
[K].GFTECEMTK.[S]	1xTMT6plex [K9]; 1xTMT6plex [N-Term]; 1xDBIA [C5]	0.00462356	0.000155524	Q9NQW6 [508-516]	ANLN_C512	76.7	81.8	94.5	111.7	103.3	108.3	112.7	111.5	99.5	100
[K].SLDLFNCEVTNLNDYRENVFK.[L]	1xTMT6plex [K21]; 1xTMT6plex [N-Term]; 1xDBIA [C7]	4.09613e-05	0.000155524	P39687 [117-137]	ANP32A_C123	121.2	91.9	99.2	91.6	121.5	111.1	97.4	85.5	88.5	92.1
[K].CPNLTHLNLSGNK.[I]	1xTMT6plex [K13]; 1xTMT6plex [N-Term]; 1xDBIA [C1]	1.10676e-05	0.000155524	P39687 [87-99]	ANP32A_C87	111.2	109.9	140.2	105.4	121.7	100.8	86.4	74.1	66.9	83.5
[R].VSGGLEVLAEKCPNLTHLNLSGNK.[I]	2xTMT6plex [K11; K24]; 1xTMT6plex [N-Term]; 1xDBIA [C12]	0.000737212	0.000155524	P39687 [76-99]	ANP32A_C87	101.3	87.9	118.4	90.9	105.6	102	104.7	91.8	98.2	99.3
[K].SLDLFNCEVTNLNDYRESVFK.[L]	1xTMT6plex [K21]; 1xTMT6plex [N-Term]; 1xDBIA [C7]	1.89607e-05	0.000155524	Q92688 [117-137]	ANP32B_C123	94.2	95.2	100	97.7	109.9	107.2	102.1	99.4	96.8	97.5
[R].ELVLDNCK.[S]	1xTMT6plex [K8]; 1xTMT6plex [N-Term]; 1xDBIA [C7]	0.00447341	0.000155524	Q92688 [21-28]	ANP32B_C27	80.8	99.1	115.5	106.3	117.5	103.1	88.5	90.7	84.3	114.1
[R].ELVLDNCKSNDGK.[I]	2xTMT6plex [K8; K13]; 1xTMT6plex [N-Term]; 1xDBIA [C7]	0.0230832	0.00124881	Q92688 [21-33]	ANP32B_C27	66.7	70.5	66.7	89.6	89.6	109.7	135.5	138.6	122.4	110.7
[K].CPNLTYLNLSGNK.[I]	1xTMT6plex [K13]; 1xTMT6plex [N-Term]; 1xDBIA [C1]	0.000749521	0.000155524	Q9BTT0 [87-99]	ANP32E_C87	94.7	113.5	122.2	93.4	111	106.9	91.4	89.2	87.8	90.1
[K].GLGTDEDSLIEIICSR.[T]	1xTMT6plex [N-Term]; 1xDBIA [C14]	8.2831e-07	0.000155524	A6NMY6 [120-135]	ANXA2P2_C133	84.1	117.5	104.1	130.9	111.1	90.2	69.2	98.8	92.8	101.2
[K].GAGTDEGCLIEILASR.[T]	1xTMT6plex [N-Term]; 1xDBIA [C8]	0.00261468	0.000155524	P09525 [101-116]	ANXA4_C108	80.4	134.6	130.5	95.5	134.5	104.4	78.3	109.7	57.3	74.8
[K].ALLALCGGED.[-]	1xTMT6plex [N-Term]; 1xDBIA [C6]	0.367983	0.0303792	P08133 [664-673]	ANXA6_C669	91.3	60.2	184.8	110.1	128.9	124.4	64	125.3	10	110.9
[R].LLVSMCQGNRDENQSINHQMAQEDAQR.[L]	1xTMT6plex [N-Term]; 1xDBIA [C6]	0.262606	0.0190529	P20073 [322-348]	ANXA7_C327	91	98.4	111.6	92.8	101	98.2	118.2	79.1	88.3	121.3
[R].LGTDESCFNMILATR.[S]	1xOxidation [M10]; 1xTMT6plex [N-Term]; 1xDBIA [C7]	0.000151595	0.000155524	P20073 [357-371]	ANXA7_C363	98.4	123.1	77.1	137	106.7	97.6	94.8	118.6	96.1	50.5
[R].LGTDESCFNMILATR.[S]	1xTMT6plex [N-Term]; 1xDBIA [C7]	2.47149e-05	0.000155524	P20073 [357-371]	ANXA7_C363	88.6	94.5	90.7	113.7	126	131.5	89.7	93.8	88.6	83
[R].IVQQYHPSNNGEYQSSGPEDDFESCLR.[N]	1xTMT6plex [N-Term]; 1xDBIA [C25]	1.14413e-06	0.000155524	Q63HQ0 [133-159]	AP1AR_C157	83.7	116.9	94.7	102.1	106.3	82.4	104.5	98.9	104.1	106.4
[K].TAAVCVAK.[L]	1xTMT6plex [K8]; 1xTMT6plex [N-Term]; 1xDBIA [C5]	0.0536468	0.00201629	Q10567 [140-147]	AP1B1_C144	80.5	91.6	109.5	97.9	115	97.3	109.9	102.4	100.1	95.6
[R].EAQSICER.[V]	1xTMT6plex [N-Term]; 1xDBIA [C6]	0.0196171	0.000899141	Q10567 [236-243]	AP1B1_C241	74.6	124	147.1	88.4	121.9	91.6	93.5	81.7	78.8	98.4
[K].DDREAQSICER.[V]	1xTMT6plex [N-Term]; 1xDBIA [C9]	0.000211132	0.000155524	Q10567 [233-243]	AP1B1_C241	85.4	97.4	106.9	102.7	106.7	111.4	101	97.6	87	104
[R].DCPLNAEAASSK.[L]	1xTMT6plex [K12]; 1xTMT6plex [N-Term]; 1xDBIA [C2]	0.000118244	0.000155524	Q10567 [865-876]	AP1B1_C866	81.6	110.4	140.4	108.2	105.3	108.4	83.7	89.7	83.6	88.7
[K].DIPNENEAQFQIRDCPLNAEAASSK.[L]	1xTMT6plex [K25]; 1xTMT6plex [N-Term]; 1xDBIA [C15]	0.00030648	0.000155524	Q10567 [852-876]	AP1B1_C866	106.2	86	88.3	99.7	118.6	102.7	104.5	102.8	94.2	97
[K].DCEDPNPLIR.[A]	1xTMT6plex [N-Term]; 1xDBIA [C2]	0.00113381	0.000155524	Q10567 [94-103]	AP1B1_C95	77.2	140.1	64.4	128	96.1	114.4	141.5	99.3	139	10
[K].AALCAVHVIR.[K]	1xTMT6plex [N-Term]; 1xDBIA [C4]	0.00259315	0.000155524	O43747 [157-166]	AP1G1_C160	100.9	111.1	106.8	99.7	111.4	94.4	103.5	80.4	103.3	88.5
[K].SVELEDVKFHQCVR.[L]	1xTMT6plex [K8]; 1xTMT6plex [N-Term]; 1xDBIA [C12]	1.58024e-05	0.000155524	Q9Y6Q5 [230-243]	AP1M2_C241	100.8	79.4	89.1	99.1	105.6	93.1	113.7	100.9	104.7	113.5
[K].ALQVGCLLR.[L]	1xTMT6plex [N-Term]; 1xDBIA [C6]	0.00432811	0.000155524	O95782 [936-944]	AP2A1_C941	105.9	109.2	137.2	95.1	114.6	88.4	94	90.7	78	87.1
[R].HLCELLAQQF.[-]	1xTMT6plex [N-Term]; 1xDBIA [C3]	0.0711723	0.00310023	O95782 [968-977]	AP2A1_C970	95.9	112.7	99.4	102.5	101.3	110.1	107.7	81.2	105.8	83.4
[R].ASILWLIGENCER.[V]	1xTMT6plex [N-Term]; 1xDBIA [C11]	3.86575e-06	0.000155524	O00203 [497-509]	AP3B1_C507	109.5	107.2	122.2	88.6	119.2	91.1	75.9	93.7	92.8	99.8
[R].ASILWLIGENCERVPK.[I]	1xTMT6plex [K16]; 1xTMT6plex [N-Term]; 1xDBIA [C11]	0.000319436	0.000155524	O00203 [497-512]	AP3B1_C507	88.7	83.8	84.6	88.4	105.1	97.7	115.9	114.7	102.9	118.1
[R].QPCIFGDK.[M]	1xTMT6plex [K8]; 1xTMT6plex [N-Term]; 1xDBIA [C3]	0.0225274	0.00100914	O00203 [891-898]	AP3B1_C893	79.7	109.4	128.8	99.4	139.4	90.8	101.6	99.8	59.1	92
[R].LLDDVSFHPCIR.[F]	1xTMT6plex [N-Term]; 1xDBIA [C10]	5.80024e-05	0.000155524	Q9Y2T2 [227-238]	AP3M1_C236	104.6	126.4	95	86.5	107.7	113.3	89.6	95.4	81	100.7
[K].HSISFKENSSCGR.[F]	1xTMT6plex [K6]; 1xTMT6plex [N-Term]; 1xDBIA [C11]	1.89607e-05	0.000155524	Q9Y2T2 [278-290]	AP3M1_C288	107.5	112.5	109.4	95.6	103	112.5	86.2	101	85	87.4
[K].MPSVAQFVLTPSTEVCSPR.[Y]	1xTMT6plex [N-Term]; 1xDBIA [C16]	3.80256e-07	0.000155524	O43299 [760-778]	AP5Z1_C775	120.1	77.6	87.8	104.3	110.1	114.8	65.2	119.1	98.6	102.4
[K].AIATSLHEICSK.[I]	1xTMT6plex [K12]; 1xTMT6plex [N-Term]; 1xDBIA [C10]	0.00137154	0.000155524	Q92870 [536-547]	APBB2_C545	64.7	62.5	41.7	152.2	123.7	134.7	85.4	154.5	63.9	116.8
[K].ALACSSLQER.[A]	1xTMT6plex [N-Term]; 1xDBIA [C4]	0.00308472	0.000155524	Q92870 [557-566]	APBB2_C560	87.7	90.7	103.7	92.7	123	112.2	79.8	105.5	112.4	92.2
[K].FQPHFGQQECVSPYR.[S]	1xTMT6plex [N-Term]; 1xDBIA [C10]	0.000367726	0.000155524	P25054 [1089-1103]	APC_C1098	93.1	86.7	82.6	106.1	102	102.1	98.3	114.5	105.4	109.2
[R].GSFAFDSPHHYTPIEGTPYCFSR.[N]	1xTMT6plex [N-Term]; 1xDBIA [C20]	0.00106116	0.000155524	P25054 [1836-1858]	APC_C1855	89.8	111.1	97.3	93.8	93.6	108.1	90.5	92.6	108.4	114.7
[R].IEDCPINNPR.[S]	1xTMT6plex [N-Term]; 1xDBIA [C4]	0.0532241	0.00201629	P25054 [2661-2670]	APC_C2664	108.1	87.6	94.7	110.7	105.2	108.1	89.7	94.4	91.4	110
[R].LSPDQCR.[I]	1xTMT6plex [N-Term]; 1xDBIA [C6]	0.0153564	0.000785053	P13798 [307-313]	APEH_C312	86.4	118.3	108	110.8	106.7	123.7	67.6	96.2	92.9	89.4
[R].KPLVLCGDLNVAHEEIDLR.[N]	1xTMT6plex [K1]; 1xTMT6plex [N-Term]; 1xDBIA [C6]	1.96043e-08	0.000155524	P27695 [203-221]	APEX1_C208	119.8	113.1	117	88.3	138.1	106.7	71.2	93	64.5	88.3
[R].LDYFLLSHSLLPALCDSK.[I]	1xTMT6plex [K18]; 1xTMT6plex [N-Term]; 1xDBIA [C15]	0.000906727	0.000155524	P27695 [282-299]	APEX1_C296	122.3	191.5	145.7	127.6	196	81	10	135.9	10	10
[K].ALGSDHCPITLYLAL.[-]	1xTMT6plex [N-Term]; 1xDBIA [C7]	0.393896	0.0348888	P27695 [304-318]	APEX1_C310	176.2	89.5	97.4	96.6	97.4	90.5	81.2	95.6	66.2	109.4
[K].ICSWNVDGLR.[A]	1xTMT6plex [N-Term]; 1xDBIA [C2]	0.00165906	0.000155524	P27695 [64-73]	APEX1_C65	102.7	103.3	109.1	75.9	112.9	107.1	93.3	134.5	73.9	87.3
[K].EEAPDILCLQETK.[C]	1xTMT6plex [K13]; 1xTMT6plex [N-Term]; 1xDBIA [C8]	0.0291968	0.00143408	P27695 [86-98]	APEX1_C93	89.6	116.4	112.1	92.5	109.6	126.3	108.5	102.9	57.8	84.2
[K].GLDWVKEEAPDILCLQETK.[C]	2xTMT6plex [K6; K19]; 1xTMT6plex [N-Term]; 1xDBIA [C14]	0.00332288	0.000155524	P27695 [80-98]	APEX1_C93	89.1	107.4	98.6	105.3	105.9	102.7	86.2	111.6	93.2	99.8
[R].VQTCQNK.[A]	1xTMT6plex [K7]; 1xTMT6plex [N-Term]; 1xDBIA [C4]	0.0608613	0.00242495	Q9UBZ4 [365-371]	APEX2_C368	121	32.8	94.7	109.2	122.1	105.1	75.8	144.8	117.4	77.1
[R].CGAQDKEHPR.[Y]	1xTMT6plex [K6]; 1xTMT6plex [N-Term]; 1xDBIA [C1]	0.00425723	0.000155524	Q96GX9 [16-25]	APIP_C16	78.3	91.2	63.4	134.2	99.9	111.2	117.1	135.8	102.4	66.5
[R].YLIPELCK.[Q]	1xTMT6plex [K8]; 1xTMT6plex [N-Term]; 1xDBIA [C7]	0.00217979	0.000155524	Q96GX9 [26-33]	APIP_C32	86.6	106.5	134.5	85.5	113.7	81.8	114.8	130.2	56.3	90.2
[R].FGSGPCK.[T]	1xTMT6plex [K7]; 1xTMT6plex [N-Term]; 1xDBIA [C6]	0.0689869	0.00292459	Q9HDC9 [135-141]	APMAP_C140	81.6	89.2	112.5	109.8	108.7	111.4	94.5	91.9	105	95.4
[K].TRDDEPVCGRPLGIR.[A]	1xTMT6plex [N-Term]; 1xDBIA [C8]	0.0090116	0.000560081	Q9HDC9 [142-156]	APMAP_C149	86.2	105.1	107.6	89.6	109.3	104.7	74	91.6	125	106.9
[R].GCEIQGMLDDKGR.[V]	1xTMT6plex [K11]; 1xTMT6plex [N-Term]; 1xDBIA [C2]	0.608062	0.0824019	O60306 [594-606]	AQR_C595	95.3	122.5	89.8	94.2	54.8	88.3	118.3	111.7	95.8	129.2
[R].TQADELPACLLSAAR.[L]	1xTMT6plex [N-Term]; 1xDBIA [C9]	1.30614e-05	0.000155524	P10398 [589-603]	ARAF_C597	92.4	106	93.2	99	96.2	102.3	92	109.2	113.8	96
[R].AVFPEGPCEEPLQLR.[K]	1xTMT6plex [N-Term]; 1xDBIA [C8]	0.00161838	0.000155524	Q96P48 [893-907]	ARAP1_C900	88.5	131.1	114.8	107.5	110.4	94.3	94.5	80.1	96	82.9
[R].AVFPEGPCEEPLQLRK.[L]	1xTMT6plex [K16]; 1xTMT6plex [N-Term]; 1xDBIA [C8]	0.000118244	0.000155524	Q96P48 [893-908]	ARAP1_C900	102.7	88.6	100.7	97.9	94.5	95	116.8	101.6	100.9	101.4
[R].VIPEYCR.[A]	1xTMT6plex [N-Term]; 1xDBIA [C6]	0.00366919	0.000155524	P48444 [89-95]	ARCN1_C94	111.2	102.1	113.6	98.6	110.7	91.8	116.6	75.1	95	85.3
[R].KSPSSDSWTCADTSTER.[R]	1xTMT6plex [K1]; 1xTMT6plex [N-Term]; 1xDBIA [C10]	3.93032e-06	0.000155524	Q8N6T3 [342-358]	ARFGAP1_C351	84.3	69.1	89.4	106.6	102	99.8	120.2	119.3	111.4	97.9
[K].SPSSDSWTCADTSTERR.[S]	1xTMT6plex [N-Term]; 1xDBIA [C9]	0.03964	0.0017233	Q8N6T3 [343-359]	ARFGAP1_C351	98.3	60.5	71.9	100.5	81.6	116.5	97.3	122.6	126	124.8
[K].ACFDCGAK.[N]	1xCarbamidomethyl [C2]; 1xTMT6plex [K8]; 1xTMT6plex [N-Term]; 1xDBIA [C5]	0.0457703	0.00181223	Q8N6H7 [25-32]	ARFGAP2_C29	90.3	111	140.4	84.9	101.8	90.7	77.8	101.5	58.7	143
[K].LANTCFNEIEK.[Q]	1xTMT6plex [K11]; 1xTMT6plex [N-Term]; 1xDBIA [C5]	0.000800843	0.000155524	Q9NP61 [237-247]	ARFGAP3_C241	95.5	88.3	94.7	106.6	86.3	95	110.2	110.9	109.1	103.4
[R].LGMGFGNCR.[S]	1xTMT6plex [N-Term]; 1xDBIA [C8]	0.000719127	0.000155524	Q9NP61 [305-313]	ARFGAP3_C312	90.5	103.6	115.6	104.2	105	111.6	92.4	100	89.2	87.8
[R].LGMGFGNCR.[S]	1xOxidation [M3]; 1xTMT6plex [N-Term]; 1xDBIA [C8]	0.00190959	0.000155524	Q9NP61 [305-313]	ARFGAP3_C312	88	83.9	114.7	103.2	95.2	99.5	109.6	95.6	109.8	100.5
[K].GLECLVSILK.[C]	1xTMT6plex [K10]; 1xTMT6plex [N-Term]; 1xDBIA [C4]	0.0148621	0.000785053	Q9Y6D5 [563-572]	ARFGEF2_C566	49.8	128.4	127.9	91.8	150.7	108.9	84.7	81.8	73.5	102.6
[K].ANFIEADKYFLPFELACQSK.[S]	2xTMT6plex [K8; K20]; 1xTMT6plex [N-Term]; 1xDBIA [C17]	0.00295984	0.000155524	Q9Y6D5 [60-79]	ARFGEF2_C76	82.3	93.4	107.3	89.8	109.2	98.1	92.3	128	89.1	110.4
[K].IIVFSACR.[M]	1xTMT6plex [N-Term]; 1xDBIA [C7]	0.00704034	0.000451537	Q07960 [85-92]	ARHGAP1_C91	86.5	139.3	88.5	85.3	88	108.8	131.8	116.1	67.1	88.7
[R].KIIVFSACR.[M]	1xTMT6plex [K1]; 1xTMT6plex [N-Term]; 1xDBIA [C8]	0.000126344	0.000155524	Q07960 [84-92]	ARHGAP1_C91	91.6	92.4	110.1	84.2	122.6	103.1	114	79.7	120.7	81.7
[K].AALDCSTSHLDEFYSDPHAVAGALK.[S]	1xTMT6plex [K25]; 1xTMT6plex [N-Term]; 1xDBIA [C5]	0.0013051	0.000155524	Q68EM7 [301-325]	ARHGAP17_C305	90.3	109.7	98	99.2	97.8	92.1	100.1	97.8	121.8	93.2
[K].LIECDTLSR.[K]	1xTMT6plex [N-Term]; 1xDBIA [C4]	0.0177887	0.000899141	Q5T5U3 [1697-1705]	ARHGAP21_C1700	119.9	118.7	100.2	111.1	50.3	84.2	114.8	104.9	128.1	67.7
[K].DAATTVCSK.[F]	1xTMT6plex [K9]; 1xTMT6plex [N-Term]; 1xDBIA [C7]	0.0180813	0.000899141	Q52LW3 [1060-1068]	ARHGAP29_C1066	86.6	75.2	110.1	112.8	108.5	92.1	99.7	116.6	108.5	89.9
[K].ASACPGQATGQPK.[E]	1xTMT6plex [K13]; 1xTMT6plex [N-Term]; 1xDBIA [C4]	0.106901	0.00543778	Q52LW3 [1212-1224]	ARHGAP29_C1215	90.1	117.1	107.8	108.7	122	101.3	75.6	94.5	73.2	109.9
[K].IEEDRCSNSADITGPSFIR.[S]	1xTMT6plex [N-Term]; 1xDBIA [C6]	0.00121142	0.000155524	Q52LW3 [513-531]	ARHGAP29_C518	57.1	117.3	134.2	73.9	129.3	70.4	91.8	167	10	159.1
[K].KWPNMCIEINR.[I]	1xTMT6plex [K1]; 1xTMT6plex [N-Term]; 1xDBIA [C6]	0.0911302	0.00427797	Q52LW3 [788-798]	ARHGAP29_C793	69.8	84.2	126.3	100.4	90.3	76.2	116.3	110.2	97.9	128.4
[K].LQCPFVDVPAGTYPR.[K]	1xTMT6plex [N-Term]; 1xDBIA [C3]	9.6929e-05	0.000155524	Q13017 [725-739]	ARHGAP5_C727	90.8	103.6	132.5	111.1	100.9	107.2	92.7	88.5	77.3	95.3
[R].FCAFVQEAESRPR.[C]	1xTMT6plex [N-Term]; 1xDBIA [C2]	0.00411893	0.000155524	Q92888 [536-548]	ARHGEF1_C537	127.3	90.2	90.5	73.7	107.5	92.6	109	102	93	114.4
[R].ILSDLLPFCRPGPEGQLAATALR.[K]	1xTMT6plex [N-Term]; 1xDBIA [C9]	0.571363	0.0711807	Q92888 [807-829]	ARHGEF1_C815	59.4	110.3	132	85.6	94.1	80.4	109.8	117.9	93.6	116.9
[R].EVLLGLKPCEIK.[R]	2xTMT6plex [K7; K12]; 1xTMT6plex [N-Term]; 1xDBIA [C9]	0.519973	0.0588979	Q9NZN5 [776-787]	ARHGEF12_C784	121.5	89.3	77.1	112.8	94.7	104.6	112.5	121.8	64.8	100.9
[R].AVESCPDEEEGPFSLPEEERK.[V]	1xTMT6plex [K21]; 1xTMT6plex [N-Term]; 1xDBIA [C5]	3.06535e-05	0.000155524	Q6ZSZ5 [784-804]	ARHGEF18_C788	93.3	81.1	109.8	97.9	106.7	108.3	102.9	90.3	114.8	94.8
[K].LIHDGCLLWK.[T]	1xTMT6plex [K10]; 1xTMT6plex [N-Term]; 1xDBIA [C6]	1.07069e-05	0.000155524	Q92974 [473-482]	ARHGEF2_C478	85.8	118.3	98.4	95.9	97.8	105.1	100.3	108.8	99.1	90.5
[R].GWFPMECAK.[E]	1xTMT6plex [K9]; 1xTMT6plex [N-Term]; 1xDBIA [C7]	0.0015657	0.000155524	Q96DR7 [838-846]	ARHGEF26_C844	58.4	117.8	98.9	108.5	98.1	120.3	110.7	93.4	81.3	112.5
[K].EITCQATIDK.[N]	1xTMT6plex [K10]; 1xTMT6plex [N-Term]; 1xDBIA [C4]	0.00466188	0.000155524	Q96DR7 [847-856]	ARHGEF26_C850	107.6	97.7	93.8	92.5	130.8	100.4	107.2	87.6	86	96.5
[K].EITCQATIDKNVER.[M]	1xTMT6plex [K10]; 1xTMT6plex [N-Term]; 1xDBIA [C4]	9.0715e-05	0.000155524	Q96DR7 [847-860]	ARHGEF26_C850	96.5	91.8	85.8	99	101.7	97.2	101.6	112	113.2	101.2
[R].GCTLWPQSSK.[H]	1xTMT6plex [K10]; 1xTMT6plex [N-Term]; 1xDBIA [C2]	0.010534	0.000560081	Q8N1W1 [406-415]	ARHGEF28_C407	92.9	107.2	107.5	98.8	112.7	81.4	103.4	87	100.6	108.4
[R].CPVQEQR.[A]	1xTMT6plex [N-Term]; 1xDBIA [C1]	0.0689869	0.00292459	Q8N4T4 [10-16]	ARHGEF39_C10	103.5	58.1	111.7	102.5	112.8	78.8	109.7	111.9	97.6	113.4
[K].ALYPMAQCHLSR.[V]	1xOxidation [M5]; 1xTMT6plex [N-Term]; 1xDBIA [C8]	0.00122149	0.000155524	Q8N4T4 [276-287]	ARHGEF39_C283	88.9	90.2	97.3	108.8	98.7	89.2	83.2	118.8	115	109.9
[K].ALYPMAQCHLSR.[V]	1xTMT6plex [N-Term]; 1xDBIA [C8]	1.61999e-05	0.000155524	Q8N4T4 [276-287]	ARHGEF39_C283	79.8	113.1	100	101.3	115.1	104.2	89.9	101.1	87.8	107.7
[R].GPASCSSLSK.[T]	1xTMT6plex [K10]; 1xTMT6plex [N-Term]; 1xDBIA [C5]	0.00321485	0.000155524	Q15052 [549-558]	ARHGEF6_C553	103.5	113.6	98.5	96.3	109.9	98.8	87.9	103	94.9	93.7
[R].VGGCFLNLMPQMK.[T]	1xTMT6plex [K13]; 1xTMT6plex [N-Term]; 1xDBIA [C4]	0.00643043	0.000451537	Q14155 [346-358]	ARHGEF7_C349	79.3	140.4	97.3	10	130.8	125.6	124.9	143.1	94.7	63.8
[R].ILVSCNNQQDLQEWVEHLQK.[Q]	1xTMT6plex [K20]; 1xTMT6plex [N-Term]; 1xDBIA [C5]	0.000235132	0.000155524	Q14155 [556-575]	ARHGEF7_C560	62.7	81.3	89.1	96.2	132.8	122.6	83.1	69.4	131	131.9
[K].RCVCVSNTIR.[S]	1xCarbamidomethyl [C2]; 1xTMT6plex [N-Term]; 1xDBIA [C4]	0.000231269	0.000155524	O14497 [1980-1989]	ARID1A_C1983	139.1	93.2	81.9	79.5	124.6	90.6	119.9	88.2	90.5	92.5
[R].SRDETPLCTIAHWQDSLAK.[R]	1xTMT6plex [K19]; 1xTMT6plex [N-Term]; 1xDBIA [C8]	0.000268446	0.000155524	Q8NFD5 [1995-2013]	ARID1B_C2002	117.1	133.5	115	49.7	115.8	96.7	108.5	105.9	89.9	67.9
[K].RCICVSNIVR.[S]	1xCarbamidomethyl [C2]; 1xTMT6plex [N-Term]; 1xDBIA [C4]	0.462382	0.0456787	Q8NFD5 [2014-2023]	ARID1B_C2017	106.7	129.6	131.7	135.1	127.4	125	138.9	10	105.6	10
[R].KIEVMENPSCR.[R]	1xTMT6plex [K1]; 1xTMT6plex [N-Term]; 1xDBIA [C10]	8.49079e-06	0.000155524	Q68CP9 [1262-1272]	ARID2_C1271	105.1	98.7	97.9	120.8	83.1	99.4	98	102.7	88.8	105.3
[K].IQSETNQCSLISNGPSLELGENGASGK.[Q]	1xTMT6plex [K27]; 1xTMT6plex [N-Term]; 1xDBIA [C8]	6.24911e-05	0.000155524	Q68CP9 [1312-1338]	ARID2_C1319	87.3	83.1	85.8	107.9	107.6	99.1	100.6	116.9	107.1	104.6
[R].STNGTAECK.[T]	1xTMT6plex [K9]; 1xTMT6plex [N-Term]; 1xDBIA [C8]	0.00324152	0.000155524	Q68CP9 [1505-1513]	ARID2_C1512	120.9	103.1	93.7	81.6	91	99.2	98.6	88.5	121.4	102.1
[R].GMEILGNLCK.[A]	1xTMT6plex [K10]; 1xTMT6plex [N-Term]; 1xDBIA [C9]	0.016394	0.000785053	Q68CP9 [374-383]	ARID2_C382	98.6	113.2	92.4	88.5	85.1	102.9	107.5	102	88	121.9
[K].APIPCEVVK.[A]	1xTMT6plex [K9]; 1xTMT6plex [N-Term]; 1xDBIA [C5]	0.0113415	0.000560081	Q68CP9 [707-715]	ARID2_C711	106	95.3	88.5	104.3	100.8	96	98.9	103.3	105.4	101.7
[R].SCSNAAFALK.[Q]	1xTMT6plex [K10]; 1xTMT6plex [N-Term]; 1xDBIA [C2]	0.00346303	0.000155524	Q68CP9 [81-90]	ARID2_C82	97.8	100.6	136	108.8	113.1	92.6	113.4	93.5	69.1	75.1
[K].VVCVDYISLDK.[K]	1xTMT6plex [K11]; 1xTMT6plex [N-Term]; 1xDBIA [C3]	0.00123164	0.000155524	Q4LE39 [176-186]	ARID4B_C178	111.5	132.5	107	64.9	101.7	117.7	120.2	87.8	53.5	103.2
[K].VVCVDYISLDKK.[K]	2xTMT6plex [K11; K12]; 1xTMT6plex [N-Term]; 1xDBIA [C3]	0.00192545	0.000155524	Q4LE39 [176-187]	ARID4B_C178	94.1	88.9	105.9	105.8	112.6	108.1	99.3	79.7	113.5	92.1
[K].ALWFPALVVCPDCSDEIAVKK.[D]	1xCarbamidomethyl [C13]; 2xTMT6plex [K20; K21]; 1xTMT6plex [N-Term]; 1xDBIA [C10]	0.00010443	0.000155524	Q4LE39 [189-209]	ARID4B_C198	78.7	113.5	94.4	95.9	118.9	110.7	100.5	102.6	97.6	87.3
[K].ECENVK.[E]	1xTMT6plex [K6]; 1xTMT6plex [N-Term]; 1xDBIA [C2]	0.0291968	0.00143408	Q4LE39 [419-424]	ARID4B_C420	107.5	94.2	108.1	111.6	71.1	117.2	114.5	77.2	80.7	117.9
[K].LFAECHVINPSK.[K]	1xTMT6plex [K12]; 1xTMT6plex [N-Term]; 1xDBIA [C5]	0.000147874	0.000155524	Q9Y4X5 [157-168]	ARIH1_C161	126.9	75.2	95.9	79.8	95.7	98.8	93.6	106.1	112.8	115.2
[K].CNICIEK.[N]	1xCarbamidomethyl [C1]; 1xTMT6plex [K7]; 1xTMT6plex [N-Term]; 1xDBIA [C4]	0.0238452	0.00124881	O95376 [300-306]	ARIH2_C303	97.5	80.9	85.4	97.4	92.2	105.8	110.3	126.9	115.3	88.3
[R].GLDLSSGLVVTSLCK.[S]	1xTMT6plex [K15]; 1xTMT6plex [N-Term]; 1xDBIA [C14]	1.50363e-05	0.000155524	Q9Y2Y0 [136-150]	ARL2BP_C149	93.6	96.1	103.5	103.8	102.1	102.1	97.6	108.5	101.1	91.6
[K].LSCVPVLIFANK.[Q]	1xTMT6plex [K12]; 1xTMT6plex [N-Term]; 1xDBIA [C3]	0.000204252	0.000155524	P36405 [116-127]	ARL3_C118	144.4	93.4	124.1	89.7	92.1	72.9	125.1	95.1	86.8	76.3
[K].GISCHFWDVGGQEK.[L]	1xTMT6plex [K14]; 1xTMT6plex [N-Term]; 1xDBIA [C4]	0.00232887	0.000155524	P56559 [61-74]	ARL4C_C64	105.6	125.1	85.2	114.9	102.4	106.4	124.7	132.3	103.4	10
[R].FHEICSNLVK.[T]	1xTMT6plex [K10]; 1xTMT6plex [N-Term]; 1xDBIA [C5]	0.00803147	0.000560081	Q15041 [105-114]	ARL6IP1_C109	197.5	239	55.5	36.5	55.7	54.5	62.5	10	134.1	164.7
[R].GDCLAFQMR.[A]	1xTMT6plex [N-Term]; 1xDBIA [C3]	0.00709856	0.000451537	Q66PJ3 [224-232]	ARL6IP4_C226	94.5	118.9	115.3	111.1	114.2	92.1	78.7	82.5	86.8	106.1
[K].QATRGDCLAFQMR.[A]	1xTMT6plex [N-Term]; 1xDBIA [C7]	0.00648363	0.000451537	Q66PJ3 [220-232]	ARL6IP4_C226	79.7	100.7	82.1	89	109.5	96.6	110.2	127.4	86.6	118.1
[R].GDCLAFQMR.[A]	1xOxidation [M8]; 1xTMT6plex [N-Term]; 1xDBIA [C3]	0.00447341	0.000155524	Q66PJ3 [224-232]	ARL6IP4_C226	91.5	89.9	100.2	93.9	125.5	108.1	98.6	106.5	77	108.8
[K].ASTAPGAEASPSPCITER.[S]	1xTMT6plex [N-Term]; 1xDBIA [C14]	5.20817e-05	0.000155524	Q66PJ3 [46-63]	ARL6IP4_C59	106.9	84.9	89.3	98.2	99.3	98.3	104.2	115.8	114.3	88.8
[R].AIVQDQGCLPGLILFMDHPNPPVVHSALLALR.[Y]	1xOxidation [M16]; 1xTMT6plex [N-Term]; 1xDBIA [C8]	0.00124187	0.000155524	Q9NVT9 [33-64]	ARMC1_C40	98.1	74.6	94.8	110.3	102.6	125	94.7	130.6	68.6	100.8
[R].AVCLLCR.[E]	1xCarbamidomethyl [C6]; 1xTMT6plex [N-Term]; 1xDBIA [C3]	0.00879205	0.000560081	Q96C12 [351-357]	ARMC5_C353	125.3	67.3	115.2	114.9	124.6	106.6	96.2	64.3	94.6	90.9
[R].LAAHCAR.[W]	1xTMT6plex [N-Term]; 1xDBIA [C5]	0.0515644	0.00201629	Q96C12 [880-886]	ARMC5_C884	98.6	113.4	89.6	88.5	93.7	92.9	108.3	100.6	100.1	114.2
[R].DLGCHVELR.[E]	1xTMT6plex [N-Term]; 1xDBIA [C4]	0.000319436	0.000155524	Q6NXE6 [481-489]	ARMC6_C484	82.9	130	115.9	83.9	115.5	104	83.2	91.3	94.9	98.4
[K].TLPCLVR.[M]	1xTMT6plex [N-Term]; 1xDBIA [C4]	0.0386984	0.0017233	Q8IUR7 [280-286]	ARMC8_C283	111.5	119	114.4	111.9	110.5	111	57.5	78.2	65.1	120.8
[K].ESGVCVK.[K]	1xTMT6plex [K7]; 1xTMT6plex [N-Term]; 1xDBIA [C5]	0.644319	0.0957803	Q9P291 [423-429]	ARMCX1_C427	80.3	122.2	79	90.1	110.8	98	76.2	107.3	112.7	123.5
[K].CNFTGDGK.[T]	1xTMT6plex [K8]; 1xTMT6plex [N-Term]; 1xDBIA [C1]	0.145961	0.00890272	Q7Z6K5 [183-190]	ARPIN_C183	157.7	69.9	83.4	88.5	104.6	85.5	141.6	97	100.6	71.2
[K].GMKDDDYDDQLC.[-]	1xTMT6plex [K3]; 1xTMT6plex [N-Term]; 1xDBIA [C12]	0.436724	0.0420931	P32121 [398-409]	ARRB2_C409	84.4	103.7	81.5	88.4	98.6	108.2	106.3	98.9	98.5	131.6
[R].GGCSGLLR.[C]	1xTMT6plex [N-Term]; 1xDBIA [C3]	0.00366919	0.000155524	P15289 [292-299]	ARSA_C294	119.7	96.3	68.2	112.6	102.9	73.1	113.5	54.5	133.9	125.2
[K].AAIRDCGGVPALVR.[L]	1xTMT6plex [N-Term]; 1xDBIA [C6]	0.178401	0.0118589	O00192 [437-450]	ARVCF_C442	83.4	123	102.2	91.6	89.1	72.6	101.3	103.6	107.5	125.8
[K].RSADLQTNGCVTTARPVPK.[H]	1xTMT6plex [K19]; 1xTMT6plex [N-Term]; 1xDBIA [C10]	0.00170075	0.000155524	Q9HBK9 [23-41]	AS3MT_C32	59.7	55.7	105.7	65.5	106.2	138.8	162.3	115.4	105	85.7
[K].CLPIESNPHSFDSPHTK.[A]	1xTMT6plex [K17]; 1xTMT6plex [N-Term]; 1xDBIA [C1]	1.01895e-07	0.000155524	Q8N3C0 [1874-1890]	ASCC3_C1874	87.2	96.2	91.7	89.9	89.6	105.7	106.4	109.8	119.5	104.1
[K].FLNEHLQEACTPELKPVEK.[T]	2xTMT6plex [K15; K19]; 1xTMT6plex [N-Term]; 1xDBIA [C10]	0.00443663	0.000155524	Q8N3C0 [199-217]	ASCC3_C208	94.2	88	86.9	96.9	102.3	95.5	106.5	108.3	105.3	116
[K].GKPESCAVTPR.[F]	1xTMT6plex [K2]; 1xTMT6plex [N-Term]; 1xDBIA [C6]	0.000749521	0.000155524	Q8N3C0 [2096-2106]	ASCC3_C2101	114.2	102.7	117.3	80.3	107.5	99.8	101.5	99.6	91.3	85.8
[K].ILGENAKPNYGCQVTIQSEQEK.[Q]	2xTMT6plex [K7; K22]; 1xTMT6plex [N-Term]; 1xDBIA [C12]	1.78943e-06	0.000155524	Q8N3C0 [313-334]	ASCC3_C324	114.7	80.4	102.9	99.3	85.4	98.5	117.9	98.9	101.9	100.1
[K].KILGENAKPNYGCQVTIQSEQEK.[Q]	3xTMT6plex [K1; K8; K23]; 1xTMT6plex [N-Term]; 1xDBIA [C13]	2.941e-05	0.000155524	Q8N3C0 [312-334]	ASCC3_C324	100.4	96.1	93.5	114.2	84.6	101.9	109.1	93.3	104.3	102.6
[K].AGEDLEVSEGLMCFDPK.[E]	1xTMT6plex [K17]; 1xTMT6plex [N-Term]; 1xDBIA [C13]	0.000609384	0.000155524	Q8N3C0 [354-370]	ASCC3_C366	97	94.4	103.8	107.8	100.8	126.8	87.6	105.8	80.8	95.1
[K].AGEDLEVSEGLMCFDPKELR.[I]	1xTMT6plex [K17]; 1xTMT6plex [N-Term]; 1xDBIA [C13]	6.4596e-05	0.000155524	Q8N3C0 [354-373]	ASCC3_C366	81.9	56.5	42.3	69.9	84.4	102.3	123.2	152.1	150.1	137.2
[R].SVGHSISIECK.[G]	1xTMT6plex [K11]; 1xTMT6plex [N-Term]; 1xDBIA [C10]	0.11184	0.00560003	Q9NR48 [617-627]	ASH1L_C626	100.2	95.3	99.3	104.7	107	90.3	101.2	96.3	105	100.7
[K].AEAGEAGQATAEAECHRTR.[E]	1xTMT6plex [N-Term]; 1xDBIA [C15]	0.000253326	0.000155524	O95671 [260-278]	ASMTL_C274	92.1	47.4	38.5	77.1	88.7	70.3	115.5	157.3	195.5	117.4
[K].AMTEDGFLAVCSEAK.[G]	1xOxidation [M2]; 1xTMT6plex [K15]; 1xTMT6plex [N-Term]; 1xDBIA [C11]	0.00783562	0.000560081	P08243 [148-162]	ASNS_C158	108.1	90.3	102.3	94.6	105.5	99.9	106.2	92.2	91.1	109.8
[K].AMTEDGFLAVCSEAK.[G]	1xTMT6plex [K15]; 1xTMT6plex [N-Term]; 1xDBIA [C11]	0.00252963	0.000155524	P08243 [148-162]	ASNS_C158	69.7	126.3	92.4	106.6	98.9	114.2	98.7	99.5	98.3	95.5
[R].GPDAFRFENVNGYTNCCFGFHR.[L]	1xCarbamidomethyl [C17]; 1xTMT6plex [N-Term]; 1xDBIA [C16]	0.00210886	0.000155524	P08243 [28-49]	ASNS_C43	83.9	123.2	116.6	107	103.7	86.1	94.9	103.1	95.4	86
[K].CEIPSEEFSK.[D]	1xTMT6plex [K10]; 1xTMT6plex [N-Term]; 1xDBIA [C1]	0.0234612	0.00124881	Q9NWL6 [378-387]	ASNSD1_C378	90.2	87.4	114.6	113.2	109.1	103.7	98.5	102.1	87.9	93.3
[K].AQCEDDLAEK.[R]	1xTMT6plex [K10]; 1xTMT6plex [N-Term]; 1xDBIA [C3]	0.000173074	0.000155524	Q12797 [382-391]	ASPH_C384	109.2	97.7	109.2	82.2	107.7	98.3	88.8	86.2	104.4	116.3
[K].AFSNCSLPQGWK.[M]	1xTMT6plex [K12]; 1xTMT6plex [N-Term]; 1xDBIA [C5]	0.0228964	0.00124881	Q6ICH7 [208-219]	ASPHD2_C212	100.4	100.5	104.8	118.1	101.4	112.5	116.9	71.3	110	64.2
[R].GCWEVSPTER.[R]	1xTMT6plex [N-Term]; 1xDBIA [C2]	0.000538209	0.000155524	Q8IZT6 [9-18]	ASPM_C10	98.7	85.5	91.2	96.4	87.1	92.4	117.5	119.9	97.6	113.5
[K].IEHEGQECLSQR.[N]	1xTMT6plex [N-Term]; 1xDBIA [C8]	0.000120219	0.000155524	Q8IZT6 [3170-3181]	ASPM_C3177	101.2	119	102.5	73.3	76.2	98.3	94.7	92.9	104.5	137.3
[R].GPAAEEEASSPPVLSLSHFCR.[S]	1xTMT6plex [N-Term]; 1xDBIA [C20]	2.941e-05	0.000155524	Q8IZT6 [26-46]	ASPM_C45	77.9	111.9	88.1	99.8	98.6	102.1	86.5	113.3	103.4	118.4
[R].SPFLCFGDVLLGASR.[T]	1xTMT6plex [N-Term]; 1xDBIA [C5]	2.86883e-05	0.000155524	Q8IZT6 [47-61]	ASPM_C51	91.5	52.7	84.6	110.6	97.5	89.6	124.7	133.1	116.4	99.3
[R].ECLQHPGGATPVCVYTR.[D]	1xCarbamidomethyl [C2]; 1xTMT6plex [N-Term]; 1xDBIA [C13]	0.000207664	0.000155524	Q9BZE9 [126-142]	ASPSCR1_C138	105	86.4	42	151.6	158.6	100.6	82.6	70.9	76.5	125.7
[R].GDLSRPEDADTSGPCCEHTQEK.[Q]	1xCarbamidomethyl [C15]; 1xTMT6plex [K22]; 1xTMT6plex [N-Term]; 1xDBIA [C16]	0.00240719	0.000155524	Q9BZE9 [210-231]	ASPSCR1_C225	100.5	91.6	99	97.5	108.7	106.8	103.6	118.4	102.1	71.8
[K].KQNTSCSK.[N]	2xTMT6plex [K1; K8]; 1xTMT6plex [N-Term]; 1xDBIA [C6]	0.000827807	0.000155524	Q2TB18 [635-642]	ASTE1_C640	122.6	102.8	121.9	93.2	96.1	93	108.6	95.7	92.4	73.7
[R].ALKEPLLPDSCETGTGLAR.[I]	1xTMT6plex [K3]; 1xTMT6plex [N-Term]; 1xDBIA [C11]	0.278247	0.0207434	Q8IXJ9 [1172-1190]	ASXL1_C1182	120.1	37.9	109	131	96.6	89.3	87	95.7	82.4	151
[R].GSSSGDGGEACGHPEPR.[G]	1xTMT6plex [N-Term]; 1xDBIA [C11]	0.000237087	0.000155524	Q8IXJ9 [662-678]	ASXL1_C672	112	113.3	127.8	84.3	127.3	114.7	10	118.7	100.3	101.7
[R].ELLPCGPETQPQSETK.[T]	1xTMT6plex [K16]; 1xTMT6plex [N-Term]; 1xDBIA [C5]	0.0843956	0.00379772	Q76L83 [742-757]	ASXL2_C746	79.4	92	98.1	97.7	99	93.6	100.1	96.9	119.5	123.6
[K].GVLLYGPPGCGK.[T]	1xTMT6plex [K12]; 1xTMT6plex [N-Term]; 1xDBIA [C10]	8.4199e-05	0.000155524	Q8NBU5 [128-139]	ATAD1_C137	94.9	102.2	107.2	103.8	107.7	107.4	97.1	99.7	86.8	93.2
[R].DAALLCVR.[E]	1xTMT6plex [N-Term]; 1xDBIA [C6]	0.00836873	0.000560081	Q8NBU5 [305-312]	ATAD1_C310	105.2	103.7	134	115.8	107.6	91.9	91.1	93.3	73.1	84.3
[K].DAAFQNVLTHVCLD.[-]	1xTMT6plex [N-Term]; 1xDBIA [C12]	1.26358e-05	0.000155524	Q8NBU5 [348-361]	ATAD1_C359	90.7	89.9	89.8	100	103.7	109.1	108.3	107.1	93.6	107.8
[K].LKTPSTPVACSTPAQLK.[R]	2xTMT6plex [K2; K17]; 1xTMT6plex [N-Term]; 1xDBIA [C10]	0.57872	0.0734874	Q6PL18 [1147-1163]	ATAD2_C1156	112.7	84.9	94.7	109.1	87.4	103.1	100.7	99.7	110.3	97.4
[R].ALANECSQGDKR.[V]	1xTMT6plex [K11]; 1xTMT6plex [N-Term]; 1xDBIA [C6]	0.0301555	0.00143408	Q6PL18 [479-490]	ATAD2_C484	116.4	74.9	86.4	91.6	139.2	63	103.5	119.7	82	123.2
[R].AASCPAAK.[A]	1xTMT6plex [K8]; 1xTMT6plex [N-Term]; 1xDBIA [C4]	0.00197383	0.000155524	Q9ULI0 [50-57]	ATAD2B_C53	124.6	120.3	97.3	78.4	102.1	88.5	99.7	89.7	93.9	105.5
[K].SIPCPPK.[T]	1xTMT6plex [K7]; 1xTMT6plex [N-Term]; 1xDBIA [C4]	0.425258	0.0408987	Q96QE3 [1625-1631]	ATAD5_C1628	97.4	93.2	95.2	105.1	105.2	91.1	94.7	104.6	105.1	108.5
[K].ALETLNSCK.[K]	1xTMT6plex [K9]; 1xTMT6plex [N-Term]; 1xDBIA [C8]	0.00234821	0.000155524	Q96QE3 [1727-1735]	ATAD5_C1734	109.8	96.1	112.6	97.8	97.8	89.8	99.1	101.6	97.1	98.2
[K].LQCLNDVLGK.[K]	1xTMT6plex [K10]; 1xTMT6plex [N-Term]; 1xDBIA [C3]	0.00432811	0.000155524	Q96QE3 [770-779]	ATAD5_C772	109.9	79	81	87.2	119.1	121.6	134	97.2	55.4	115.7
[K].KQIEHQVLSSECHSK.[Q]	2xTMT6plex [K1; K15]; 1xTMT6plex [N-Term]; 1xDBIA [C12]	0.00545302	0.000315212	Q96QE3 [970-984]	ATAD5_C981	100.6	100.1	93.4	96.7	100.7	98.3	99.3	104.1	108.9	98.1
[K].LAPSEDELTCFSK.[T]	1xTMT6plex [K13]; 1xTMT6plex [N-Term]; 1xDBIA [C10]	0.000261859	0.000155524	Q6VMQ6 [442-454]	ATF7IP_C451	91.7	82.2	91.4	103.4	104.1	102.2	103.4	115.2	108.3	98.1
[K].ETPCILSVNVK.[N]	1xTMT6plex [K11]; 1xTMT6plex [N-Term]; 1xDBIA [C4]	0.00436399	0.000155524	Q6VMQ6 [90-100]	ATF7IP_C93	96.1	91.3	125.6	95	122.2	88.8	102.1	106.2	78.2	94.5
[K].AEWKETPCILSVNVK.[N]	2xTMT6plex [K4; K15]; 1xTMT6plex [N-Term]; 1xDBIA [C8]	4.91481e-05	0.000155524	Q6VMQ6 [86-100]	ATF7IP_C93	96.5	68.6	72.3	99.8	95.1	105.2	109.4	129.6	121.5	102
[K].AADSTSQCGK.[A]	1xTMT6plex [K10]; 1xTMT6plex [N-Term]; 1xDBIA [C8]	0.019458	0.000899141	Q6VMQ6 [948-957]	ATF7IP_C955	123.1	87.6	70.6	72.7	107.4	102.7	85.2	119.9	144.5	86.3
[R].LATCTPSDR.[T]	1xTMT6plex [N-Term]; 1xDBIA [C4]	0.0204324	0.00100914	O75143 [328-336]	ATG13_C331	130.1	161.7	154.4	120.3	75.7	101	88.7	56.5	111.6	10
[K].GEELELSVESPCELREPEPSPFSSK.[R]	1xTMT6plex [K25]; 1xTMT6plex [N-Term]; 1xDBIA [C12]	0.583622	0.0756435	Q2TAZ0 [756-780]	ATG2A_C767	89.9	109.2	89	90.6	99.6	98.8	84.9	105.2	130.4	102.3
[K].ALHVCPESGR.[S]	1xTMT6plex [N-Term]; 1xDBIA [C5]	0.00207426	0.000155524	Q96BY7 [1684-1693]	ATG2B_C1688	95.4	138	127.7	76.9	71.4	110.9	67	66.2	122.9	123.6
[K].KSPGADVTCSLPR.[H]	1xTMT6plex [K1]; 1xTMT6plex [N-Term]; 1xDBIA [C9]	0.00558961	0.000315212	Q96BY7 [1742-1754]	ATG2B_C1750	70.8	85.9	90.9	98.6	104.4	81.2	120.4	124.9	117.3	105.5
[K].IVEACK.[A]	1xTMT6plex [K6]; 1xTMT6plex [N-Term]; 1xDBIA [C5]	0.0175007	0.000785053	Q9NT62 [178-183]	ATG3_C182	101.8	94.1	103	103.4	85	95.3	108.3	117.5	103.5	88
[R].KIVEACK.[A]	2xTMT6plex [K1; K7]; 1xTMT6plex [N-Term]; 1xDBIA [C6]	0.00210886	0.000155524	Q9NT62 [177-183]	ATG3_C182	92.6	80.1	102.7	111.9	96.7	104.7	108.7	105.5	105.1	92.2
[R].SASYPCAAPRPGAPETTALHGGFQR.[R]	1xTMT6plex [N-Term]; 1xDBIA [C6]	6.51332e-05	0.000155524	Q7Z3C6 [759-783]	ATG9A_C764	120.2	98.4	99.7	88.5	100	98.1	110.1	103.6	93.3	88.2
[R].VVACNLYPFVK.[T]	1xTMT6plex [K11]; 1xTMT6plex [N-Term]; 1xDBIA [C4]	0.000389671	0.000155524	P31939 [98-108]	ATIC_C101	95.8	114.6	108	98.4	118.6	104.2	90.1	91.5	80.8	98
[K].VCMVYDLYK.[T]	1xTMT6plex [K9]; 1xTMT6plex [N-Term]; 1xDBIA [C2]	0.000303952	0.000155524	P31939 [286-294]	ATIC_C287	97.3	122.2	114	93.5	102.1	110.1	101.4	78.6	79.6	101.2
[R].SIGEPDSLYGCGGGK.[M]	1xTMT6plex [K15]; 1xTMT6plex [N-Term]; 1xDBIA [C11]	0.02163	0.00100914	Q13315 [2011-2025]	ATM_C2021	78.4	65.1	116.8	111.1	116.6	114.5	85.4	108.7	103.3	100
[K].ALYLQQRPEDETELHPTLNADDQECKR.[N]	1xTMT6plex [K26]; 1xTMT6plex [N-Term]; 1xDBIA [C25]	0.0012522	0.000155524	Q13315 [2967-2993]	ATM_C2991	112.8	97	95	99.1	94.8	110	94.2	108.4	93.2	95.4
[K].VCIESEHSMDTLLATLKK.[T]	1xOxidation [M9]; 2xTMT6plex [K17; K18]; 1xTMT6plex [N-Term]; 1xDBIA [C2]	0.016394	0.000785053	O00244 [40-57]	ATOX1_C41	109.3	77.4	88.3	97.8	77.5	112.4	107.4	111.2	122.8	95.7
[K].VCIESEHSMDTLLATLKK.[T]	2xTMT6plex [K17; K18]; 1xTMT6plex [N-Term]; 1xDBIA [C2]	2.33228e-05	0.000155524	O00244 [40-57]	ATOX1_C41	92.5	84.3	89.3	111.6	85.6	103.5	112.5	130.3	104.8	85.8
[K].KVCIESEHSMDTLLATLK.[K]	2xTMT6plex [K1; K18]; 1xTMT6plex [N-Term]; 1xDBIA [C3]	0.00144136	0.000155524	O00244 [39-56]	ATOX1_C41	91	87.6	96.4	119.6	82.9	114.1	113.9	99.2	91.2	104.1
[R].IISANGCK.[V]	1xTMT6plex [K8]; 1xTMT6plex [N-Term]; 1xDBIA [C7]	0.0101103	0.000560081	P05023 [205-212]	ATP1A1_C211	99	107.3	123.1	117.5	105.7	100.3	94.7	75.3	89.2	87.9
[K].ACVVHGSDLKDMTSEQLDDILK.[Y]	2xTMT6plex [K10; K22]; 1xTMT6plex [N-Term]; 1xDBIA [C2]	7.94774e-08	0.000155524	P05023 [662-683]	ATP1A1_C663	83.4	109.2	140.7	111.9	116.4	109.7	90	75.4	66.4	97.1
[R].KYNTDCVQGLTHSK.[A]	2xTMT6plex [K1; K14]; 1xTMT6plex [N-Term]; 1xDBIA [C6]	0.317226	0.0248405	P13637 [44-57]	ATP1A3_C49	111.1	96.6	90.1	110.4	82.2	110.3	111.7	85.1	103	99.6
[K].KSCGQVVEEWK.[E]	2xTMT6plex [K1; K11]; 1xTMT6plex [N-Term]; 1xDBIA [C3]	0.483759	0.0501057	P14415 [8-18]	ATP1B2_C10	73.9	192.6	77.5	119.4	147.9	123.8	59.8	77.2	54.1	73.8
[R].GPAAGEQLQQQHVSCQVFPER.[L]	1xTMT6plex [N-Term]; 1xDBIA [C15]	3.83418e-07	0.000155524	Q9Y6H3 [11-31]	ATP23_C25	84.8	103.3	126.7	106.4	114.3	83.1	98.9	91.3	89.6	101.6
[K].VGEATETALTCLVEK.[M]	1xTMT6plex [K15]; 1xTMT6plex [N-Term]; 1xDBIA [C11]	0.000787692	0.000155524	P16615 [437-451]	ATP2A2_C447	97.6	107.1	98	101.7	131.1	114	84.8	95.3	79.8	90.5
[K].SMSVYCTPNKPSR.[T]	1xTMT6plex [K10]; 1xTMT6plex [N-Term]; 1xDBIA [C6]	0.00018493	0.000155524	P16615 [493-505]	ATP2A2_C498	105	99.9	100.6	101.7	109.9	106.9	94.2	106.2	89.1	86.3
[K].GAPEGVIDRCTHIR.[V]	1xTMT6plex [N-Term]; 1xDBIA [C10]	0.00498002	0.000155524	P16615 [515-528]	ATP2A2_C524	75.2	75.6	53.1	78.3	92.8	84.3	118.5	136.4	138.8	147
[R].NYLEPGKECVQPATK.[S]	2xTMT6plex [K7; K15]; 1xTMT6plex [N-Term]; 1xDBIA [C9]	0.000503712	0.000155524	P16615 [989-1003]	ATP2A2_C997	115.7	92	109.3	94.2	107.4	89.5	110.7	96	104.8	80.4
[K].YTIVVSATASDAAPLQYLAPYSGCSMGEYFRDNGK.[H]	1xTMT6plex [K35]; 1xTMT6plex [N-Term]; 1xDBIA [C24]	0.0571461	0.00222318	P25705 [271-305]	ATP5F1A_C294	102.6	96.9	79.8	97.8	107.7	107.1	105.3	117.8	100.3	84.7
[R].GLCGAIHSSIAK.[Q]	1xTMT6plex [K12]; 1xTMT6plex [N-Term]; 1xDBIA [C3]	0.00332288	0.000155524	P36542 [101-112]	ATP5F1C_C103	102.9	110.6	114.8	105.6	108.8	100	94.3	89.9	80.9	92.2
[R].YSQICAK.[VA]	1xTMT6plex [K7]; 1xTMT6plex [N-Term]; 1xDBIA [C5]	0.00675629	0.000451537	P56381 [15-21]	ATP5F1E_C19	110.7	112.2	120.6	90.3	121.4	102.9	94.8	74.1	86.6	86.3
[R].GEVPCTVTSASPLEEATLSELK.[T]	1xTMT6plex [K22]; 1xTMT6plex [N-Term]; 1xDBIA [C5]	0.0236524	0.00124881	P48047 [137-158]	ATP5PO_C141	113.8	132.6	152.6	109.8	116.2	95.4	69.9	76.9	68.5	64.3
[R].ASLYPCPETPQERK.[E]	1xTMT6plex [K14]; 1xTMT6plex [N-Term]; 1xDBIA [C6]	0.404964	0.0370362	Q93050 [242-255]	ATP6V0A1_C247	142.9	65.4	92.6	80.9	88.4	84	119.1	101.7	122.2	102.7
[R].ASLYPCPETPQER.[K]	1xTMT6plex [N-Term]; 1xDBIA [C6]	0.000437569	0.000155524	Q93050 [242-254]	ATP6V0A1_C247	90.7	103.5	117.6	110.3	118.3	96.3	92	83.9	91.9	95.5
[K].LFPHCGR.[L]	1xTMT6plex [N-Term]; 1xDBIA [C5]	0.0126173	0.000785053	P61421 [240-246]	ATP6V0D1_C244	99.7	108.9	108.7	105.1	106.5	92.3	87.2	104.7	86.9	100
[R].VLDALFPCVQGGTTAIPGAFGCGK.[T]	1xCarbamidomethyl [C8]; 1xTMT6plex [K24]; 1xTMT6plex [N-Term]; 1xDBIA [C22]	4.48684e-05	0.000155524	P38606 [233-256]	ATP6V1A_C254	91.5	115.1	109.8	94.6	98.7	91.9	94.8	110.8	94.9	97.8
[K].YSNSDVIIYVGCGER.[G]	1xTMT6plex [N-Term]; 1xDBIA [C12]	0.0201024	0.00100914	P38606 [266-280]	ATP6V1A_C277	111.4	127.8	132.2	98.5	105.9	97.4	88.7	65.2	79.2	93.7
[K].TSCEFTGDILR.[T]	1xTMT6plex [N-Term]; 1xDBIA [C3]	0.00210886	0.000155524	P21281 [110-120]	ATP6V1B2_C112	130.5	118.4	75.6	80.4	86.9	97	103.7	71	110	126.4
[R].GQKIPIFSAAGLPHNEIAAQICR.[Q]	1xTMT6plex [K3]; 1xTMT6plex [N-Term]; 1xDBIA [C22]	1.2639e-08	0.000155524	P21281 [186-208]	ATP6V1B2_C207	102.3	91	89.1	93.8	97.5	92.2	104	107.2	114.3	108.5
[K].IPIFSAAGLPHNEIAAQICR.[Q]	1xTMT6plex [N-Term]; 1xDBIA [C19]	1.14423e-07	0.000155524	P21281 [189-208]	ATP6V1B2_C207	100.3	101.3	123.3	117	106.9	109.2	87.5	80.9	80.7	93
[K].TCQQTWEK.[L]	1xTMT6plex [K8]; 1xTMT6plex [N-Term]; 1xDBIA [C2]	0.00627341	0.000451537	P21283 [14-21]	ATP6V1C1_C15	99.5	108	99.1	103.2	93.6	101.9	120.5	99.9	86.9	87.3
[R].AQSCPTFLCALPR.[R]	1xCarbamidomethyl [C9]; 1xTMT6plex [N-Term]; 1xDBIA [C4]	0.000126344	0.000155524	Q5TC12 [191-203]	ATPAF1_C194	114.3	130.6	108.8	90.8	83	93.7	91.8	91.5	85.5	110.1
[K].CAQNQNKT.[-]	1xTMT6plex [K7]; 1xTMT6plex [N-Term]; 1xDBIA [C1]	0.00305933	0.000155524	Q5TC12 [321-328]	ATPAF1_C321	121.3	89.1	99.7	98	93.2	85.5	119.1	102.4	101.3	90.5
[K].ATSQHECSSSQLK.[A]	1xTMT6plex [K13]; 1xTMT6plex [N-Term]; 1xDBIA [C7]	4.30483e-05	0.000155524	Q13535 [747-759]	ATR_C753	48.8	116.7	92.1	126.3	105.7	93.7	98.8	113.5	99.4	105
[K].LAFIDNLHHLCK.[H]	1xTMT6plex [K12]; 1xTMT6plex [N-Term]; 1xDBIA [C11]	0.000164684	0.000155524	Q13535 [780-791]	ATR_C790	105.9	82.2	92.9	96.4	96.8	113.8	105.5	89.9	113.1	103.5
[K].GDSCDSSEDK.[K]	1xTMT6plex [K10]; 1xTMT6plex [N-Term]; 1xDBIA [C4]	0.00142948	0.000155524	P46100 [1071-1080]	ATRX_C1074	56.4	48	56.9	85.7	88.3	91.3	151.9	148.9	144.3	128.3
[K].ALVDPGPDFVVCDEGHILK.[N]	1xTMT6plex [K19]; 1xTMT6plex [N-Term]; 1xDBIA [C12]	0.00470051	0.000155524	P46100 [1707-1725]	ATRX_C1718	93.8	101.9	97	93.9	107.5	98	107.8	103	106.2	91.1
[K].DSIYRHPSLQVLICK.[N]	1xTMT6plex [K15]; 1xTMT6plex [N-Term]; 1xDBIA [C14]	0.0695273	0.00292459	P46100 [184-198]	ATRX_C197	91.4	90.9	98.2	106.7	97.1	90.7	103.2	119	97.2	105.7
[R].KGEKPCALEK.[K]	3xTMT6plex [K1; K4; K10]; 1xTMT6plex [N-Term]; 1xDBIA [C6]	0.262606	0.0190529	P46100 [445-454]	ATRX_C450	95.9	82.4	108.4	100.7	101.3	87.7	116.1	93.8	110.7	103
[K].GADCQEVPQDKDGYK.[S]	2xTMT6plex [K11; K15]; 1xTMT6plex [N-Term]; 1xDBIA [C4]	1.35014e-05	0.000155524	P46100 [602-616]	ATRX_C605	117	87.8	94.2	76.5	78.9	93.8	106.3	107.7	129.8	107.9
[R].LIGNLCYK.[N]	1xTMT6plex [K8]; 1xTMT6plex [N-Term]; 1xDBIA [C6]	0.0316512	0.00143408	Q9UBB4 [377-384]	ATXN10_C382	103.7	81.9	107.2	90	119.5	112.5	111	87.7	85.2	101.2
[K].RGPEVTSQGVQTSSPACK.[Q]	1xTMT6plex [K18]; 1xTMT6plex [N-Term]; 1xDBIA [C17]	5.99766e-09	0.000155524	Q99700 [876-893]	ATXN2_C892	99.9	83.1	103.6	96.2	102.6	103.3	97.8	116	94.4	103.1
[K].ALPTNCLSEEEVAK.[K]	1xTMT6plex [K14]; 1xTMT6plex [N-Term]; 1xDBIA [C6]	0.0151072	0.000785053	Q5T6C5 [657-670]	ATXN7L2_C662	95.2	90.7	96.4	95.1	111.3	101.1	93.2	111.6	99.4	106
[R].LPLCSLPGEPGNGPDQQLQR.[S]	1xTMT6plex [N-Term]; 1xDBIA [C4]	0.00429252	0.000155524	Q96GX2 [72-91]	ATXN7L3B_C75	100	76	102.1	108.3	77.5	100.3	99	133.1	92.9	110.9
[K].GACRLPLCSLPGEPGNGPDQQLQR.[S]	1xCarbamidomethyl [C3]; 1xTMT6plex [N-Term]; 1xDBIA [C8]	0.00721643	0.000451537	Q96GX2 [68-91]	ATXN7L3B_C75	67.2	56.2	69.6	90.8	109.3	102	144.2	135.8	137	87.9
[R].TTLCGTLDYLPPEMIEGR.[M]	1xTMT6plex [N-Term]; 1xDBIA [C4]	0.00473946	0.000155524	O14965 [287-304]	AURKA_C290	96.7	98.7	136.9	143.5	108.2	130	161.1	10	124.9	10
[K].RVLVTQQFPCQNPLPVNSGQAQR.[V]	1xTMT6plex [N-Term]; 1xDBIA [C10]	0.0425991	0.0017233	O14965 [24-46]	AURKA_C33	78.7	79.2	75.8	112.4	105	107.6	111.6	135.4	97	97.3
[R].VLCPSNSSQR.[I]	1xTMT6plex [N-Term]; 1xDBIA [C3]	0.0205994	0.00100914	O14965 [47-56]	AURKA_C49	100.3	82.2	89	106.8	112.7	105.1	106.4	112.1	92.6	92.8
[K].ENCISGPVK.[A]	1xTMT6plex [K9]; 1xTMT6plex [N-Term]; 1xDBIA [C3]	0.00563589	0.000315212	O14965 [6-14]	AURKA_C8	86.5	73.1	90.5	103.1	126	112.6	102.2	102	92.3	111.7
[R].FAEEKEWDSEASCPK.[Q]	2xTMT6plex [K5; K15]; 1xTMT6plex [N-Term]; 1xDBIA [C13]	0.00606996	0.000451537	Q9NQS1 [157-171]	AVEN_C169	101.5	79.5	97.1	100	103	97.6	119.3	107.8	106.3	87.9
[R].ALQELPLCLR.[L]	1xTMT6plex [N-Term]; 1xDBIA [C8]	0.0022531	0.000155524	Q9NQS1 [186-195]	AVEN_C193	95.2	90.6	94.8	97.8	106.3	92.5	109.7	109.1	97.9	106.1
[K].SVAAGCPVLLGK.[D]	1xTMT6plex [K12]; 1xTMT6plex [N-Term]; 1xDBIA [C6]	0.00385561	0.000155524	Q9NQS1 [246-257]	AVEN_C251	103	97.9	110.2	103	113.1	100.9	98.2	104.8	87.2	81.8
[K].SVAAGCPVLLGKDNPSPGPSR.[D]	1xTMT6plex [K12]; 1xTMT6plex [N-Term]; 1xDBIA [C6]	0.00160505	0.000155524	Q9NQS1 [246-266]	AVEN_C251	98.5	69.4	80.6	101.2	86	102.6	121.4	127.1	116.2	97.1
[K].SKEDGEVVQEEEVCAKPSVTEEK.[N]	3xTMT6plex [K2; K16; K23]; 1xTMT6plex [N-Term]; 1xDBIA [C14]	9.0715e-05	0.000155524	Q9NQS1 [313-335]	AVEN_C326	94.2	74.1	104.2	103.8	107.3	100.6	109.4	116.4	93.3	96.6
[K].VCSDQSSGSGTGK.[G]	1xTMT6plex [K13]; 1xTMT6plex [N-Term]; 1xDBIA [C2]	0.00506287	0.000155524	O15169 [220-232]	AXIN1_C221	151.5	65.7	111.9	57	151.2	42.7	141.5	67.3	123.5	87.8
[K].ALCHTTSSPLPGDVK.[V]	1xTMT6plex [K15]; 1xTMT6plex [N-Term]; 1xDBIA [C3]	9.53367e-05	0.000155524	Q9H6S1 [294-308]	AZI2_C296	105.4	102.5	94.1	100.5	101.5	97.4	103.4	96.8	103.4	95.1
[K].VGLDATNCLR.[I]	1xTMT6plex [N-Term]; 1xDBIA [C8]	0.00129434	0.000155524	Q9NXR7 [27-36]	BABAM2_C34	88.6	86.2	98.9	98.9	91.6	99.5	111.9	102.8	113.2	108.4
[K].KDPASQCPTEK.[S]	2xTMT6plex [K1; K11]; 1xTMT6plex [N-Term]; 1xDBIA [C7]	0.0843956	0.00379772	O14867 [293-303]	BACH1_C299	98.4	94.3	104.6	113.4	103.4	84.5	120.7	92	99	89.8
[K].LDCIQNLESEIEK.[L]	1xTMT6plex [K13]; 1xTMT6plex [N-Term]; 1xDBIA [C3]	7.88089e-06	0.000155524	O14867 [579-591]	BACH1_C581	95.4	57	121.2	116.8	118.4	102.9	99.3	94.6	107.9	86.5
[R].SPACPFDK.[G]	1xTMT6plex [K8]; 1xTMT6plex [N-Term]; 1xDBIA [C4]	0.115245	0.00609031	Q9BYV9 [367-374]	BACH2_C370	108.1	91.1	97.7	107.1	107.2	102.1	93	104.1	103.2	86.5
[K].SHLMSLYSACSSEVPHGPVDQK.[F]	1xTMT6plex [K22]; 1xTMT6plex [N-Term]; 1xDBIA [C10]	0.0653136	0.00272384	O95816 [133-154]	BAG2_C142	93.2	142.9	90.1	68.1	126	107.5	70.3	84.5	104.3	113
[K].ANEGRFCR.[S]	1xTMT6plex [N-Term]; 1xDBIA [C7]	0.22557	0.0151769	O95816 [10-17]	BAG2_C16	68.7	42.6	29.9	59.9	85.2	68.4	138.8	146	203.6	156.9
[R].GMPETTQPDKQCGQVAAAAAAQPPASHGPER.[S]	1xOxidation [M2]; 1xTMT6plex [K10]; 1xTMT6plex [N-Term]; 1xDBIA [C12]	0.000241046	0.000155524	O95817 [140-170]	BAG3_C151	108.1	86.9	77.2	100.6	102.4	88.9	103.9	114.5	118.7	98.8
[R].GMPETTQPDKQCGQVAAAAAAQPPASHGPER.[S]	1xTMT6plex [K10]; 1xTMT6plex [N-Term]; 1xDBIA [C12]	1.88075e-07	0.000155524	O95817 [140-170]	BAG3_C151	86.2	99	80.8	105.2	103.9	106.9	101.5	108	110.2	98.3
[R].SQSPAASDCSSSSSSASLPSSGR.[S]	1xTMT6plex [N-Term]; 1xDBIA [C9]	7.56119e-06	0.000155524	O95817 [171-193]	BAG3_C179	95.2	73.1	90.5	95	112.7	94	102.2	115.3	128.8	93.2
[R].WIYPQQDCQTEAPPLR.[G]	1xTMT6plex [N-Term]; 1xDBIA [C8]	0.000594433	0.000155524	O95429 [186-201]	BAG4_C193	78.3	115.9	106.8	98.2	97.6	98.8	95.1	107.6	82.6	119.2
[K].LFACEEHPSHK.[A]	1xTMT6plex [K11]; 1xTMT6plex [N-Term]; 1xDBIA [C4]	0.000221888	0.000155524	Q9UL15 [357-367]	BAG5_C360	94.6	105	92.7	86.1	92.8	99.9	107.2	108.3	107.7	105.7
[R].AAPAHPMGSCSR.[D]	1xTMT6plex [N-Term]; 1xDBIA [C10]	0.469473	0.0469241	Q9P281 [187-198]	BAHCC1_C196	77.1	148.7	115.6	79.9	55.8	97.2	80.3	98.2	114	133.2
[K].ASCIQQEAK.[F]	1xTMT6plex [K9]; 1xTMT6plex [N-Term]; 1xDBIA [C3]	0.00721643	0.000451537	Q9P281 [660-668]	BAHCC1_C662	111.7	88.4	95.4	111.6	85.5	112.1	93	105.1	104.7	92.5
[R].ACPQSAKPPSGSK.[S]	2xTMT6plex [K7; K13]; 1xTMT6plex [N-Term]; 1xDBIA [C2]	0.000774758	0.000155524	Q8TBE0 [534-546]	BAHD1_C535	110.7	90	84.8	101.4	101.1	93.5	104.3	106	108.3	99.9
[R].WQETCVDAIKVPEK.[I]	2xTMT6plex [K10; K14]; 1xTMT6plex [N-Term]; 1xDBIA [C5]	0.00502127	0.000155524	Q9UHR4 [225-238]	BAIAP2L1_C229	98.5	98.4	105.7	99.6	105.2	102.8	104.9	93.2	95.6	96.2
[K].VLFGEDDSLLRVDCIR.[Y]	1xTMT6plex [N-Term]; 1xDBIA [C14]	0.00440016	0.000155524	Q92560 [530-545]	BAP1_C543	149.3	66.4	103.9	70.3	92.5	105.3	100.1	128.9	72.7	110.6
[K].SALSAVASLAAAWPQLHQGCSLK.[S]	1xTMT6plex [K23]; 1xTMT6plex [N-Term]; 1xDBIA [C20]	1.30614e-05	0.000155524	Q9NRL2 [518-540]	BAZ1A_C537	74.3	112.4	100.8	95.5	124.6	103.3	101.9	102.4	93.8	90.9
[K].SLDLDSCTLSEILR.[L]	1xTMT6plex [N-Term]; 1xDBIA [C7]	2.11162e-05	0.000155524	Q9NRL2 [541-554]	BAZ1A_C547	103.7	91.8	121.2	106.6	113.5	109.7	99.6	83.6	76.1	94.1
[K].RGGFDATDDACMELR.[L]	1xTMT6plex [N-Term]; 1xDBIA [C11]	0.0757392	0.00310023	Q9NRL2 [576-590]	BAZ1A_C586	103.2	66.6	100.2	127.5	83.4	100.2	110.9	70	113.1	124.9
[R].QEQINCVTR.[E]	1xTMT6plex [N-Term]; 1xDBIA [C6]	0.0154824	0.000785053	Q9NRL2 [759-767]	BAZ1A_C764	119.7	122.4	107.2	99.3	98.8	80.7	112.2	100.8	63.5	95.3
[K].LILCDECNK.[A]	1xCarbamidomethyl [C4]; 1xTMT6plex [K9]; 1xTMT6plex [N-Term]; 1xDBIA [C7]	0.00681217	0.000451537	Q9UIG0 [1199-1207]	BAZ1B_C1205	91.9	86.6	109	104.9	111.5	102	102.2	94	95.1	102.8
[R].GSHVLSCMVK.[T]	1xTMT6plex [K10]; 1xTMT6plex [N-Term]; 1xDBIA [C7]	0.000629904	0.000155524	Q9UIG0 [1422-1431]	BAZ1B_C1428	113.4	408.5	103.9	33.2	10	87.3	10	10	71.8	181.8
[K].SDGACDSPSSDKENSSQIAQDHQK.[K]	2xTMT6plex [K12; K24]; 1xTMT6plex [N-Term]; 1xDBIA [C5]	4.87427e-05	0.000155524	Q9UIG0 [152-175]	BAZ1B_C156	93.5	71.8	90.5	89	105.5	100.5	106.2	102.2	132.2	108.6
[R].SALSCVISK.[T]	1xTMT6plex [K9]; 1xTMT6plex [N-Term]; 1xDBIA [C5]	0.00790037	0.000560081	Q9UIG0 [493-501]	BAZ1B_C497	105.5	85.3	112.5	109.1	110.5	84.3	112.5	103.9	91.8	84.5
[R].FNHHCK.[D]	1xTMT6plex [K6]; 1xTMT6plex [N-Term]; 1xDBIA [C5]	0.13869	0.00825486	Q9UIG0 [937-942]	BAZ1B_C941	139.2	449.1	40.6	24.4	10	57.3	13	8.1	115.7	152.5
[K].GWVHDSIDYRFNHHCK.[D]	1xTMT6plex [K16]; 1xTMT6plex [N-Term]; 1xDBIA [C15]	0.00240719	0.000155524	Q9UIG0 [927-942]	BAZ1B_C941	77.2	84.8	64	76.4	95.7	103.6	117.6	135	117.2	128.4
[K].DHTVSGDEDYCPR.[S]	1xTMT6plex [N-Term]; 1xDBIA [C11]	5.12393e-08	0.000155524	Q9UIG0 [943-955]	BAZ1B_C953	97.6	156.8	41.4	47	32.9	53.7	51.9	36.8	248.4	233.6
[R].SEVEMEGPEECLGR.[R]	1xTMT6plex [N-Term]; 1xDBIA [C11]	0.000467538	0.000155524	Q9UIF9 [1027-1040]	BAZ2A_C1037	75.7	98.5	79.1	109.4	97.6	107.9	88.2	106	122.1	115.6
[R].GECQTTIQGQAR.[N]	1xTMT6plex [N-Term]; 1xDBIA [C3]	0.0125143	0.000785053	Q9UIF9 [724-735]	BAZ2A_C726	125.1	85.1	101.1	97.8	107.2	92.6	96	106.7	101	87.4
[K].AALHDPGFPSYCQSLK.[I]	1xTMT6plex [K16]; 1xTMT6plex [N-Term]; 1xDBIA [C12]	0.000713198	0.000155524	Q9UIF9 [906-921]	BAZ2A_C917	95.4	107.7	87.4	80.9	107.5	90.6	92.7	119.9	102.7	115.1
[K].EDCLLGSAK.[L]	1xTMT6plex [K9]; 1xTMT6plex [N-Term]; 1xDBIA [C3]	0.0291968	0.00143408	Q8WY36 [680-688]	BBX_C682	92.3	83.6	93.5	97.4	99	97.2	109.5	115.4	110.1	102
[K].DEECVLEAENKK.[L]	2xTMT6plex [K11; K12]; 1xTMT6plex [N-Term]; 1xDBIA [C4]	0.000430382	0.000155524	Q9UHQ4 [168-179]	BCAP29_C171	93.8	79.1	98.7	102.1	101.1	105.7	110.3	111.6	97.4	100.3
[R].GGSGATLEDLDRLVACSR.[A]	1xTMT6plex [N-Term]; 1xDBIA [C16]	0.0495592	0.00181223	P56945 [567-584]	BCAR1_C582	110.9	84.3	69.9	143.9	124.5	88.3	67.9	102.9	74.7	132.7
[R].LCLPSFDK.[L]	1xTMT6plex [K8]; 1xTMT6plex [N-Term]; 1xDBIA [C2]	0.019458	0.000899141	O15382 [134-141]	BCAT2_C135	126.7	160.1	108.9	130.8	125.9	157.8	189.8	10	10	10
[R].EVFGSGTACQVCPVHR.[I]	1xCarbamidomethyl [C12]; 1xTMT6plex [N-Term]; 1xDBIA [C9]	0.000542684	0.000155524	O15382 [334-349]	BCAT2_C342	73.2	110.3	111.4	104.2	100	102.4	109.3	100.4	94.4	94.4
[K].GTQCVEQIQELVLR.[F]	1xTMT6plex [N-Term]; 1xDBIA [C4]	7.88089e-06	0.000155524	Q9P287 [138-151]	BCCIP_C141	105.4	86.5	120.8	115.6	109.7	83.2	94	81.2	86.7	117
[R].KGTQCVEQIQELVLR.[F]	1xTMT6plex [K1]; 1xTMT6plex [N-Term]; 1xDBIA [C5]	0.00097686	0.000155524	Q9P287 [137-151]	BCCIP_C141	73.9	66.3	169	104.4	136.5	88.7	113.6	105.2	62.7	79.7
[R].QMPVHYGCK.[E]	1xTMT6plex [K9]; 1xTMT6plex [N-Term]; 1xDBIA [C8]	0.000243051	0.000155524	P12694 [190-198]	BCKDHA_C197	96.4	111.7	116	105.9	102.3	96.6	96.9	93.3	82.9	97.9
[R].QMPVHYGCKER.[H]	1xTMT6plex [K9]; 1xTMT6plex [N-Term]; 1xDBIA [C8]	0.121427	0.00666596	P12694 [190-200]	BCKDHA_C197	103.3	64.3	37.1	86.7	98.7	87.7	119.3	123.2	143.6	136
[K].GLLLSCIEDKNPCIFFEPK.[I]	1xCarbamidomethyl [C6]; 2xTMT6plex [K10; K19]; 1xTMT6plex [N-Term]; 1xDBIA [C13]	0.000109751	0.000155524	P21953 [223-241]	BCKDHB_C235	85.7	95.5	98.2	99.8	120	102	106.6	103.6	99.2	89.3
[R].VGIPSGLGAECPSQPPLHGIHIADNNPFNLLR.[I]	1xTMT6plex [N-Term]; 1xDBIA [C11]	0.00498002	0.000155524	Q9H165 [211-242]	BCL11A_C221	108.5	120.4	77.3	83.2	104	89.6	92.2	99.3	106.1	119.4
[K].QPSDVSSECDREGR.[Q]	1xTMT6plex [N-Term]; 1xDBIA [C9]	0.143851	0.00882121	O43521 [4-17]	BCL2L11_C12	37	116.9	98.5	118.4	100.5	76.3	126.7	155.8	74.5	95.3
[R].ICPNAPDP.[-]	1xTMT6plex [N-Term]; 1xDBIA [C2]	0.210773	0.0141853	Q8WUZ0 [210-217]	BCL7C_C211	111.6	86.1	101.3	93.1	90.3	97.6	111.5	93.8	113.4	101.3
[R].GLNMSMCHPGQMSLLGR.[T]	1xTMT6plex [N-Term]; 1xDBIA [C7]	0.0161283	0.000785053	Q86UU0 [1386-1402]	BCL9L_C1392	83	95.2	55.3	118.6	123.7	99.2	111.3	129.4	116.9	67.4
[R].SPHSPSPIATPPSQSSSCSDAPMLSTVHSAK.[N]	1xOxidation [M23]; 1xTMT6plex [K31]; 1xTMT6plex [N-Term]; 1xDBIA [C18]	0.0057296	0.000451537	Q9NYF8 [225-255]	BCLAF1_C242	86.5	111	82.3	103.8	101.9	92	86.1	102.2	123.3	110.9
[R].SPHSPSPIATPPSQSSSCSDAPMLSTVHSAK.[N]	1xTMT6plex [K31]; 1xTMT6plex [N-Term]; 1xDBIA [C18]	1.43085e-06	0.000155524	Q9NYF8 [225-255]	BCLAF1_C242	96.1	87.2	85.1	99	93	93.9	106.6	112	112	115.1
[R].CDSADLRHDIDR.[R]	1xTMT6plex [N-Term]; 1xDBIA [C1]	0.0831051	0.00359064	Q9NYF8 [688-699]	BCLAF1_C688	99.2	87.4	85.2	76.2	107.2	89.3	109.7	112.7	109.9	123.1
[K].VCIELTGLHPK.[K]	1xTMT6plex [K11]; 1xTMT6plex [N-Term]; 1xDBIA [C2]	1.49122e-05	0.000155524	Q6W2J9 [1196-1206]	BCOR_C1197	107.9	109.6	91.4	103.4	94.7	94.2	103.7	88.3	120.7	86
[K].ALLPQQSYSLAQPLYSPVCTNGER.[F]	1xTMT6plex [N-Term]; 1xDBIA [C19]	3.27534e-05	0.000155524	Q6W2J9 [220-243]	BCOR_C238	95.5	109.5	109.4	98.9	97.6	97.3	102.8	97.8	103.8	87.4
[K].TQEDPKPFCVGSAPPSVDVTPTYTK.[D]	2xTMT6plex [K6; K25]; 1xTMT6plex [N-Term]; 1xDBIA [C9]	0.000542684	0.000155524	Q6W2J9 [917-941]	BCOR_C925	114.6	84.3	99.9	98.1	116.4	75.4	104	102.7	98.7	105.9
[R].VPGNIVYSSLCGLGSEK.[G]	1xTMT6plex [K17]; 1xTMT6plex [N-Term]; 1xDBIA [C11]	0.00122149	0.000155524	Q6W2J9 [84-100]	BCOR_C94	105.8	104.3	120.7	98.3	115.1	84.1	83.8	91.1	101.7	95.1
[R].EGLRVPGNIVYSSLCGLGSEK.[G]	1xTMT6plex [K21]; 1xTMT6plex [N-Term]; 1xDBIA [C15]	0.000452306	0.000155524	Q6W2J9 [80-100]	BCOR_C94	108.7	88	95	98.8	98.3	95.7	102	106.9	105.3	101.2
[K].SPTPVKPTEPCTPSK.[S]	2xTMT6plex [K6; K15]; 1xTMT6plex [N-Term]; 1xDBIA [C11]	0.126022	0.00714101	Q5H9F3 [1450-1464]	BCORL1_C1460	102.5	84.7	80.1	92.6	83.9	100.4	116.7	108.9	111.9	118.3
[R].LGYKDVVLYCLQK.[D]	2xTMT6plex [K4; K13]; 1xTMT6plex [N-Term]; 1xDBIA [C10]	0.00376125	0.000155524	Q5H9F3 [1506-1518]	BCORL1_C1515	97.9	100	82.1	70.8	124.8	102.8	99.7	141.8	111.8	68.3
[K].GTGATCGK.[K]	1xTMT6plex [K8]; 1xTMT6plex [N-Term]; 1xDBIA [C6]	0.00255063	0.000155524	Q5H9F3 [761-768]	BCORL1_C766	102.2	144.9	76.1	96.2	91.9	127.3	78.5	69.9	133.8	79.2
[R].IAPGLPGCQTK.[E]	1xTMT6plex [K11]; 1xTMT6plex [N-Term]; 1xDBIA [C8]	0.000386458	0.000155524	Q5H9F3 [790-800]	BCORL1_C797	98.4	83.1	92.4	99.6	101.6	104.3	99.7	107.3	107.9	105.8
[R].HCPVVVSEATIVGVR.[K]	1xTMT6plex [N-Term]; 1xDBIA [C2]	7.56044e-05	0.000155524	P11274 [394-408]	BCR_C395	88.8	123	133.2	67.4	94.4	137.1	84.2	91.1	68.2	112.5
[R].GYLLYGPPGCGK.[S]	1xTMT6plex [K12]; 1xTMT6plex [N-Term]; 1xDBIA [C10]	0.00686851	0.000451537	Q9Y276 [225-236]	BCS1L_C234	99.7	118.6	104.8	93.2	102.6	109.7	92.9	87.6	85.7	105.2
[K].VHVPGPECR.[D]	1xTMT6plex [N-Term]; 1xDBIA [C8]	0.0273678	0.00143408	Q5T5X7 [660-668]	BEND3_C667	237.7	157.5	59.9	25.5	29.9	48.3	53.4	38.3	177.2	172.2
[R].KVHVPGPECR.[D]	1xTMT6plex [K1]; 1xTMT6plex [N-Term]; 1xDBIA [C9]	0.00340628	0.000155524	Q5T5X7 [659-668]	BEND3_C667	116.7	104.3	97.3	100.3	86.8	99.1	88.5	86.2	114.6	106.2
[R].LQYNHSGACNK.[K]	1xTMT6plex [K11]; 1xTMT6plex [N-Term]; 1xDBIA [C9]	7.13529e-06	0.000155524	Q5T5X7 [759-769]	BEND3_C767	169.9	153.9	148.6	127.9	68.7	165	109.3	56.8	10	10
[R].ENSSPCQGNGEQAGR.[G]	1xTMT6plex [N-Term]; 1xDBIA [C6]	5.42838e-05	0.000155524	Q5T5X7 [90-104]	BEND3_C95	155.8	77.2	94	73.3	106.2	120.7	121	103.4	148.4	10
[R].KPLGTAPHCPR.[L]	1xTMT6plex [K1]; 1xTMT6plex [N-Term]; 1xDBIA [C9]	0.00219789	0.000155524	Q9NZM4 [1374-1384]	BICRA_C1382	99.3	99.3	98.4	113.4	99.7	96.5	97	102.4	91.7	102.4
[K].ADETKDEQFEQCVQNFNK.[Q]	2xTMT6plex [K5; K18]; 1xTMT6plex [N-Term]; 1xDBIA [C12]	0.000467538	0.000155524	O00499 [36-53]	BIN1_C47	102.9	65.2	83.8	107.7	87.7	95.9	104	121.8	129.6	101.4
[K].YDFSCELYR.[M]	1xTMT6plex [N-Term]; 1xDBIA [C5]	0.00151472	0.000155524	Q13490 [41-49]	BIRC2_C45	89.4	101.1	115	103.5	115.8	102.9	109.2	81.4	92.7	89
[K].HSSGCAFLSVK.[K]	1xTMT6plex [K11]; 1xTMT6plex [N-Term]; 1xDBIA [C5]	0.0711723	0.00310023	O15392 [80-90]	BIRC5_C84	91.8	108.1	91.1	97.3	101.6	103.5	98.7	101.5	102	104.5
[R].GTEEICNGGMRPVVR.[L]	1xTMT6plex [N-Term]; 1xDBIA [C6]	0.0090116	0.000560081	Q9NR09 [1231-1245]	BIRC6_C1236	104.1	117.7	119.7	85.6	111.6	108.4	78	79.4	79.7	115.9
[R].ISCFGSGSCPHFLAAATK.[R]	1xCarbamidomethyl [C9]; 1xTMT6plex [K18]; 1xTMT6plex [N-Term]; 1xDBIA [C3]	0.257536	0.018533	Q9NR09 [388-405]	BIRC6_C390	128.2	113	140	128	86.7	92.3	42.8	81.8	93.5	93.7
[R].RPTLAWLEDSSSCSDIPK.[L]	1xTMT6plex [K18]; 1xTMT6plex [N-Term]; 1xDBIA [C13]	0.000463682	0.000155524	Q9NR09 [451-468]	BIRC6_C463	99.5	97.6	110.4	99.1	113.1	100.1	102.4	97.8	92.6	87.4
[K].EVVCTTQNTPTVK.[K]	1xTMT6plex [K13]; 1xTMT6plex [N-Term]; 1xDBIA [C4]	5.20866e-06	0.000155524	P54132 [117-129]	BLM_C120	99.9	87.5	99.3	104.6	105.3	90.9	94.6	108.1	108.4	101.3
[K].EVVCTTQNTPTVKK.[S]	2xTMT6plex [K13; K14]; 1xTMT6plex [N-Term]; 1xDBIA [C4]	6.62275e-06	0.000155524	P54132 [117-130]	BLM_C120	99.4	83.1	92.2	106.6	94.6	105.4	110.8	103.6	102.7	101.6
[K].LLDCGNELLQQR.[N]	1xTMT6plex [N-Term]; 1xDBIA [C4]	5.20866e-06	0.000155524	P54132 [393-404]	BLM_C396	106.8	97.4	101.3	91.7	117.7	109.4	98.4	85.2	79.7	112.3
[R].YRPDSLDGPMEGDSCPTGNSMK.[E]	1xTMT6plex [K22]; 1xTMT6plex [N-Term]; 1xDBIA [C15]	0.000221888	0.000155524	P54132 [430-451]	BLM_C444	96.1	78.9	90.5	85.7	107.1	108	111.6	105.4	106.8	110
[K].ELNFSHLPSNSVSPGDCLLTTTLGK.[T]	1xTMT6plex [K25]; 1xTMT6plex [N-Term]; 1xDBIA [C17]	0.0267112	0.00143408	P54132 [452-476]	BLM_C468	97.9	81.7	92.8	94.7	90	105.1	102.6	105.3	114.6	115.1
[R].RECDTMADTLQR.[D]	1xTMT6plex [N-Term]; 1xDBIA [C3]	0.0102777	0.000560081	P54132 [899-910]	BLM_C901	101.1	112.9	81	79.6	139.1	101.1	118.5	136.7	55.2	74.7
[K].ICLVNDPRPQHK.[Y]	1xTMT6plex [K12]; 1xTMT6plex [N-Term]; 1xDBIA [C2]	0.000599375	0.000155524	Q13867 [268-279]	BLMH_C269	111	93.2	118.9	106.2	109.1	97.5	101.6	90.5	73.3	98.7
[R].GDLCALAER.[L]	1xTMT6plex [N-Term]; 1xDBIA [C4]	0.0287287	0.00143408	Q6QNY0 [165-173]	BLOC1S3_C168	113.1	126.7	120.3	140.5	72.4	44	78.9	100.5	124.1	79.5
[R].LQAANDSVCR.[L]	1xTMT6plex [N-Term]; 1xDBIA [C9]	4.63797e-05	0.000155524	Q8TDH9 [109-118]	BLOC1S5_C117	100.3	63.8	89.6	110.8	105.6	114.1	95.7	112.7	104.1	103.3
[K].SECHQDQPR.[A]	1xTMT6plex [N-Term]; 1xDBIA [C3]	0.00098498	0.000155524	A0JNW5 [590-598]	BLTP3B_C592	95.3	102.6	110	105.9	94.9	84.2	98.9	121.2	87.3	99.8
[K].SCDNFNLLHPIFQR.[H]	1xTMT6plex [N-Term]; 1xDBIA [C2]	0.000538209	0.000155524	A0JNW5 [646-659]	BLTP3B_C647	138.5	130.3	88.2	72.6	58.9	90.5	93.5	73.9	116.8	136.9
[K].MTVCLETEK.[K]	1xOxidation [M1]; 1xTMT6plex [K9]; 1xTMT6plex [N-Term]; 1xDBIA [C4]	0.00161838	0.000155524	P53004 [201-209]	BLVRA_C204	93.1	113.7	100.4	99.4	87.8	85	114.2	107	107.8	91.6
[K].MTVCLETEK.[K]	1xTMT6plex [K9]; 1xTMT6plex [N-Term]; 1xDBIA [C4]	0.00212637	0.000155524	P53004 [201-209]	BLVRA_C204	120.3	92.8	104.7	120	98.2	95.6	111.6	93.4	85	78.4
[K].YCPICDVQVHK.[T]	1xCarbamidomethyl [C2]; 1xTMT6plex [K11]; 1xTMT6plex [N-Term]; 1xDBIA [C5]	0.00170075	0.000155524	P35226 [52-62]	BMI1_C56	108.9	65.6	94.2	84.6	63.9	111.2	100.7	119.3	155.9	95.7
[K].AGLSPANCQSDR.[V]	1xTMT6plex [N-Term]; 1xDBIA [C8]	0.00163183	0.000155524	Q14692 [549-560]	BMS1_C556	80.7	111.3	129.4	99.3	117.3	97.8	93.6	93.4	85.5	91.6
[K].AGLSPANCQSDRVNLEK.[S]	1xTMT6plex [K17]; 1xTMT6plex [N-Term]; 1xDBIA [C8]	0.00107887	0.000155524	Q14692 [549-565]	BMS1_C556	91.8	82	106.2	100.7	101	99	94.4	110.8	102.7	111.5
[R].VNQPDRECK.[H]	1xTMT6plex [K9]; 1xTMT6plex [N-Term]; 1xDBIA [C8]	0.546841	0.06521	Q14692 [718-726]	BMS1_C725	111.9	86.7	105.8	103.6	82.6	96.3	102.7	121.1	95.6	93.8
[K].ANLTCK.[I]	1xTMT6plex [K6]; 1xTMT6plex [N-Term]; 1xDBIA [C5]	0.0234612	0.00124881	Q12981 [98-103]	BNIP1_C102	121.6	83	106.9	94.8	123	85.6	105.1	75.5	86	118.5
[R].TCTADSK.[A]	1xTMT6plex [K7]; 1xTMT6plex [N-Term]; 1xDBIA [C2]	0.0468768	0.00181223	Q8NFC6 [1169-1175]	BOD1L1_C1170	108.2	88	96.9	101	105.8	101.4	98.6	104.4	102.1	93.6
[K].EGESGECAVAESEDRAADLLAVHAVK.[I]	1xTMT6plex [K26]; 1xTMT6plex [N-Term]; 1xDBIA [C7]	0.610497	0.0833296	Q8NFC6 [1612-1637]	BOD1L1_C1618	70	93.5	102.5	95.5	122.5	112.6	120.1	98.4	103.2	81.8
[K].KETEGTVTCTGAEGR.[S]	1xTMT6plex [K1]; 1xTMT6plex [N-Term]; 1xDBIA [C9]	1.03597e-07	0.000155524	Q8NFC6 [1721-1735]	BOD1L1_C1729	103	77.7	86.2	99.9	127.4	104.2	90.9	102	109.8	98.9
[K].GSKDTDICSSAK.[G]	2xTMT6plex [K3; K12]; 1xTMT6plex [N-Term]; 1xDBIA [C8]	0.000406144	0.000155524	Q8NFC6 [1940-1951]	BOD1L1_C1947	89.8	70.2	81.7	99.6	80.3	94.6	116.5	127.4	121.5	118.3
[K].CAESLQPVAAAVEER.[A]	1xTMT6plex [N-Term]; 1xDBIA [C1]	0.000635141	0.000155524	Q8NFC6 [2164-2178]	BOD1L1_C2164	61.1	94.9	86.3	79.7	132.2	108.3	108	120.2	112.1	97.1
[K].HKVPMPSLIAENNCR.[C]	1xTMT6plex [K2]; 1xTMT6plex [N-Term]; 1xDBIA [C14]	9.6929e-05	0.000155524	Q8NFC6 [2371-2385]	BOD1L1_C2384	94	91.7	92.6	91.3	102.9	109.8	100.7	106.7	102.2	108.1
[K].ECPEIGPFAGR.[G]	1xTMT6plex [N-Term]; 1xDBIA [C2]	0.000499558	0.000155524	Q8NFC6 [2437-2447]	BOD1L1_C2438	116	89.8	91.9	83.2	111.1	119.5	89	103.1	128.1	68.3
[K].SEEFSDLPCPVEEIK.[N]	1xTMT6plex [K15]; 1xTMT6plex [N-Term]; 1xDBIA [C9]	0.000192748	0.000155524	Q8NFC6 [277-291]	BOD1L1_C285	92.1	84.4	122.4	117.4	126.4	106.5	91.3	100	92.4	67.1
[K].GDCMHK.[T]	1xTMT6plex [K6]; 1xTMT6plex [N-Term]; 1xDBIA [C3]	0.0402799	0.0017233	Q8NFC6 [747-752]	BOD1L1_C749	88	94.1	96.9	89.6	100.9	110.7	92.6	111	114	102.2
[R].LVNACLAEELPHIHAFEQK.[T]	1xTMT6plex [K19]; 1xTMT6plex [N-Term]; 1xDBIA [C5]	1.15365e-06	0.000155524	Q9H3K6 [55-73]	BOLA2_C59	115.5	115.4	103.3	103.4	107.8	107.4	92.1	92	71.5	91.7
[K].TTEEQVQASTPCPR.[T]	1xTMT6plex [N-Term]; 1xDBIA [C12]	2.57621e-06	0.000155524	Q14137 [97-110]	BOP1_C108	94.6	88	97.4	97.5	108.5	97.5	104.5	110.7	108.2	93.1
[K].KTTEEQVQASTPCPR.[T]	1xTMT6plex [K1]; 1xTMT6plex [N-Term]; 1xDBIA [C13]	3.6483e-07	0.000155524	Q14137 [96-110]	BOP1_C108	98	82	93.3	101.5	100.1	98.2	109.1	107.6	102.9	107.4
[R].CLDLYLCPR.[Q]	1xCarbamidomethyl [C1]; 1xTMT6plex [N-Term]; 1xDBIA [C7]	0.00443663	0.000155524	Q14137 [367-375]	BOP1_C373	99.9	108.6	98.2	92.5	103.8	91.6	100.5	108.3	96.7	99.8
[R].DLQPFPTCQALVYR.[G]	1xTMT6plex [N-Term]; 1xDBIA [C8]	6.30108e-05	0.000155524	Q14137 [397-410]	BOP1_C404	97.2	95.8	110.7	104.2	91.3	94.9	99.3	111.8	102.3	92.5
[K].LMPNCK.[W]	1xTMT6plex [K6]; 1xTMT6plex [N-Term]; 1xDBIA [C5]	0.11184	0.00560003	Q14137 [616-621]	BOP1_C620	101.8	99.4	111.2	104.3	99.3	90.2	103.4	93.2	81.4	115.6
[K].QLSQCHSSK.[C]	1xTMT6plex [K9]; 1xTMT6plex [N-Term]; 1xDBIA [C5]	0.0183787	0.000899141	Q6PGQ7 [121-129]	BORA_C125	132.5	40.7	86.6	86	69.9	110.7	88.1	125.1	188.6	71.9
[K].CTNINSDSPVGK.[K]	1xTMT6plex [K12]; 1xTMT6plex [N-Term]; 1xDBIA [C1]	5.65789e-05	0.000155524	Q6PGQ7 [130-141]	BORA_C130	115.5	77.4	95.4	62.1	84.7	98.7	123.6	99.7	132.2	110.8
[R].SLDGLSEACGGAGSSGSAESGAGGGRR.[A]	1xTMT6plex [N-Term]; 1xDBIA [C9]	0.0465051	0.00181223	Q96GS4 [168-194]	BORCS6_C176	96.9	95.6	104	84.4	85.2	102.3	107.2	98.2	124.1	102.2
[K].HLPDGNICR.[H]	1xTMT6plex [N-Term]; 1xDBIA [C8]	4.16455e-05	0.000155524	Q86WA6 [218-226]	BPHL_C225	88.9	68.6	129.8	116.3	109.7	106.7	80.7	104.2	89.4	105.7
[R].VQCPALIVHGEKDPLVPR.[F]	1xTMT6plex [K12]; 1xTMT6plex [N-Term]; 1xDBIA [C3]	0.000296494	0.000155524	Q86WA6 [232-249]	BPHL_C234	109.6	96	109.1	111.7	100	102.6	94.6	94.9	90.2	91.3
[K].LVTDCVAAMNPDAVLR.[V]	1xOxidation [M9]; 1xTMT6plex [N-Term]; 1xDBIA [C5]	0.0412585	0.0017233	O95861 [202-217]	BPNT1_C206	92	99.9	116.7	104.9	81.7	111.5	67.3	153.3	42	130.6
[K].LVTDCVAAMNPDAVLR.[V]	1xTMT6plex [N-Term]; 1xDBIA [C5]	8.56053e-05	0.000155524	O95861 [202-217]	BPNT1_C206	96.2	86.6	93.6	109.4	124.7	124.1	98.7	101.7	93.6	71.5
[K].ASAYVFASPGCK.[K]	1xTMT6plex [K12]; 1xTMT6plex [N-Term]; 1xDBIA [C11]	2.37123e-05	0.000155524	O95861 [233-244]	BPNT1_C243	93.4	124.2	113.6	113	110.8	111.3	87.6	89.1	68	89
[K].TCATDLQTK.[A]	1xTMT6plex [K9]; 1xTMT6plex [N-Term]; 1xDBIA [C2]	0.00970343	0.000560081	O95861 [41-49]	BPNT1_C42	97.7	102.6	85.4	98.3	107.8	114.2	89.4	102.3	108.7	93.6
[K].EGCQSDSMR.[Q]	1xTMT6plex [N-Term]; 1xDBIA [C3]	0.0961345	0.00457035	Q12830 [1239-1247]	BPTF_C1241	47.9	106.7	76.2	109.1	84	118.6	127.9	121.2	109.7	98.8
[K].CELVSGESTGNCEDRLPVK.[G]	1xCarbamidomethyl [C12]; 1xTMT6plex [K19]; 1xTMT6plex [N-Term]; 1xDBIA [C1]	0.00946716	0.000560081	Q12830 [1460-1478]	BPTF_C1460	95.5	101.7	102.5	82.2	127	118.6	106.3	102.5	105.3	58.3
[K].ESDSTQTTTPSASCPESNSVNQVEDMEIETSEVKK.[V]	2xTMT6plex [K34; K35]; 1xTMT6plex [N-Term]; 1xDBIA [C14]	5.12309e-06	0.000155524	Q12830 [1635-1669]	BPTF_C1648	127	103.3	85.7	65.6	76.6	102.6	95.3	98.6	119.3	126
[R].MIVCNQVMK.[Y]	1xOxidation [M]; 1xTMT6plex [K9]; 1xTMT6plex [N-Term]; 1xDBIA [C4]	0.000743341	0.000155524	Q12830 [2694-2702]	BPTF_C2697	103.6	92	109	107.2	102	99.6	106.6	103.2	88.1	88.6
[R].AGFQTEDFSLYACASPK.[T]	1xTMT6plex [K17]; 1xTMT6plex [N-Term]; 1xDBIA [C13]	3.86541e-05	0.000155524	P15056 [736-752]	BRAF_C748	77	79.7	68.8	87.7	83.1	102.9	119	124.4	135.7	121.7
[K].ECINAAPDSPSK.[Q]	1xTMT6plex [K12]; 1xTMT6plex [N-Term]; 1xDBIA [C2]	6.24911e-05	0.000155524	Q7Z569 [109-120]	BRAP_C110	84.4	73.3	92.3	102.6	105.9	93	105.2	125.4	113.8	104.2
[R].CQSPWTEALWVR.[L]	1xTMT6plex [N-Term]; 1xDBIA [C1]	0.389512	0.0339803	Q6PJG6 [228-239]	BRAT1_C228	70.2	114.2	95.9	113.3	97.4	115.1	101.1	154.9	74.1	63.8
[K].LEHCPQALR.[T]	1xTMT6plex [N-Term]; 1xDBIA [C4]	0.00606996	0.000451537	Q6PJG6 [305-313]	BRAT1_C308	116.5	138.3	109.4	88	101	116.9	80.7	74.4	100.4	74.4
[K].RLCHPCWEVR.[D]	1xCarbamidomethyl [C3]; 1xTMT6plex [N-Term]; 1xDBIA [C6]	0.0177887	0.000899141	Q6PJG6 [508-517]	BRAT1_C513	82.8	110.4	105.2	76.9	116.2	129.4	102.2	87.5	86.4	103
[K].SCDLLLFLR.[D]	1xTMT6plex [N-Term]; 1xDBIA [C2]	0.000743341	0.000155524	Q6PJG6 [719-727]	BRAT1_C720	176.2	330	306.6	10	10	187.2	10	10	10	10
[R].HSTVATECLSK.[N]	1xTMT6plex [K11]; 1xTMT6plex [N-Term]; 1xDBIA [C8]	6.84517e-05	0.000155524	P38398 [1244-1254]	BRCA1_C1251	96.4	84.9	88	98.9	106.8	99.9	90.8	103.3	112.9	118
[K].AACEFSETDVTNTEHHQPSNNDLNTTEK.[R]	1xTMT6plex [K28]; 1xTMT6plex [N-Term]; 1xDBIA [C3]	5.08167e-08	0.000155524	P38398 [224-251]	BRCA1_C226	112.6	105.4	85	81.2	82.9	102.2	83.6	87.7	128.6	130.8
[K].AACEFSETDVTNTEHHQPSNNDLNTTEKR.[A]	1xTMT6plex [K28]; 1xTMT6plex [N-Term]; 1xDBIA [C3]	0.0301555	0.00143408	P38398 [224-252]	BRCA1_C226	107.2	110.7	96.7	91.3	94.6	108.8	77.2	92.9	108.5	112.1
[K].GLIHGCSK.[D]	1xTMT6plex [K8]; 1xTMT6plex [N-Term]; 1xDBIA [C6]	0.0303999	0.00143408	P38398 [813-820]	BRCA1_C818	95.2	86.5	90.1	93.9	95.2	98.7	103.6	104.6	104.4	127.9
[R].FCLSSQFR.[G]	1xTMT6plex [N-Term]; 1xDBIA [C2]	0.0085778	0.000560081	P38398 [952-959]	BRCA1_C953	64.3	120.4	115.6	60.5	177.9	185.6	131.2	85.9	58.6	10
[K].AQEACHGNTSNK.[E]	1xTMT6plex [K12]; 1xTMT6plex [N-Term]; 1xDBIA [C5]	0.000220058	0.000155524	P51587 [1395-1406]	BRCA2_C1399	126.3	111.9	88.2	94.9	127.9	92.6	85.3	91.2	91.4	90.2
[K].IVCVSHETIK.[K]	1xTMT6plex [K10]; 1xTMT6plex [N-Term]; 1xDBIA [C3]	0.00796565	0.000560081	P51587 [1851-1860]	BRCA2_C1853	101.2	86.4	118.5	95.3	101.6	114	72.2	84.1	144.2	82.5
[K].KETEASESGLEIHTVCSQK.[E]	2xTMT6plex [K1; K19]; 1xTMT6plex [N-Term]; 1xDBIA [C16]	4.56178e-05	0.000155524	P51587 [531-549]	BRCA2_C546	88	89.5	94.8	101.3	102.1	124.2	97.2	98.6	98.1	106.3
[K].VCLESAVELPK.[I]	1xTMT6plex [K11]; 1xTMT6plex [N-Term]; 1xDBIA [C2]	4.91481e-05	0.000155524	P46736 [227-237]	BRCC3_C228	94.9	127	106.1	103.2	101.9	85.1	85.9	97.7	93.1	105.1
[K].ILCQEEQDAYRR.[I]	1xTMT6plex [N-Term]; 1xDBIA [C3]	1.60663e-05	0.000155524	P46736 [238-249]	BRCC3_C240	94.3	86	103.4	94.5	88.7	115.7	113.9	114.2	115.6	73.7
[R].HPSSPCSVK.[H]	1xTMT6plex [K9]; 1xTMT6plex [N-Term]; 1xDBIA [C6]	0.000268446	0.000155524	O95696 [15-23]	BRD1_C20	99.5	100.8	85	84.2	103.6	113.1	86.7	104.4	114.3	108.4
[R].LMFSNCYK.[Y]	1xTMT6plex [K8]; 1xTMT6plex [N-Term]; 1xDBIA [C6]	0.0085778	0.000560081	P25440 [420-427]	BRD2_C425	96	108.9	93.2	77.8	116.4	109.9	90.2	88.2	115.3	104.2
[K].DLQCHAPVRLDLPPEKPLTSSLAK.[Q]	2xTMT6plex [K16; K24]; 1xTMT6plex [N-Term]; 1xDBIA [C4]	0.22557	0.0151769	Q9NPI1 [104-127]	BRD7_C107	96.1	86	98.5	93.7	105.7	96.4	102.3	121.2	93.3	106.9
[R].RKPDGTTTLGLLHPVDPIVGEPGYCPVR.[L]	1xTMT6plex [K2]; 1xTMT6plex [N-Term]; 1xDBIA [C25]	5.61222e-07	0.000155524	Q9NPI1 [343-370]	BRD7_C367	104.7	80.4	86.6	103	94.1	99.3	101.7	116	106.5	107.7
[R].LDELCNDIATK.[K]	1xTMT6plex [K11]; 1xTMT6plex [N-Term]; 1xDBIA [C5]	0.00510481	0.000155524	Q9H0E9 [138-148]	BRD8_C142	64.4	66.7	128.2	104.3	170.1	108.8	70.7	104.8	72.1	109.9
[K].RPASPALLLPPCMLK.[S]	1xTMT6plex [K15]; 1xTMT6plex [N-Term]; 1xDBIA [C12]	0.0122103	0.000785053	Q9HAW0 [350-364]	BRF2_C361	104.8	101	101.6	82.7	110.4	114.5	84.1	73.1	116.2	111.6
[R].LANNSDCILAK.[D]	1xTMT6plex [K11]; 1xTMT6plex [N-Term]; 1xDBIA [C7]	0.00502127	0.000155524	Q9BX63 [1158-1168]	BRIP1_C1164	107.4	103.6	89.1	99	87.2	112.5	106.2	85.7	107.6	101.9
[K].SCYFYHGVHK.[I]	1xTMT6plex [K10]; 1xTMT6plex [N-Term]; 1xDBIA [C2]	0.00255063	0.000155524	Q9BX63 [309-318]	BRIP1_C310	105.4	90.5	91.5	94.5	88.9	112.5	95.6	99.8	103.8	117.6
[K].ICVQELQCPK.[I]	1xCarbamidomethyl [C2]; 1xTMT6plex [K10]; 1xTMT6plex [N-Term]; 1xDBIA [C8]	0.0104479	0.000560081	Q9BX63 [941-950]	BRIP1_C948	109.4	77.3	89.2	116.3	88	101.5	107.9	100	120.2	90.3
[K].MTGNCLK.[G]	1xOxidation [M1]; 1xTMT6plex [K7]; 1xTMT6plex [N-Term]; 1xDBIA [C5]	0.0648041	0.00251706	Q8TDN6 [154-160]	BRIX1_C158	99.3	125.6	121.8	84.3	92.6	124.1	81.7	75.5	98.6	96.5
[K].YECEIQASR.[Q]	1xTMT6plex [N-Term]; 1xDBIA [C3]	0.00100975	0.000155524	Q5PSV4 [135-143]	BRMS1L_C137	135.4	94.9	105.2	123.5	66.7	82.5	96.6	101.8	99.4	93.9
[R].QHCESEK.[L]	1xTMT6plex [K7]; 1xTMT6plex [N-Term]; 1xDBIA [C3]	0.0532241	0.00201629	Q5PSV4 [144-150]	BRMS1L_C146	202.8	160.2	54.2	45.9	10	79.5	82.2	42	141.8	191.3
[K].ICNDLR.[S]	1xTMT6plex [N-Term]; 1xDBIA [C2]	0.490949	0.0514184	Q5VW32 [32-37]	BROX_C33	122.8	150.8	97.3	76.8	69.4	98.3	93.9	62.9	122.3	105.4
[R].ATKPPYECPVETCRK.[V]	1xCarbamidomethyl [C13]; 2xTMT6plex [K3; K15]; 1xTMT6plex [N-Term]; 1xDBIA [C8]	0.515111	0.0573581	P55201 [16-30]	BRPF1_C23	132.3	82.4	92.5	107.5	92	93.4	102.4	126.7	86.7	84.3
[R].GSLTPHPAACDK.[D]	1xTMT6plex [K12]; 1xTMT6plex [N-Term]; 1xDBIA [C10]	0.00207426	0.000155524	P55201 [843-854]	BRPF1_C852	107.3	106.5	88.1	88.5	95.5	98.4	105.8	95.5	103.3	111.1
[R].GSLTPHPAACDKDGQTDSAAEESSSQETSK.[G]	2xTMT6plex [K12; K30]; 1xTMT6plex [N-Term]; 1xDBIA [C10]	6.40799e-08	0.000155524	P55201 [843-872]	BRPF1_C852	104	78.3	89.6	94.3	95.4	100.6	108.7	108.1	110.9	110.2
[R].LNFDRFDICR.[L]	1xTMT6plex [N-Term]; 1xDBIA [C9]	0.0648041	0.00251706	O14981 [101-110]	BTAF1_C109	96	95.4	108.9	103.3	96.2	101.6	100.8	117	94.6	86.2
[K].AAPPDCTSTAGLGR.[Q]	1xTMT6plex [N-Term]; 1xDBIA [C6]	0.00255063	0.000155524	Q9P203 [822-835]	BTBD7_C827	68.2	76.2	101.3	97.1	103.9	88.9	91.2	127.2	123.4	122.6
[K].DAQEVHCDEATK.[W]	1xTMT6plex [K12]; 1xTMT6plex [N-Term]; 1xDBIA [C7]	0.000129522	0.000155524	P43251 [374-385]	BTD_C380	77.2	106.5	118.2	111.8	122.7	113.4	90.9	103.6	81.9	73.9
[R].ARGGCPGGEATLSQPPPR.[G]	1xTMT6plex [N-Term]; 1xDBIA [C5]	2.96572e-06	0.000155524	P20290 [18-35]	BTF3_C22	106.3	88.5	87.2	86.7	90.4	107.8	108	102.3	113.9	108.9
[K].SNPGNNMACISK.[N]	1xTMT6plex [K12]; 1xTMT6plex [N-Term]; 1xDBIA [C9]	0.207907	0.0141853	O43683 [176-187]	BUB1_C184	79.8	97.4	89.5	103.5	89.1	97.2	124.8	100.7	100.7	117.5
[R].APCLPVTYQQTPVNMEK.[N]	1xOxidation [M15]; 1xTMT6plex [K17]; 1xTMT6plex [N-Term]; 1xDBIA [C3]	0.0419237	0.0017233	O43683 [337-353]	BUB1_C339	105.8	99.6	94.2	103.6	115.3	93.8	100.5	104.5	93.5	89.2
[R].IMSTLQGALAQESACNNTLQQQK.[R]	1xTMT6plex [K23]; 1xTMT6plex [N-Term]; 1xDBIA [C15]	0.000107057	0.000155524	O60566 [37-59]	BUB1B_C51	104.1	128.9	83.2	100	67.3	133.8	119.2	112.8	95.3	55.3
[K].LELTNETSENPTQSPWCSQYR.[R]	1xTMT6plex [N-Term]; 1xDBIA [C17]	2.4315e-08	0.000155524	O60566 [707-727]	BUB1B_C723	71	123	112.7	104.9	130.8	75.4	110.9	99.6	88.5	83.3
[R].TPCNAGTFSQPEK.[V]	1xTMT6plex [K13]; 1xTMT6plex [N-Term]; 1xDBIA [C3]	3.73978e-06	0.000155524	O43684 [127-139]	BUB3_C129	107.2	110.5	121.3	102.8	112.3	97.1	92.8	95.9	72.8	87.3
[K].QGYENLCCLR.[C]	1xCarbamidomethyl [C8]; 1xTMT6plex [N-Term]; 1xDBIA [C7]	0.00128367	0.000155524	P41223 [95-104]	BUD31_C101	113.4	89.3	119.4	101.2	93.4	82.5	95.2	91.2	107.8	106.7
[K].ERFDPTQFQDCIIQGLTETGTDLEAVAK.[F]	1xTMT6plex [K28]; 1xTMT6plex [N-Term]; 1xDBIA [C11]	0.0123108	0.000785053	Q7L1Q6 [25-52]	BZW1_C35	89	88.2	66.5	119.8	107.6	152.1	88.4	112.5	93.4	82.5
[R].LSQECPIK.[E]	1xTMT6plex [K8]; 1xTMT6plex [N-Term]; 1xDBIA [C5]	0.0108856	0.000560081	Q9Y6E2 [266-273]	BZW2_C270	96.1	119.5	140.5	97.6	109	100.7	104.5	84.5	69.1	78.4
[R].LSQECPIKEVVLYVK.[E]	2xTMT6plex [K8; K15]; 1xTMT6plex [N-Term]; 1xDBIA [C5]	0.00106116	0.000155524	Q9Y6E2 [266-280]	BZW2_C270	111.5	84.3	117.8	87.2	93.3	104.7	88.3	120.1	99	93.8
[R].WHLCPTLYESR.[F]	1xTMT6plex [N-Term]; 1xDBIA [C4]	0.021281	0.00100914	Q9H3H3 [260-270]	C11orf68_C263	246.3	262.7	171.8	10	10	10	78.8	10	10	240.4
[K].DSSGSFSPCQPFLEK.[Y]	1xTMT6plex [K15]; 1xTMT6plex [N-Term]; 1xDBIA [C9]	5.99561e-05	0.000155524	Q6ZRI6 [202-216]	C15orf39_C210	116.9	82.4	98.9	74.4	93.3	120.8	107.8	86.1	103	116.5
[R].LETDSGLEHSLPHSVGNQDPCTYK.[G]	1xTMT6plex [K24]; 1xTMT6plex [N-Term]; 1xDBIA [C21]	0.0125143	0.000785053	Q6ZRI6 [21-44]	C15orf39_C41	94.2	121.8	109.6	100.9	108.5	98	83.2	98.8	83.5	101.5
[R].ACQPLPASQPCSEPVRPAQEAEEK.[T]	1xCarbamidomethyl [C2]; 1xTMT6plex [K24]; 1xTMT6plex [N-Term]; 1xDBIA [C11]	0.00113381	0.000155524	Q6ZRI6 [416-439]	C15orf39_C426	89.1	97.8	89.7	72.8	90.2	100.9	94.8	124.7	135.9	104.1
[K].GSYFSCPMAGTPK.[A]	1xOxidation [M8]; 1xTMT6plex [K13]; 1xTMT6plex [N-Term]; 1xDBIA [C6]	0.000156701	0.000155524	Q6ZRI6 [45-57]	C15orf39_C50	125.2	93.9	101.3	101.6	100.6	99.4	86.9	109.4	90.7	90.9
[K].GSYFSCPMAGTPK.[A]	1xTMT6plex [K13]; 1xTMT6plex [N-Term]; 1xDBIA [C6]	0.000192748	0.000155524	Q6ZRI6 [45-57]	C15orf39_C50	93.4	105.7	101.9	104.3	112.4	109.6	94.5	102.5	86.6	89.1
[R].ELALPGCTSR.[M]	1xTMT6plex [N-Term]; 1xDBIA [C7]	0.0183787	0.000899141	Q6ZRI6 [886-895]	C15orf39_C892	109.6	98.1	98.3	101	98.3	98.7	103.2	110.8	90.9	91.1
[K].GCVTIAIHAKPGSK.[Q]	2xTMT6plex [K10; K14]; 1xTMT6plex [N-Term]; 1xDBIA [C2]	7.62408e-06	0.000155524	Q8WUR7 [61-74]	C15orf40_C62	106.5	84.7	93.7	106.9	89.8	101.9	105.8	99.5	110.7	100.6
[R].TPTSGQSVSTCSSK.[N]	1xTMT6plex [K14]; 1xTMT6plex [N-Term]; 1xDBIA [C11]	0.481369	0.0496708	Q32NC0 [165-178]	C18orf21_C175	64.4	128	60.1	111.2	102.7	121	119.6	93.8	127	72.3
[R].GLHDSCPGQAR.[Y]	1xTMT6plex [N-Term]; 1xDBIA [C6]	0.00326842	0.000155524	Q32NC0 [13-23]	C18orf21_C18	118.9	163.9	100.8	69.7	60.9	101.9	61.6	50.6	135.8	136
[K].GPTEICDK.[K]	1xTMT6plex [K8]; 1xTMT6plex [N-Term]; 1xDBIA [C6]	0.0585134	0.00232295	Q8TCD1 [66-73]	C18orf32_C71	100.1	73.5	96.7	115.5	111.1	104.7	76.4	127.1	102.2	92.8
[K].TACLTSSSHK.[A]	1xTMT6plex [K10]; 1xTMT6plex [N-Term]; 1xDBIA [C3]	9.45504e-05	0.000155524	Q8IYL3 [40-49]	C1orf174_C42	163.2	72.9	89.5	111.6	106.6	85.8	93.4	97.1	103.5	76.3
[K].KALVLDCHYPEDEVGQEDEAESDIFSIR.[E]	1xTMT6plex [K1]; 1xTMT6plex [N-Term]; 1xDBIA [C7]	0.0289618	0.00143408	Q07021 [180-207]	C1QBP_C186	113.5	116.5	70.8	103.4	94.6	98.5	92.1	103.1	118	89.4
[K].ALVLDCHYPEDEVGQEDEAESDIFSIR.[E]	1xTMT6plex [N-Term]; 1xDBIA [C6]	3.06612e-08	0.000155524	Q07021 [181-207]	C1QBP_C186	97.4	129.6	111.8	114.8	128.6	102.5	71.2	72.3	80.7	91
[R].QLCPLTPGPGK.[A]	1xTMT6plex [K11]; 1xTMT6plex [N-Term]; 1xDBIA [C3]	0.0284974	0.00143408	O14523 [383-393]	C2CD2L_C385	101.1	107.7	90.4	65.2	151.3	116.4	110.3	65.1	129.2	63.3
[K].SPASTQVPCSSTTAEVR.[L]	1xTMT6plex [N-Term]; 1xDBIA [C9]	0.103719	0.00504151	Q4AC94 [1606-1622]	C2CD3_C1614	92.9	97.1	84	107	104.8	102.6	100.8	102.7	134.4	73.7
[R].AIGTACTLDK.[L]	1xTMT6plex [K10]; 1xTMT6plex [N-Term]; 1xDBIA [C6]	0.0106208	0.000560081	Q86YS7 [238-247]	C2CD5_C243	100.2	115.2	107.7	111.8	127.9	104.5	72.2	57.9	86.8	116
[R].FLQDGTVEGCLEQRLEENLPTR.[C]	1xTMT6plex [N-Term]; 1xDBIA [C10]	4.41313e-05	0.000155524	Q86YS7 [440-461]	C2CD5_C449	122.4	77.4	82.6	120.9	105.4	79.5	102.4	115	78.7	115.7
[R].ASTDNEELLQFPLELCSDSLPSHPFPPAK.[A]	1xTMT6plex [K29]; 1xTMT6plex [N-Term]; 1xDBIA [C16]	5.61123e-05	0.000155524	Q86YS7 [816-844]	C2CD5_C831	101.4	118	84.4	84.4	87.5	100.9	113.9	136.9	89.6	83
[R].SSPSHTTNGCQGEK.[V]	1xTMT6plex [K14]; 1xTMT6plex [N-Term]; 1xDBIA [C10]	6.96075e-07	0.000155524	Q8N8R5 [221-234]	C2orf69_C230	90.9	97.7	110.1	103.5	110.3	99.8	93	110.4	98.8	85.3
[K].LALEDSENTASTNCDSSSEGLEK.[D]	1xTMT6plex [K23]; 1xTMT6plex [N-Term]; 1xDBIA [C14]	1.10676e-05	0.000155524	Q49AR2 [182-204]	C5orf22_C195	92.6	75.7	94.7	103.2	108.4	98	104.4	116.7	96.7	109.7
[R].QTGHQCGMSEK.[A]	1xTMT6plex [K11]; 1xTMT6plex [N-Term]; 1xDBIA [C6]	0.000314189	0.000155524	Q6UWU4 [23-33]	C6orf89_C28	109.4	51.4	67	130.6	119.7	89.2	108.2	122.3	117.7	84.5
[R].SGAELALDYLCR.[W]	1xTMT6plex [N-Term]; 1xDBIA [C11]	0.000113447	0.000155524	Q9BRJ6 [97-108]	C7orf50_C107	71.2	104	109.7	102	104.9	109.8	94.5	102.1	98.8	103.1
[R].YEAAFPFLSPCGR.[E]	1xTMT6plex [N-Term]; 1xDBIA [C11]	0.000181892	0.000155524	Q6P1X6 [88-100]	C8orf82_C98	104	116.6	107.2	86.8	97.7	101.5	97.2	86.1	101.3	101.5
[R].SGRYEAAFPFLSPCGR.[E]	1xTMT6plex [N-Term]; 1xDBIA [C14]	0.00263639	0.000155524	Q6P1X6 [85-100]	C8orf82_C98	115.9	97.6	70	89.1	116.8	97	97.2	93.4	112.7	110.4
[R].HLTSPPGAVFPFNFQNEYPCNTQCIQSGVSR.[C]	1xCarbamidomethyl [C20]; 1xTMT6plex [N-Term]; 1xDBIA [C24]	6.19756e-05	0.000155524	P0DMB2 [19-49]	C8orf88_C42	93.5	75.2	111.5	97	116.5	80	102	100.1	97.5	126.9
[K].NAEDCLYELPENIR.[V]	1xTMT6plex [N-Term]; 1xDBIA [C5]	2.47149e-05	0.000155524	Q9NZ63 [141-154]	C9orf78_C145	118.7	63.7	100	97.3	104.9	94.3	116.7	103.3	105.3	95.8
[K].GAELVEGCDGILGDNFRPTQPLSDR.[V]	1xTMT6plex [N-Term]; 1xDBIA [C8]	0.00223454	0.000155524	P35219 [259-283]	CA8_C266	72.3	91.4	97.3	87.2	117.1	90.6	125.4	121.7	116.2	80.8
[R].AGPTEPMDTSEATVCHSDLER.[T]	1xOxidation [M7]; 1xTMT6plex [N-Term]; 1xDBIA [C15]	8.70441e-06	0.000155524	Q9Y6J0 [1755-1775]	CABIN1_C1769	114.3	96.3	77.8	97.4	121.4	93.7	102.6	102.2	119.8	74.5
[R].AGPTEPMDTSEATVCHSDLER.[T]	1xTMT6plex [N-Term]; 1xDBIA [C15]	5.75294e-06	0.000155524	Q9Y6J0 [1755-1775]	CABIN1_C1769	88.8	88.6	91.7	106.8	111.7	84.4	110.7	106.7	112.3	98.3
[R].CQSLEEIQR.[L]	1xTMT6plex [N-Term]; 1xDBIA [C1]	0.365867	0.0300551	Q9Y6J0 [690-698]	CABIN1_C690	110	113.6	91.4	88.3	119	96.8	89.2	92.1	94.5	105.1
[R].AGDELAYNSSSACASSR.[G]	1xTMT6plex [N-Term]; 1xDBIA [C13]	2.37163e-07	0.000155524	Q86Y37 [350-366]	CACUL1_C362	105.9	96.9	87.6	85.4	81.5	106.9	96.2	92	131.9	115.7
[K].RAGDELAYNSSSACASSR.[G]	1xTMT6plex [N-Term]; 1xDBIA [C14]	3.30395e-10	0.000155524	Q86Y37 [349-366]	CACUL1_C362	81.8	79.7	81.4	110.7	111.3	103.9	105.1	99.7	141.1	85.3
[K].SCDAAAAVAK.[A]	1xTMT6plex [K10]; 1xTMT6plex [N-Term]; 1xDBIA [C2]	0.000116301	0.000155524	Q86Y37 [93-102]	CACUL1_C94	154.8	132.6	78.6	58	55	96.5	81	54.2	150.9	138.3
[K].VHVDCMTSQK.[L]	1xOxidation [M6]; 1xTMT6plex [K10]; 1xTMT6plex [N-Term]; 1xDBIA [C5]	0.00167284	0.000155524	P27708 [1451-1460]	CAD_C1455	212.5	178	59.5	36.1	26	60	67.5	26.7	177.4	156.2
[R].GLPVTCEVAPHHLFLSHDDLER.[L]	1xTMT6plex [N-Term]; 1xDBIA [C6]	2.89294e-06	0.000155524	P27708 [1631-1652]	CAD_C1636	101.1	112.7	103	102.9	103.2	99.5	91.9	95.7	96.6	93.4
[R].ILALDCGLK.[Y]	1xTMT6plex [K9]; 1xTMT6plex [N-Term]; 1xDBIA [C6]	0.00313613	0.000155524	P27708 [178-186]	CAD_C183	126.8	126	126.2	85.2	73.8	116.9	98.4	92.6	54.7	99.3
[K].VAEPELMGTPDGTCYPPPPVPR.[Q]	1xTMT6plex [N-Term]; 1xDBIA [C14]	1.54146e-05	0.000155524	P27708 [1876-1897]	CAD_C1889	81.8	96.6	88.3	106.2	95.3	98.8	100.7	109.8	117.7	104.7
[R].KVAEPELMGTPDGTCYPPPPVPR.[Q]	1xTMT6plex [K1]; 1xTMT6plex [N-Term]; 1xDBIA [C15]	0.00052937	0.000155524	P27708 [1875-1897]	CAD_C1889	91.2	87.8	88.2	109.7	101.8	95.2	112.3	105.4	109.7	98.7
[R].KVAEPELMGTPDGTCYPPPPVPR.[Q]	1xOxidation [M8]; 1xTMT6plex [K1]; 1xTMT6plex [N-Term]; 1xDBIA [C15]	0.118743	0.00648151	P27708 [1875-1897]	CAD_C1889	82	64.8	90	73.2	110.4	111.5	99.8	132.4	126	109.8
[K].IGSCMK.[S]	1xTMT6plex [K6]; 1xTMT6plex [N-Term]; 1xDBIA [C4]	0.0254439	0.00143408	P27708 [755-760]	CAD_C758	100.4	98.8	102.6	95.4	97.7	95.8	117.4	93.4	109.4	89
[K].LRQELGICPAVK.[Q]	1xTMT6plex [K12]; 1xTMT6plex [N-Term]; 1xDBIA [C8]	2.18294e-06	0.000155524	P27708 [890-901]	CAD_C897	92.5	123.9	115.2	95.5	95.3	107.1	104.2	88.6	86.1	91.7
[K].HEQNIDCGGGYVK.[L]	1xTMT6plex [K13]; 1xTMT6plex [N-Term]; 1xDBIA [C7]	4.5622e-06	0.000155524	P27797 [99-111]	CALR_C105	102.2	111.7	124.4	85.1	101.8	102.4	86.5	92.5	93.6	99.7
[K].LFPNSLDQTDMHGDSEYNIMFGPDICGPGTK.[K]	1xOxidation [M11]; 1xTMT6plex [K31]; 1xTMT6plex [N-Term]; 1xDBIA [C26]	0.00316215	0.000155524	P27797 [112-142]	CALR_C137	134.1	88.5	111.9	74.1	107.5	10	10	125.7	172.9	185.3
[R].GTRPAPGGCIQPR.[G]	1xTMT6plex [N-Term]; 1xDBIA [C9]	0.147026	0.00909256	Q96RR4 [215-227]	CAMKK2_C223	112.5	100.8	101.1	126.2	103.7	106.7	89.9	91.1	80.6	87.4
[R].AAGGSPAVGCTTR.[G]	1xTMT6plex [N-Term]; 1xDBIA [C10]	0.000133885	0.000155524	Q7Z624 [16-28]	CAMKMT_C25	102	101.5	96.1	108.2	101.2	100.1	102.9	103.1	96	88.9
[K].AGFCIQR.[H]	1xTMT6plex [N-Term]; 1xDBIA [C4]	0.0412585	0.0017233	Q7Z624 [278-284]	CAMKMT_C281	55.6	103.1	84.2	94.2	89.9	91.4	102.2	72.5	213.6	93.4
[K].DGVCAQIEK.[N]	1xTMT6plex [K9]; 1xTMT6plex [N-Term]; 1xDBIA [C4]	0.0399587	0.0017233	Q8NCB2 [298-306]	CAMKV_C301	98.7	82.3	103.5	100.3	134	115	71.5	87	106	101.7
[K].LDSFIKPPECSSDVNLELR.[Q]	1xTMT6plex [K6]; 1xTMT6plex [N-Term]; 1xDBIA [C10]	2.8217e-05	0.000155524	P49069 [114-132]	CAMLG_C123	81.3	90.5	90.9	102	95.6	112	105	105.1	88.1	129.7
[K].SVHREESCSDSGTK.[C]	1xTMT6plex [K14]; 1xTMT6plex [N-Term]; 1xDBIA [C8]	0.00265827	0.000155524	Q5T5Y3 [1372-1385]	CAMSAP1_C1379	109.3	124.1	97.4	75.7	69.3	110.4	83.1	69.7	135.9	125
[R].LYVSCSK.[S]	1xTMT6plex [K7]; 1xTMT6plex [N-Term]; 1xDBIA [C5]	0.089745	0.00427797	Q5T5Y3 [715-721]	CAMSAP1_C719	88.8	119.9	127.7	112.1	97.3	99.7	89.2	95.2	78	92
[R].ADEDTEGRLYVSCSK.[S]	1xTMT6plex [K15]; 1xTMT6plex [N-Term]; 1xDBIA [C13]	0.00970343	0.000560081	Q5T5Y3 [707-721]	CAMSAP1_C719	70.7	95.1	72.8	101.6	124.4	107.9	106.6	96.4	106.2	118.3
[R].SLYTYCPETEEINK.[L]	1xTMT6plex [K14]; 1xTMT6plex [N-Term]; 1xDBIA [C6]	3.58775e-05	0.000155524	Q08AD1 [1411-1424]	CAMSAP2_C1416	100.2	111.8	106.6	97.1	114.2	105.5	112.3	110.7	72.7	68.8
[R].EALSPCPSTVSTK.[S]	1xTMT6plex [K13]; 1xTMT6plex [N-Term]; 1xDBIA [C6]	0.000194351	0.000155524	Q08AD1 [670-682]	CAMSAP2_C675	89.8	84.9	97	105.3	102.8	97.4	104.4	109.6	101.4	107.5
[K].NCIGDFLK.[T]	1xTMT6plex [K8]; 1xTMT6plex [N-Term]; 1xDBIA [C2]	0.00986418	0.000560081	Q86VP6 [1006-1013]	CAND1_C1007	70.7	107.1	117.9	74.5	137.2	86.6	132.9	92	73.7	107.4
[R].LVEPLRATCTTK.[V]	1xTMT6plex [K12]; 1xTMT6plex [N-Term]; 1xDBIA [C9]	0.0711723	0.00310023	Q86VP6 [1145-1156]	CAND1_C1153	108.6	88.9	90.7	107	122.4	90.8	109.1	120.2	66	96.3
[K].CLGPLVSK.[V]	1xTMT6plex [K8]; 1xTMT6plex [N-Term]; 1xDBIA [C1]	0.00632532	0.000451537	Q86VP6 [71-78]	CAND1_C71	88.6	106.1	118.3	108.8	119.5	94.9	100.6	67.7	90.2	105.4
[K].TDGCHAYLSK.[N]	1xTMT6plex [K10]; 1xTMT6plex [N-Term]; 1xDBIA [C4]	0.0014177	0.000155524	Q01518 [413-422]	CAP1_C416	108.5	95.7	122.3	93.2	120.9	70	96.7	90.9	81.4	120.3
[R].ALLVTASQCQQPAENK.[L]	1xTMT6plex [K16]; 1xTMT6plex [N-Term]; 1xDBIA [C9]	8.77589e-05	0.000155524	Q01518 [85-100]	CAP1_C93	92	106.3	122.2	103.1	120.1	101.3	95.9	86.7	82.1	90.4
[K].GFSLESCR.[S]	1xTMT6plex [N-Term]; 1xDBIA [C7]	0.0415898	0.0017233	P07384 [584-591]	CAPN1_C590	86.5	104.6	99.2	82.6	120.4	101.1	106.6	100.5	92.6	105.8
[K].GSCQEEAGPVR.[T]	1xTMT6plex [N-Term]; 1xDBIA [C3]	2.49204e-05	0.000155524	O75808 [99-109]	CAPN15_C101	95	120.1	61.4	87.8	104	105.5	84.4	103.1	128.8	109.9
[K].MPCQLHQVIVAR.[F]	1xTMT6plex [N-Term]; 1xDBIA [C3]	4.23411e-05	0.000155524	P17655 [638-649]	CAPN2_C640	78.7	160.4	172.6	72.3	114.1	88.8	57.6	76.1	80.8	98.5
[K].RPTEICADPQFIIGGATR.[T]	1xTMT6plex [N-Term]; 1xDBIA [C6]	2.12937e-06	0.000155524	P17655 [77-94]	CAPN2_C82	108.4	98	117.5	93.9	105.6	98.5	99.7	83.5	91.6	103.2
[R].GGGCINHK.[D]	1xTMT6plex [K8]; 1xTMT6plex [N-Term]; 1xDBIA [C4]	0.608062	0.0824019	O15484 [374-381]	CAPN5_C377	98.2	106.8	123	165.9	91.9	106.5	74.6	62	78	93.1
[R].FAYPMPFCDR.[W]	1xTMT6plex [N-Term]; 1xDBIA [C8]	0.00686851	0.000451537	Q9Y6W3 [235-244]	CAPN7_C242	69.1	94.1	111.7	128.4	135.8	89.7	104.7	79.1	93.2	94.2
[K].EKPVCGTTYK.[V]	2xTMT6plex [K2; K10]; 1xTMT6plex [N-Term]; 1xDBIA [C5]	0.00286358	0.000155524	Q14444 [222-231]	CAPRIN1_C226	85.7	118.3	147.1	96.8	106.1	114	91.9	73.3	70.8	96.1
[K].EATDPRPCEVENAVESWR.[T]	1xTMT6plex [N-Term]; 1xDBIA [C8]	0.0843956	0.00379772	P47755 [104-121]	CAPZA2_C111	92.5	81.2	103.4	123.1	133.1	110.4	98.6	79.9	75.9	101.9
[K].GCWDSIHVVEVQEK.[S]	1xTMT6plex [K14]; 1xTMT6plex [N-Term]; 1xDBIA [C2]	1.5672e-05	0.000155524	P47756 [146-159]	CAPZB_C147	102.4	130.9	123.9	102	95	95.5	87.7	93.1	74.2	95.2
[K].DETVSDCSPHIANIGR.[L]	1xTMT6plex [N-Term]; 1xDBIA [C7]	4.23518e-08	0.000155524	P47756 [200-215]	CAPZB_C206	92.9	98	87.3	114.3	100.9	90.5	104.7	115	101.7	94.7
[K].DYLLCDYNR.[D]	1xTMT6plex [N-Term]; 1xDBIA [C5]	0.0109753	0.000560081	P47756 [58-66]	CAPZB_C62	91.6	108.9	143.8	113.5	130.9	104.7	84.7	70	65.5	86.4
[K].DYLLCDYNRDGDSYR.[S]	1xTMT6plex [N-Term]; 1xDBIA [C5]	0.0824667	0.00359064	P47756 [58-72]	CAPZB_C62	105.5	98.4	124	117.9	126.2	94.5	86.6	76.3	87.9	82.7
[R].SPPVDCPR.[K]	1xTMT6plex [N-Term]; 1xDBIA [C6]	0.0585134	0.00232295	Q5VZK9 [1101-1108]	CARMIL1_C1106	113.4	106.5	74.8	89.9	117.9	106	86.7	152.6	58	94.1
[R].AACAQK.[K]	1xTMT6plex [K6]; 1xTMT6plex [N-Term]; 1xDBIA [C3]	0.0357136	0.00164096	Q5VZK9 [1179-1184]	CARMIL1_C1181	84.7	116.7	80.8	131.8	109	81.4	107.9	104.9	112	70.9
[R].GWGQQDGPGPPSPGQSPSPCR.[T]	1xTMT6plex [N-Term]; 1xDBIA [C20]	4.87512e-07	0.000155524	Q6F5E8 [1304-1324]	CARMIL2_C1323	78.8	69.6	98.1	112.3	102.2	116.6	101.6	131.5	105.7	83.4
[R].DACYQPIIK.[E]	1xTMT6plex [K9]; 1xTMT6plex [N-Term]; 1xDBIA [C3]	0.0077714	0.000560081	Q8N4J0 [178-186]	CARNMT1_C180	102.7	157.7	108	80.1	79.7	98.6	82	107.4	92	91.7
[R].TQGDRPLLSKVVCGVGR.[G]	1xTMT6plex [K10]; 1xTMT6plex [N-Term]; 1xDBIA [C13]	0.45065	0.0438128	A5YM72 [239-255]	CARNS1_C251	70	90.6	73.8	89.4	78.9	92.4	84.3	149.3	154	117.3
[R].RVQPQWSPPAGTQPCR.[L]	1xTMT6plex [N-Term]; 1xDBIA [C15]	0.182211	0.0120205	P49589 [13-28]	CARS1_C27	65.9	109.3	87.9	89.2	91.9	110.7	119.2	131.1	89.9	104.9
[K].ASKPGEPSWPCPWGK.[G]	2xTMT6plex [K3; K15]; 1xTMT6plex [N-Term]; 1xDBIA [C11]	0.0009529	0.000155524	P49589 [325-339]	CARS1_C335	89.7	109.4	106.6	99.1	111.6	106.5	109.3	91.4	88.6	87.7
[K].ALCDNVDTR.[T]	1xTMT6plex [N-Term]; 1xDBIA [C3]	0.00721643	0.000451537	P49589 [504-512]	CARS1_C506	104.3	101.3	106.5	114.6	120.8	91.3	76.8	101.4	92.7	90.4
[K].GQLACGSVR.[E]	1xTMT6plex [N-Term]; 1xDBIA [C5]	0.00238737	0.000155524	Q9HA77 [383-391]	CARS2_C387	94.1	109.8	112.3	94.8	124.2	84.3	100.2	93.4	92.3	94.5
[R].DVKPHCVLLASK.[E]	2xTMT6plex [K3; K12]; 1xTMT6plex [N-Term]; 1xDBIA [C6]	1.02726e-05	0.000155524	O14936 [141-152]	CASK_C146	114.6	102.4	132.2	124.2	126.2	101.3	84.5	79.1	57.8	77.6
[R].AKEVLEEISCYPENNDAK.[E]	2xTMT6plex [K2; K18]; 1xTMT6plex [N-Term]; 1xDBIA [C10]	3.89755e-05	0.000155524	O14936 [409-426]	CASK_C418	100.4	68.1	107.3	117.8	99.1	95.2	111.3	93.3	90.6	117.1
[R].AQFEYDPAKDDLIPCK.[E]	2xTMT6plex [K9; K16]; 1xTMT6plex [N-Term]; 1xDBIA [C15]	0.0009529	0.000155524	O14936 [619-634]	CASK_C633	87.2	84.5	90.3	108.2	114.8	98.2	100.6	108.6	113.3	94.1
[R].VACIAMEK.[T]	1xTMT6plex [K8]; 1xTMT6plex [N-Term]; 1xDBIA [C3]	0.00617085	0.000451537	O14936 [682-689]	CASK_C684	92.2	95.5	102	116.6	90.7	105.6	107.4	102.4	92.1	95.4
[K].MFFIQACR.[G]	1xTMT6plex [N-Term]; 1xDBIA [C7]	0.0294336	0.00143408	P42575 [314-321]	CASP2_C320	67.1	116.4	104.4	88.2	96.4	113.7	121.5	109.4	107.6	75.3
[K].LFFIQACR.[G]	1xTMT6plex [N-Term]; 1xDBIA [C7]	0.00151472	0.000155524	P55210 [180-187]	CASP7_C186	86.8	92	80.4	147.4	117.4	113.6	96.8	84.6	99.2	81.9
[K].QIPCVVSMLTK.[E]	1xOxidation [M8]; 1xTMT6plex [K11]; 1xTMT6plex [N-Term]; 1xDBIA [C4]	0.000444877	0.000155524	P55210 [287-297]	CASP7_C290	106.3	100	160.6	116.3	48	106.3	70.1	116.4	10	176.1
[K].KQIPCVVSMLTK.[E]	2xTMT6plex [K1; K12]; 1xTMT6plex [N-Term]; 1xDBIA [C5]	0.000479298	0.000155524	P55210 [286-297]	CASP7_C290	107.8	106.7	74.2	81.4	91.9	77.5	115.6	126.6	123.6	94.8
[K].QIPCVVSMLTK.[E]	1xTMT6plex [K11]; 1xTMT6plex [N-Term]; 1xDBIA [C4]	0.00197383	0.000155524	P55210 [287-297]	CASP7_C290	84.1	47.1	98	108.8	139	94.2	119.6	156.1	58.8	94.2
[K].VFFIQACQGDNYQK.[G]	1xTMT6plex [K14]; 1xTMT6plex [N-Term]; 1xDBIA [C7]	0.000483283	0.000155524	Q14790 [354-367]	CASP8_C360	98	82.6	89	102.6	103.8	91.5	113.3	111.4	114.1	93.8
[R].SLEVHCPSTPK.[S]	1xTMT6plex [K11]; 1xTMT6plex [N-Term]; 1xDBIA [C6]	0.000327472	0.000155524	Q9UKL3 [1253-1263]	CASP8AP2_C1258	91.6	86.2	90.7	104.3	91.9	104.6	124.7	108.4	114.5	83.1
[K].EADEGPEKEYISCQNTVFK.[S]	2xTMT6plex [K8; K19]; 1xTMT6plex [N-Term]; 1xDBIA [C13]	0.00745805	0.000560081	Q9UKL3 [1575-1593]	CASP8AP2_C1587	133.5	85.4	87.6	87.4	100.3	101.7	97.2	104.2	103.9	98.9
[R].SESELIDELSEDFDRSECK.[E]	1xTMT6plex [K19]; 1xTMT6plex [N-Term]; 1xDBIA [C18]	0.000406144	0.000155524	P20810 [364-382]	CAST_C381	83.7	79	101.5	103.7	115.8	98.1	106.6	112.9	100.7	98
[K].AAAPAPVSEAVCR.[T]	1xTMT6plex [N-Term]; 1xDBIA [C12]	4.63797e-05	0.000155524	P20810 [397-409]	CAST_C408	85.1	82.1	89	102.6	106	98.2	101.8	116.3	112.2	106.8
[K].KPADDQDPIDALSGDLDSCPSTTETSQNTAK.[D]	2xTMT6plex [K1; K31]; 1xTMT6plex [N-Term]; 1xDBIA [C19]	0.00627341	0.000451537	P20810 [643-673]	CAST_C661	74.4	75.9	92	88.3	140.1	97.9	87.8	147	87.7	108.9
[R].LGPNYLHIPVNCPYR.[A]	1xTMT6plex [N-Term]; 1xDBIA [C12]	0.000344154	0.000155524	P04040 [366-380]	CAT_C377	102.9	88.8	88.4	109.7	112.5	106.7	95.7	103.3	90.6	101.5
[R].VCVPSSASALGTASK.[A]	1xTMT6plex [K15]; 1xTMT6plex [N-Term]; 1xDBIA [C2]	0.0146209	0.000785053	P22681 [507-521]	CBL_C508	103.5	84	91.5	98.6	90.9	96.8	107.2	110.7	109.2	107.6
[R].RPLPCTPGDCPSR.[D]	1xCarbamidomethyl [C5]; 1xTMT6plex [N-Term]; 1xDBIA [C10]	0.0022531	0.000155524	P22681 [563-575]	CBL_C572	102.4	108.7	128.7	78.8	123.3	83.7	85.3	91.4	93.7	104
[R].SPCGSPTGSPK.[S]	1xTMT6plex [K11]; 1xTMT6plex [N-Term]; 1xDBIA [C3]	2.23766e-05	0.000155524	Q13191 [521-531]	CBLB_C523	98.4	67.9	87.4	97	81.3	84.8	119.7	122.4	127.4	113.7
[K].APPGDEEGFDYNEEERYDCK.[G]	1xTMT6plex [K20]; 1xTMT6plex [N-Term]; 1xDBIA [C19]	1.35014e-05	0.000155524	Q75N03 [55-74]	CBLL1_C73	78.1	84.3	81.5	119.5	93.6	112.1	115.5	114.6	112.3	88.4
[R].DVCTELLPLIKPQGR.[V]	1xTMT6plex [K11]; 1xTMT6plex [N-Term]; 1xDBIA [C3]	0.125091	0.00704888	P16152 [120-134]	CBR1_C122	101.8	110.4	123.5	124.4	141.8	99.9	86.6	79.3	59.9	72.4
[K].ILLNACCPGWVR.[T]	1xCarbamidomethyl [C6]; 1xTMT6plex [N-Term]; 1xDBIA [C7]	0.000156701	0.000155524	P16152 [221-232]	CBR1_C227	84	110.1	87.4	112.7	119.6	110.4	101.9	104.1	77.8	91.9
[K].AAAGDLGGDHLAFSCDVAK.[E]	1xTMT6plex [K19]; 1xTMT6plex [N-Term]; 1xDBIA [C15]	0.0340313	0.00164096	Q8N4T8 [41-59]	CBR4_C55	95.7	113	111.5	91.1	98.5	106.3	96	89.9	104.5	93.5
[K].CEFFNAGGSVK.[D]	1xTMT6plex [K11]; 1xTMT6plex [N-Term]; 1xDBIA [C1]	0.00066749	0.000155524	P35520 [109-119]	CBS_C109	60.7	270.3	117.8	94.4	97.3	94.6	66.5	97.9	100.4	10
[R].NASNPLAHYDTTADEILQQCDGK.[L]	1xTMT6plex [K23]; 1xTMT6plex [N-Term]; 1xDBIA [C20]	9.45504e-05	0.000155524	P35520 [225-247]	CBS_C244	72.4	87.6	106.4	114	103.4	99.8	90.5	103.5	116.4	106
[R].VQELGLSAPLTVLPTITCGHTIEILR.[E]	1xTMT6plex [N-Term]; 1xDBIA [C18]	0.00425723	0.000155524	P35520 [414-439]	CBS_C431	72	125.1	105.6	105.8	167.2	165.2	53.1	63.1	77.2	65.7
[R].LTWHSCPEDEAQ.[-]	1xTMT6plex [N-Term]; 1xDBIA [C6]	0.617789	0.0857652	Q13185 [172-183]	CBX3_C177	71.9	112.8	98.8	80.2	109.9	100	100	101.3	101.5	123.7
[K].WKGFTDADNTWEPEENLDCPELIEAFLNSQK.[A]	2xTMT6plex [K2; K31]; 1xTMT6plex [N-Term]; 1xDBIA [C19]	6.09575e-05	0.000155524	Q13185 [51-81]	CBX3_C69	86.6	101.5	96.1	96.7	119.1	107.8	104.2	93.8	93.4	100.7
[K].GFTDADNTWEPEENLDCPELIEAFLNSQK.[A]	1xTMT6plex [K29]; 1xTMT6plex [N-Term]; 1xDBIA [C17]	0.00473946	0.000155524	Q13185 [53-81]	CBX3_C69	90	90.7	88.3	121.9	141.3	101	79.5	88.8	99.9	98.7
[K].EAPSPTCPDLGAK.[S]	1xTMT6plex [K13]; 1xTMT6plex [N-Term]; 1xDBIA [C7]	0.000344154	0.000155524	O00257 [179-191]	CBX4_C185	95.9	79.4	91.4	95.6	103.6	96	109.5	108.2	119.4	100.9
[R].GLEPEKIIGATDSCGDLMFLMK.[W]	2xTMT6plex [K6; K22]; 1xTMT6plex [N-Term]; 1xDBIA [C14]	0.000253326	0.000155524	P45973 [120-141]	CBX5_C133	66.3	69.2	59	99.1	76.9	94.5	112	140.1	153.1	129.9
[R].GLEPEKIIGATDSCGDLMFLMK.[W]	1xOxidation [M18]; 2xTMT6plex [K6; K22]; 1xTMT6plex [N-Term]; 1xDBIA [C14]	0.0483921	0.00181223	P45973 [120-141]	CBX5_C133	54.4	54.3	69.9	88.1	93.4	81.2	115.2	140.6	170.1	132.8
[K].GFSEEHNTWEPEKNLDCPELISEFMK.[K]	1xOxidation [M25]; 2xTMT6plex [K13; K26]; 1xTMT6plex [N-Term]; 1xDBIA [C17]	0.0227112	0.00113473	P45973 [43-68]	CBX5_C59	92.8	105.5	119.5	107	128.9	87.1	71.8	102.9	72.5	111.9
[K].GFSEEHNTWEPEKNLDCPELISEFMK.[K]	2xTMT6plex [K13; K26]; 1xTMT6plex [N-Term]; 1xDBIA [C17]	0.000286833	0.000155524	P45973 [43-68]	CBX5_C59	77	137.3	97.2	91.9	104.8	124.6	76.9	91.4	89	109.9
[R].RQDSDLVQCGVTSPSSAEATGK.[L]	1xTMT6plex [K22]; 1xTMT6plex [N-Term]; 1xDBIA [C9]	3.73945e-05	0.000155524	Q9HC52 [253-274]	CBX8_C261	116.9	90.2	93.3	86.5	94.3	87	101.7	92.5	118.1	119.5
[R].MEAEDHCR.[M]	1xTMT6plex [N-Term]; 1xDBIA [C7]	0.00281663	0.000155524	Q9BWC9 [102-109]	CCDC106_C108	91	115	88.7	74.4	112.9	102.9	92.2	92.7	110.1	120.1
[R].VKDADGVLCR.[Y]	1xTMT6plex [K2]; 1xTMT6plex [N-Term]; 1xDBIA [C9]	0.115245	0.00609031	Q9BWC9 [176-185]	CCDC106_C184	142.6	96.6	94.9	97.6	75.8	94.9	92.8	93.1	100.8	110.9
[R].VSVHCK.[K]	1xTMT6plex [K6]; 1xTMT6plex [N-Term]; 1xDBIA [C5]	0.00836873	0.000560081	Q8IWD4 [63-68]	CCDC117_C67	116.2	96.2	95	94.7	96.1	102.9	95	104.9	108.8	90.3
[K].REEEEDDDCPVR.[K]	1xTMT6plex [N-Term]; 1xDBIA [C9]	1.63347e-05	0.000155524	Q8IWD4 [73-84]	CCDC117_C81	90.8	62	78.2	90	108.8	93.6	103.4	132.2	124.4	116.5
[K].LCTPVICSSSTK.[E]	1xCarbamidomethyl [C2]; 1xTMT6plex [K12]; 1xTMT6plex [N-Term]; 1xDBIA [C7]	0.0188338	0.000899141	Q49A88 [825-836]	CCDC14_C831	121.7	96.3	92	95.9	98.3	88.3	95.6	110.5	105.9	95.4
[K].SEEVYCLQK.[E]	1xTMT6plex [K9]; 1xTMT6plex [N-Term]; 1xDBIA [C6]	0.126022	0.00714101	Q5T9S5 [761-769]	CCDC18_C766	85.9	96.5	109.1	44.9	100	95.8	151.9	139.7	113.2	62.8
[K].LILDVQPSHPGLLNYSPYENVCK.[I]	1xTMT6plex [K23]; 1xTMT6plex [N-Term]; 1xDBIA [C22]	6.30108e-05	0.000155524	Q5T9S5 [64-86]	CCDC18_C85	95.5	60.7	97.7	87.8	111.4	106.3	89.5	139.4	118	93.8
[K].TPELKEDSCNLFSGNESSK.[L]	2xTMT6plex [K5; K19]; 1xTMT6plex [N-Term]; 1xDBIA [C9]	8.28242e-06	0.000155524	Q7Z3E2 [19-37]	CCDC186_C27	93.7	76.9	113.8	110.4	112.9	91.3	89	92.9	111.3	107.9
[R].VASLLEHHALQLCQQTGR.[D]	1xTMT6plex [N-Term]; 1xDBIA [C13]	0.000136121	0.000155524	O60826 [203-220]	CCDC22_C215	86.9	88.6	115.8	78.2	129.7	174.4	94	84.6	63.9	83.9
[K].ANSIQGCK.[M]	1xTMT6plex [K8]; 1xTMT6plex [N-Term]; 1xDBIA [C7]	0.0383894	0.0017233	Q86WR0 [77-84]	CCDC25_C83	93.6	68.4	101.8	114	133.2	89.5	89.7	174.6	70.4	65
[K].SFSAHCTQVVNAK.[K]	1xTMT6plex [K13]; 1xTMT6plex [N-Term]; 1xDBIA [C6]	2.35188e-06	0.000155524	Q8IWP9 [103-115]	CCDC28A_C108	107.5	98.7	91	110.2	105.4	102.7	102.3	95.3	93.3	93.6
[K].ECSFEQLEHVR.[E]	1xTMT6plex [N-Term]; 1xDBIA [C2]	1.08857e-05	0.000155524	Q9BUN5 [113-123]	CCDC28B_C114	115.8	115.4	125	87.8	108.8	100.5	98.9	89	85.2	73.6
[R].VCCEGMLIQLR.[F]	1xCarbamidomethyl [C2]; 1xTMT6plex [N-Term]; 1xDBIA [C3]	0.000725106	0.000155524	Q96A33 [213-223]	CCDC47_C215	179.8	74.7	165.8	95	76.4	112.5	64	76.5	68.9	86.4
[K].EMQDLSEFCSDKPK.[S]	1xOxidation [M2]; 2xTMT6plex [K12; K14]; 1xTMT6plex [N-Term]; 1xDBIA [C9]	2.11162e-05	0.000155524	Q96A33 [275-288]	CCDC47_C283	110.5	84.2	96.9	106.1	107.3	105.5	98.3	92.7	99.8	98.7
[K].EMQDLSEFCSDKPK.[S]	2xTMT6plex [K12; K14]; 1xTMT6plex [N-Term]; 1xDBIA [C9]	4.48684e-05	0.000155524	Q96A33 [275-288]	CCDC47_C283	86.5	96.7	99.6	96.7	114.1	113.3	99.7	89.8	86.9	116.7
[R].YKDLEQQDCEIAQEIQEK.[L]	2xTMT6plex [K2; K18]; 1xTMT6plex [N-Term]; 1xDBIA [C9]	2.02614e-06	0.000155524	Q8IVM0 [77-94]	CCDC50_C85	105.1	96.2	104.8	93.4	86	91.9	96	95.2	108.2	123.1
[R].QVHSCLEGLR.[E]	1xTMT6plex [N-Term]; 1xDBIA [C5]	0.0443338	0.00181223	Q96ER9 [312-321]	CCDC51_C316	150.9	143.4	108.1	91.4	74.9	100.6	76.4	76.2	113.9	64.1
[R].REALCR.[Q]	1xTMT6plex [N-Term]; 1xDBIA [C5]	0.148098	0.00918236	Q16204 [315-320]	CCDC6_C319	98.6	110	122.6	120.1	143.5	54.6	121	127.9	10	101.7
[R].SKDVYGYSSCR.[A]	1xTMT6plex [K2]; 1xTMT6plex [N-Term]; 1xDBIA [C10]	0.0161283	0.000785053	Q8N9Z2 [95-105]	CCDC71L_C104	112.7	93.9	93.7	79.9	83.3	100.3	103.9	94.9	127.6	109.7
[R].EMCNVVWR.[K]	1xOxidation [M2]; 1xTMT6plex [N-Term]; 1xDBIA [C3]	0.0117198	0.000698893	A6NKD9 [387-394]	CCDC85C_C389	58	201.5	108.9	169.1	10	62.3	84.5	81.4	113.5	120.7
[R].LQDDNQELRELCCFLDDDRQK.[G]	1xCarbamidomethyl [C13]; 1xTMT6plex [K21]; 1xTMT6plex [N-Term]; 1xDBIA [C12]	0.021281	0.00100914	A6NKD9 [77-97]	CCDC85C_C88	120	100.5	104.3	86.7	66.9	82.8	108.1	114.5	117.1	99.1
[R].ELCCFLDDDRQK.[G]	1xCarbamidomethyl [C3]; 1xTMT6plex [K12]; 1xTMT6plex [N-Term]; 1xDBIA [C4]	0.0109753	0.000560081	A6NKD9 [86-97]	CCDC85C_C89	111.4	126.7	142.1	90.3	100	99.5	79.8	90.4	80.8	79.1
[K].CSQDQGVLASELAQNK.[E]	1xTMT6plex [K16]; 1xTMT6plex [N-Term]; 1xDBIA [C1]	0.000204252	0.000155524	Q9H6F5 [127-142]	CCDC86_C127	118.2	98.9	107	87.6	98.7	100.7	96.8	91.2	105.6	95.4
[K].DKPVSCGLAR.[S]	1xTMT6plex [K2]; 1xTMT6plex [N-Term]; 1xDBIA [C6]	0.126022	0.00714101	Q3V6T2 [1724-1733]	CCDC88A_C1729	106.1	95.8	102.3	102.7	109.4	100.1	107	85.3	86.9	104.4
[R].CGLEHER.[Q]	1xTMT6plex [N-Term]; 1xDBIA [C1]	0.00843785	0.000560081	Q9Y3X0 [233-239]	CCDC9_C233	91.3	87.4	85.1	80.8	89.5	104.4	116.3	116.5	123.2	105.4
[K].GCIEPGPGHWGELSR.[T]	1xTMT6plex [N-Term]; 1xDBIA [C2]	0.0124121	0.000785053	Q96F63 [16-30]	CCDC97_C17	83.8	112.2	97	95.3	130.5	101.1	91.2	92.7	93	103.2
[R].LPVCSQQQGEPDLTEHEK.[V]	1xTMT6plex [K18]; 1xTMT6plex [N-Term]; 1xDBIA [C4]	2.75292e-07	0.000155524	Q96F63 [75-92]	CCDC97_C78	97.4	110	134.6	117.8	119.3	112.8	82	72.9	70.9	82.3
[K].GCWEAQLSLAK.[A]	1xTMT6plex [K11]; 1xTMT6plex [N-Term]; 1xDBIA [C2]	0.000221888	0.000155524	P41002 [254-264]	CCNF_C255	89.2	101.7	92.9	118	116.4	105.7	104	102.8	91.5	77.9
[K].QCDSSNISHVENEAFPK.[T]	1xTMT6plex [K17]; 1xTMT6plex [N-Term]; 1xDBIA [C2]	0.000195967	0.000155524	O43303 [173-189]	CCP110_C174	89	66.6	91.5	111.7	103.2	118.1	116.4	102.9	109.3	91.4
[K].LPTDLAGVCSSK.[V]	1xTMT6plex [K12]; 1xTMT6plex [N-Term]; 1xDBIA [C9]	0.016664	0.000785053	O43303 [428-439]	CCP110_C436	81.7	116.8	94	86.2	94.9	90	98.8	99.9	122.4	115.3
[K].SNQVCQSSGNHLENK.[V]	1xTMT6plex [K15]; 1xTMT6plex [N-Term]; 1xDBIA [C5]	1.68849e-05	0.000155524	O43303 [458-472]	CCP110_C462	91.6	81	77.5	125.1	96.8	96.6	115.6	104	99.8	112
[K].QICSCDGLTIWEER.[G]	1xCarbamidomethyl [C5]; 1xTMT6plex [N-Term]; 1xDBIA [C3]	0.0673895	0.00272384	O14618 [242-255]	CCS_C244	100.5	84.2	83.1	103	84.3	112.3	111.1	98.4	141.5	81.6
[K].NVFINCLSSGK.[S]	1xTMT6plex [K11]; 1xTMT6plex [N-Term]; 1xDBIA [C6]	0.00373031	0.000155524	Q9C0I3 [146-156]	CCSER1_C151	101.4	88.7	73.3	80.7	75.7	116.5	159.7	99	128	76.9
[K].HGINCFINR.[Q]	1xTMT6plex [N-Term]; 1xDBIA [C5]	6.73272e-05	0.000155524	P78371 [285-293]	CCT2_C289	105.1	117.2	106.8	100.8	123.9	111	89.6	87.7	77.6	80.4
[R].SLHDALCVLAQTVK.[D]	1xTMT6plex [K14]; 1xTMT6plex [N-Term]; 1xDBIA [C7]	0.000139545	0.000155524	P78371 [389-402]	CCT2_C395	100.1	244.8	128.1	75.7	64.2	110.1	46.6	39	70.8	120.5
[R].SLHDALCVLAQTVKDSR.[T]	1xTMT6plex [K14]; 1xTMT6plex [N-Term]; 1xDBIA [C7]	1.10685e-06	0.000155524	P78371 [389-405]	CCT2_C395	113.2	213.8	97.5	71.5	68.8	105.2	49.8	53.7	106.8	119.8
[R].TVYGGGCSEMLMAHAVTQLANR.[T]	1xOxidation [M]; 1xTMT6plex [N-Term]; 1xDBIA [C7]	2.91674e-05	0.000155524	P78371 [406-427]	CCT2_C412	99.6	117.5	119.2	108.1	127.3	109	89.3	81.4	62.7	85.9
[R].TVYGGGCSEMLMAHAVTQLANR.[T]	1xTMT6plex [N-Term]; 1xDBIA [C7]	0.0124121	0.000785053	P78371 [406-427]	CCT2_C412	101.4	105.6	111	146	115.8	101.6	116.3	89.7	71.8	40.9
[R].TVYGGGCSEMLMAHAVTQLANRTPGK.[E]	1xTMT6plex [K26]; 1xTMT6plex [N-Term]; 1xDBIA [C7]	0.000289218	0.000155524	P78371 [406-431]	CCT2_C412	72.3	108.8	89	106.9	121.4	100.3	104.4	108.2	63.6	125.2
[K].RVPDHHPC.[-]	1xTMT6plex [N-Term]; 1xDBIA [C8]	0.0422601	0.0017233	P78371 [528-535]	CCT2_C535	115.6	94.6	92.1	97.2	97.2	106	101	105.4	89.6	101.4
[R].VPDHHPC.[-]	1xTMT6plex [N-Term]; 1xDBIA [C7]	0.234826	0.0157576	P78371 [529-535]	CCT2_C535	101.4	92.9	91	112.1	101.6	92.1	96.1	105.6	105.7	101.5
[R].WSSLACNIALDAVK.[M]	1xTMT6plex [K14]; 1xTMT6plex [N-Term]; 1xDBIA [C6]	0.00783562	0.000560081	P49368 [168-181]	CCT3_C173	63.6	128.6	110.2	112.8	140.1	101.7	119.4	67.4	49.8	106.5
[R].VEKIPGGIIEDSCVLR.[G]	1xTMT6plex [K3]; 1xTMT6plex [N-Term]; 1xDBIA [C13]	0.000130599	0.000155524	P49368 [201-216]	CCT3_C213	99.9	95.7	104.6	100.9	112.3	102.7	96.1	99.8	95.3	92.7
[K].IPGGIIEDSCVLR.[G]	1xTMT6plex [N-Term]; 1xDBIA [C10]	0.00252963	0.000155524	P49368 [204-216]	CCT3_C213	91.5	95.5	113.3	101.8	114.9	105.7	94.9	95.9	92.1	94.2
[K].IGDEYFTFITDCKDPK.[A]	2xTMT6plex [K13; K16]; 1xTMT6plex [N-Term]; 1xDBIA [C12]	7.75065e-05	0.000155524	P49368 [355-370]	CCT3_C366	108.4	102.1	104.3	90.6	95.1	97.7	108.5	79.3	102	112.1
[K].ACTILLR.[G]	1xTMT6plex [N-Term]; 1xDBIA [C2]	0.0238452	0.00124881	P49368 [371-377]	CCT3_C372	111.4	102.8	129.7	108.3	95.3	94.6	100.4	74.2	94.3	89.1
[R].NLQDAMQVCR.[N]	1xOxidation [M6]; 1xTMT6plex [N-Term]; 1xDBIA [C9]	8.77589e-05	0.000155524	P49368 [390-399]	CCT3_C398	77	99.1	112.7	103.5	112.6	104.7	89.5	96.7	108.7	95.4
[K].EILSEVERNLQDAMQVCR.[N]	1xOxidation [M14]; 1xTMT6plex [N-Term]; 1xDBIA [C17]	0.000419822	0.000155524	P49368 [382-399]	CCT3_C398	109.5	46.2	69.3	81.8	80.8	92.2	125.1	140.7	144.4	109.9
[R].NLQDAMQVCR.[N]	1xTMT6plex [N-Term]; 1xDBIA [C9]	0.000609384	0.000155524	P49368 [390-399]	CCT3_C398	85.5	92.9	121.4	115.7	142	99.8	81	81.5	90.6	89.6
[R].TLIQNCGASTIR.[L]	1xTMT6plex [N-Term]; 1xDBIA [C6]	0.000695702	0.000155524	P49368 [450-461]	CCT3_C455	94.9	106	109.8	97.9	111.2	98.9	101.5	94.2	88	97.7
[K].AQDIEAGDGTTSVVIIAGSLLDSCTK.[L]	1xTMT6plex [K26]; 1xTMT6plex [N-Term]; 1xDBIA [C24]	7.3154e-07	0.000155524	P50991 [97-122]	CCT4_C120	93.9	97.3	86.2	99.3	85.6	126.6	92.4	92.4	115.8	110.5
[K].LGGTIDDCELVEGLVLTQK.[V]	1xTMT6plex [K19]; 1xTMT6plex [N-Term]; 1xDBIA [C8]	0.000645746	0.000155524	P50991 [214-232]	CCT4_C221	87.4	113.3	127.3	101.5	109.1	93.9	107.1	102	92.7	65.8
[K].ITGCASPGK.[T]	1xTMT6plex [K9]; 1xTMT6plex [N-Term]; 1xDBIA [C4]	0.0345833	0.00164096	P50991 [376-384]	CCT4_C379	101.1	80.6	129	101.5	104.9	100.9	116.1	86.5	86.4	93.1
[K].VVNSCHR.[Q]	1xTMT6plex [N-Term]; 1xDBIA [C5]	0.0126173	0.000785053	P48643 [177-183]	CCT5_C181	105	117.5	109.4	116.3	100.9	102.4	91.6	106.6	56.2	93.9
[K].IAILTCPFEPPKPK.[T]	2xTMT6plex [K12; K14]; 1xTMT6plex [N-Term]; 1xDBIA [C6]	4.67654e-05	0.000155524	P48643 [248-261]	CCT5_C253	106	86.5	94.8	103.1	101	95.7	106	107.9	101.1	98
[K].MLVIEQCK.[N]	1xOxidation [M1]; 1xTMT6plex [K8]; 1xTMT6plex [N-Term]; 1xDBIA [C7]	0.0162606	0.000785053	P48643 [371-378]	CCT5_C377	96.3	106.4	130.9	109.4	114.4	94.3	101.3	95.4	68.8	82.8
[K].RSLHDALCVIR.[N]	1xTMT6plex [N-Term]; 1xDBIA [C8]	0.00373031	0.000155524	P48643 [400-410]	CCT5_C407	86.8	111	100.2	119.4	114.6	94.5	90.6	102.3	80.3	100.3
[K].EMNPALGIDCLHK.[G]	1xOxidation [M2]; 1xTMT6plex [K13]; 1xTMT6plex [N-Term]; 1xDBIA [C10]	0.000869963	0.000155524	P48643 [484-496]	CCT5_C493	109.1	95.2	111.1	100	104.8	103	97.2	93.5	91.5	94.5
[K].EMNPALGIDCLHK.[G]	1xTMT6plex [K13]; 1xTMT6plex [N-Term]; 1xDBIA [C10]	7.88154e-07	0.000155524	P48643 [484-496]	CCT5_C493	98.7	98.6	112.1	101.3	108.5	105.7	102.5	90	84.4	98.3
[K].VCGDSDKGFVVINQK.[G]	2xTMT6plex [K7; K15]; 1xTMT6plex [N-Term]; 1xDBIA [C2]	0.231709	0.0156031	P40227 [281-295]	CCT6A_C282	108.8	90	111.6	125.4	92.2	94.5	93.6	89.5	109.1	85.1
[K].VCGDSDK.[G]	1xTMT6plex [K7]; 1xTMT6plex [N-Term]; 1xDBIA [C2]	0.00146541	0.000155524	P40227 [281-287]	CCT6A_C282	98	93.6	123.6	83	144.2	101.6	97.4	93.5	89.8	75.3
[K].EGTDSSQGIPQLVSNISACQVIAEAVR.[T]	1xTMT6plex [N-Term]; 1xDBIA [C19]	2.45132e-06	0.000155524	Q99832 [11-37]	CCT7_C29	87.2	97.1	97.5	112.5	111.5	91.4	108.3	102.7	100.8	91.1
[K].LPIGDVATQYFADRDMFCAGR.[V]	1xTMT6plex [N-Term]; 1xDBIA [C18]	0.00118171	0.000155524	Q99832 [293-313]	CCT7_C310	67.5	152.3	127.4	105.8	118.4	82.5	96.1	67.3	74.3	108.5
[K].LPIGDVATQYFADRDMFCAGR.[V]	1xOxidation [M16]; 1xTMT6plex [N-Term]; 1xDBIA [C18]	0.0157376	0.000785053	Q99832 [293-313]	CCT7_C310	107.8	88.7	153.2	105.5	117.2	98.5	76.4	77.7	70.7	104.4
[R].TMMACGGSIQTSVNALSADVLGR.[C]	1xTMT6plex [N-Term]; 1xDBIA [C5]	1.8806e-06	0.000155524	Q99832 [322-344]	CCT7_C326	228.3	216.4	229.8	184.2	10	10	141.2	10	10	10
[R].YNFFTGCPK.[A]	1xTMT6plex [K9]; 1xTMT6plex [N-Term]; 1xDBIA [C7]	0.000483283	0.000155524	Q99832 [358-366]	CCT7_C364	87.5	123.1	150.6	105.4	112.8	99.5	91.7	69.9	70.6	88.8
[R].CQVFEETQIGGERYNFFTGCPK.[A]	1xCarbamidomethyl [C1]; 1xTMT6plex [K22]; 1xTMT6plex [N-Term]; 1xDBIA [C20]	0.000386458	0.000155524	Q99832 [345-366]	CCT7_C364	93.8	100.9	81.8	98.7	94.6	109	105.3	110.4	104.1	101.3
[R].QLCDNAGFDATNILNK.[L]	1xTMT6plex [K16]; 1xTMT6plex [N-Term]; 1xDBIA [C3]	0.000189582	0.000155524	Q99832 [448-463]	CCT7_C450	102.5	91.1	122.8	90.4	90.1	145.6	102.1	113.9	58.2	83.3
[R].QLCDNAGFDATNILNKLR.[A]	1xTMT6plex [K16]; 1xTMT6plex [N-Term]; 1xDBIA [C3]	0.000392912	0.000155524	Q99832 [448-465]	CCT7_C450	89.3	74.5	74.2	97.9	84.4	96.5	130.6	114.8	118.4	119.4
[R].KAHEILPNLVCCSAK.[N]	1xCarbamidomethyl [C11]; 2xTMT6plex [K1; K15]; 1xTMT6plex [N-Term]; 1xDBIA [C12]	0.00554371	0.000315212	P50990 [138-152]	CCT8_C149	103.5	189.8	107.8	67.6	42	108.4	41.8	41	146.9	151.4
[K].LIAQACVSIFPDSGHFNVDNIR.[V]	1xTMT6plex [N-Term]; 1xDBIA [C6]	0.00388758	0.000155524	P50990 [182-203]	CCT8_C187	65.1	146.3	107.6	92.4	108.8	117.6	104.6	80.8	78.1	98.6
[K].IAVYSCPFDGMITETK.[G]	1xOxidation [M11]; 1xTMT6plex [K16]; 1xTMT6plex [N-Term]; 1xDBIA [C6]	0.00281663	0.000155524	P50990 [239-254]	CCT8_C244	117.6	98.9	113.3	105.4	99.3	93.8	100.6	98.9	92.4	79.7
[K].IAVYSCPFDGMITETK.[G]	1xTMT6plex [K16]; 1xTMT6plex [N-Term]; 1xDBIA [C6]	0.000100194	0.000155524	P50990 [239-254]	CCT8_C244	88.3	90.5	109.7	106.3	98.9	102.7	109.8	109	82.6	102.4
[K].QITSYGETCPGLEQYAIKK.[F]	2xTMT6plex [K18; K19]; 1xTMT6plex [N-Term]; 1xDBIA [C9]	0.00109688	0.000155524	P50990 [422-440]	CCT8_C430	114.4	71.5	109.5	95.5	105.1	83.3	119.3	104.9	94.1	102.3
[K].QITSYGETCPGLEQYAIK.[K]	1xTMT6plex [K18]; 1xTMT6plex [N-Term]; 1xDBIA [C9]	5.89711e-05	0.000155524	P50990 [422-439]	CCT8_C430	99.7	84.6	112.2	103.7	111.9	101.3	103.3	93.4	88.8	101.1
[R].VVPDSCCK.[T]	1xCarbamidomethyl [C6]; 1xTMT6plex [K8]; 1xTMT6plex [N-Term]; 1xDBIA [C7]	0.113531	0.00560003	P48509 [179-186]	CD151_C185	97.9	109	109.2	122.7	111.5	72.8	99.7	85.2	87.6	104.5
[K].DTCYSPKPSVYLSTPSSASK.[A]	2xTMT6plex [K7; K20]; 1xTMT6plex [N-Term]; 1xDBIA [C3]	6.8464e-07	0.000155524	Q9Y5K6 [538-557]	CD2AP_C540	105.4	86.7	91.7	99.9	93.8	98.4	116.8	99.9	109.4	98
[K].KDTCYSPKPSVYLSTPSSASK.[A]	3xTMT6plex [K1; K8; K21]; 1xTMT6plex [N-Term]; 1xDBIA [C4]	4.95655e-07	0.000155524	Q9Y5K6 [537-557]	CD2AP_C540	108.8	80.8	90.3	103.5	93	93.8	116.6	108.4	113.3	91.5
[R].TSGLCVPLTWR.[C]	1xTMT6plex [N-Term]; 1xDBIA [C5]	0.00587308	0.000451537	Q9NPF0 [63-73]	CD320_C67	89.1	94.9	101	96	97.8	122.9	133.9	68.2	107.6	88.7
[R].KWCELIPGAEFR.[C]	1xTMT6plex [K1]; 1xTMT6plex [N-Term]; 1xDBIA [C3]	0.0250346	0.00143408	O75794 [168-179]	CDC123_C170	103.2	104.8	127.1	82.2	80.4	87.8	98.6	127.3	91.8	96.7
[R].CIQDFFK.[K]	1xTMT6plex [K7]; 1xTMT6plex [N-Term]; 1xDBIA [C1]	0.00443663	0.000155524	O75794 [212-218]	CDC123_C212	87.5	103.2	116	112	95.1	86.8	93.7	91.2	108.4	106.1
[K].LCNEEQELLR.[F]	1xTMT6plex [N-Term]; 1xDBIA [C2]	0.00473946	0.000155524	Q13042 [193-202]	CDC16_C194	117.9	124	99.8	72	89.2	101.1	107	79.3	97.5	112.3
[R].VAEHHVATLSGHSQEVCGLR.[W]	1xTMT6plex [N-Term]; 1xDBIA [C17]	4.45023e-06	0.000155524	Q12834 [297-316]	CDC20_C313	96.7	111.9	116.3	107.1	94.2	104.5	85.1	95.3	105	84
[R].GCLHSHGLQEGK.[D]	1xTMT6plex [K12]; 1xTMT6plex [N-Term]; 1xDBIA [C2]	0.000604359	0.000155524	P30304 [158-169]	CDC25A_C159	77.7	91.1	92.3	87.7	94.1	87.3	105	119.9	116.5	128.4
[K].VCALPTVSGK.[H]	1xTMT6plex [K10]; 1xTMT6plex [N-Term]; 1xDBIA [C2]	0.00238737	0.000155524	P30307 [289-298]	CDC25C_C290	123.9	86.6	117.5	74.2	122	77.4	138.2	109.1	54.6	96.7
[R].DTSFTVCPDVPR.[T]	1xTMT6plex [N-Term]; 1xDBIA [C7]	0.000373867	0.000155524	P30307 [36-47]	CDC25C_C42	91.8	91.9	92.6	101	108.1	113.3	105.4	106.5	87.2	102.2
[K].GSECYQK.[S]	1xTMT6plex [K7]; 1xTMT6plex [N-Term]; 1xDBIA [C4]	0.0805788	0.00359064	P30260 [134-140]	CDC27_C137	101.1	101.7	100.4	95.9	99.3	92	97.9	91.9	110.4	109.5
[K].GYLALCSYNCK.[E]	1xCarbamidomethyl [C6]; 1xTMT6plex [K11]; 1xTMT6plex [N-Term]; 1xDBIA [C10]	0.000542684	0.000155524	P30260 [472-482]	CDC27_C481	86.2	121.5	113.8	79.5	123.4	95	97.5	94.8	90.2	98.1
[K].AIVIDPKNPLCK.[F]	2xTMT6plex [K7; K12]; 1xTMT6plex [N-Term]; 1xDBIA [C11]	0.00931282	0.000560081	P30260 [695-706]	CDC27_C705	97.3	80.7	92.7	94.9	98.3	98.4	113.6	107.8	106	110.1
[K].GHSCTTPQCK.[Y]	1xCarbamidomethyl [C4]; 1xTMT6plex [K10]; 1xTMT6plex [N-Term]; 1xDBIA [C9]	0.00506287	0.000155524	P30260 [63-72]	CDC27_C71	151.6	195.7	49.3	39.9	31.6	105.6	55.4	38	167.7	165.2
[R].DGVKVPTTLAEYCVK.[T]	2xTMT6plex [K4; K15]; 1xTMT6plex [N-Term]; 1xDBIA [C13]	0.000437569	0.000155524	P49427 [179-193]	CDC34_C191	104.7	82.5	92.3	86.6	109.5	91.7	115.1	113.4	106.7	97.5
[R].CIDSGLWVPNSK.[A]	1xTMT6plex [K12]; 1xTMT6plex [N-Term]; 1xDBIA [C1]	0.000212888	0.000155524	Q16543 [336-347]	CDC37_C336	105	104.4	89.8	100.8	100.3	103.7	106.7	101.5	90.4	97.4
[K].MCLWSTDAISK.[D]	1xTMT6plex [K11]; 1xTMT6plex [N-Term]; 1xDBIA [C2]	0.00733625	0.000451537	Q7L3B6 [123-133]	CDC37L1_C124	87.8	131.4	123.8	94.9	90	103.8	127.5	97.4	73.2	70.3
[K].VITCGWDGLIK.[L]	1xTMT6plex [K11]; 1xTMT6plex [N-Term]; 1xDBIA [C4]	0.000311598	0.000155524	O60508 [566-576]	CDC40_C569	54.6	109	169.5	112.6	121.2	156.2	94.2	42.3	70.9	69.4
[K].WVPEITHHCPK.[T]	1xTMT6plex [K11]; 1xTMT6plex [N-Term]; 1xDBIA [C9]	0.00295984	0.000155524	P60953 [97-107]	CDC42_C105	104.1	111.2	102.5	105.3	105.8	97.5	95.1	101.8	77.3	99.4
[K].EKWVPEITHHCPK.[T]	2xTMT6plex [K2; K13]; 1xTMT6plex [N-Term]; 1xDBIA [C11]	0.00502127	0.000155524	P60953 [95-107]	CDC42_C105	103.5	85.5	79.8	100.7	98.9	103.1	113.2	125.3	91.5	98.5
[K].YVECSALTQK.[G]	1xTMT6plex [K10]; 1xTMT6plex [N-Term]; 1xDBIA [C4]	0.000695702	0.000155524	P60953 [154-163]	CDC42_C157	98	100.5	105.6	105.5	112	104.7	91.7	95.1	82.7	104.1
[K].QISYSPGVCSIEHQQEITK.[L]	1xTMT6plex [K19]; 1xTMT6plex [N-Term]; 1xDBIA [C9]	1.22241e-05	0.000155524	Q5VT25 [670-688]	CDC42BPA_C678	122	116.2	76.9	96.2	80	95.9	119.8	83.4	95.8	113.8
[K].GCQLMATATLK.[R]	1xTMT6plex [K11]; 1xTMT6plex [N-Term]; 1xDBIA [C2]	6.35348e-05	0.000155524	Q9Y5S2 [1327-1337]	CDC42BPB_C1328	92.3	99	124.3	101	98.9	70.2	93.8	90.3	100.9	129.3
[K].LSFDSSPTSSTDGHSSYGLDSGFCTISR.[L]	1xTMT6plex [N-Term]; 1xDBIA [C24]	0.0269284	0.00143408	Q00587 [138-165]	CDC42EP1_C161	60.3	123.8	100.9	108.4	87.8	118.7	84.5	99.8	110.9	104.8
[R].DSSSLSSCTSGILEER.[S]	1xTMT6plex [N-Term]; 1xDBIA [C8]	0.00128367	0.000155524	Q9H3Q1 [306-321]	CDC42EP4_C313	85.9	57.8	106.6	81.8	100.4	94.6	126.2	123.4	124.8	98.6
[K].SFVCSTK.[N]	1xTMT6plex [K7]; 1xTMT6plex [N-Term]; 1xDBIA [C4]	0.264312	0.0193043	O75419 [476-482]	CDC45_C479	93.2	88.7	107.6	100.2	105.6	93.2	114	96.5	100.5	100.4
[K].QEGTCYQQAK.[L]	1xTMT6plex [K10]; 1xTMT6plex [N-Term]; 1xDBIA [C5]	0.00207426	0.000155524	Q99741 [152-161]	CDC6_C156	118.7	98.7	113.1	124.9	92.4	88.2	99.6	107.6	84.8	71.9
[K].LEPTNVQTVTCSPR.[V]	1xTMT6plex [N-Term]; 1xDBIA [C11]	8.07834e-05	0.000155524	Q99741 [34-47]	CDC6_C44	89	97.1	85.7	102.3	109.2	106.5	105.7	103.5	97.4	103.4
[K].VCSICLSR.[R]	1xCarbamidomethyl [C2]; 1xTMT6plex [N-Term]; 1xDBIA [C5]	0.280025	0.0208176	O00311 [359-366]	CDC7_C363	90.2	98.4	122.3	100.9	91	98.8	111.6	106.4	102.6	77.9
[KR].SILCSK.[EH]	1xTMT6plex [K6]; 1xTMT6plex [N-Term]; 1xDBIA [C4]	0.0663439	0.00272384	O00311 [446-451]	CDC7_C449	91	90.2	75.9	101.5	91.5	111.8	102.5	127.3	103.7	104.5
[K].ASCLVQTPPGQYSGNSFK.[K]	1xTMT6plex [K18]; 1xTMT6plex [N-Term]; 1xDBIA [C3]	0.0202668	0.00100914	O00311 [497-514]	CDC7_C499	84	81.3	81.2	99.3	93.2	92.2	101.1	110.6	149.7	107.4
[R].IEDEECVRLDK.[E]	1xTMT6plex [K11]; 1xTMT6plex [N-Term]; 1xDBIA [C6]	0.0169384	0.000785053	Q6P1J9 [140-150]	CDC73_C145	120.7	102.3	100.8	94.4	108.7	112.3	84.9	100	90.8	85.1
[R].IEDEECVR.[L]	1xTMT6plex [N-Term]; 1xDBIA [C6]	0.00183222	0.000155524	Q6P1J9 [140-147]	CDC73_C145	83.3	77.3	124.3	111.5	116.2	105	51.2	137	83	111.2
[K].EGLSACQQSGFPAVLSSK.[R]	1xTMT6plex [K18]; 1xTMT6plex [N-Term]; 1xDBIA [C6]	0.000233192	0.000155524	Q69YH5 [183-200]	CDCA2_C188	87.3	88.7	103.1	102.1	101.8	105.2	100.7	105.8	96.5	108.6
[K].VADCVVGK.[G]	1xTMT6plex [K8]; 1xTMT6plex [N-Term]; 1xDBIA [C4]	0.0242354	0.00136606	Q69YH5 [277-284]	CDCA2_C280	132.4	85.2	102.7	85.3	86.1	98.8	104	83.4	123.9	98.3
[K].AGTDSPVSCASVTEER.[V]	1xTMT6plex [N-Term]; 1xDBIA [C9]	5.70495e-05	0.000155524	Q69YH5 [706-721]	CDCA2_C714	81.6	87.8	89.4	92.8	103.5	98.3	99	111.6	125.6	110.3
[R].VASDSPKPALTLQQGQEFSAGGQNAENLCQFFK.[I]	2xTMT6plex [K7; K33]; 1xTMT6plex [N-Term]; 1xDBIA [C29]	6.6233e-07	0.000155524	Q69YH5 [722-754]	CDCA2_C750	97.6	88.6	88.8	93.6	92.3	91.3	110.8	120.7	102.5	113.9
[R].KPMESSSVVSCR.[D]	1xTMT6plex [K1]; 1xTMT6plex [N-Term]; 1xDBIA [C11]	1.26369e-06	0.000155524	Q69YH5 [814-825]	CDCA2_C824	109.3	88.9	94.4	103.6	127.2	97.8	96.9	101.7	88	92.4
[K].SFCISTLANTK.[A]	1xTMT6plex [K11]; 1xTMT6plex [N-Term]; 1xDBIA [C3]	0.000960821	0.000155524	Q69YH5 [977-987]	CDCA2_C979	106.7	80.5	84.4	107.9	107.6	95.9	102.6	100.7	98.2	115.6
[R].GQFCGPCLR.[N]	1xCarbamidomethyl [C4]; 1xTMT6plex [N-Term]; 1xDBIA [C7]	0.00100142	0.000155524	Q96GN5 [377-385]	CDCA7L_C383	122	94.5	99.2	104.3	85.4	88.5	93.2	108.2	96.7	107.9
[R].CATGILIHLAK.[F]	1xTMT6plex [K11]; 1xTMT6plex [N-Term]; 1xDBIA [C1]	3.06535e-05	0.000155524	Q96GN5 [422-432]	CDCA7L_C422	140.8	97.5	108	81.7	97.3	88.2	101	106.3	82	97.2
[R].LAQICSSIR.[T]	1xTMT6plex [N-Term]; 1xDBIA [C5]	0.00395233	0.000155524	Q53HL2 [269-277]	CDCA8_C273	105.8	69.7	100	89.3	79.5	92.2	127.5	105.1	105.6	125.2
[K].MAPPDLPHWQDCHELWSK.[K]	1xTMT6plex [K18]; 1xTMT6plex [N-Term]; 1xDBIA [C12]	0.000261859	0.000155524	Q9NYV4 [1028-1045]	CDK12_C1039	147.4	150.4	153.8	78.6	84.2	92.3	72.7	77.3	71.7	71.7
[R].LEHEEGAPCTAIR.[E]	1xTMT6plex [N-Term]; 1xDBIA [C9]	6.19756e-05	0.000155524	Q00537 [225-237]	CDK17_C233	111.3	153.4	130.9	82	94.3	108.3	72.2	63.1	97.5	87.2
[R].APEILLGCK.[Y]	1xTMT6plex [K9]; 1xTMT6plex [N-Term]; 1xDBIA [C8]	0.0140348	0.000785053	P24941 [170-178]	CDK2_C177	96.1	140.9	135.6	103.1	118.7	97.1	76.8	84.4	71.4	76
[K].GVAFCHANNIVHR.[D]	1xTMT6plex [N-Term]; 1xDBIA [C5]	0.00340628	0.000155524	Q8IZL9 [114-126]	CDK20_C118	109.7	143.3	77.1	75.2	129.8	114.9	76.1	78.3	93.6	101.9
[R].ECLAETER.[N]	1xTMT6plex [N-Term]; 1xDBIA [C2]	0.00205717	0.000155524	O75956 [115-122]	CDK2AP2_C116	95.7	80.6	95.8	118.2	101.7	85.2	96.9	120.1	119.5	86.3
[R].LMDVCATSR.[T]	1xTMT6plex [N-Term]; 1xDBIA [C5]	0.00326842	0.000155524	P11802 [74-82]	CDK4_C78	105.2	126.6	115.9	107.6	103.1	106.7	90.6	87.2	68.3	88.7
[R].ISAEEALQHPYFSDFCPP.[-]	1xTMT6plex [N-Term]; 1xDBIA [C16]	0.0728538	0.00310023	Q00535 [275-292]	CDK5_C290	87.2	91.7	96.9	103.6	106.8	110	107.4	114.4	76.6	105.6
[R].GNLELRPGGAHPGTCSPSRPGS.[-]	1xTMT6plex [N-Term]; 1xDBIA [C15]	0.0799584	0.003509	Q96SN8 [1872-1893]	CDK5RAP2_C1886	107.8	88.4	98.7	81.4	105.6	92.3	100.6	124.8	103.8	96.5
[K].EALIQCLKEEK.[S]	2xTMT6plex [K8; K11]; 1xTMT6plex [N-Term]; 1xDBIA [C6]	0.0402799	0.0017233	Q96SN8 [234-244]	CDK5RAP2_C239	105	72.7	107.1	94.7	114.6	116.4	96.4	93.9	97	102.2
[K].CSSQQPPGSK.[T]	1xTMT6plex [K10]; 1xTMT6plex [N-Term]; 1xDBIA [C1]	0.00659136	0.000451537	Q96SN8 [528-537]	CDK5RAP2_C528	110.4	57.5	93.2	123.3	121.8	68.4	117.6	111.2	124.2	72.4
[K].LSCEAQLVK.[A]	1xTMT6plex [K9]; 1xTMT6plex [N-Term]; 1xDBIA [C3]	0.0015528	0.000155524	Q96SN8 [851-859]	CDK5RAP2_C853	101.5	81	97	102.4	92.5	98.6	106.2	103	111.9	105.8
[R].EQFYHSCK.[Q]	1xTMT6plex [K8]; 1xTMT6plex [N-Term]; 1xDBIA [C7]	0.00200675	0.000155524	Q96JB5 [159-166]	CDK5RAP3_C165	121.1	83.3	122.4	77.9	126.4	122.2	72.4	70.7	108	95.7
[R].ERVEDLFEYEGCK.[V]	1xTMT6plex [K13]; 1xTMT6plex [N-Term]; 1xDBIA [C12]	0.00783562	0.000560081	P49336 [14-26]	CDK8_C25	98.7	99.9	122.5	131.5	92.8	91.2	107.7	115.7	83.3	56.6
[K].QYDSVECPFCDEVSKYEK.[L]	1xCarbamidomethyl [C10]; 2xTMT6plex [K15; K18]; 1xTMT6plex [N-Term]; 1xDBIA [C7]	6.9021e-05	0.000155524	P50750 [4-21]	CDK9_C10	114	72.2	79.1	92.9	81	98.5	118.4	106.7	139.8	97.5
[K].IVLAGCVPQAQPR.[Q]	1xTMT6plex [N-Term]; 1xDBIA [C6]	0.00038011	0.000155524	Q5VV42 [133-145]	CDKAL1_C138	100.7	93.4	93.6	97.3	95.6	97.2	110.8	102.2	101.2	108.1
[R].NGLGNQLSSGSHTSAASQCDSASSR.[M]	1xTMT6plex [N-Term]; 1xDBIA [C19]	0.58852	0.0772113	Q5VV42 [520-544]	CDKAL1_C538	107.5	139.6	114.2	61	64.3	76.6	89.3	110.7	135.1	101.7
[R].ASAQQENSSTCIGSAIK.[S]	1xTMT6plex [K17]; 1xTMT6plex [N-Term]; 1xDBIA [C11]	1.10694e-07	0.000155524	Q9NXV6 [168-184]	CDKN2AIP_C178	98.9	82.2	86.1	100	97.2	99	106	112.5	112.1	106
[R].LVCVGPECSLFYSK.[R]	1xCarbamidomethyl [C8]; 1xTMT6plex [K14]; 1xTMT6plex [N-Term]; 1xDBIA [C3]	0.000645746	0.000155524	Q6NVV7 [70-83]	CDPF1_C72	70.9	121.1	108.2	121.4	72.4	118	92.8	102.5	94.8	97.9
[K].ASAQDAGESCTPEAEGRPEEPCGEKAPAYQR.[F]	1xCarbamidomethyl [C10]; 1xTMT6plex [K25]; 1xTMT6plex [N-Term]; 1xDBIA [C22]	0.000102715	0.000155524	Q9H211 [142-172]	CDT1_C163	128.8	89.3	118.6	74.4	62.9	103.1	110.2	107.8	111.8	93
[K].LTAQEACGK.[G]	1xTMT6plex [K9]; 1xTMT6plex [N-Term]; 1xDBIA [C7]	0.0186809	0.000899141	Q9Y232 [509-517]	CDYL_C515	92.3	90.9	98.9	105.6	107.5	102.1	96.5	101.6	102.8	101.8
[K].AEPGFEPADCK.[R]	1xTMT6plex [K11]; 1xTMT6plex [N-Term]; 1xDBIA [C10]	0.0739953	0.00310023	P17676 [175-185]	CEBPB_C184	80.2	70.6	87.4	95.7	118	112.6	101.3	116.8	113.1	104.4
[K].APPTACYAGAAPAPSQVK.[S]	1xTMT6plex [K18]; 1xTMT6plex [N-Term]; 1xDBIA [C6]	0.000101027	0.000155524	P17676 [243-260]	CEBPB_C248	100.7	107.4	100.5	84.6	104	102.8	88.4	101.2	100.4	109.9
[K].QQCLMALDTFK.[E]	1xTMT6plex [K11]; 1xTMT6plex [N-Term]; 1xDBIA [C3]	0.000101867	0.000155524	Q03701 [280-290]	CEBPZ_C282	98.8	98.8	106.2	129.7	75.8	133.9	103.1	103.6	74.6	75.5
[R].ALTVAHELLCNKPEEEK.[A]	2xTMT6plex [K12; K17]; 1xTMT6plex [N-Term]; 1xDBIA [C10]	3.52881e-05	0.000155524	Q03701 [365-381]	CEBPZ_C374	106.8	77.8	101.5	96.8	104.3	95.7	112.3	116	99.2	89.7
[K].ASHLLETLLCK.[H]	1xTMT6plex [K11]; 1xTMT6plex [N-Term]; 1xDBIA [C10]	0.000237087	0.000155524	Q03701 [402-412]	CEBPZ_C411	54.3	324.6	79.3	31	27	98.2	26.7	24.2	165.7	168.9
[K].GKNPWPSDSSYPGPAAQGCVR.[D]	1xTMT6plex [K2]; 1xTMT6plex [N-Term]; 1xDBIA [C19]	0.0175007	0.000785053	Q9BXF3 [1041-1061]	CECR2_C1059	93.2	83	97.4	100.5	96.5	97.9	105.7	110	119.1	96.7
[R].GCAFVTFTTR.[A]	1xTMT6plex [N-Term]; 1xDBIA [C2]	5.89711e-05	0.000155524	Q92879 [149-158]	CELF1_C150	91	126.1	113.3	107.1	100.8	99.9	81.8	99.4	79.6	101
[R].GCAFVTFSTR.[A]	1xTMT6plex [N-Term]; 1xDBIA [C2]	0.00140601	0.000155524	O95319 [173-182]	CELF2_C174	91.3	77.6	100.5	99.6	97.2	120.1	102.4	123.1	75	113.3
[R].HGVVSCSGVAR.[A]	1xTMT6plex [N-Term]; 1xDBIA [C6]	9.37705e-05	0.000155524	P07199 [130-140]	CENPB_C135	113.3	57.1	109.5	93.9	104.1	105.2	129.1	124.2	72.9	90.7
[R].LSVLLCANADGSEKLPPLVAGK.[S]	2xTMT6plex [K14; K22]; 1xTMT6plex [N-Term]; 1xDBIA [C6]	0.016394	0.000785053	P07199 [225-246]	CENPB_C230	92.3	118.9	119.3	91	86.2	114.7	106.9	75.9	101.3	93.5
[K].YGVASTCR.[K]	1xTMT6plex [N-Term]; 1xDBIA [C7]	0.0280402	0.00143408	P07199 [59-66]	CENPB_C65	103.6	83.6	120	140	104.8	85.9	100.7	92.8	88.8	79.7
[K].GEPSNCEGSVK.[V]	1xTMT6plex [K11]; 1xTMT6plex [N-Term]; 1xDBIA [C6]	0.0207678	0.00100914	Q02224 [217-227]	CENPE_C222	82.7	111.6	78.3	103.9	110.4	88	90	110.2	112.2	112.7
[K].HECQNLESEPIRNSVK.[E]	1xTMT6plex [K16]; 1xTMT6plex [N-Term]; 1xDBIA [C3]	0.00019924	0.000155524	P49454 [1164-1179]	CENPF_C1166	89	82.2	71.5	91.1	74.4	111	115.3	102.1	119.1	144.2
[K].ILHDQHCQMSSK.[M]	1xTMT6plex [K12]; 1xTMT6plex [N-Term]; 1xDBIA [C7]	0.000914265	0.000155524	P49454 [1420-1431]	CENPF_C1426	90.5	141.5	110	67.7	78	120.1	71.7	62.6	118	139.9
[K].GVEELESLCEVYR.[Q]	1xTMT6plex [N-Term]; 1xDBIA [C9]	0.00024711	0.000155524	P49454 [1548-1560]	CENPF_C1556	84.7	119.1	106.2	101.9	118.2	103.3	86.1	95.3	90.6	94.6
[K].LEYFSCDHQELLQR.[V]	1xTMT6plex [N-Term]; 1xDBIA [C6]	0.000463682	0.000155524	P49454 [1846-1859]	CENPF_C1851	74.7	120.5	90.7	74.4	122.9	109.7	116	80.3	94.5	116.3
[K].QLCVLQQLK.[E]	1xTMT6plex [K9]; 1xTMT6plex [N-Term]; 1xDBIA [C3]	0.00664588	0.000451537	P49454 [2317-2325]	CENPF_C2319	86.8	96.4	103.1	113.9	109.6	98.8	99.7	102.5	91.9	97.1
[K].AKEQNLSSQVECLELEK.[A]	2xTMT6plex [K2; K17]; 1xTMT6plex [N-Term]; 1xDBIA [C12]	1.03589e-06	0.000155524	P49454 [2466-2482]	CENPF_C2477	92.6	68.5	105.9	109.9	117.2	110.4	114.2	101.8	92.4	87.2
[K].AREVCHLEAELK.[N]	1xTMT6plex [K12]; 1xTMT6plex [N-Term]; 1xDBIA [C5]	0.0127211	0.000785053	P49454 [499-510]	CENPF_C503	97.2	74.2	85	91.6	95.6	100	127.9	120.8	107.2	100.5
[R].EVCHLEAELK.[N]	1xTMT6plex [K10]; 1xTMT6plex [N-Term]; 1xDBIA [C3]	0.00030648	0.000155524	P49454 [501-510]	CENPF_C503	99.8	84.3	88	115.8	103.1	100.6	100.8	105.3	101	101.3
[K].QCLNQSQNFAEEMK.[A]	1xTMT6plex [K14]; 1xTMT6plex [N-Term]; 1xDBIA [C2]	3.61821e-07	0.000155524	P49454 [514-527]	CENPF_C515	96.4	97	78.4	89.8	112.5	127.4	98.7	104.1	99.4	96.4
[R].DCSQDLLKK.[R]	2xTMT6plex [K8; K9]; 1xTMT6plex [N-Term]; 1xDBIA [C2]	0.00411893	0.000155524	P49454 [568-576]	CENPF_C569	100.9	107.1	56.1	70.2	128.2	109.4	125.5	98.1	118.5	86.2
[R].LMEICESLEK.[T]	1xOxidation [M2]; 1xTMT6plex [K10]; 1xTMT6plex [N-Term]; 1xDBIA [C5]	0.0023097	0.000155524	P49454 [72-81]	CENPF_C76	85.3	71.9	151	102.6	72.1	72.2	129.4	98.2	120.2	97
[R].LMEICESLEK.[T]	1xTMT6plex [K10]; 1xTMT6plex [N-Term]; 1xDBIA [C5]	0.00376125	0.000155524	P49454 [72-81]	CENPF_C76	91.7	80.2	95.5	117.1	100.1	100	95.7	92	129.8	97.8
[R].SECRLEADQSPK.[N]	1xTMT6plex [K12]; 1xTMT6plex [N-Term]; 1xDBIA [C3]	0.000695702	0.000155524	P49454 [812-823]	CENPF_C814	116.6	79.1	54.5	95	81.4	86.6	113	115.4	144.7	113.7
[R].AGGPPQVAGAQAACSEDR.[M]	1xTMT6plex [N-Term]; 1xDBIA [C14]	6.30108e-05	0.000155524	Q9H3R5 [22-39]	CENPH_C35	109.6	98.6	115.6	126.1	133.5	92.9	69.4	87.8	69.3	97.2
[R].AGGPPQVAGAQAACSEDRMTLLLR.[L]	1xOxidation [M19]; 1xTMT6plex [N-Term]; 1xDBIA [C14]	0.00236771	0.000155524	Q9H3R5 [22-45]	CENPH_C35	103.1	85.8	81.4	105.3	99.1	98.6	102.2	108.4	116.7	99.5
[R].AGGPPQVAGAQAACSEDRMTLLLR.[L]	1xTMT6plex [N-Term]; 1xDBIA [C14]	0.00385561	0.000155524	Q9H3R5 [22-45]	CENPH_C35	84.3	90.7	86.8	112.2	101.3	106.7	102.4	115.2	93.5	107.1
[K].KEMSLSDCLNR.[S]	1xOxidation [M3]; 1xTMT6plex [K1]; 1xTMT6plex [N-Term]; 1xDBIA [C8]	0.00326842	0.000155524	Q92674 [325-335]	CENPI_C332	89.1	50.7	97.7	62.9	83.9	111	139.7	143.8	114.7	106.5
[K].GPQVAACHSAPGHQEENK.[N]	1xTMT6plex [K18]; 1xTMT6plex [N-Term]; 1xDBIA [C7]	4.19918e-05	0.000155524	Q9HC77 [105-122]	CENPJ_C111	78.4	136.9	63.3	86.7	92.5	134	79.5	94.8	95.8	138.1
[K].ELCADNPILK.[K]	1xTMT6plex [K10]; 1xTMT6plex [N-Term]; 1xDBIA [C3]	0.0393237	0.0017233	Q9HC77 [430-439]	CENPJ_C432	95.1	78	118.8	85.5	114.7	86	87.1	109.1	103.6	122.1
[R].QLLIPCAYSGNSVFPAQ.[-]	1xTMT6plex [N-Term]; 1xDBIA [C6]	0.641923	0.0943582	Q96BT3 [545-561]	CENPT_C550	95	97	105.9	94.6	105	93.5	106.3	109.1	93	100.5
[K].AIGSDTSDIVHIWCPEGMK.[T]	1xOxidation [M18]; 1xTMT6plex [K19]; 1xTMT6plex [N-Term]; 1xDBIA [C14]	4.16492e-06	0.000155524	Q71F23 [226-244]	CENPU_C239	99.1	95.1	86.9	85	94	106.5	102.2	97.5	115	118.8
[K].AIGSDTSDIVHIWCPEGMK.[T]	1xTMT6plex [K19]; 1xTMT6plex [N-Term]; 1xDBIA [C14]	5.99667e-07	0.000155524	Q71F23 [226-244]	CENPU_C239	96	86.6	79.2	114.7	107.4	102.7	102.6	124.4	93.5	92.7
[R].SNPGGFGIAPHCLDEGTVR.[S]	1xTMT6plex [N-Term]; 1xDBIA [C12]	0.00436399	0.000155524	Q7Z7K6 [229-247]	CENPV_C240	100.5	104.7	97.3	101.1	120	107.8	83.7	93.5	85.7	105.7
[K].GAVGNCVTTMVHNR.[Y]	1xTMT6plex [N-Term]; 1xDBIA [C6]	2.51299e-06	0.000155524	Q9UPN4 [176-189]	CEP131_C181	101.6	97.4	91.2	98	91.6	107.8	100	104.4	98.5	109.5
[K].AATCEGSESSGFGKLPK.[N]	2xTMT6plex [K14; K17]; 1xTMT6plex [N-Term]; 1xDBIA [C4]	3.73945e-05	0.000155524	Q9UPN4 [215-231]	CEP131_C218	104.4	84.1	86.1	101.3	87.1	100.1	111.4	113.3	112.1	100
[K].NHEAGTSGCGIDAK.[Q]	1xTMT6plex [K14]; 1xTMT6plex [N-Term]; 1xDBIA [C9]	1.19241e-05	0.000155524	Q5SW79 [204-217]	CEP170_C212	129.1	200.9	36.2	28.4	22.6	48.8	38.1	20.3	246.9	228.6
[K].QVEEQSAAANEEVLFPFCR.[E]	1xTMT6plex [N-Term]; 1xDBIA [C18]	1.97624e-05	0.000155524	Q5SW79 [218-236]	CEP170_C235	121.9	86	106.6	107.1	119.2	106	82	93	82.9	95.4
[R].CSTGSPSK.[D]	1xTMT6plex [K8]; 1xTMT6plex [N-Term]; 1xDBIA [C1]	0.382984	0.0330131	Q5SW79 [967-974]	CEP170_C967	104.8	159	97.1	108.5	100	108	94.9	78.8	66.5	82.3
[K].RSEALPEHTPYCEASNPRPEK.[G]	1xTMT6plex [K21]; 1xTMT6plex [N-Term]; 1xDBIA [C12]	0.21513	0.0145266	Q9Y4F5 [130-150]	CEP170B_C141	95.7	106.9	90.9	110.7	90.2	107.9	88.6	103.5	101.3	104.3
[R].APAEPQGCSFR.[R]	1xTMT6plex [N-Term]; 1xDBIA [C8]	0.0831051	0.00359064	Q9Y4F5 [210-220]	CEP170B_C217	105.8	114.2	105	106.6	113.9	101.2	81.7	87.7	97.5	86.5
[K].GPVQQDGELHGFRAPAEPQGCSFR.[R]	1xTMT6plex [N-Term]; 1xDBIA [C21]	7.81717e-08	0.000155524	Q9Y4F5 [197-220]	CEP170B_C217	79.3	106.9	101.7	94.3	116.4	99.9	89.8	119.3	93.6	98.7
[R].LAQDFMAQCLR.[E]	1xTMT6plex [N-Term]; 1xDBIA [C9]	0.000229362	0.000155524	Q9Y4F5 [499-509]	CEP170B_C507	82.9	118.2	97.9	92.6	81.3	99.9	105.7	108.8	109	103.6
[R].QANENGSLNCK.[F]	1xTMT6plex [K11]; 1xTMT6plex [N-Term]; 1xDBIA [C10]	0.191359	0.0126138	Q8TEP8 [263-273]	CEP192_C272	98.2	90	96.1	121.7	97.7	82.2	79.9	84.5	147.5	102.3
[R].GGFDLTDPVKQGAECPHQNK.[T]	2xTMT6plex [K10; K20]; 1xTMT6plex [N-Term]; 1xDBIA [C15]	0.177146	0.0116728	Q8TEP8 [382-401]	CEP192_C396	103.5	71.6	58.4	91.9	76.7	104.4	118.4	118.8	143.5	112.7
[R].FLNDRPAIDALQNSECLIR.[M]	1xTMT6plex [N-Term]; 1xDBIA [C16]	0.000678635	0.000155524	Q5VT06 [196-214]	CEP350_C211	89.1	165.6	85.5	126.7	70.6	91.3	88.8	113.1	95.7	73.8
[K].LLGCASK.[G]	1xTMT6plex [K7]; 1xTMT6plex [N-Term]; 1xDBIA [C4]	0.178401	0.0118589	Q5VT06 [2953-2959]	CEP350_C2956	92.2	79.5	117.2	107.3	112.3	90	122.1	109.3	82.4	87.7
[R].ASTVNYCGLNEISEETTIQK.[M]	1xTMT6plex [K20]; 1xTMT6plex [N-Term]; 1xDBIA [C7]	0.000430382	0.000155524	Q9C0F1 [349-368]	CEP44_C355	89.8	102.3	89.6	98.1	111	91.5	107.7	107.8	107.6	94.6
[R].DLLVHVEYCSK.[-]	1xTMT6plex [K11]; 1xTMT6plex [N-Term]; 1xDBIA [C9]	0.00498002	0.000155524	Q53EZ4 [454-464]	CEP55_C462	97.9	81.2	94.6	104.1	115.8	101.4	116	104.3	91.9	92.8
[K].ATPCVPNAR.[R]	1xTMT6plex [N-Term]; 1xDBIA [C4]	0.161492	0.0101457	Q86XR8 [249-257]	CEP57_C252	126.6	121.9	92.4	118.5	83.1	91.6	89.5	114.7	88.6	73.3
[R].LCLGDMPFVAGK.[S]	1xOxidation [M6]; 1xTMT6plex [K12]; 1xTMT6plex [N-Term]; 1xDBIA [C2]	0.00216183	0.000155524	Q86XR8 [284-295]	CEP57_C285	103.3	109	101.9	84.6	100.2	111.3	111.3	103.6	82.7	92.1
[R].LCLGDMPFVAGK.[S]	1xTMT6plex [K12]; 1xTMT6plex [N-Term]; 1xDBIA [C2]	0.0010266	0.000155524	Q86XR8 [284-295]	CEP57_C285	92.2	96.4	95.6	119.8	127.1	99.4	99.9	86.8	104.2	78.5
[K].ALCNDRVINSIPLAK.[Q]	1xTMT6plex [K15]; 1xTMT6plex [N-Term]; 1xDBIA [C3]	0.402738	0.0363675	Q86XR8 [320-334]	CEP57_C322	124.6	78.2	49.9	107.7	88.7	93.5	123.6	117.5	132.2	84
[R].RPTCTESR.[W]	1xTMT6plex [N-Term]; 1xDBIA [C4]	0.0628035	0.00251706	Q76N32 [462-469]	CEP68_C465	112.9	83.8	91.6	94.9	88	109.1	115.1	99	107.1	98.5
[R].HLLSPQLVQYQCGDSGK.[Q]	1xTMT6plex [K17]; 1xTMT6plex [N-Term]; 1xDBIA [C12]	0.00232887	0.000155524	Q9P209 [234-250]	CEP72_C245	87.1	97.7	68.5	93.8	109.3	99.9	108.8	110.1	115.9	108.8
[K].AGLLPCPEPTIISAILK.[D]	1xTMT6plex [K17]; 1xTMT6plex [N-Term]; 1xDBIA [C6]	0.018988	0.000899141	Q8IW35 [479-495]	CEP97_C484	88	143	138.9	77.2	102.1	117.4	89.6	90.9	65.2	87.7
[K].AGLLPCPEPTIISAILKDDNHSLTFFPESTEQK.[Q]	2xTMT6plex [K17; K33]; 1xTMT6plex [N-Term]; 1xDBIA [C6]	0.416181	0.0390652	Q8IW35 [479-511]	CEP97_C484	89.3	103.5	86.6	91.5	103.3	82.3	111.3	118.1	107.7	106.3
[R].MQEHIVCLTDEIRR.[L]	1xTMT6plex [N-Term]; 1xDBIA [C7]	0.0745724	0.00310023	Q8IW35 [593-606]	CEP97_C599	98.2	97.5	123.1	89.6	96.2	123.9	95.4	106.4	85.2	84.5
[R].GSICLSK.[A]	1xTMT6plex [K7]; 1xTMT6plex [N-Term]; 1xDBIA [C4]	0.141767	0.0084396	Q9Y5P4 [67-73]	CERT1_C70	71.5	82.7	183.4	114.5	132.8	84.5	86.2	70.1	56.1	118.3
[K].GCGGGTHSSDR.[N]	1xTMT6plex [N-Term]; 1xDBIA [C2]	0.000137253	0.000155524	Q96NL8 [32-42]	CFAP418_C33	145.4	81.1	93.8	70.4	77.8	129.4	108.6	105	99.3	89.1
[K].GCGGGTHSSDRNQAK.[A]	1xTMT6plex [K15]; 1xTMT6plex [N-Term]; 1xDBIA [C2]	0.00121142	0.000155524	Q96NL8 [32-46]	CFAP418_C33	104.4	100.6	91.5	112.1	65.5	102.7	105	105.1	130.3	82.8
[K].HELQANCYEEVKDR.[C]	1xTMT6plex [K12]; 1xTMT6plex [N-Term]; 1xDBIA [C7]	9.85585e-06	0.000155524	P23528 [133-146]	CFL1_C139	104.6	86.9	116.8	107.5	104.5	97.3	95.1	104.2	86.3	96.9
[K].HELQANCYEEVK.[D]	1xTMT6plex [K12]; 1xTMT6plex [N-Term]; 1xDBIA [C7]	0.000105299	0.000155524	P23528 [133-144]	CFL1_C139	95.4	102.5	105	90	118.6	102.5	100.8	107.9	81.2	96.2
[R].CTLAEK.[L]	1xTMT6plex [K6]; 1xTMT6plex [N-Term]; 1xDBIA [C1]	0.0301555	0.00143408	P23528 [147-152]	CFL1_C147	109.8	96.4	117.1	110.6	111.5	88.7	103.2	93.8	85.9	83
[K].AVLFCLSEDK.[K]	1xTMT6plex [K10]; 1xTMT6plex [N-Term]; 1xDBIA [C5]	0.00415308	0.000155524	P23528 [35-44]	CFL1_C39	101.8	101.4	114.5	98.6	116.1	101.2	91.8	101.1	83	90.4
[K].AVLFCLSEDKK.[N]	2xTMT6plex [K10; K11]; 1xTMT6plex [N-Term]; 1xDBIA [C5]	0.00268034	0.000155524	P23528 [35-45]	CFL1_C39	101.3	110.7	114.2	106.5	119.2	108.5	91	95.9	78.9	73.7
[K].AVLFCLSDDK.[R]	1xTMT6plex [K10]; 1xTMT6plex [N-Term]; 1xDBIA [C5]	0.00385561	0.000155524	Q9Y281 [35-44]	CFL2_C39	112.9	105.1	119.9	100.3	108.9	101.9	85.8	100.7	72.9	91.6
[K].QRPLTASLQCNSTAQTEK.[V]	1xTMT6plex [K18]; 1xTMT6plex [N-Term]; 1xDBIA [C10]	0.0296724	0.00143408	Q9UFW8 [83-100]	CGGBP1_C92	100.9	152.7	90.7	118.4	87	98.2	114.7	102.4	61.3	73.7
[K].KQRPLTASLQCNSTAQTEK.[V]	2xTMT6plex [K1; K19]; 1xTMT6plex [N-Term]; 1xDBIA [C11]	2.33228e-05	0.000155524	Q9UFW8 [82-100]	CGGBP1_C92	108	92.2	92.3	107.1	93.8	94.2	113.6	108.1	93.6	96.9
[K].LAFPGETLSDIPCK.[T]	1xTMT6plex [K14]; 1xTMT6plex [N-Term]; 1xDBIA [C13]	0.0015657	0.000155524	Q13111 [169-182]	CHAF1A_C181	87.8	126.2	110	102.1	105.4	102	86	89.3	96.5	94.6
[K].LAFPGETLSDIPCKTEEEGVGCGGAGR.[R]	1xCarbamidomethyl [C22]; 1xTMT6plex [K14]; 1xTMT6plex [N-Term]; 1xDBIA [C13]	0.0345833	0.00164096	Q13111 [169-195]	CHAF1A_C181	92.9	61.4	80.4	89.1	102	104.2	125.4	100.5	110.1	134.1
[K].TEEEGVGCGGAGR.[R]	1xTMT6plex [N-Term]; 1xDBIA [C8]	0.000324771	0.000155524	Q13111 [183-195]	CHAF1A_C190	84.8	92.8	103.5	94.4	116.1	104.2	100.8	112.2	100.1	91.2
[R].RGDSQECSPR.[S]	1xTMT6plex [N-Term]; 1xDBIA [C7]	0.00219789	0.000155524	Q13111 [196-205]	CHAF1A_C202	113.3	79.2	105.1	81.4	118.6	90.9	103.3	83.7	106.8	117.7
[R].GAATAMDCK.[D]	1xOxidation [M6]; 1xTMT6plex [K9]; 1xTMT6plex [N-Term]; 1xDBIA [C8]	0.00223454	0.000155524	Q13111 [14-22]	CHAF1A_C21	97.5	73.2	138.2	114.3	104.5	107	87.6	94.2	93.2	90.2
[R].EFQEHCR.[R]	1xTMT6plex [N-Term]; 1xDBIA [C6]	0.00577704	0.000451537	Q13111 [756-762]	CHAF1A_C761	98.9	123.7	119.6	113.4	86.9	90.5	107.1	94.3	72.2	93.3
[K].SPDLEASLDTLENNCHVGSDIDFRPK.[L]	1xTMT6plex [K26]; 1xTMT6plex [N-Term]; 1xDBIA [C15]	0.000289218	0.000155524	Q13111 [65-90]	CHAF1A_C79	96.1	100.5	98.6	97.3	111.6	100.5	108.1	94.5	92.2	100.8
[K].RPIAHLPCPGK.[A]	1xTMT6plex [K11]; 1xTMT6plex [N-Term]; 1xDBIA [C8]	0.0252384	0.00143408	Q13112 [276-286]	CHAF1B_C283	102.6	104.6	105.8	101.8	103.9	97.1	84.5	105.5	86.9	107.4
[K].IPCNSAEPK.[S]	1xTMT6plex [K9]; 1xTMT6plex [N-Term]; 1xDBIA [C3]	0.00643043	0.000451537	Q96JM3 [117-125]	CHAMP1_C119	120.5	103.8	119.5	102	101.4	91.9	90.2	91.9	88.7	90.1
[K].SVPVCESQK.[L]	1xTMT6plex [K9]; 1xTMT6plex [N-Term]; 1xDBIA [C5]	0.00248814	0.000155524	Q96JM3 [190-198]	CHAMP1_C194	157.7	118	103.3	107.5	67.1	102.4	91.2	85.5	61.2	105.8
[K].LCEGFNEVLK.[Q]	1xTMT6plex [K10]; 1xTMT6plex [N-Term]; 1xDBIA [C2]	0.000266232	0.000155524	Q9Y6H1 [133-142]	CHCHD2_C134	115.7	146.7	121.4	87.3	95.3	101.6	84.9	78.4	74.8	93.9
[K].SAFSCFHYSTEEIKGSDCVDQFR.[A]	1xCarbamidomethyl [C5]; 1xTMT6plex [K14]; 1xTMT6plex [N-Term]; 1xDBIA [C18]	0.0954045	0.00457035	Q8N4Q1 [70-92]	CHCHD4_C87	94.6	84.9	83.6	81.8	119.2	90.2	126.1	143.8	88.8	87
[R].KQYTIPCHTK.[A]	2xTMT6plex [K1; K10]; 1xTMT6plex [N-Term]; 1xDBIA [C7]	0.00052937	0.000155524	O14646 [1236-1245]	CHD1_C1242	105.2	92.4	97.1	113.8	96.3	100.9	103.6	92.4	96.2	102
[K].KFQACIDEYFSR.[N]	1xTMT6plex [K1]; 1xTMT6plex [N-Term]; 1xDBIA [C5]	0.00214403	0.000155524	O14646 [432-443]	CHD1_C436	91.9	135.2	95.5	85.6	87.4	85.7	92.3	117.5	108.1	100.7
[K].VSPEDVEYFNCQQELASELNK.[Q]	1xTMT6plex [K21]; 1xTMT6plex [N-Term]; 1xDBIA [C11]	5.84847e-05	0.000155524	O14647 [355-375]	CHD2_C365	59.5	68	92.3	120.6	96.6	122	132.4	100.9	102.4	105.3
[K].KFQNCIDSFHSR.[N]	1xTMT6plex [K1]; 1xTMT6plex [N-Term]; 1xDBIA [C5]	0.00536381	0.000315212	O14647 [436-447]	CHD2_C440	113.5	100.3	88.6	74	96.1	92.4	91.7	125.3	110.4	107.7
[R].FAEAECLAESHQHLSK.[E]	1xTMT6plex [K16]; 1xTMT6plex [N-Term]; 1xDBIA [C6]	5.20817e-05	0.000155524	Q12873 [1833-1848]	CHD3_C1838	93	88.6	93.9	90.3	92.7	108	102.8	98.7	125.5	106.4
[R].HLCEPGADGAETFADGVPR.[E]	1xTMT6plex [N-Term]; 1xDBIA [C3]	2.35188e-06	0.000155524	Q14839 [1466-1484]	CHD4_C1468	95.3	92.7	117.5	61.9	71.2	92.9	114.2	133.5	132.1	88.7
[K].STAPETAIECTQAPAPASEDEKVVVEPPEGEEK.[V]	2xTMT6plex [K22; K33]; 1xTMT6plex [N-Term]; 1xDBIA [C10]	0.00440016	0.000155524	Q14839 [1585-1617]	CHD4_C1594	98.6	57.1	107	111.2	81.2	85.8	109.6	122.7	117.1	109.6
[K].STAPETAIECTQAPAPASEDEK.[V]	1xTMT6plex [K22]; 1xTMT6plex [N-Term]; 1xDBIA [C10]	2.45132e-06	0.000155524	Q14839 [1585-1606]	CHD4_C1594	103.6	87.8	74.4	80.3	120.6	88.5	125.7	135.6	99.5	84.1
[R].FAEVECLAESHQHLSK.[E]	1xTMT6plex [K16]; 1xTMT6plex [N-Term]; 1xDBIA [C6]	1.49135e-06	0.000155524	Q14839 [1822-1837]	CHD4_C1827	91.5	106.5	104.6	95	93.3	96.9	97.9	107.9	101.7	104.8
[R].CTCPALK.[G]	1xCarbamidomethyl [C1]; 1xTMT6plex [K7]; 1xTMT6plex [N-Term]; 1xDBIA [C3]	0.105299	0.00534277	Q14839 [493-499]	CHD4_C495	101.8	82.8	102.1	103.4	100.2	97.1	106	110.6	103	93
[K].CPQLHER.[L]	1xTMT6plex [N-Term]; 1xDBIA [C1]	0.00523272	0.000155524	Q8TD26 [1555-1561]	CHD6_C1555	91.4	73.2	118.1	76	113.8	111.9	88.7	99.2	117.6	110.2
[R].ADPALCFLER.[V]	1xTMT6plex [N-Term]; 1xDBIA [C6]	0.00194144	0.000155524	Q9P2D1 [1811-1820]	CHD7_C1816	85	79.5	98.7	100.5	100.7	102.1	107.8	104.2	112.2	109.3
[K].QECEAEASSVK.[N]	1xTMT6plex [K11]; 1xTMT6plex [N-Term]; 1xDBIA [C3]	4.06235e-05	0.000155524	Q9P2D1 [2205-2215]	CHD7_C2207	94.6	79.1	93.3	111.5	92.3	97.2	103.9	106.2	117.3	104.6
[R].CSTPLLHQQYTSR.[T]	1xTMT6plex [N-Term]; 1xDBIA [C1]	3.50002e-06	0.000155524	Q9HCK8 [1980-1992]	CHD8_C1980	107.1	90.8	90.7	101.7	89.6	86.4	109.3	105.8	108	110.6
[K].AELNCLGMEPVQTANSR.[N]	1xOxidation [M8]; 1xTMT6plex [N-Term]; 1xDBIA [C5]	2.94126e-06	0.000155524	Q9HCK8 [2374-2390]	CHD8_C2378	113.6	80.5	83.8	98	92.9	97.2	102	112.7	116.5	102.9
[K].AELNCLGMEPVQTANSR.[N]	1xTMT6plex [N-Term]; 1xDBIA [C5]	2.70723e-05	0.000155524	Q9HCK8 [2374-2390]	CHD8_C2378	91.7	79.1	96.7	112.6	92.4	88	111.2	107.2	111.3	109.7
[R].GWDYAHCLPYFR.[K]	1xTMT6plex [N-Term]; 1xDBIA [C7]	0.0446888	0.00181223	Q8NE62 [157-168]	CHDH_C163	95.6	122	109.9	89.5	106.3	99.1	87.8	96.8	84.5	108.4
[K].ADSAYHPSCTCK.[M]	1xCarbamidomethyl [C9]; 1xTMT6plex [K12]; 1xTMT6plex [N-Term]; 1xDBIA [C11]	0.00893782	0.000560081	Q8NE62 [506-517]	CHDH_C516	111.9	88.6	99.9	97	85.3	108	108.2	88.1	117.5	95.6
[R].AVDCPENIK.[K]	1xTMT6plex [K9]; 1xTMT6plex [N-Term]; 1xDBIA [C4]	0.0499542	0.00181223	O14757 [45-53]	CHEK1_C48	100.9	92.9	88	103.3	104.5	107.2	84.6	111	90.6	116.9
[K].EICINK.[M]	1xTMT6plex [K6]; 1xTMT6plex [N-Term]; 1xDBIA [C3]	0.0390098	0.0017233	O14757 [55-60]	CHEK1_C57	105.2	83.1	92.3	93.8	117.8	113.4	112.7	108	81	92.6
[K].TLGSGACGEVK.[L]	1xTMT6plex [K11]; 1xTMT6plex [N-Term]; 1xDBIA [C7]	0.0147411	0.000785053	O96017 [225-235]	CHEK2_C231	101.1	109.3	109.8	109.7	105.3	108.6	89.9	97.2	87.8	81.4
[R].EGEAEGAETTKRPAVCAAVL.[-]	1xTMT6plex [K11]; 1xTMT6plex [N-Term]; 1xDBIA [C16]	0.529722	0.0611412	O96017 [524-543]	CHEK2_C539	96.1	78.9	93	92.8	101.6	94	131.2	109.3	100.9	102.3
[K].SPPHCELMAGHLR.[N]	1xOxidation [M8]; 1xTMT6plex [N-Term]; 1xDBIA [C5]	0.00277045	0.000155524	Q8IWX8 [186-198]	CHERP_C190	94.9	126.1	96	111.2	91.5	96.3	86.6	100.5	107.2	89.7
[K].SPPHCELMAGHLR.[N]	1xTMT6plex [N-Term]; 1xDBIA [C5]	5.75239e-05	0.000155524	Q8IWX8 [186-198]	CHERP_C190	103.4	106.4	99.9	98	98.4	104.6	92.9	107.3	90.2	99
[K].VVVPIYCTSFLAVEEDKQQK.[I]	2xTMT6plex [K17; K20]; 1xTMT6plex [N-Term]; 1xDBIA [C7]	0.000584671	0.000155524	Q8IWX8 [240-259]	CHERP_C246	96.6	91.9	124.3	100.8	115.8	89.3	94.3	98.1	87.9	101.1
[K].LALEQQQLICK.[Q]	1xTMT6plex [K11]; 1xTMT6plex [N-Term]; 1xDBIA [C10]	0.0015528	0.000155524	Q8IWX8 [60-70]	CHERP_C69	93.4	109.1	128.4	100.2	102.2	95.4	97.5	111.6	76.6	85.5
[K].APPPSLTDCIGTVDSRAESIDK.[K]	1xTMT6plex [K22]; 1xTMT6plex [N-Term]; 1xDBIA [C9]	0.00622192	0.000451537	Q9NZZ3 [12-33]	CHMP5_C20	99.2	88	76	81	101.6	91.9	104.2	118	121.8	118.2
[K].AKPKAPPPSLTDCIGTVDSR.[A]	2xTMT6plex [K2; K4]; 1xTMT6plex [N-Term]; 1xDBIA [C13]	0.00038011	0.000155524	Q9NZZ3 [8-27]	CHMP5_C20	99.8	101.5	101.5	115.9	101	104.1	92.8	100.3	83.4	99.6
[K].APPPSLTDCIGTVDSR.[A]	1xTMT6plex [N-Term]; 1xDBIA [C9]	8.70441e-06	0.000155524	Q9NZZ3 [12-27]	CHMP5_C20	88.1	104.9	92.6	106.2	113.8	106	79.9	102.9	94.3	111.2
[R].FDPETNSDDACTYHPGVPVFHDALK.[G]	1xTMT6plex [K25]; 1xTMT6plex [N-Term]; 1xDBIA [C11]	0.00038011	0.000155524	Q9UHD1 [14-38]	CHORDC1_C24	126.1	137.1	131.6	79.1	93.4	66.8	75.8	126.4	80.4	83.2
[K].GWSCCK.[R]	1xCarbamidomethyl [C4]; 1xTMT6plex [K6]; 1xTMT6plex [N-Term]; 1xDBIA [C5]	0.0429407	0.0017233	Q9UHD1 [39-44]	CHORDC1_C43	91.4	124.8	77.3	146.1	118.3	113.2	66.3	82.9	78	101.8
[R].TTDFSDFLSIVGCTK.[G]	1xTMT6plex [K15]; 1xTMT6plex [N-Term]; 1xDBIA [C13]	0.00305933	0.000155524	Q9UHD1 [47-61]	CHORDC1_C59	91.7	133.4	102.1	86.3	111.4	107.7	83.8	86.5	96.3	100.8
[K].KELCELKPK.[F]	3xTMT6plex [K1; K7; K9]; 1xTMT6plex [N-Term]; 1xDBIA [C4]	1.73097e-05	0.000155524	Q9UHD1 [83-91]	CHORDC1_C86	109.6	82.6	92.2	109.3	93.2	93.9	107.5	111.4	102.9	97.4
[K].ELCELKPK.[F]	2xTMT6plex [K6; K8]; 1xTMT6plex [N-Term]; 1xDBIA [C3]	0.00107887	0.000155524	Q9UHD1 [84-91]	CHORDC1_C86	111.1	82.2	85.1	100.1	101.4	95.1	111.5	115.3	99.6	98.6
[K].TACHQAPEQVQVLSSK.[S]	1xTMT6plex [K16]; 1xTMT6plex [N-Term]; 1xDBIA [C3]	5.25241e-07	0.000155524	Q8WUD6 [384-399]	CHPT1_C386	92.5	83.7	86.8	90.1	99.8	115.1	105.5	130.3	103.5	92.7
[K].ATELFVQCLATYSYR.[H]	1xTMT6plex [N-Term]; 1xDBIA [C8]	0.000180391	0.000155524	Q9NRG0 [48-62]	CHRAC1_C55	97.1	93.3	111.9	110.8	103.3	90.8	88.3	73	105.6	125.9
[K].MLLLCQCDK.[K]	1xOxidation [M1]; 1xTMT6plex [K9]; 1xTMT6plex [N-Term]; 1xDBIA [C7]	0.145961	0.00890272	P20309 [557-565]	CHRM3_C563	83.5	136.8	107.3	105.8	90	97	81.1	106.6	114.8	77.2
[R].ADPGVLAALCEK.[T]	1xTMT6plex [K12]; 1xTMT6plex [N-Term]; 1xDBIA [C10]	0.00318839	0.000155524	Q8WVB6 [533-544]	CHTF18_C542	86.8	99.6	92.5	100.3	105.6	92.4	98.1	116.9	105.2	102.5
[R].GCDSYMVYLFDK.[S]	1xTMT6plex [K12]; 1xTMT6plex [N-Term]; 1xDBIA [C2]	0.000373867	0.000155524	O15111 [378-389]	CHUK_C379	153.4	206.4	110.4	132.7	67.2	51	10	104.1	66.4	108.4
[R].VQVSDPESTVAVAFTPTIPHCSMATLIGLSIK.[V]	1xTMT6plex [K32]; 1xTMT6plex [N-Term]; 1xDBIA [C21]	0.105299	0.00534277	Q9Y3D0 [73-104]	CIAO2B_C93	92.4	136.2	93	116.6	70.4	63.1	112	133.7	94.3	88.4
[R].VQVSDPESTVAVAFTPTIPHCSMATLIGLSIK.[V]	1xOxidation [M23]; 1xTMT6plex [K32]; 1xTMT6plex [N-Term]; 1xDBIA [C21]	0.0968695	0.00457035	Q9Y3D0 [73-104]	CIAO2B_C93	105.6	96.9	99.9	101.8	97.3	85.7	98.8	135.3	120.5	58.1
[K].LCSALTLSGLVEVK.[E]	1xTMT6plex [K14]; 1xTMT6plex [N-Term]; 1xDBIA [C2]	0.000579849	0.000155524	Q6FI81 [115-128]	CIAPIN1_C116	150.4	128.3	83.4	106.2	87.6	100	102.6	89.2	56.1	96.2
[R].AASCGEGK.[K]	1xTMT6plex [K8]; 1xTMT6plex [N-Term]; 1xDBIA [C4]	0.00366919	0.000155524	Q6FI81 [234-241]	CIAPIN1_C237	98.8	113.4	86.6	80.9	106.3	108.8	108.7	89.9	108.2	98.3
[R].AASCGEGKK.[R]	2xTMT6plex [K8; K9]; 1xTMT6plex [N-Term]; 1xDBIA [C4]	0.00823217	0.000560081	Q6FI81 [234-242]	CIAPIN1_C237	92.1	116.4	78.8	96.3	127.4	85.6	103.4	135.1	114.5	50.5
[K].SACGNCYLGDAFR.[C]	1xCarbamidomethyl [C6]; 1xTMT6plex [N-Term]; 1xDBIA [C3]	0.000119227	0.000155524	Q6FI81 [272-284]	CIAPIN1_C274	119	88.6	99.5	83.3	88.8	110.8	92.4	86.7	121.5	109.4
[K].CLTPHLK.[D]	1xTMT6plex [K7]; 1xTMT6plex [N-Term]; 1xDBIA [C1]	0.00167284	0.000155524	Q8TCG1 [583-589]	CIP2A_C583	95.2	92.4	101.8	91.5	99.1	102.9	109.5	112.9	98	96.7
[K].SFANFMCK.[K]	1xTMT6plex [K8]; 1xTMT6plex [N-Term]; 1xDBIA [C7]	0.0201024	0.00100914	Q86X95 [4-11]	CIR1_C10	90.4	140.4	93.5	65.4	77.4	105.1	111.2	86.7	104.9	124.8
[K].SFANFMCK.[K]	1xOxidation [M6]; 1xTMT6plex [K8]; 1xTMT6plex [N-Term]; 1xDBIA [C7]	0.336981	0.0270639	Q86X95 [4-11]	CIR1_C10	139.9	90.3	81.7	82.9	77	99.6	97.4	68.4	120.5	142.1
[K].IVHAFDMEDLGDKAVYCR.[C]	1xTMT6plex [K13]; 1xTMT6plex [N-Term]; 1xDBIA [C17]	0.000584671	0.000155524	Q9NZ45 [56-73]	CISD1_C72	101.9	97.1	80.8	97.8	97.3	102.7	96.5	106.6	116	103.3
[K].KFPFCDGAHTK.[H]	2xTMT6plex [K1; K11]; 1xTMT6plex [N-Term]; 1xDBIA [C5]	0.0278143	0.00143408	Q9NZ45 [79-89]	CISD1_C83	97.2	87.9	89.4	96.8	93.6	96.2	114.2	119.8	105.5	99.4
[K].TFPACDGSHNK.[H]	1xTMT6plex [K11]; 1xTMT6plex [N-Term]; 1xDBIA [C5]	1.32807e-06	0.000155524	Q8N5K1 [106-116]	CISD2_C110	103	83.7	94.3	98.7	99.8	99	107	107.6	106.7	100.1
[K].VVNEINIEDLCLTK.[A]	1xTMT6plex [K14]; 1xTMT6plex [N-Term]; 1xDBIA [C11]	9.85585e-06	0.000155524	Q8N5K1 [82-95]	CISD2_C92	106.8	74.8	91.6	106.4	90.1	110.6	108.3	103.4	103.9	104.2
[K].MESHPHTTCWPGR.[T]	1xOxidation [M1]; 1xTMT6plex [N-Term]; 1xDBIA [C9]	0.0412585	0.0017233	O14578 [1527-1539]	CIT_C1535	74.8	146.2	75.6	102.4	88.4	118.3	79.3	100.9	118.7	95.4
[K].GCHLFGAGK.[I]	1xTMT6plex [K9]; 1xTMT6plex [N-Term]; 1xDBIA [C2]	0.000551746	0.000155524	O14578 [1687-1695]	CIT_C1688	128.8	314.9	73.4	31.4	14.1	68	16.9	14	154.7	183.8
[K].RTPAPEPEPCEASELPAK.[R]	1xTMT6plex [K18]; 1xTMT6plex [N-Term]; 1xDBIA [C10]	2.72975e-05	0.000155524	Q9ULV3 [243-260]	CIZ1_C252	76.1	102	110.1	121.5	60.4	126.1	85.3	180.3	82.6	55.6
[K].ASCSSQQEFQDHMSEPQHQQR.[L]	1xTMT6plex [N-Term]; 1xDBIA [C3]	5.89711e-05	0.000155524	Q9ULV3 [600-620]	CIZ1_C602	104.2	96.4	67.6	112.4	10	116.1	116	140.1	105.2	142
[K].FYHSNSGAQLSHCK.[S]	1xTMT6plex [K14]; 1xTMT6plex [N-Term]; 1xDBIA [C13]	0.00733625	0.000451537	Q9ULV3 [807-820]	CIZ1_C819	89.4	235.1	86.8	78.8	50	91.7	33.2	68.8	138.5	127.8
[K].LPDMLKDHYPCVSSLEQLTELGR.[E]	1xOxidation [M4]; 1xTMT6plex [K6]; 1xTMT6plex [N-Term]; 1xDBIA [C11]	7.1964e-09	0.000155524	Q8WWK9 [638-660]	CKAP2_C648	120.1	98.8	128.5	113	89.6	98.7	92.9	79.1	93	86.4
[R].ETDAFVCRPNAALCR.[V]	1xCarbamidomethyl [C14]; 1xTMT6plex [N-Term]; 1xDBIA [C7]	0.076923	0.00310023	Q8WWK9 [661-675]	CKAP2_C667	93.5	111.5	110.3	91.4	115.6	121.8	92	83.2	85.1	95.6
[K].NNCQNQPPSK.[S]	1xTMT6plex [K10]; 1xTMT6plex [N-Term]; 1xDBIA [C3]	0.098355	0.00466221	Q8IYA6 [42-51]	CKAP2L_C44	93.6	95.7	85.7	95	77.6	84.8	126.7	97	138.9	104.9
[K].FQPASAPAEDCISSSTEPKPDPK.[K]	2xTMT6plex [K19; K23]; 1xTMT6plex [N-Term]; 1xDBIA [C11]	0.00385561	0.000155524	Q14008 [1103-1125]	CKAP5_C1113	87.6	77.4	94	99.3	103.3	98.8	112.2	107.5	110.8	109.1
[K].TQMSSCVAK.[W]	1xTMT6plex [K9]; 1xTMT6plex [N-Term]; 1xDBIA [C6]	0.00246765	0.000155524	Q14008 [1198-1206]	CKAP5_C1203	110.5	127.3	109	97	104.8	95.3	94.5	84.8	89.8	87.1
[R].MCLVYPASK.[M]	1xOxidation [M1]; 1xTMT6plex [K9]; 1xTMT6plex [N-Term]; 1xDBIA [C2]	0.00408506	0.000155524	Q14008 [1316-1324]	CKAP5_C1317	97.5	86.3	84.6	92.7	99.8	102.3	113.6	116.6	101.7	104.8
[R].CEMPELVQHK.[L]	1xTMT6plex [K10]; 1xTMT6plex [N-Term]; 1xDBIA [C1]	6.62275e-06	0.000155524	Q14008 [1500-1509]	CKAP5_C1500	110.2	113.3	117.8	96.9	97.3	102.8	96.6	83.2	87.9	94.1
[K].TLLHTLCK.[L]	1xTMT6plex [K8]; 1xTMT6plex [N-Term]; 1xDBIA [C7]	0.00183222	0.000155524	Q14008 [1762-1769]	CKAP5_C1768	76.2	103.5	99.3	77.1	110.6	96.9	108.8	112.4	90.5	124.6
[K].ILDHLTMIDNKNESELEAHLCR.[M]	1xOxidation [M7]; 1xTMT6plex [K11]; 1xTMT6plex [N-Term]; 1xDBIA [C21]	0.000406144	0.000155524	Q14008 [1775-1796]	CKAP5_C1795	99.4	112.5	86.9	74	76.3	90.6	103.6	100.6	123.1	133
[R].CGLDNTK.[Q]	1xTMT6plex [K7]; 1xTMT6plex [N-Term]; 1xDBIA [C1]	0.016394	0.000785053	Q14008 [1946-1952]	CKAP5_C1946	96.1	95.9	98.2	92.8	103.5	102.4	104.6	112.7	100	93.8
[K].EIVEPELSIEVCEEK.[A]	1xTMT6plex [K15]; 1xTMT6plex [N-Term]; 1xDBIA [C12]	1.70253e-05	0.000155524	Q14008 [581-595]	CKAP5_C592	85.2	80.2	105.9	95.1	100.7	94.6	113.8	98.5	120.6	105.3
[K].ASAVLPPTCIQLLDSSNWK.[E]	1xTMT6plex [K19]; 1xTMT6plex [N-Term]; 1xDBIA [C9]	0.000122227	0.000155524	Q14008 [596-614]	CKAP5_C604	78.8	107.1	130.3	124.6	96.8	109.9	103.5	77.1	76.8	95
[R].LACMEEFQK.[A]	1xOxidation [M4]; 1xTMT6plex [K9]; 1xTMT6plex [N-Term]; 1xDBIA [C3]	0.0025718	0.000155524	Q14008 [617-625]	CKAP5_C619	109.2	106	101.5	94.1	93.8	102.9	94.3	89.3	114.7	94.2
[R].LACMEEFQK.[A]	1xTMT6plex [K9]; 1xTMT6plex [N-Term]; 1xDBIA [C3]	0.000645746	0.000155524	Q14008 [617-625]	CKAP5_C619	88.6	98.1	100.6	99.3	103	103.3	107.6	94.9	105.2	99.4
[K].AVELMDRTEMPCQALVR.[M]	1xOxidation [M]; 1xTMT6plex [N-Term]; 1xDBIA [C12]	0.000205951	0.000155524	Q14008 [626-642]	CKAP5_C637	99	92.9	100.3	100.8	103.5	96.8	109.3	107.7	88.9	100.8
[K].AVELMDRTEMPCQALVR.[M]	1xTMT6plex [N-Term]; 1xDBIA [C12]	1.27409e-05	0.000155524	Q14008 [626-642]	CKAP5_C637	85.4	104.6	78.7	100.7	111	102.1	97.2	124.6	92.6	103
[R].GFCLPPHCSRGER.[R]	1xCarbamidomethyl [C3]; 1xTMT6plex [N-Term]; 1xDBIA [C8]	0.0185292	0.000899141	P12277 [139-151]	CKB_C146	86.8	66	61.8	91.1	82.6	97.6	117.5	128.2	135.7	132.7
[R].FCTGLTQIETLFK.[S]	1xTMT6plex [K13]; 1xTMT6plex [N-Term]; 1xDBIA [C2]	0.00204023	0.000155524	P12277 [253-265]	CKB_C254	71.8	143.2	142.1	90	120.9	96.6	97	87.6	63.7	87.1
[K].SKDYEFMWNPHLGYILTCPSNLGTGLR.[A]	1xTMT6plex [K2]; 1xTMT6plex [N-Term]; 1xDBIA [C18]	0.000140706	0.000155524	P12277 [266-292]	CKB_C283	105.3	152.3	101.8	89.5	100.3	101.7	95	78.9	83.9	91.4
[K].SKDYEFMWNPHLGYILTCPSNLGTGLR.[A]	1xOxidation [M7]; 1xTMT6plex [K2]; 1xTMT6plex [N-Term]; 1xDBIA [C18]	0.00152731	0.000155524	P12277 [266-292]	CKB_C283	113.7	133.5	90.8	87.6	88.4	104.8	85.2	98.1	111	86.9
[K].DYEFMWNPHLGYILTCPSNLGTGLR.[A]	1xTMT6plex [N-Term]; 1xDBIA [C16]	2.86883e-05	0.000155524	P12277 [268-292]	CKB_C283	89.2	114.9	99.3	103	115.2	108.7	102.6	105	77.6	84.4
[R].LGYILTCPSNLGTGLR.[A]	1xTMT6plex [N-Term]; 1xDBIA [C7]	0.0005079	0.000155524	P12532 [310-325]	CKMT1A_C316	90.7	103.5	67.6	104.1	118	75.3	85.3	119.7	146	89.7
[K].HNNCMASHLTPAVYAR.[L]	1xTMT6plex [N-Term]; 1xDBIA [C4]	8.84888e-05	0.000155524	P12532 [59-74]	CKMT1A_C62	79.1	117.9	86.9	108.3	84.2	144.9	110.1	75.7	101.7	91.2
[R].AAEEAASTLASSIHPEQCIK.[V]	1xTMT6plex [K20]; 1xTMT6plex [N-Term]; 1xDBIA [C18]	0.00111519	0.000155524	Q7Z460 [1406-1425]	CLASP1_C1423	85.8	110.9	117.2	95.7	122.9	112.3	82.8	85.2	84	103.2
[R].MESCLAQVLQK.[D]	1xTMT6plex [K11]; 1xTMT6plex [N-Term]; 1xDBIA [C4]	0.00223454	0.000155524	Q7Z460 [5-15]	CLASP1_C8	71.8	108.9	110.7	106	97.5	89.4	123.2	87.1	106.6	98.6
[R].LIPLITSNCTSK.[S]	1xTMT6plex [K12]; 1xTMT6plex [N-Term]; 1xDBIA [C9]	0.0186809	0.000899141	O75122 [213-224]	CLASP2_C221	89.1	126.9	116.2	78	95.5	110.4	84.2	98.3	85	116.4
[R].RYESYGMHSDDDANSDASSACSER.[S]	1xTMT6plex [N-Term]; 1xDBIA [C21]	6.46022e-06	0.000155524	O75122 [613-636]	CLASP2_C633	89.2	128.9	97.7	105	98.9	97.9	74.9	93.9	106.9	106.7
[R].RYESYGMHSDDDANSDASSACSER.[S]	1xOxidation [M7]; 1xTMT6plex [N-Term]; 1xDBIA [C21]	4.41425e-08	0.000155524	O75122 [613-636]	CLASP2_C633	75.3	87.3	49.8	110.5	113.9	122.9	90.4	111.4	124.4	114
[R].VCFAQHTPSLPAESPRPLK.[L]	1xTMT6plex [K19]; 1xTMT6plex [N-Term]; 1xDBIA [C2]	0.02163	0.00100914	P51790 [732-750]	CLCN3_C733	102.7	99.5	102.2	107.6	103.9	104.6	99.1	102.1	89.9	88.4
[K].FLDGNELTLADCNLLPK.[L]	1xTMT6plex [K17]; 1xTMT6plex [N-Term]; 1xDBIA [C12]	0.000259699	0.000155524	O00299 [167-183]	CLIC1_C178	82.1	97.2	106.6	107.9	120.8	112.4	94.7	93.3	99.8	85.1
[K].LHIVQVVCK.[K]	1xTMT6plex [K9]; 1xTMT6plex [N-Term]; 1xDBIA [C8]	0.000159318	0.000155524	O00299 [184-192]	CLIC1_C191	206.4	213.2	53.4	35.2	31.2	87.5	55.1	25	126.3	166.6
[R].EEFASTCPDDEEIELAYEQVAK.[A]	1xTMT6plex [K22]; 1xTMT6plex [N-Term]; 1xDBIA [C7]	0.00582486	0.000451537	O00299 [217-238]	CLIC1_C223	88.9	89.9	101.7	100.9	111	107.9	102.4	103.3	93.3	100.6
[K].IGNCPFSQR.[L]	1xTMT6plex [N-Term]; 1xDBIA [C4]	0.0383894	0.0017233	O00299 [21-29]	CLIC1_C24	125	135.7	102	108.3	109.8	91.1	91.5	86.2	80.7	69.6
[K].LCPGGQLPFLLYGTEVHTDTNK.[I]	1xTMT6plex [K22]; 1xTMT6plex [N-Term]; 1xDBIA [C2]	1.81916e-05	0.000155524	O00299 [58-79]	CLIC1_C59	100.3	117.1	118.1	100.3	118	108	94	91.5	68.9	83.8
[K].METSHNQCQELK.[A]	1xTMT6plex [K12]; 1xTMT6plex [N-Term]; 1xDBIA [C8]	4.19918e-05	0.000155524	P30622 [1015-1026]	CLIP1_C1022	93.2	78.3	95.2	98.3	117.1	104.5	134.5	113.4	89.1	76.4
[K].GEWCGVELDEPLGK.[N]	1xTMT6plex [K14]; 1xTMT6plex [N-Term]; 1xDBIA [C4]	8.84888e-05	0.000155524	P30622 [239-252]	CLIP1_C242	77.4	134.4	88.9	130.1	122.1	98	83.7	84.8	88.9	91.6
[K].MCDSHYLESR.[S]	1xTMT6plex [N-Term]; 1xDBIA [C2]	0.00709856	0.000451537	P49759 [51-60]	CLK1_C52	102.6	87.3	52.6	49.3	62.2	92.3	101.3	66.3	201.9	184.1
[K].VFVCDKPESMK.[E]	2xTMT6plex [K6; K11]; 1xTMT6plex [N-Term]; 1xDBIA [C4]	0.330976	0.026672	Q96JQ2 [350-360]	CLMN_C353	93.5	89.7	83.5	111.6	90.4	78.7	109.8	112.7	102.8	127.2
[K].GAETWFDSYDCSK.[F]	1xTMT6plex [K13]; 1xTMT6plex [N-Term]; 1xDBIA [C11]	0.00018493	0.000155524	O75503 [221-233]	CLN5_C231	86.6	100.2	97.8	94.9	119.5	110.8	107.9	87.7	92.1	102.5
[R].SDCLGEHLYVMVNAK.[F]	1xOxidation [M11]; 1xTMT6plex [K15]; 1xTMT6plex [N-Term]; 1xDBIA [C3]	0.0057296	0.000451537	P54105 [71-85]	CLNS1A_C73	141.8	147.6	83.9	90.8	87	87.3	79	104.4	74.5	103.6
[R].DRSDCLGEHLYVMVNAK.[F]	1xOxidation [M13]; 1xTMT6plex [K17]; 1xTMT6plex [N-Term]; 1xDBIA [C5]	4.60014e-06	0.000155524	P54105 [69-85]	CLNS1A_C73	105.2	86.1	104.6	93.7	95.4	95.7	100.3	111.8	107.4	99.7
[R].DRSDCLGEHLYVMVNAK.[F]	1xTMT6plex [K17]; 1xTMT6plex [N-Term]; 1xDBIA [C5]	5.65789e-05	0.000155524	P54105 [69-85]	CLNS1A_C73	95.2	100.3	101	92.2	103.3	102.2	98.1	103.2	100.8	103.8
[R].SDCLGEHLYVMVNAK.[F]	1xTMT6plex [K15]; 1xTMT6plex [N-Term]; 1xDBIA [C3]	0.00540824	0.000315212	P54105 [71-85]	CLNS1A_C73	91.2	98.7	109.7	104.1	102.1	99.3	111.3	100.6	80.6	102.2
[R].GCFYPHAFNVK.[F]	1xTMT6plex [K11]; 1xTMT6plex [N-Term]; 1xDBIA [C2]	3.648e-06	0.000155524	Q92989 [310-320]	CLP1_C311	91.1	118.9	123.2	110.2	105	85	96.1	83.9	97.7	88.9
[K].GCTALHYAVLADDYR.[T]	1xTMT6plex [N-Term]; 1xDBIA [C2]	0.0377785	0.00164096	Q9H078 [266-280]	CLPB_C267	93.2	103.1	140.2	122.6	56.5	75.9	107.6	100.9	77	123
[K].CELNVTEDALK.[A]	1xTMT6plex [K11]; 1xTMT6plex [N-Term]; 1xDBIA [C1]	2.70723e-05	0.000155524	O76031 [538-548]	CLPX_C538	103.9	86.6	94.2	111.9	96	103.8	106.7	96	106.3	94.6
[K].ETQIITGSDESCRK.[D]	1xTMT6plex [K14]; 1xTMT6plex [N-Term]; 1xDBIA [C12]	5.56547e-06	0.000155524	Q9HAW4 [386-399]	CLSPN_C397	72.3	97.7	77.1	109.1	116.1	112.8	113.9	101.2	82.3	117.5
[K].ESSHNSSFELIGSTIPSYQPCNR.[Q]	1xTMT6plex [N-Term]; 1xDBIA [C21]	0.0728538	0.00310023	Q9HAW4 [769-791]	CLSPN_C789	79	49.1	84.2	106.7	99.3	119	102.5	135.7	105.8	118.6
[K].KENMEELLNLCSGK.[F]	1xOxidation [M4]; 2xTMT6plex [K1; K14]; 1xTMT6plex [N-Term]; 1xDBIA [C11]	0.0061202	0.000451537	Q9HAW4 [934-947]	CLSPN_C944	113.1	99.3	91.5	89.2	87.7	80.9	97.3	112.4	108	120.5
[K].KENMEELLNLCSGK.[F]	2xTMT6plex [K1; K14]; 1xTMT6plex [N-Term]; 1xDBIA [C11]	0.00098498	0.000155524	Q9HAW4 [934-947]	CLSPN_C944	96.7	79.7	97.1	95.2	101.1	102.1	114.4	119.4	99.3	95
[R].LAELEEFINGPNNAHIQQVGDRCYDEK.[M]	1xTMT6plex [K27]; 1xTMT6plex [N-Term]; 1xDBIA [C23]	0.0684505	0.00292459	Q00610 [1183-1209]	CLTC_C1205	97.8	103	102.1	94.5	160.7	116.3	85.2	73.2	73	94.3
[K].QSVELCK.[K]	1xTMT6plex [K7]; 1xTMT6plex [N-Term]; 1xDBIA [C6]	0.00190959	0.000155524	Q00610 [1523-1529]	CLTC_C1528	113.3	106.3	111.3	120	103.8	82.5	99.6	95.8	78.5	89.1
[K].VIQCFAETGQVQK.[I]	1xTMT6plex [K13]; 1xTMT6plex [N-Term]; 1xDBIA [C4]	0.0139204	0.000785053	Q00610 [488-500]	CLTC_C491	136.9	145.2	109.4	106.4	81.1	97.2	79.6	65.4	69.9	108.8
[R].ESNCYDPERVK.[N]	1xTMT6plex [K11]; 1xTMT6plex [N-Term]; 1xDBIA [C4]	0.00167284	0.000155524	Q00610 [750-760]	CLTC_C753	162	105	101.5	84.6	74.7	101.2	85.5	66.8	99.3	119.3
[R].IHEGCEEPATHNALAK.[I]	1xTMT6plex [K16]; 1xTMT6plex [N-Term]; 1xDBIA [C5]	3.92997e-05	0.000155524	Q00610 [866-881]	CLTC_C870	224.2	220.8	41.7	31.9	18	54.1	30.9	24.2	165.2	189
[K].KGLEMDPIDCTPPEYILPGSR.[E]	1xOxidation [M5]; 1xTMT6plex [K1]; 1xTMT6plex [N-Term]; 1xDBIA [C10]	0.0461363	0.00181223	O75153 [175-195]	CLUH_C184	88.1	100.1	100.9	104.5	116.3	99.5	101.4	92.8	84.5	111.9
[K].GLEMDPIDCTPPEYILPGSR.[E]	1xOxidation [M4]; 1xTMT6plex [N-Term]; 1xDBIA [C9]	1.1346e-05	0.000155524	O75153 [176-195]	CLUH_C184	94.4	79.1	96.7	106.2	110.5	93.6	104.7	96.9	93.1	124.9
[K].GLEMDPIDCTPPEYILPGSR.[E]	1xTMT6plex [N-Term]; 1xDBIA [C9]	3.86541e-05	0.000155524	O75153 [176-195]	CLUH_C184	52.5	104.2	79.2	91.1	117.5	109.7	120	102.7	104.1	119.1
[R].ERPLCPLQPQNR.[D]	1xTMT6plex [N-Term]; 1xDBIA [C5]	0.108525	0.00551442	O75153 [196-207]	CLUH_C200	124.1	77.8	120.5	118.9	124.4	98.4	86.1	80.1	73	96.7
[R].DWKPLQCLK.[V]	2xTMT6plex [K3; K9]; 1xTMT6plex [N-Term]; 1xDBIA [C7]	0.000701486	0.000155524	O75153 [208-216]	CLUH_C214	93.2	106.4	120.3	107.3	120.5	98.6	97.6	73	76.8	106.3
[K].DAAAFLLSCQIPGLVK.[D]	1xTMT6plex [K16]; 1xTMT6plex [N-Term]; 1xDBIA [C9]	0.00354993	0.000155524	O75153 [745-760]	CLUH_C753	89.9	102.1	127.3	88.1	110.5	102.7	111.6	90.1	76.4	101.4
[K].EMGLCWK.[E]	1xTMT6plex [K7]; 1xTMT6plex [N-Term]; 1xDBIA [C5]	0.0695273	0.00292459	Q8NFW8 [360-366]	CMAS_C364	77.7	116.5	111.4	106.6	108.5	105.1	109.6	93.7	75.3	95.8
[K].RVGLSGAPADACSTAQK.[A]	1xTMT6plex [K17]; 1xTMT6plex [N-Term]; 1xDBIA [C12]	0.00602014	0.000451537	Q8NFW8 [383-399]	CMAS_C394	93.1	86.6	81.7	88.5	80.4	118.2	135.3	86.1	124.7	105.4
[R].EFAEHICLLMEK.[V]	1xTMT6plex [K12]; 1xTMT6plex [N-Term]; 1xDBIA [C7]	0.000249165	0.000155524	Q8NFW8 [416-427]	CMAS_C422	102.6	126.9	108.1	88.2	102.8	81.5	92.1	110.1	77.6	110
[K].VNNSCQK.[-]	1xTMT6plex [K7]; 1xTMT6plex [N-Term]; 1xDBIA [C5]	0.131737	0.00791113	Q8NFW8 [428-434]	CMAS_C432	124.4	94.2	98.8	105.4	88.9	101.1	108.9	91.3	91	95.9
[K].QACEIQK.[C]	1xTMT6plex [K7]; 1xTMT6plex [N-Term]; 1xDBIA [C3]	0.00790037	0.000560081	P56277 [10-16]	CMC4_C12	119.8	80.5	89.4	100.6	81.7	99.9	111.7	109.7	112.9	93.7
[K].ANDLTHSLSSYLKEICPK.[W]	2xTMT6plex [K13; K18]; 1xTMT6plex [N-Term]; 1xDBIA [C16]	0.00286358	0.000155524	Q9BQ75 [125-142]	CMSS1_C140	130.7	114.5	80.8	48.4	60.4	112	96.7	71	138.7	146.8
[R].RTDPECTAPIK.[K]	1xTMT6plex [K11]; 1xTMT6plex [N-Term]; 1xDBIA [C6]	0.000149104	0.000155524	Q8N1G2 [4-14]	CMTR1_C9	103.8	101.1	95.9	90.2	94.3	103.5	111.9	118.6	92.1	88.6
[K].RRTDPECTAPIK.[K]	1xTMT6plex [K12]; 1xTMT6plex [N-Term]; 1xDBIA [C7]	0.0085778	0.000560081	Q8N1G2 [3-14]	CMTR1_C9	101	84.7	88.5	96.7	88.2	102.9	117.7	105.9	106.2	108.2
[R].DCDHADEQK.[C]	1xTMT6plex [K9]; 1xTMT6plex [N-Term]; 1xDBIA [C2]	1.91184e-05	0.000155524	P62633 [110-118]	CNBP_C111	162	143.4	35.3	29.5	20.3	84.5	47.6	25.5	241.4	210.6
[K].CYSCGEFGHIQK.[D]	1xCarbamidomethyl [C1]; 1xTMT6plex [K12]; 1xTMT6plex [N-Term]; 1xDBIA [C4]	0.00187826	0.000155524	P62633 [119-130]	CNBP_C122	118.4	101.1	100.4	80.6	81.6	119.6	100.6	93.1	107.4	97.3
[R].CGETGHVAINCSK.[T]	1xCarbamidomethyl [C11]; 1xTMT6plex [K13]; 1xTMT6plex [N-Term]; 1xDBIA [C1]	0.000150344	0.000155524	P62633 [140-152]	CNBP_C140	118.9	83.1	103.7	94.2	99.1	100.6	99.4	111.8	98.1	91.1
[K].TSEVNCYR.[C]	1xTMT6plex [N-Term]; 1xDBIA [C6]	0.00261468	0.000155524	P62633 [153-160]	CNBP_C158	142.7	67.9	45	141.3	91.7	96.3	86.1	91	118.2	119.8
[K].REREQCCYNCGKPGHLAR.[D]	2xCarbamidomethyl [C7; C10]; 1xTMT6plex [K12]; 1xTMT6plex [N-Term]; 1xDBIA [C6]	0.0118163	0.000785053	P62633 [92-109]	CNBP_C97	96.9	71.1	77.8	94.3	84.2	85.4	126	119.2	108.9	136.1
[K].AGQCVIGLQMGTNK.[C]	1xOxidation [M10]; 1xTMT6plex [K14]; 1xTMT6plex [N-Term]; 1xDBIA [C4]	0.00022747	0.000155524	Q99439 [161-174]	CNN2_C164	113.2	85.7	91.3	102.8	100.7	98.9	104.1	105.4	100	97.9
[K].AGQCVIGLQMGTNK.[C]	1xTMT6plex [K14]; 1xTMT6plex [N-Term]; 1xDBIA [C4]	0.000103569	0.000155524	Q99439 [161-174]	CNN2_C164	96.8	98.5	90.4	111.4	102.6	103.6	100.3	103.3	100	93
[K].CASQSGMTAYGTR.[R]	1xTMT6plex [N-Term]; 1xDBIA [C1]	9.61397e-06	0.000155524	Q99439 [175-187]	CNN2_C175	112.4	100.8	89.7	109.2	111.8	109.2	90.2	109.7	84.4	82.6
[K].CASQVGMTAPGTR.[R]	1xOxidation [M7]; 1xTMT6plex [N-Term]; 1xDBIA [C1]	0.000399473	0.000155524	Q99439 [215-227]	CNN2_C215	71.4	85.9	107.1	124.6	102.6	92.5	117.1	102.6	103	93.3
[K].DGTILCTLMNK.[L]	1xTMT6plex [K11]; 1xTMT6plex [N-Term]; 1xDBIA [C6]	0.0173584	0.000785053	Q99439 [56-66]	CNN2_C61	117.5	120.6	129.3	86.9	98.2	97.3	93.3	83	101.5	72.4
[K].GLKDGTILCTLMNK.[L]	2xTMT6plex [K3; K14]; 1xTMT6plex [N-Term]; 1xDBIA [C9]	0.00489851	0.000155524	Q99439 [53-66]	CNN2_C61	79.8	72.8	99.8	118.9	77.4	103.3	130	116.6	107.9	93.5
[K].CASQAGMTAYGTR.[R]	1xOxidation [M7]; 1xTMT6plex [N-Term]; 1xDBIA [C1]	1.25316e-05	0.000155524	Q15417 [173-185]	CNN3_C173	108.1	91.5	120.9	105.3	102.3	116.9	83.5	103.9	76.2	91.3
[K].CASQAGMTAYGTRR.[H]	1xOxidation [M7]; 1xTMT6plex [N-Term]; 1xDBIA [C1]	0.000322093	0.000155524	Q15417 [173-186]	CNN3_C173	104.7	80.3	97.3	107.3	117.8	92.1	89.8	129.3	61.7	119.8
[R].RYCDPVVLTYQAER.[M]	1xTMT6plex [N-Term]; 1xDBIA [C3]	0.00124187	0.000155524	A5YKK6 [1539-1552]	CNOT1_C1541	99.4	87.7	87.4	99.1	86.5	111.6	121.2	95.3	111.9	99.8
[R].CPVVLAPLLYPEK.[R]	1xTMT6plex [K13]; 1xTMT6plex [N-Term]; 1xDBIA [C1]	0.0090116	0.000560081	A5YKK6 [219-231]	CNOT1_C219	104.3	84.4	100.3	113.9	127.4	106.2	97.6	83.2	87.4	95.3
[K].RAPQCYPSSVNSAR.[T]	1xTMT6plex [N-Term]; 1xDBIA [C5]	0.0183787	0.000899141	Q9H9A5 [629-642]	CNOT10_C633	146.5	107.2	84.5	10	168.3	107.1	145.7	139.1	10	101.4
[R].SSPSIICMPK.[Q]	1xTMT6plex [K10]; 1xTMT6plex [N-Term]; 1xDBIA [C7]	0.0540728	0.00201629	Q9NZN8 [169-178]	CNOT2_C175	96	89.7	97.1	102.1	95.2	100.4	108.4	105.8	101.3	104.1
[R].AIQCVNNVVVDGR.[T]	1xTMT6plex [N-Term]; 1xDBIA [C4]	0.000402795	0.000155524	O95628 [172-184]	CNOT4_C175	88	98	110.7	108.8	101.8	105.6	72	97.6	102.4	115
[R].LDCAQLK.[E]	1xTMT6plex [K7]; 1xTMT6plex [N-Term]; 1xDBIA [C3]	0.0211086	0.00100914	P09543 [156-162]	CNP_C158	103.5	109.9	137.9	104	106.9	97.9	88.1	80.8	79.1	91.9
[K].RPPGVLHCTTK.[F]	1xTMT6plex [K11]; 1xTMT6plex [N-Term]; 1xDBIA [C8]	0.000820982	0.000155524	P09543 [245-255]	CNP_C252	76	107.2	105.5	97	107	111.7	107.8	90.3	90.5	107
[R].GHSGTCSLR.[K]	1xTMT6plex [N-Term]; 1xDBIA [C6]	0.231709	0.0156031	O75128 [1159-1167]	COBL_C1164	131.2	202.7	114.2	10	155.6	10	10	10	108.8	287.6
[K].AQAISPCVQNFCSALDSK.[L]	1xCarbamidomethyl [C12]; 1xTMT6plex [K18]; 1xTMT6plex [N-Term]; 1xDBIA [C7]	2.33248e-06	0.000155524	Q8WTW3 [507-524]	COG1_C513	104.5	93.1	101.6	103.8	107.6	112.9	94.6	97.2	94.2	90.6
[R].CAVGLVDAVK.[A]	1xTMT6plex [K10]; 1xTMT6plex [N-Term]; 1xDBIA [C1]	3.7086e-05	0.000155524	Q8WTW3 [72-81]	COG1_C72	97.7	91.6	106.1	88.4	99.8	89.2	106	107.2	108.6	105.3
[K].ATDQYCAR.[L]	1xTMT6plex [N-Term]; 1xDBIA [C6]	0.00209149	0.000155524	Q8WTW3 [82-89]	COG1_C87	126.2	105.2	114	113.5	83.4	96.9	120.1	57	71.4	112.4
[K].GPDTLCFDK.[D]	1xTMT6plex [K9]; 1xTMT6plex [N-Term]; 1xDBIA [C6]	0.166179	0.0106047	Q14746 [11-19]	COG2_C16	98.5	112.8	98.4	107.4	110.4	87.6	91.6	87.6	107.8	97.8
[K].QLAGMITFTCNLAENVSSK.[V]	1xTMT6plex [K19]; 1xTMT6plex [N-Term]; 1xDBIA [C10]	0.0025088	0.000155524	Q9H9E3 [93-111]	COG4_C102	98.5	112.9	123.8	76.5	63.3	84.2	111.8	94.1	129.4	105.4
[R].CSEISAELIR.[S]	1xTMT6plex [N-Term]; 1xDBIA [C1]	0.000225594	0.000155524	Q9H9E3 [25-34]	COG4_C25	161.9	80.9	134.1	95.7	102.3	91.1	93.4	54.7	117.9	68.1
[R].HCGDFEQQLANR.[I]	1xTMT6plex [N-Term]; 1xDBIA [C2]	4.26932e-05	0.000155524	P83436 [481-492]	COG7_C482	99.4	138.9	106.8	80.5	81.9	124.3	67.4	74.2	110	116.6
[R].LEPAGPACPEGGRAETQAEPPSVGP.[-]	1xTMT6plex [N-Term]; 1xDBIA [C8]	0.505414	0.0544867	Q96MW5 [588-612]	COG8_C595	102.9	105.7	97.9	63.3	107.3	65.5	107.5	144.5	103.3	102.2
[R].GAECTER.[I]	1xTMT6plex [N-Term]; 1xDBIA [C4]	0.013253	0.000785053	Q96MW5 [93-99]	COG8_C96	81.3	120.5	118.3	94.1	166.9	79.1	93.3	142.1	10	104.4
[K].RAFQLEEGEETEPDCK.[Y]	1xTMT6plex [K16]; 1xTMT6plex [N-Term]; 1xDBIA [C15]	1.30647e-08	0.000155524	P38432 [112-127]	COIL_C126	128.2	91.9	87.5	94.8	100.7	77.7	135.1	88.8	95	100.4
[R].AFQLEEGEETEPDCK.[Y]	1xTMT6plex [K15]; 1xTMT6plex [N-Term]; 1xDBIA [C14]	1.07977e-07	0.000155524	P38432 [113-127]	COIL_C126	111.4	84.7	103.8	102.2	106.8	102.6	96.6	106.4	92.5	93
[K].ATCGTVGDDNEEAKR.[K]	1xTMT6plex [K14]; 1xTMT6plex [N-Term]; 1xDBIA [C3]	5.70549e-06	0.000155524	P38432 [168-182]	COIL_C170	116	86.7	76.6	72.6	77.3	92.6	126.2	123.8	107.8	120.5
[K].ATCGTVGDDNEEAK.[R]	1xTMT6plex [K14]; 1xTMT6plex [N-Term]; 1xDBIA [C3]	7.49883e-06	0.000155524	P38432 [168-181]	COIL_C170	116.1	76.8	98.6	95.5	87.8	91.5	99.9	105.8	111.1	117
[K].GSVSVCSK.[E]	1xTMT6plex [K8]; 1xTMT6plex [N-Term]; 1xDBIA [C6]	0.0575985	0.00222318	P38432 [234-241]	COIL_C239	103.3	85.7	95.6	85.3	93.3	89.6	107.5	111.5	122	106.2
[R].GHPVSCVVNR.[S]	1xTMT6plex [N-Term]; 1xDBIA [C6]	0.000491353	0.000155524	P38432 [420-429]	COIL_C425	128.7	110.9	90.4	75.8	50.7	101.7	98.2	77.2	130.4	136.1
[R].LVRDNDCLR.[V]	1xTMT6plex [N-Term]; 1xDBIA [C7]	0.098355	0.00466221	P38432 [74-82]	COIL_C80	115.6	89.4	78.6	107.8	89.4	94.3	123.1	84.7	115	102.1
[R].ALQAQEIECR.[L]	1xTMT6plex [N-Term]; 1xDBIA [C9]	0.000286833	0.000155524	Q8NBJ5 [361-370]	COLGALT1_C369	68.4	111.1	127.5	116.7	104.1	108.3	89.1	82.2	81.8	110.8
[R].ILAPCK.[L]	1xTMT6plex [K6]; 1xTMT6plex [N-Term]; 1xDBIA [C5]	0.34509	0.0277142	Q9Y6G5 [128-133]	COMMD10_C132	104.5	132.1	94.7	99.7	94.1	93	104.4	101.9	86.6	89.1
[R].MAVPTCLLQMK.[I]	1xTMT6plex [K11]; 1xTMT6plex [N-Term]; 1xDBIA [C6]	0.0121106	0.000785053	Q9P000 [142-152]	COMMD9_C147	72.7	86.4	102.5	103.1	92	109.5	117.4	127.7	94	94.6
[R].LITIEINPDCAAITQR.[M]	1xTMT6plex [N-Term]; 1xDBIA [C10]	0.00970343	0.000560081	P21964 [136-151]	COMT_C145	109	108.2	116.9	110	81.2	110.5	90	111.1	83.6	79.4
[K].GTVLLADNVICPGAPDFLAHVR.[G]	1xTMT6plex [N-Term]; 1xDBIA [C11]	4.16492e-06	0.000155524	P21964 [213-234]	COMT_C223	109.1	108.7	119.4	102.9	108.2	102.2	95.8	101.7	67.5	84.4
[R].GSSCFECTHYQSFLEYR.[E]	1xCarbamidomethyl [C7]; 1xTMT6plex [N-Term]; 1xDBIA [C4]	7.43698e-06	0.000155524	P21964 [235-251]	COMT_C238	159.1	187.2	109.9	82.6	73.4	117	61.3	46.2	51.5	111.8
[R].VVTCEVDAQPPELGRPLWR.[Q]	1xTMT6plex [N-Term]; 1xDBIA [C4]	0.00523272	0.000155524	Q86VU5 [130-148]	COMTD1_C133	50.9	154.3	117.5	86.1	175.1	104.8	120.1	117.2	74	10
[K].GDVAAECVR.[N]	1xTMT6plex [N-Term]; 1xDBIA [C7]	0.000286833	0.000155524	Q86VU5 [225-233]	COMTD1_C231	108.8	73.9	63.9	69.1	66	117	122.1	144.5	105	129.7
[R].HSCAARPSAGVGGSSSSLGSGSR.[K]	1xTMT6plex [N-Term]; 1xDBIA [C3]	1.01887e-06	0.000155524	Q8NHY2 [89-111]	COP1_C91	115.2	79.1	81	97.4	93	102.7	124.8	100.2	101.4	105.1
[R].LQLCYQLTTVGK.[F]	1xTMT6plex [K12]; 1xTMT6plex [N-Term]; 1xDBIA [C4]	0.00816472	0.000560081	P53621 [1010-1021]	COPA_C1013	80.3	132.8	169.4	10	176.9	168.9	136.2	10	10	135.5
[K].QEIAEAQQLITICR.[E]	1xTMT6plex [N-Term]; 1xDBIA [C13]	0.242757	0.016543	P53621 [1045-1058]	COPA_C1057	49	79.6	78.5	138.3	158.4	73.1	101	10	130.5	191.7
[K].ILSACEKNPTDAYQLNYDMHNPFDICAASYRPIYR.[G]	1xCarbamidomethyl [C5]; 1xTMT6plex [K7]; 1xTMT6plex [N-Term]; 1xDBIA [C26]	0.0119136	0.000785053	P53621 [1144-1178]	COPA_C1169	93.7	92.4	81.5	92.7	105.4	101.1	120.1	109.2	102.8	101.1
[R].GKPVEKCPLSGACYSPEFK.[G]	1xCarbamidomethyl [C13]; 3xTMT6plex [K2; K6; K19]; 1xTMT6plex [N-Term]; 1xDBIA [C7]	4.09684e-07	0.000155524	P53621 [1179-1197]	COPA_C1185	94.9	90.5	85.1	101.4	108	93.8	111.1	120.5	107.3	87.3
[K].VLSECSPLMNDIFNK.[E]	1xTMT6plex [K15]; 1xTMT6plex [N-Term]; 1xDBIA [C5]	0.00291132	0.000155524	P53618 [619-633]	COPB1_C623	94.7	108.7	98.4	112.7	94.5	99	107.6	98.8	91.4	94.2
[K].VLSECSPLMNDIFNKECR.[Q]	1xCarbamidomethyl [C17]; 1xTMT6plex [K15]; 1xTMT6plex [N-Term]; 1xDBIA [C5]	0.000361686	0.000155524	P53618 [619-636]	COPB1_C623	86.4	91.2	106.9	100.5	86.9	110.2	100.7	105.9	99.7	111.6
[K].ALSGYCGFMAANLYAR.[S]	1xOxidation [M9]; 1xTMT6plex [N-Term]; 1xDBIA [C6]	0.000149104	0.000155524	P53618 [883-898]	COPB1_C888	94.7	89	97.9	93.9	94.6	102.8	115.9	110.5	106.6	94.1
[K].ALSGYCGFMAANLYAR.[S]	1xTMT6plex [N-Term]; 1xDBIA [C6]	5.16522e-05	0.000155524	P53618 [883-898]	COPB1_C888	98	86.5	93.8	101.6	105.5	110.9	112	95.9	108.2	87.6
[K].GVNCIDYYSGGDKPYLISGADDRLVK.[I]	2xTMT6plex [K13; K26]; 1xTMT6plex [N-Term]; 1xDBIA [C4]	0.186087	0.0121871	P35606 [187-212]	COPB2_C190	102.1	98.1	102.4	81.6	104.7	98.6	115.3	96.1	94.3	106.9
[K].GVNCIDYYSGGDKPYLISGADDR.[L]	1xTMT6plex [K13]; 1xTMT6plex [N-Term]; 1xDBIA [C4]	0.0608613	0.00242495	P35606 [187-209]	COPB2_C190	94.9	112.3	122.7	103.5	138.1	106.9	79	81.1	57.2	104.4
[R].ALCQITDSTMLQAIER.[Y]	1xOxidation [M10]; 1xTMT6plex [N-Term]; 1xDBIA [C3]	2.94126e-06	0.000155524	Q9Y678 [127-142]	COPG1_C129	127.4	74.7	104	88.8	125.8	94.2	88.2	118.5	122.8	55.5
[K].ELAPAVSVLQLFCSSPK.[A]	1xTMT6plex [K17]; 1xTMT6plex [N-Term]; 1xDBIA [C13]	0.000355745	0.000155524	Q9Y678 [284-300]	COPG1_C296	99.2	103.4	128.2	89	114.7	76.5	103.2	87.5	103.7	94.5
[R].SLPYNQPGTCYTLVALPK.[E]	1xTMT6plex [K18]; 1xTMT6plex [N-Term]; 1xDBIA [C10]	0.00321485	0.000155524	Q9Y678 [697-714]	COPG1_C706	91	118.4	123.9	103.7	102.6	103.4	102.7	79.5	92.2	82.8
[K].MQMNTNQLTSIHADLCQLCLLAK.[C]	1xCarbamidomethyl [C16]; 1xTMT6plex [K23]; 1xTMT6plex [N-Term]; 1xDBIA [C19]	0.00481833	0.000155524	Q9UNS2 [131-153]	COPS3_C149	79.3	75.9	105.8	115	89.4	211.3	99.6	88.1	79.2	56.4
[K].CIELDER.[L]	1xTMT6plex [N-Term]; 1xDBIA [C1]	0.0360018	0.00164096	Q9UNS2 [383-389]	COPS3_C383	116.2	160.5	168	63.9	86.7	89.7	83.1	71.7	76	84.2
[K].HALHCTILASAGQQR.[S]	1xTMT6plex [N-Term]; 1xDBIA [C5]	0.000689966	0.000155524	Q9BT78 [228-242]	COPS4_C232	107.5	148.7	105.6	131.7	97.4	122.7	57.5	69.1	103.2	56.7
[K].QIQSLCFQVNNLLEK.[I]	1xTMT6plex [K15]; 1xTMT6plex [N-Term]; 1xDBIA [C6]	2.91674e-05	0.000155524	Q9BT78 [373-387]	COPS4_C378	87.7	108	130.1	104	120.1	91.1	98.6	104.9	62.2	93.3
[R].EALPTWDKQIQSLCFQVNNLLEK.[I]	2xTMT6plex [K8; K23]; 1xTMT6plex [N-Term]; 1xDBIA [C14]	2.04281e-05	0.000155524	Q9BT78 [365-387]	COPS4_C378	73.1	69.1	69.4	98.6	96.1	105	131	138	112.4	107.4
[R].QLLTDFCTHLPNLPDSTAK.[E]	1xTMT6plex [K19]; 1xTMT6plex [N-Term]; 1xDBIA [C7]	0.0085778	0.000560081	Q9BT78 [64-82]	COPS4_C70	91.6	99.8	111.9	105.2	117.9	102.7	86.2	122.4	70.3	92.2
[K].TCNTMNQFVNK.[F]	1xOxidation [M5]; 1xTMT6plex [K11]; 1xTMT6plex [N-Term]; 1xDBIA [C2]	0.000207664	0.000155524	Q7L5N1 [298-308]	COPS6_C299	233.5	112	102.1	71.2	93.7	95.2	97.6	62.9	52.3	79.4
[K].ATASSSAQEMEQQLAERECPPHAEQR.[Q]	1xOxidation [M10]; 1xTMT6plex [N-Term]; 1xDBIA [C19]	2.07693e-05	0.000155524	Q9H9Q2 [222-247]	COPS7B_C240	98.4	96.1	108.9	90.5	92.4	96.6	87.7	109.4	101.6	118.6
[K].ATASSSAQEMEQQLAERECPPHAEQR.[Q]	1xTMT6plex [N-Term]; 1xDBIA [C19]	0.00376125	0.000155524	Q9H9Q2 [222-247]	COPS7B_C240	93.8	90.6	85.5	104	92.5	105.9	96.2	112.3	101.2	118.1
[K].TAQCHK.[S]	1xTMT6plex [K6]; 1xTMT6plex [N-Term]; 1xDBIA [C4]	0.03964	0.0017233	Q9NZJ6 [183-188]	COQ3_C186	106.9	94.5	97.2	102.3	89.7	97.1	109.7	96.5	105.5	100.6
[K].GETEELQANACTNPAVHEK.[L]	1xTMT6plex [K19]; 1xTMT6plex [N-Term]; 1xDBIA [C11]	8.35336e-09	0.000155524	Q9NZJ6 [348-366]	COQ3_C358	97.4	98.1	93.6	102.5	110.8	97.8	94.9	109.9	95.9	99.1
[K].EQGDRICR.[L]	1xTMT6plex [N-Term]; 1xDBIA [C7]	0.199495	0.0133174	Q9BR76 [469-476]	CORO1B_C475	103.2	94.8	87.8	98.1	98	99	110.1	117.4	99.1	92.6
[K].KCDLISIPK.[K]	2xTMT6plex [K1; K9]; 1xTMT6plex [N-Term]; 1xDBIA [C2]	0.425258	0.0408987	Q9ULV4 [419-427]	CORO1C_C420	126.7	81.4	54.7	74.9	51.3	88.9	107.1	76	198.9	140
[K].CDLISIPK.[K]	1xTMT6plex [K8]; 1xTMT6plex [N-Term]; 1xDBIA [C1]	0.00715725	0.000451537	Q9ULV4 [420-427]	CORO1C_C420	98.7	94	97.7	105.9	98.8	93.8	112	110.5	95.7	92.8
[R].AGTAPSCR.[N]	1xTMT6plex [N-Term]; 1xDBIA [C7]	0.0553702	0.00222318	P57737 [28-35]	CORO7_C34	89.1	90.3	97.3	134.5	73.1	93.8	135.6	68.7	100.7	116.9
[K].GLNLTTPGESDGFCANKLR.[V]	1xTMT6plex [K17]; 1xTMT6plex [N-Term]; 1xDBIA [C14]	2.51299e-06	0.000155524	P57737 [492-510]	CORO7_C505	82.7	77.3	84.7	102.3	97.2	111.8	126.3	106.9	111.9	99
[R].NCSSPEFSK.[T]	1xTMT6plex [K9]; 1xTMT6plex [N-Term]; 1xDBIA [C2]	0.00531976	0.000155524	Q99829 [52-60]	CPNE1_C53	90.2	101.1	112.1	126	88.4	110.8	119.3	85.8	103	63.2
[R].SSPVEFECINEKK.[R]	2xTMT6plex [K12; K13]; 1xTMT6plex [N-Term]; 1xDBIA [C8]	0.00268034	0.000155524	O75131 [242-254]	CPNE3_C249	94.8	100.4	99.6	100.3	114	122.4	88.7	97.9	85.2	96.8
[K].NCLNPQFSK.[T]	1xTMT6plex [K9]; 1xTMT6plex [N-Term]; 1xDBIA [C2]	0.00195757	0.000155524	O75131 [53-61]	CPNE3_C54	90.5	114	125.7	113.4	128.9	78.5	99	111.8	67.6	70.7
[K].EACDQHGPDLYPK.[F]	1xTMT6plex [K13]; 1xTMT6plex [N-Term]; 1xDBIA [C3]	4.19918e-05	0.000155524	P36551 [302-314]	CPOX_C304	103.6	97.3	106.7	97.1	123.5	89.6	88.1	112.8	93.8	87.5
[K].VVLASQPDLECGFSR.[D]	1xTMT6plex [N-Term]; 1xDBIA [C11]	0.000279795	0.000155524	Q9P2I0 [325-339]	CPSF2_C335	89.7	120.7	122.4	100.8	95.5	116.7	75.2	105.9	95.5	77.7
[R].QLIIVHGPPEASQDLAECCR.[A]	1xCarbamidomethyl [C19]; 1xTMT6plex [N-Term]; 1xDBIA [C18]	1.88044e-05	0.000155524	Q9P2I0 [560-579]	CPSF2_C577	83.6	98.9	77.5	111.1	89.6	81.6	95.4	110.4	113.8	138.1
[R].LKDSLVSSLQFCK.[A]	2xTMT6plex [K2; K13]; 1xTMT6plex [N-Term]; 1xDBIA [C12]	1.59338e-05	0.000155524	Q9P2I0 [610-622]	CPSF2_C621	102.4	97.5	94.4	94.1	74	97.8	119.5	97.2	113.4	109.7
[K].RNFNYHILSPCDLSNYTDLAMSTVK.[Q]	1xTMT6plex [K25]; 1xTMT6plex [N-Term]; 1xDBIA [C11]	0.00277045	0.000155524	Q9UKF6 [488-512]	CPSF3_C498	92.2	111.2	101.7	98.6	82.1	105.9	128	98.3	91	90.9
[R].NFNYHILSPCDLSNYTDLAMSTVK.[Q]	1xTMT6plex [K24]; 1xTMT6plex [N-Term]; 1xDBIA [C10]	0.00425723	0.000155524	Q9UKF6 [489-512]	CPSF3_C498	44.6	133.8	104.7	66.4	113.5	126.5	112.6	65.1	139.2	93.6
[K].QTQAIPYTGPFNLLCYQLQK.[L]	1xTMT6plex [K20]; 1xTMT6plex [N-Term]; 1xDBIA [C15]	0.00197383	0.000155524	Q9UKF6 [513-532]	CPSF3_C527	79.4	86.4	101.5	102.2	84.8	120.7	110	97.7	120.3	96.9
[K].ECPFLHIDPESK.[I]	1xTMT6plex [K12]; 1xTMT6plex [N-Term]; 1xDBIA [C2]	1.15355e-05	0.000155524	O95639 [109-120]	CPSF4_C110	117.5	91.7	104.7	107.6	102.1	93.7	107.8	118.8	86.2	69.9
[R].GPRPLEQVTCYK.[C]	1xTMT6plex [K12]; 1xTMT6plex [N-Term]; 1xDBIA [C10]	0.0695273	0.00292459	O95639 [236-247]	CPSF4_C245	85.7	131	103.4	95.3	111.8	88.7	88.6	99.6	93.6	102.5
[KR].MPECYFYSK.[F]	1xTMT6plex [K9]; 1xTMT6plex [N-Term]; 1xDBIA [C4]	0.021281	0.00100914	O95639 [93-101]	CPSF4_C96	87.3	106.7	107.9	108.7	66.8	105.2	113.1	129.3	82.5	92.5
[R].ELHGQNPVVTPCNK.[Q]	1xTMT6plex [K14]; 1xTMT6plex [N-Term]; 1xDBIA [C12]	1.43085e-06	0.000155524	Q16630 [148-161]	CPSF6_C159	120.5	142.8	109.5	63.9	69	103.8	70.6	69.8	129	121.2
[K].RELHGQNPVVTPCNK.[Q]	1xTMT6plex [K15]; 1xTMT6plex [N-Term]; 1xDBIA [C13]	0.00379244	0.000155524	Q16630 [147-161]	CPSF6_C159	105.1	84.1	93.1	91.2	97.9	96.9	108.4	110.2	107.9	105.2
[K].VLISSLQDCLHGIESK.[S]	1xTMT6plex [K16]; 1xTMT6plex [N-Term]; 1xDBIA [C9]	1.47905e-06	0.000155524	Q16630 [468-483]	CPSF6_C476	100.9	103.7	102.7	97.9	101.2	116.8	103.8	109.5	66	97.5
[R].AVTVAFCTLPTR.[E]	1xTMT6plex [N-Term]; 1xDBIA [C7]	0.0120117	0.000785053	Q5TA50 [157-168]	CPTP_C163	94.5	120.7	90.6	86.4	94.1	103.8	82.9	124.6	96.5	105.9
[R].CTEPEDQLYYVK.[F]	1xTMT6plex [K12]; 1xTMT6plex [N-Term]; 1xDBIA [C1]	0.00502127	0.000155524	Q9H3G5 [320-331]	CPVL_C320	113.4	86.5	102.4	100.5	120.5	112.5	108.1	97.7	64.5	94
[K].GSGACLHPLDSLEQK.[E]	1xTMT6plex [K15]; 1xTMT6plex [N-Term]; 1xDBIA [C5]	0.000239058	0.000155524	Q9BSW2 [25-39]	CRACR2A_C29	107.2	100	92.6	91.4	114.8	93.1	103.6	78.2	96.6	122.6
[K].QCQETEITTK.[N]	1xTMT6plex [K10]; 1xTMT6plex [N-Term]; 1xDBIA [C2]	0.000322093	0.000155524	Q96SW2 [325-334]	CRBN_C326	104.9	146.6	103.8	150.7	104.5	99	102.2	91.4	10	96.8
[K].DLYCHK.[S]	1xTMT6plex [K6]; 1xTMT6plex [N-Term]; 1xDBIA [C4]	0.0775213	0.00320251	P16220 [320-325]	CREB1_C323	107.4	152	193.3	114.9	104.2	80.9	72.1	63.7	48	63.5
[K].YEFSPQTLCCYGK.[Q]	1xCarbamidomethyl [C10]; 1xTMT6plex [K13]; 1xTMT6plex [N-Term]; 1xDBIA [C9]	0.00248814	0.000155524	Q92793 [1204-1216]	CREBBP_C1212	86.6	97.8	101.3	101.9	103.7	88.8	112.6	108.3	103.7	95.3
[R].KYEFSPQTLCCYGK.[Q]	1xCarbamidomethyl [C11]; 2xTMT6plex [K1; K14]; 1xTMT6plex [N-Term]; 1xDBIA [C10]	0.000547196	0.000155524	Q92793 [1203-1216]	CREBBP_C1212	86.4	102	94.5	118.7	89.9	103.2	107.1	106.3	91.9	100
[K].NVLNHMTHCQAGK.[A]	1xTMT6plex [K13]; 1xTMT6plex [N-Term]; 1xDBIA [C9]	2.16475e-05	0.000155524	Q92793 [390-402]	CREBBP_C398	92.5	96.1	88.6	104.7	94.1	92.7	103.6	115.4	107.9	104.4
[K].SSVHQPGSHYCQGCAYK.[K]	1xCarbamidomethyl [C14]; 1xTMT6plex [K17]; 1xTMT6plex [N-Term]; 1xDBIA [C11]	2.37123e-05	0.000155524	Q9P021 [63-79]	CRIPT_C73	104	96.3	92.4	98.2	95.5	98.9	107.6	110.9	101.4	94.8
[K].GICAMCGK.[K]	1xCarbamidomethyl [C3]; 1xTMT6plex [K8]; 1xTMT6plex [N-Term]; 1xDBIA [C6]	0.022345	0.00100914	Q9P021 [81-88]	CRIPT_C86	93.8	80.4	112.1	87.1	88.6	86.9	127.8	121.3	112.6	89.3
[R].VPCAYDK.[T]	1xTMT6plex [K7]; 1xTMT6plex [N-Term]; 1xDBIA [C3]	0.016394	0.000785053	P46109 [247-253]	CRKL_C249	98.1	96.7	98.1	100.3	99.7	102.1	102.5	103.9	103.1	95.2
[K].RVPCAYDK.[T]	1xTMT6plex [K8]; 1xTMT6plex [N-Term]; 1xDBIA [C4]	0.031397	0.00143408	P46109 [246-253]	CRKL_C249	101.4	82.8	90.3	93	106.9	93.4	104	118.1	110.8	99.3
[R].DSSTCPGDYVLSVSENSR.[V]	1xTMT6plex [N-Term]; 1xDBIA [C5]	0.0110658	0.000560081	P46109 [40-57]	CRKL_C44	82.4	106.3	109.1	98.8	111.7	111.2	100.8	107.5	77.7	94.6
[R].APTYFCGQTLTFR.[V]	1xTMT6plex [N-Term]; 1xDBIA [C6]	0.0165284	0.000785053	Q8IUI8 [308-320]	CRLF3_C313	109.6	142.8	125.9	116.8	80	101.9	77.6	81.4	72.4	91.7
[K].SLQQPGLPSQSCSVQSSGGQPPGR.[Q]	1xTMT6plex [N-Term]; 1xDBIA [C12]	0.227093	0.0151769	Q53ET0 [504-527]	CRTC2_C515	121.3	65.5	63.8	98.4	84.4	105.4	110.1	140.1	97.4	113.6
[K].NTEIVPCVLK.[V]	1xTMT6plex [K10]; 1xTMT6plex [N-Term]; 1xDBIA [C7]	0.0250346	0.00143408	Q68DQ2 [1798-1807]	CRYBG3_C1804	92.4	57.6	74.5	108.4	124.7	80.4	87.5	119.5	122.9	132.1
[K].CVLEEGEK.[V]	1xTMT6plex [K8]; 1xTMT6plex [N-Term]; 1xDBIA [C1]	0.0112489	0.000560081	Q68DQ2 [2349-2356]	CRYBG3_C2349	90.3	100.8	103.3	101	130.9	80.5	97.9	94	89.2	112.1
[K].VHACGVNPVETYIR.[S]	1xTMT6plex [N-Term]; 1xDBIA [C4]	5.84951e-07	0.000155524	Q08257 [42-55]	CRYZ_C45	246.6	178.4	53.1	30.6	24.5	81.3	77.2	27.2	146.8	134.5
[K].YLCILK.[D]	1xTMT6plex [K6]; 1xTMT6plex [N-Term]; 1xDBIA [C3]	0.0566971	0.00222318	O95825 [300-305]	CRYZL1_C302	102.2	110.9	106.7	84.7	130.3	100.7	108.1	107.9	65.5	83
[K].ACALSQINTK.[L]	1xTMT6plex [K10]; 1xTMT6plex [N-Term]; 1xDBIA [C2]	0.00184744	0.000155524	O95825 [39-48]	CRYZL1_C40	90.8	103	118.3	100.2	96.7	125.1	94.5	92.7	79.3	99.5
[R].GFSIPECQK.[L]	1xTMT6plex [K9]; 1xTMT6plex [N-Term]; 1xDBIA [C7]	0.0131449	0.000785053	O75390 [95-103]	CS_C101	102.1	105.8	106.3	108.2	108.5	107.8	94.2	93.8	83.8	89.6
[K].LPCVAAK.[I]	1xTMT6plex [K7]; 1xTMT6plex [N-Term]; 1xDBIA [C3]	0.0117198	0.000698893	O75390 [209-215]	CS_C211	109.8	148.6	136.1	119.7	116.4	98.7	78.5	65.3	55.5	71.5
[K].EKEAEDGIIAYDDCGVK.[L]	2xTMT6plex [K2; K17]; 1xTMT6plex [N-Term]; 1xDBIA [C14]	6.35409e-06	0.000155524	O75534 [451-467]	CSDE1_C464	93.3	75.4	108	115.8	96.7	104.6	109.8	111.2	100.8	84.3
[K].EAEDGIIAYDDCGVK.[L]	1xTMT6plex [K15]; 1xTMT6plex [N-Term]; 1xDBIA [C12]	4.95569e-05	0.000155524	O75534 [453-467]	CSDE1_C464	76.8	80.4	89.6	104.5	111.2	111.1	108.7	109.6	109.4	98.8
[K].QRPGQQVATCVR.[L]	1xTMT6plex [N-Term]; 1xDBIA [C10]	0.000409521	0.000155524	O75534 [497-508]	CSDE1_C506	145.2	118.7	130.4	86.4	93.2	112.9	75.6	85.6	10	152.1
[K].GDCLQK.[G]	1xTMT6plex [K6]; 1xTMT6plex [N-Term]; 1xDBIA [C3]	0.0608613	0.00242495	O75534 [643-648]	CSDE1_C645	90.9	107.5	119.5	117.9	90.8	87.4	93.4	100.9	88.6	103
[R].ATVECVKDQFGFINYEVGDSK.[K]	2xTMT6plex [K7; K21]; 1xTMT6plex [N-Term]; 1xDBIA [C5]	9.85585e-06	0.000155524	O75534 [676-696]	CSDE1_C680	92.5	103.9	122.4	101.4	107.5	98.2	91.5	98.9	87.6	96.3
[K].CSACNVWR.[V]	1xCarbamidomethyl [C4]; 1xTMT6plex [N-Term]; 1xDBIA [C1]	0.000604359	0.000155524	O75534 [730-737]	CSDE1_C730	73.2	85.7	159.2	137.8	102.6	89.9	108.9	62.5	91	89.1
[R].VCEGPK.[A]	1xTMT6plex [K6]; 1xTMT6plex [N-Term]; 1xDBIA [C2]	0.129807	0.00772156	O75534 [738-743]	CSDE1_C739	103.6	91.1	102.2	102.8	83.7	101	108.9	97.5	102.1	106.9
[K].NLFEDQNTLTSICEK.[V]	1xTMT6plex [K15]; 1xTMT6plex [N-Term]; 1xDBIA [C13]	8.92413e-07	0.000155524	P55060 [332-346]	CSE1L_C344	86.4	99.8	103.7	107.6	112.6	103.8	121.6	91.1	92.9	80.5
[K].ICAVGITK.[L]	1xTMT6plex [K8]; 1xTMT6plex [N-Term]; 1xDBIA [C2]	0.0014177	0.000155524	P55060 [841-848]	CSE1L_C842	103.6	114.9	103	90.2	93.8	105.5	102.4	95.7	96.9	94.1
[K].KICAVGITK.[L]	2xTMT6plex [K1; K9]; 1xTMT6plex [N-Term]; 1xDBIA [C3]	0.000178904	0.000155524	P55060 [840-848]	CSE1L_C842	132	73.9	99.9	99.9	122.5	82.2	113.8	98.3	94.9	82.6
[K].LLTECPPMMDTEYTK.[L]	1xTMT6plex [K15]; 1xTMT6plex [N-Term]; 1xDBIA [C5]	0.00151472	0.000155524	P55060 [849-863]	CSE1L_C853	97.9	112.8	117.8	98.4	114.7	110.4	103.8	82.8	73.5	87.9
[R].SVLGGDCLLK.[F]	1xTMT6plex [K10]; 1xTMT6plex [N-Term]; 1xDBIA [C7]	0.00893782	0.000560081	P41240 [284-293]	CSK_C290	92.5	96.9	102.9	110.1	108	106.5	103.4	102.4	92.2	85.2
[K].YNFHGTAEQDLPFCK.[G]	1xTMT6plex [K15]; 1xTMT6plex [N-Term]; 1xDBIA [C14]	1.68877e-07	0.000155524	P41240 [18-32]	CSK_C31	93.8	88	96.1	106	105.2	96.3	109.8	112.7	98.7	93.4
[R].DIKPDNFLMGIGRHCNK.[L]	2xTMT6plex [K3; K17]; 1xTMT6plex [N-Term]; 1xDBIA [C15]	0.000108845	0.000155524	P48729 [136-152]	CSNK1A1_C150	79.3	73.6	64.7	88.6	71.9	100.5	131.7	143.9	118.4	127.4
[K].GYPSEFATYLNFCR.[S]	1xTMT6plex [N-Term]; 1xDBIA [C13]	0.00259315	0.000155524	P48730 [243-256]	CSNK1D_C255	70.8	119	117.7	88.6	116.9	132.7	81.3	90	87.5	95.6
[K].GYPSEFSTYLNFCR.[S]	1xTMT6plex [N-Term]; 1xDBIA [C13]	5.47404e-06	0.000155524	P49674 [243-256]	CSNK1E_C255	92.4	97.9	101.1	102.5	105.1	107	99.4	96.4	99.8	98.4
[K].EQSQPCADNAVLSSGLTAAR.[-]	1xTMT6plex [N-Term]; 1xDBIA [C6]	3.30314e-07	0.000155524	P19784 [331-350]	CSNK2A2_C336	93.1	88.6	107.8	103.6	109.4	93.4	103.9	94.1	107.1	99
[K].SLESTTLTEKEGEIYCK.[G]	2xTMT6plex [K10; K17]; 1xTMT6plex [N-Term]; 1xDBIA [C16]	9.30069e-06	0.000155524	Q16527 [152-168]	CSRP2_C167	76	69.1	82.7	106.4	97.1	100.5	140.9	102.2	117.2	107.7
[R].TVYHAEEVQCDGR.[S]	1xTMT6plex [N-Term]; 1xDBIA [C10]	1.24282e-05	0.000155524	Q16527 [16-28]	CSRP2_C25	105.3	89.3	120.9	126.5	81.3	112.4	108.5	116	80.6	59.2
[K].LCVQNSPQEAR.[N]	1xTMT6plex [N-Term]; 1xDBIA [C2]	0.000448576	0.000155524	P33240 [149-159]	CSTF2_C150	106.7	88.9	89.7	109	91.4	92.6	112.5	119.1	98.1	92
[K].LCVQNSHQEAR.[N]	1xTMT6plex [N-Term]; 1xDBIA [C2]	1.30614e-05	0.000155524	Q9H0L4 [149-159]	CSTF2T_C150	99.8	94.4	101.9	103.2	100.8	95.7	94.7	112.1	101.9	95.6
[K].SQSVSVSGPGPGPGPGLCPGPNVLLNQQNPPAPQPQHLAR.[R]	1xTMT6plex [N-Term]; 1xDBIA [C18]	0.000661986	0.000155524	Q9H0L4 [205-244]	CSTF2T_C222	121.4	98	87.4	95	100.6	87.7	122.4	92.4	94.2	101
[R].GMETCAMETR.[G]	1xOxidation [M]; 1xTMT6plex [N-Term]; 1xDBIA [C5]	0.00354993	0.000155524	Q9H0L4 [437-446]	CSTF2T_C441	98.6	92.5	100.1	94.4	116.3	91.8	103.4	115.4	105.7	81.7
[R].GMETCAMETR.[G]	1xTMT6plex [N-Term]; 1xDBIA [C5]	0.00157871	0.000155524	Q9H0L4 [437-446]	CSTF2T_C441	94.4	109	88.6	106.8	103.1	97.1	111.7	102.8	96.7	89.8
[R].RGMETCAMETR.[G]	1xTMT6plex [N-Term]; 1xDBIA [C6]	0.0287287	0.00143408	Q9H0L4 [436-446]	CSTF2T_C441	86.1	90.5	94.7	101.9	98.2	110.2	110.3	113.1	102	92.9
[R].CKIPNTVEEAVR.[I]	1xTMT6plex [K2]; 1xTMT6plex [N-Term]; 1xDBIA [C1]	0.0739953	0.00310023	Q12996 [646-657]	CSTF3_C646	107.3	95.6	92.1	97.3	85.8	95.3	115.7	101.9	108.9	100.3
[K].EGLAESEPMICHTLPLPEGFQVVK.[V]	1xTMT6plex [K24]; 1xTMT6plex [N-Term]; 1xDBIA [C11]	0.303851	0.023523	P49711 [145-168]	CTCF_C155	101.1	107.5	90.6	89.7	98.5	100.2	97.1	110.2	98.6	106.6
[K].QPLPHIDREGCGK.[G]	1xTMT6plex [K13]; 1xTMT6plex [N-Term]; 1xDBIA [C11]	0.000364693	0.000155524	O43310 [135-147]	CTIF_C145	99.3	80.4	92.8	107.5	92.7	106.8	102.9	114.3	105.7	97.6
[K].NVPILYTASQACLQHPDVAAYK.[A]	1xTMT6plex [K22]; 1xTMT6plex [N-Term]; 1xDBIA [C12]	2.51299e-06	0.000155524	P35221 [217-238]	CTNNA1_C228	90.5	107.7	118.5	98.2	107.3	95.3	81.4	98.9	85.7	116.5
[R].IVAECNAVR.[Q]	1xTMT6plex [N-Term]; 1xDBIA [C5]	0.00159182	0.000155524	P35221 [333-341]	CTNNA1_C337	104.7	104.6	111.7	101.5	114.2	94	99	95.8	84.8	89.7
[R].HPNCESAHK.[N]	1xTMT6plex [K9]; 1xTMT6plex [N-Term]; 1xDBIA [C4]	0.00288735	0.000155524	Q9UBT7 [248-256]	CTNNAL1_C251	101.1	121.3	134.5	65.6	110.8	103.2	64.4	126.6	90.5	81.9
[R].AGDREDITEPAICALR.[H]	1xTMT6plex [N-Term]; 1xDBIA [C13]	1.21243e-06	0.000155524	P35222 [454-469]	CTNNB1_C466	122	101.2	105.7	88.3	106.5	98.4	75.6	57.3	133.9	111.1
[K].KEVHLGACGALK.[N]	2xTMT6plex [K1; K12]; 1xTMT6plex [N-Term]; 1xDBIA [C8]	7.01738e-05	0.000155524	O60716 [422-433]	CTNND1_C429	97.4	97.7	91.3	103.5	107.1	89.4	116	89.4	110	98.2
[K].IAIKNCDGVPALVR.[L]	1xTMT6plex [K4]; 1xTMT6plex [N-Term]; 1xDBIA [C6]	0.0073969	0.000451537	O60716 [445-458]	CTNND1_C450	95.2	72.2	78	89.1	86.8	91.5	127.5	107.8	134.3	117.6
[R].HIEWESVLTNTAGCLR.[N]	1xTMT6plex [N-Term]; 1xDBIA [C14]	0.000309028	0.000155524	O60716 [520-535]	CTNND1_C533	102.1	84.1	105.4	103.4	90	83.2	81.6	91.5	138.5	120.4
[R].YQEAAPNVANNTGPHAASCFGAK.[K]	1xTMT6plex [K23]; 1xTMT6plex [N-Term]; 1xDBIA [C19]	7.75333e-09	0.000155524	O60716 [600-622]	CTNND1_C618	109	98.3	109.6	98.6	98.8	100.4	90.8	119.1	92.9	82.4
[R].EIPQAERYQEAAPNVANNTGPHAASCFGAK.[K]	1xTMT6plex [K30]; 1xTMT6plex [N-Term]; 1xDBIA [C26]	2.43089e-05	0.000155524	O60716 [593-622]	CTNND1_C618	73.8	60	57.8	82.7	96.1	123.2	110.6	141.8	123.3	130.7
[R].GLGLSPDLVVCR.[C]	1xTMT6plex [N-Term]; 1xDBIA [C11]	4.19918e-05	0.000155524	P17812 [206-217]	CTPS1_C216	78	98.9	107.1	111.9	111.5	100.8	93.3	100	98.7	99.9
[R].CSNPLDTSVKEK.[I]	2xTMT6plex [K10; K12]; 1xTMT6plex [N-Term]; 1xDBIA [C1]	0.000794241	0.000155524	P17812 [218-229]	CTPS1_C218	93.5	97.6	106	102	99.6	100.7	107.1	86.8	100.9	105.9
[K].SCGLHVTSIK.[I]	1xTMT6plex [K10]; 1xTMT6plex [N-Term]; 1xDBIA [C2]	1.27409e-05	0.000155524	P17812 [29-38]	CTPS1_C30	134.5	139.3	129.8	76.8	82.8	108.4	87.7	55.1	88.6	97
[K].LCSAHGVLVPGGFGVR.[G]	1xTMT6plex [N-Term]; 1xDBIA [C2]	0.0161283	0.000785053	P17812 [361-376]	CTPS1_C362	87.6	105.7	92.4	112.5	102.7	99.9	103.3	112.2	98.6	84.9
[K].CLEEQGLK.[F]	1xTMT6plex [K8]; 1xTMT6plex [N-Term]; 1xDBIA [C1]	0.00352073	0.000155524	P17812 [491-498]	CTPS1_C491	101.8	96.7	113.3	112.7	105.4	97.2	100.6	105.6	83.1	83.5
[K].ACISFNK.[K]	1xTMT6plex [K7]; 1xTMT6plex [N-Term]; 1xDBIA [C2]	0.0090116	0.000560081	Q6PD62 [170-176]	CTR9_C171	107.3	96.5	101.5	95.5	98.9	98.6	108.8	98.7	92.4	101.7
[R].EHPNYVDCYLR.[L]	1xTMT6plex [N-Term]; 1xDBIA [C8]	0.0059217	0.000451537	Q6PD62 [526-536]	CTR9_C533	131.6	124.8	99.9	55.7	70.3	116.4	87.2	74.4	89.6	150.1
[K].ICEPGYSPTYK.[Q]	1xTMT6plex [K11]; 1xTMT6plex [N-Term]; 1xDBIA [C2]	0.000123243	0.000155524	P07858 [210-220]	CTSB_C211	109.2	92	96.9	104.1	96.3	99.1	105.1	95.9	112.3	89.1
[R].GQDHCGIESEVVAGIPR.[T]	1xTMT6plex [N-Term]; 1xDBIA [C5]	1.83475e-08	0.000155524	P07858 [315-331]	CTSB_C319	139.9	69	88.5	86.5	76.2	127.9	66.4	104.7	127.6	113.4
[K].ILRGQDHCGIESEVVAGIPR.[T]	1xTMT6plex [N-Term]; 1xDBIA [C8]	5.38411e-06	0.000155524	P07858 [312-331]	CTSB_C319	102.2	91.3	92	98.9	100.8	107.3	99.9	97.1	97.9	112.6
[K].LLDIACWIHHK.[Y]	1xTMT6plex [K11]; 1xTMT6plex [N-Term]; 1xDBIA [C6]	4.19918e-05	0.000155524	P07339 [112-122]	CTSD_C117	88	101.5	102.9	97.3	89.1	111.5	119.8	114.1	98.2	77.8
[K].AIGAVPLIQGEYMIPCEK.[V]	1xTMT6plex [K18]; 1xTMT6plex [N-Term]; 1xDBIA [C16]	0.000347016	0.000155524	P07339 [314-331]	CTSD_C329	84	113.1	106	107.1	119.5	99.9	98.9	100.8	78.9	91.9
[K].HCSQVDSVR.[G]	1xTMT6plex [N-Term]; 1xDBIA [C2]	9.77352e-05	0.000155524	Q14247 [111-119]	CTTN_C112	115.6	98.9	105.2	93.5	82	107.3	111.5	81.2	99	105.8
[K].HCSQVDSVRGFGGK.[F]	1xTMT6plex [K14]; 1xTMT6plex [N-Term]; 1xDBIA [C2]	0.0549345	0.00212717	Q14247 [111-124]	CTTN_C112	71.9	60.6	40.4	73.3	62.6	93.5	138.9	129.9	198.1	130.8
[K].CALGWDHQEK.[L]	1xTMT6plex [K10]; 1xTMT6plex [N-Term]; 1xDBIA [C1]	0.000475345	0.000155524	Q14247 [246-255]	CTTN_C246	95.3	92.5	102.3	96.2	105.6	108.8	107.1	101.9	96.8	93.6
[K].AVLHGCPLPR.[A]	1xTMT6plex [N-Term]; 1xDBIA [C6]	5.12261e-05	0.000155524	Q8WZ74 [1410-1419]	CTTNBP2_C1415	98.8	114.1	103.2	88	97.1	101.3	113.7	102.7	85.1	95.8
[K].GTATEPLMLMSVFCQTESFPAER.[T]	1xTMT6plex [N-Term]; 1xDBIA [C14]	0.00385561	0.000155524	Q9P2B4 [299-321]	CTTNBP2NL_C312	84.3	101.6	110	79.3	105.3	110.5	113.7	93.9	102.2	99.2
[K].QPVCTNPLSILK.[V]	1xTMT6plex [K12]; 1xTMT6plex [N-Term]; 1xDBIA [C4]	0.19003	0.0126138	Q9P2B4 [73-84]	CTTNBP2NL_C76	101.2	86.9	129.2	110.7	129.6	87.1	110.3	83.4	58.5	103.2
[K].QACGFEYTSK.[L]	1xTMT6plex [K10]; 1xTMT6plex [N-Term]; 1xDBIA [C3]	8.56053e-05	0.000155524	Q13616 [494-503]	CUL1_C496	146.8	105.8	117.1	79	89.2	107.5	89.9	63.4	91.9	109.3
[K].TECGCQFTSK.[L]	1xCarbamidomethyl [C3]; 1xTMT6plex [K10]; 1xTMT6plex [N-Term]; 1xDBIA [C5]	0.000968807	0.000155524	Q13618 [460-469]	CUL3_C464	126.2	110.5	113	77.3	93.6	114.3	93.9	78	96.3	97
[R].ALQSLACGKPTQR.[V]	1xTMT6plex [K9]; 1xTMT6plex [N-Term]; 1xDBIA [C7]	0.00171488	0.000155524	Q13618 [630-642]	CUL3_C636	100.8	98.6	106.1	89.7	116.6	99.1	87.8	96.6	92.3	112.4
[R].QICEDHIK.[A]	1xTMT6plex [K8]; 1xTMT6plex [N-Term]; 1xDBIA [C3]	0.00962403	0.000560081	Q13620 [262-269]	CUL4B_C264	104.6	110.5	120.9	91.3	102.3	98.8	94.4	78.2	99.4	99.5
[K].LKHECGAAFTSK.[L]	2xTMT6plex [K2; K12]; 1xTMT6plex [N-Term]; 1xDBIA [C5]	0.0301555	0.00143408	Q13620 [633-644]	CUL4B_C637	90	126.9	93.6	62.8	38.8	118.1	60.2	50.8	202.4	156.5
[K].HECGAAFTSK.[L]	1xTMT6plex [K10]; 1xTMT6plex [N-Term]; 1xDBIA [C3]	0.000138394	0.000155524	Q13620 [635-644]	CUL4B_C637	104.5	94.5	106.2	86	101.8	103.6	102.4	86.8	92.8	121.5
[R].TLQSLACGK.[A]	1xTMT6plex [K9]; 1xTMT6plex [N-Term]; 1xDBIA [C7]	0.00311032	0.000155524	Q13620 [781-789]	CUL4B_C787	76.6	106.6	107.5	98.6	114.6	95.6	103.1	92.1	100.6	104.5
[K].AGAANGFLMEVCVDSVESAVNAER.[G]	1xTMT6plex [N-Term]; 1xDBIA [C12]	3.77055e-05	0.000155524	Q9NTM9 [20-43]	CUTC_C31	73.1	73.6	107	113.6	99.7	119.6	82.5	89.2	131.5	110.3
[R].MMLCTTSQFK.[G]	1xOxidation [M1]; 1xTMT6plex [K10]; 1xTMT6plex [N-Term]; 1xDBIA [C4]	0.00489851	0.000155524	Q69YN2 [138-147]	CWF19L1_C141	93	133.5	144.9	93.9	86.1	124.2	75.9	77.1	92.7	78.7
[K].CVGNFGNSSGEVDTKK.[C]	2xTMT6plex [K15; K16]; 1xTMT6plex [N-Term]; 1xDBIA [C1]	6.30108e-05	0.000155524	Q69YN2 [160-175]	CWF19L1_C160	107.4	77.5	99.1	90.5	105.6	95.5	101	101.7	114.5	107.1
[R].QCQISKEDEETLAR.[R]	1xTMT6plex [K6]; 1xTMT6plex [N-Term]; 1xDBIA [C2]	0.0057296	0.000451537	Q69YN2 [510-523]	CWF19L1_C511	140.4	84.2	67.3	92.3	109.2	138.9	87.7	87.4	78.6	114.1
[K].LDSLCLHQK.[L]	1xTMT6plex [K9]; 1xTMT6plex [N-Term]; 1xDBIA [C5]	0.00157871	0.000155524	Q8TB03 [296-304]	CXorf38_C300	99.9	92	94.4	96.2	102.5	99.2	112	105.7	98.5	99.4
[R].LFCDVYNPQSK.[T]	1xTMT6plex [K11]; 1xTMT6plex [N-Term]; 1xDBIA [C3]	0.000207664	0.000155524	Q9P0U4 [529-539]	CXXC1_C531	93.5	141.6	89.6	103.1	119.4	69.5	126.9	93.7	107.4	55.3
[R].AIMKDPDDHTVCHLLFANQTEK.[D]	1xOxidation [M3]; 2xTMT6plex [K4; K22]; 1xTMT6plex [N-Term]; 1xDBIA [C12]	0.00502127	0.000155524	P00387 [193-214]	CYB5R3_C204	118.4	115.6	126.5	95.7	112.2	97.3	85.3	86	76.2	86.8
[K].CSQCHTVEK.[G]	1xCarbamidomethyl [C4]; 1xTMT6plex [K9]; 1xTMT6plex [N-Term]; 1xDBIA [C1]	0.00447341	0.000155524	P99999 [15-23]	CYCS_C15	82.3	84.9	74.6	61.1	58.8	89.3	134.7	117.2	128.4	168.5
[K].GLQIDVGCPVK.[V]	1xTMT6plex [K11]; 1xTMT6plex [N-Term]; 1xDBIA [C8]	0.000358703	0.000155524	Q9NQC7 [122-132]	CYLD_C129	88.5	90.8	95.4	105.1	107.8	93.8	98.7	104.6	108.2	107.1
[K].TIVEFECR.[G]	1xTMT6plex [N-Term]; 1xDBIA [C7]	0.016394	0.000785053	Q9NWV4 [96-103]	CZIB_C102	80.8	83	95.4	84.2	139.9	115	71	120	98.5	112.2
[K].GSCHIGGNVATNAGGLR.[F]	1xTMT6plex [N-Term]; 1xDBIA [C3]	1.8497e-06	0.000155524	Q8N465 [196-212]	D2HGDH_C198	90.6	157.4	67.5	119.2	127.1	59.7	98	117.1	84.3	79
[K].RLEITPVVCNVEQVR.[I]	1xTMT6plex [N-Term]; 1xDBIA [C9]	4.60089e-08	0.000155524	Q9UI36 [235-249]	DACH1_C243	121.9	103.2	109.2	66.7	106.2	96	94.6	106.3	99	96.9
[K].DFETLYNDCTNASSRPGRPPK.[R]	1xTMT6plex [K21]; 1xTMT6plex [N-Term]; 1xDBIA [C9]	7.31408e-05	0.000155524	Q9UI36 [271-291]	DACH1_C279	113.3	96.5	95.8	97.5	100.6	97.6	108.9	89.1	97.4	103.3
[K].ATSITVTGSGSCR.[H]	1xTMT6plex [N-Term]; 1xDBIA [C12]	0.000376975	0.000155524	Q14118 [702-714]	DAG1_C713	93.1	97.8	88.8	104.4	89.4	95.6	114.5	106.2	121.1	89
[K].QFPCEPFKFLEPTLR.[L]	1xTMT6plex [K8]; 1xTMT6plex [N-Term]; 1xDBIA [C4]	0.0108856	0.000560081	P14868 [331-345]	DARS1_C334	99.8	113.2	109	78.2	104.3	90.2	107.2	100.5	90.6	107
[R].LEYCEALAMLR.[E]	1xTMT6plex [N-Term]; 1xDBIA [C4]	0.000701486	0.000155524	P14868 [346-356]	DARS1_C349	73.6	156.1	138.8	109.3	114.8	75.6	99.4	85.7	70.3	76.3
[K].TAELLNACK.[K]	1xTMT6plex [K9]; 1xTMT6plex [N-Term]; 1xDBIA [C8]	0.000968807	0.000155524	Q6PI48 [145-153]	DARS2_C152	83	92.9	103.3	99.6	98.7	92.7	106.5	97.3	110.4	115.5
[K].AICIPEGAK.[Y]	1xTMT6plex [K9]; 1xTMT6plex [N-Term]; 1xDBIA [C3]	0.128851	0.00762734	Q6PI48 [369-377]	DARS2_C371	72.9	104.4	106.5	126.5	117.8	126.2	58.6	120.1	97.8	69.2
[K].ACSLLGK.[L]	1xTMT6plex [K7]; 1xTMT6plex [N-Term]; 1xDBIA [C2]	0.0240395	0.00124881	Q6PI48 [448-454]	DARS2_C449	100.5	110.7	117	103.3	110	104.8	93.5	87.8	81	91.2
[R].LQGTSSHSADTPEASLDSGEGPSGMASQGCPSASR.[A]	1xTMT6plex [N-Term]; 1xDBIA [C30]	0.00097686	0.000155524	Q9UER7 [398-432]	DAXX_C427	77.4	74.4	65.5	78.7	88.6	129	119.5	128.8	116.1	122.2
[K].IFVGGIPHNCGETELREYFK.[K]	1xTMT6plex [K20]; 1xTMT6plex [N-Term]; 1xDBIA [C10]	0.000448576	0.000155524	Q96EP5 [115-134]	DAZAP1_C124	103.7	109	106.7	73.2	118.3	93.6	96	102.6	83.5	113.3
[K].IFVGGIPHNCGETELR.[E]	1xTMT6plex [N-Term]; 1xDBIA [C10]	7.13459e-05	0.000155524	Q96EP5 [115-130]	DAZAP1_C124	73.8	133	121.7	127.1	85.3	102.7	107.6	75.5	58	115.3
[K].FKDPNCVGTVLASRPHTLDGR.[N]	1xTMT6plex [K2]; 1xTMT6plex [N-Term]; 1xDBIA [C6]	0.000158004	0.000155524	Q96EP5 [58-78]	DAZAP1_C63	106.4	105.3	112.2	103	97.8	103.4	93.3	94.1	83.6	101
[R].VASASAGSCDVPSPFNHRPGSHLDSHR.[R]	1xTMT6plex [N-Term]; 1xDBIA [C9]	0.000125302	0.000155524	Q16643 [300-326]	DBN1_C308	129.6	111	80.6	96.3	96.3	96	103	77.1	124	86.2
[K].EGTQASEGYFSQSQEEEFAQSEELCAK.[A]	1xTMT6plex [K27]; 1xTMT6plex [N-Term]; 1xDBIA [C25]	7.81653e-07	0.000155524	Q16643 [589-615]	DBN1_C613	61.8	69.4	106.7	106.5	116	103.2	108.4	116.4	98.7	112.8
[K].VMYGFCSVK.[D]	1xOxidation [M2]; 1xTMT6plex [K9]; 1xTMT6plex [N-Term]; 1xDBIA [C6]	0.0151072	0.000785053	Q16643 [63-71]	DBN1_C68	113.6	104.7	124.6	99.6	100.3	107.7	91.2	70.3	85.2	102.9
[K].VMYGFCSVK.[D]	1xTMT6plex [K9]; 1xTMT6plex [N-Term]; 1xDBIA [C6]	0.00291132	0.000155524	Q16643 [63-71]	DBN1_C68	97.2	119.6	113.4	108.5	106.4	99.3	87.7	88.4	88.5	91
[R].AEEDVEPECIMEK.[V]	1xOxidation [M11]; 1xTMT6plex [K13]; 1xTMT6plex [N-Term]; 1xDBIA [C9]	0.000178904	0.000155524	Q9UJU6 [119-131]	DBNL_C127	94.8	85.1	92.4	105.4	111.8	97.7	94.9	111.5	107.7	98.9
[R].AEEDVEPECIMEK.[V]	1xTMT6plex [K13]; 1xTMT6plex [N-Term]; 1xDBIA [C9]	0.000338501	0.000155524	Q9UJU6 [119-131]	DBNL_C127	84.9	96.3	92	101.4	114.2	109.9	95.1	106.3	100.1	99.8
[K].GACASHVSTMASFLK.[G]	1xTMT6plex [K15]; 1xTMT6plex [N-Term]; 1xDBIA [C3]	5.80024e-05	0.000155524	Q9UJU6 [95-109]	DBNL_C97	87.4	105.7	103.7	100.5	110.5	106.8	102.9	85.6	92.7	104.3
[K].IPHFGYCDEIDLTELVK.[L]	1xTMT6plex [K17]; 1xTMT6plex [N-Term]; 1xDBIA [C7]	0.00248814	0.000155524	P11182 [273-289]	DBT_C279	89.3	106.3	113.1	87.1	116	95.9	105.8	83.9	85.1	117.3
[K].YGGVDGGCFDRHLIFSR.[F]	1xTMT6plex [N-Term]; 1xDBIA [C8]	0.00298441	0.000155524	Q9Y4B6 [1063-1079]	DCAF1_C1070	78.6	66	54.4	72.3	77.1	98.5	128.8	131.6	162.2	130.4
[R].ERPSPCNGR.[K]	1xTMT6plex [N-Term]; 1xDBIA [C6]	0.0085778	0.000560081	Q9Y4B6 [962-970]	DCAF1_C967	115.5	86.7	113.7	99.3	96.3	100.2	102.1	112.8	99.3	74.1
[R].ERPSPCNGRK.[I]	1xTMT6plex [K10]; 1xTMT6plex [N-Term]; 1xDBIA [C6]	0.209336	0.0141853	Q9Y4B6 [962-971]	DCAF1_C967	125.2	86.3	86.9	112.4	101.1	95.7	112.3	99.1	101.3	79.8
[R].VSGSPCHHSDSNSSEK.[H]	1xTMT6plex [K16]; 1xTMT6plex [N-Term]; 1xDBIA [C6]	0.00648363	0.000451537	Q5QP82 [364-379]	DCAF10_C369	138.8	106.9	86.1	58.4	61.6	111.7	94	85	132	125.5
[K].GGVPEEARPALCPGPSGSR.[C]	1xTMT6plex [N-Term]; 1xDBIA [C12]	6.4596e-05	0.000155524	Q66K64 [336-354]	DCAF15_C347	84	98.8	82.4	87.3	98.7	107.4	117.8	116.6	96.2	110.9
[R].AHSEPLALCGETAPR.[D]	1xTMT6plex [N-Term]; 1xDBIA [C9]	0.0111569	0.000560081	Q66K64 [357-371]	DCAF15_C365	151.5	83	77.8	52.3	70.2	86	71.6	77.6	173.3	156.8
[R].SCGVPEESASSEK.[A]	1xTMT6plex [K13]; 1xTMT6plex [N-Term]; 1xDBIA [C2]	0.224055	0.0148299	Q58WW2 [592-604]	DCAF6_C593	99.6	111.9	94.6	102.3	110.4	102.3	96.8	97.9	87.3	96.7
[K].VQLVGLDEESSEFICR.[N]	1xTMT6plex [N-Term]; 1xDBIA [C15]	0.000266232	0.000155524	P61962 [47-62]	DCAF7_C61	93.6	127.4	76.1	102.7	71	98.9	107.7	117.9	108.7	96
[R].VAELSATQCCK.[N]	1xCarbamidomethyl [C10]; 1xTMT6plex [K11]; 1xTMT6plex [N-Term]; 1xDBIA [C9]	0.000463682	0.000155524	Q5TAQ9 [264-274]	DCAF8_C272	102	81	85.8	84.8	107.3	88.5	120.4	117.3	109.1	103.8
[K].QLCEDWEVVPEPVAR.[W]	1xTMT6plex [N-Term]; 1xDBIA [C3]	6.51332e-05	0.000155524	P27707 [43-57]	DCK_C45	61.4	117.3	101.1	102.7	102.8	93.8	108.6	137	107.3	68
[R].SCPSFSASSEGTR.[I]	1xTMT6plex [N-Term]; 1xDBIA [C2]	0.0695273	0.00292459	P27707 [8-20]	DCK_C9	96.3	91.6	91.9	102.9	90	105.2	115.9	101.5	106.8	97.9
[K].QLCPAIQK.[L]	1xTMT6plex [K8]; 1xTMT6plex [N-Term]; 1xDBIA [C3]	0.478982	0.0491251	Q8IZD4 [289-296]	DCP1B_C291	126.7	174.7	146.6	140.9	58.7	121.3	77.1	75.1	10	78.9
[K].EEAPHDCAAR.[E]	1xTMT6plex [N-Term]; 1xDBIA [C7]	0.000848623	0.000155524	Q8IU60 [134-143]	DCP2_C140	79.2	120.9	128.9	70.7	116.8	85.7	94	82.5	123.2	98.1
[K].VNKEEAPHDCAAR.[E]	1xTMT6plex [K3]; 1xTMT6plex [N-Term]; 1xDBIA [C10]	2.99012e-05	0.000155524	Q8IU60 [131-143]	DCP2_C140	108.4	102.4	113.5	109.5	92	96.7	109.1	91.3	83.4	93.8
[K].AVFSHCPFLLPQGEDVEK.[V]	1xTMT6plex [K18]; 1xTMT6plex [N-Term]; 1xDBIA [C6]	0.000327472	0.000155524	Q8IU60 [68-85]	DCP2_C73	107.2	108.1	104.8	88.3	107.4	94	95.6	99.1	95.7	99.8
[K].EAGVGNGTCAPVRLPFSGFR.[L]	1xTMT6plex [N-Term]; 1xDBIA [C9]	0.0177887	0.000899141	Q96C86 [29-48]	DCPS_C37	131.9	65.5	77.4	99	121.8	123.8	102.6	116.4	75.5	86
[K].VTFSCAAGFGQR.[H]	1xTMT6plex [N-Term]; 1xDBIA [C5]	0.00523272	0.000155524	Q14203 [1248-1259]	DCTN1_C1252	104.9	106.8	103.3	93.1	117.6	98.1	99.4	98.8	92.1	85.8
[K].FELSENCSERPGLR.[G]	1xTMT6plex [N-Term]; 1xDBIA [C7]	0.130769	0.00791113	Q14203 [630-643]	DCTN1_C636	82.6	101.1	112.1	119.6	97.9	101.9	100.4	99.3	84.5	100.4
[R].LLQPDFQPVCASQLYPR.[H]	1xTMT6plex [N-Term]; 1xDBIA [C10]	0.000848623	0.000155524	Q9UJW0 [249-265]	DCTN4_C258	99.6	86.7	88.7	100.5	88.5	95.7	117	105.2	108.8	109.2
[R].APLSQLYFCR.[Y]	1xTMT6plex [N-Term]; 1xDBIA [C9]	4.59972e-05	0.000155524	Q9UJW0 [22-31]	DCTN4_C30	112.1	110.2	111.4	127.1	105	79.4	78.1	102.7	92.7	81.4
[K].VTPQREEGEVTVCFK.[M]	1xTMT6plex [K15]; 1xTMT6plex [N-Term]; 1xDBIA [C13]	0.0374766	0.00164096	Q9UJW0 [406-420]	DCTN4_C418	114	94.8	110	120.4	102.7	88.3	122.2	90.7	71.6	85.4
[R].CRVDLPLAVLSK.[M]	1xTMT6plex [K12]; 1xTMT6plex [N-Term]; 1xDBIA [C1]	0.00681217	0.000451537	Q9H773 [110-121]	DCTPP1_C110	94.3	94.2	94.5	121	93.2	109.7	89	99.1	108.7	96.2
[R].KYTELPHGAISEDQAVGPADIPCDSTGQTST.[-]	1xTMT6plex [K1]; 1xTMT6plex [N-Term]; 1xDBIA [C23]	0.00764452	0.000560081	Q9H773 [140-170]	DCTPP1_C162	78.3	72.8	68.2	96.4	86.3	82.8	117.3	160.2	144.1	93.7
[K].YTELPHGAISEDQAVGPADIPCDSTGQTST.[-]	1xTMT6plex [N-Term]; 1xDBIA [C22]	0.0480089	0.00181223	Q9H773 [141-170]	DCTPP1_C162	77.3	73	71.9	86.6	100.6	93.3	114.8	155.6	143.4	83.6
[R].AATQCEFSK.[Q]	1xTMT6plex [K9]; 1xTMT6plex [N-Term]; 1xDBIA [C5]	0.0254439	0.00143408	Q96GG9 [111-119]	DCUN1D1_C115	103.1	121.7	102	91.9	96.8	96.9	103.4	111.5	91.5	81.2
[K].VINKDQWCNVLEFSR.[T]	1xTMT6plex [K4]; 1xTMT6plex [N-Term]; 1xDBIA [C8]	0.083748	0.00359064	Q92564 [246-260]	DCUN1D4_C253	126.8	87.7	106.8	81	99.8	70.7	84.8	93.5	123.1	125.8
[R].GVPGAIVNVSSQCSQR.[A]	1xTMT6plex [N-Term]; 1xDBIA [C13]	0.000192748	0.000155524	Q7Z4W1 [126-141]	DCXR_C138	142.3	114.7	89.5	119.4	84.2	108.9	81.4	110	79.3	70.4
[R].AVTNHSVYCSTK.[G]	1xTMT6plex [K12]; 1xTMT6plex [N-Term]; 1xDBIA [C9]	0.000188018	0.000155524	Q7Z4W1 [142-153]	DCXR_C150	110.8	103.4	111.6	102.4	108.5	103.1	90.2	100	81.2	88.7
[R].FHADSVCK.[A]	1xTMT6plex [K8]; 1xTMT6plex [N-Term]; 1xDBIA [C7]	0.00648363	0.000451537	Q9BW61 [19-26]	DDA1_C25	184.9	169.4	51.7	31.1	19.2	88.8	66	27.1	176.6	185.2
[K].LTVPDDIAANCIYLNIPNKGHVLLHR.[T]	1xTMT6plex [K19]; 1xTMT6plex [N-Term]; 1xDBIA [C11]	0.0337584	0.00164096	O94760 [212-237]	DDAH1_C222	93.1	93.2	97.4	115.1	87	103.6	92.4	125.8	93.3	99.1
[R].QGQGQLVTCSGAFK.[E]	1xTMT6plex [K14]; 1xTMT6plex [N-Term]; 1xDBIA [C9]	0.000220058	0.000155524	Q16531 [370-383]	DDB1_C378	106.6	109.6	140.9	97.4	110.9	101.9	88.2	72.7	79.5	92.2
[K].ESEFCSSSNTR.[N]	1xTMT6plex [N-Term]; 1xDBIA [C5]	0.000319436	0.000155524	O94830 [466-476]	DDHD2_C470	103.4	84.6	98.8	101.4	97.6	102.9	102.7	105.6	113.1	90
[R].GSAFAIGSDGLCCQSR.[E]	1xCarbamidomethyl [C13]; 1xTMT6plex [N-Term]; 1xDBIA [C12]	8.14553e-05	0.000155524	Q92499 [99-114]	DDX1_C110	107.7	107.4	111.6	108.4	109.5	101.7	93.3	97	89.1	74.5
[K].EWHGCR.[A]	1xTMT6plex [N-Term]; 1xDBIA [C5]	0.076923	0.00310023	Q92499 [118-123]	DDX1_C122	127.9	182.2	141.4	81.6	77.1	90.7	52.1	49.4	80.5	117.3
[R].EVKEWHGCR.[A]	1xTMT6plex [K3]; 1xTMT6plex [N-Term]; 1xDBIA [C8]	0.0248324	0.00136606	Q92499 [115-123]	DDX1_C122	82.1	72.7	69.1	97.1	93.5	102.7	105.7	133.1	117.7	126.4
[K].HYYEVSCHDQGLCR.[V]	1xCarbamidomethyl [C13]; 1xTMT6plex [N-Term]; 1xDBIA [C7]	0.000316802	0.000155524	Q92499 [133-146]	DDX1_C139	70.4	107.2	107.1	96.1	149.5	109.1	76.3	94.9	78.1	111.3
[R].QNLCVNEDVK.[S]	1xTMT6plex [K10]; 1xTMT6plex [N-Term]; 1xDBIA [C4]	0.00180215	0.000155524	Q96FC9 [264-273]	DDX11_C267	90.8	77	106.2	96.2	144.3	80.9	106.3	95.8	99.6	102.8
[K].ALVENLCMK.[A]	1xTMT6plex [K9]; 1xTMT6plex [N-Term]; 1xDBIA [C7]	0.0128257	0.000785053	Q92771 [850-858]	DDX12P_C856	89.6	93.6	93.9	98.6	102.1	100.1	106.5	112.1	97.9	105.6
[K].ALVENLCMK.[A]	1xOxidation [M8]; 1xTMT6plex [K9]; 1xTMT6plex [N-Term]; 1xDBIA [C7]	0.0306462	0.00143408	Q92771 [850-858]	DDX12P_C856	99.7	76.8	90	97.3	99.8	98.9	100.7	113.8	112.8	110.3
[R].DGWPAMCIHGDK.[S]	1xTMT6plex [K12]; 1xTMT6plex [N-Term]; 1xDBIA [C7]	4.99736e-06	0.000155524	Q92841 [441-452]	DDX17_C447	93.3	108	99.6	103.5	104.9	97.2	96.9	98.6	98.1	99.8
[R].DGWPAMCIHGDK.[S]	1xOxidation [M6]; 1xTMT6plex [K12]; 1xTMT6plex [N-Term]; 1xDBIA [C7]	0.00120143	0.000155524	Q92841 [441-452]	DDX17_C447	98.9	78.7	101.7	93.4	90.4	106.9	116.2	100.5	117.4	95.9
[R].TTSSANNPNLMYQDECDRR.[L]	1xTMT6plex [N-Term]; 1xDBIA [C16]	5.03934e-07	0.000155524	Q92841 [569-587]	DDX17_C584	78	117.7	90.5	95.8	82.7	101.4	123.8	105.8	105.8	98.7
[R].YRTTSSANNPNLMYQDECDR.[R]	1xOxidation [M13]; 1xTMT6plex [N-Term]; 1xDBIA [C18]	1.31701e-05	0.000155524	Q92841 [567-586]	DDX17_C584	89	82.8	89.4	107.3	87.8	93.1	112.1	120.5	103.6	114.3
[R].TTSSANNPNLMYQDECDRRLR.[G]	1xTMT6plex [N-Term]; 1xDBIA [C16]	0.0536468	0.00201629	Q92841 [569-589]	DDX17_C584	78	100.5	51.5	80.8	97.1	85.3	85.7	122.4	147.1	151.6
[R].TTSSANNPNLMYQDECDR.[R]	1xOxidation [M11]; 1xTMT6plex [N-Term]; 1xDBIA [C16]	3.19496e-05	0.000155524	Q92841 [569-586]	DDX17_C584	112.8	63.9	95.5	113	93.1	112.9	94.9	118.6	111.1	84.3
[R].YRTTSSANNPNLMYQDECDR.[R]	1xTMT6plex [N-Term]; 1xDBIA [C18]	4.02884e-05	0.000155524	Q92841 [567-586]	DDX17_C584	73.9	84.7	77.9	106.8	91.7	96.9	121.8	110.8	108.5	127
[R].TTSSANNPNLMYQDECDRRLR.[G]	1xOxidation [M11]; 1xTMT6plex [N-Term]; 1xDBIA [C16]	0.00388758	0.000155524	Q92841 [569-589]	DDX17_C584	70.9	41.8	20	53.8	62.1	74.1	149.7	182.3	204.2	141.1
[R].TTSSANNPNLMYQDECDR.[R]	1xTMT6plex [N-Term]; 1xDBIA [C16]	3.61759e-05	0.000155524	Q92841 [569-586]	DDX17_C584	81.8	70.9	78.9	93.4	139.7	110	117.5	104	95.8	107.9
[R].VEPSDRYPQCLCLSPTYELALQTGK.[V]	1xCarbamidomethyl [C12]; 1xTMT6plex [K25]; 1xTMT6plex [N-Term]; 1xDBIA [C10]	0.00098498	0.000155524	Q9NUU7 [155-179]	DDX19A_C164	115.3	90.5	116.4	124.5	86.3	89.2	98.7	99.5	80.8	98.8
[K].VLVTTNVCAR.[G]	1xTMT6plex [N-Term]; 1xDBIA [C8]	0.000762035	0.000155524	Q9NUU7 [385-394]	DDX19A_C392	99.7	98.9	107.5	105.7	109.7	99.3	96.3	107.1	91	84.8
[K].GFPAECISGNMNQNQR.[L]	1xTMT6plex [N-Term]; 1xDBIA [C6]	0.0142664	0.000785053	Q9UHI6 [333-348]	DDX20_C338	88.9	105	132.6	94.2	113.1	97.6	90.9	86.9	85.6	105.4
[K].SHSECGIIEK.[A]	1xTMT6plex [K10]; 1xTMT6plex [N-Term]; 1xDBIA [C5]	3.49971e-05	0.000155524	Q9UHI6 [520-529]	DDX20_C524	174	187.6	43.5	38.1	16.2	60.8	51.7	25.3	201.7	201
[K].ELGCDRQSEEQMK.[N]	1xTMT6plex [K13]; 1xTMT6plex [N-Term]; 1xDBIA [C4]	0.0201024	0.00100914	Q9UHI6 [535-547]	DDX20_C538	82.6	60.8	65.6	98.1	85.8	98.6	123.2	126.1	142.4	116.9
[K].EALPVSLPQIPCLSSFK.[I]	1xTMT6plex [K17]; 1xTMT6plex [N-Term]; 1xDBIA [C12]	1.75988e-05	0.000155524	Q9UHI6 [566-582]	DDX20_C577	114.2	98.8	108.1	100.7	98.3	105.7	98.9	102.8	84.5	88.1
[R].CGLDLIVQAK.[S]	1xTMT6plex [K10]; 1xTMT6plex [N-Term]; 1xDBIA [C1]	0.0197776	0.000899141	Q9UHI6 [98-107]	DDX20_C98	161.4	70.1	109.4	74.8	180	62.6	79.7	120.8	59.3	81.9
[K].LSVACFYGGTPYGGQFER.[M]	1xTMT6plex [N-Term]; 1xDBIA [C5]	1.64705e-05	0.000155524	Q9NR30 [287-304]	DDX21_C291	105.9	97.1	103.9	112.7	103.9	78.2	111.5	104.2	91.9	90.7
[K].KDSEDNPQTLLFSATCPHWVFNVAK.[K]	2xTMT6plex [K1; K25]; 1xTMT6plex [N-Term]; 1xDBIA [C16]	0.00097686	0.000155524	Q9NR30 [363-387]	DDX21_C378	114.5	130.4	115.4	116.3	111.1	69.1	90.1	76.1	96.4	80.7
[K].DSEDNPQTLLFSATCPHWVFNVAK.[K]	1xTMT6plex [K24]; 1xTMT6plex [N-Term]; 1xDBIA [C15]	0.0311448	0.00143408	Q9NR30 [364-387]	DDX21_C378	100.6	107.9	109	122.4	106.1	98	91.8	85.2	81.4	97.8
[R].TIIFCETK.[K]	1xTMT6plex [K8]; 1xTMT6plex [N-Term]; 1xDBIA [C5]	0.0425991	0.0017233	Q9NR30 [441-448]	DDX21_C445	99.4	100.5	112.2	93.1	108.6	102.4	95.4	99.2	89.1	100
[R].TIIFCETKK.[E]	2xTMT6plex [K8; K9]; 1xTMT6plex [N-Term]; 1xDBIA [C5]	0.0487782	0.00181223	Q9NR30 [441-449]	DDX21_C445	97.3	79.2	117.9	102.5	127.9	94.8	104.5	92.1	85.4	98.5
[K].LGVCFDVPTASVTEIQEK.[W]	1xTMT6plex [K18]; 1xTMT6plex [N-Term]; 1xDBIA [C4]	2.91724e-07	0.000155524	Q9NR30 [679-696]	DDX21_C682	110.9	99.4	133.4	107.8	122.5	102.3	96.3	66.1	76.6	84.8
[K].MGYNACTLHGGK.[G]	1xTMT6plex [K12]; 1xTMT6plex [N-Term]; 1xDBIA [C6]	0.000347016	0.000155524	Q9BUQ8 [687-698]	DDX23_C692	110.9	85	90.6	97.7	105.8	98.3	117.6	105.7	79.1	109.2
[K].QSSCGK.[F]	1xTMT6plex [K6]; 1xTMT6plex [N-Term]; 1xDBIA [C4]	0.0227112	0.00113473	Q9GZR7 [12-17]	DDX24_C15	146.3	117.3	90.3	101.5	93.2	76.4	97.4	63.7	119.7	94.3
[K].VLDIMPLTLHACMHQK.[Q]	1xTMT6plex [K16]; 1xTMT6plex [N-Term]; 1xDBIA [C12]	0.000178904	0.000155524	Q9GZR7 [609-624]	DDX24_C620	96	117.7	118.9	87.9	120.4	96.6	100.4	87.7	79.4	94.9
[K].SESALSCLSK.[Q]	1xTMT6plex [K10]; 1xTMT6plex [N-Term]; 1xDBIA [C7]	0.00104374	0.000155524	Q9GZR7 [826-835]	DDX24_C832	99.8	86.7	86.7	101.6	105.5	97.2	103.5	113	108.2	97.8
[K].ACIPVGLLGK.[D]	1xTMT6plex [K10]; 1xTMT6plex [N-Term]; 1xDBIA [C2]	0.0077714	0.000560081	Q96GQ7 [247-256]	DDX27_C248	92.5	102.9	101.3	97.3	98.6	94.3	110.1	96.6	98.6	107.7
[R].QLAQFCNITTCLAVGGLDVK.[S]	1xCarbamidomethyl [C6]; 1xTMT6plex [K20]; 1xTMT6plex [N-Term]; 1xDBIA [C11]	0.00332288	0.000155524	Q96GQ7 [311-330]	DDX27_C321	86.7	169.1	104.8	77	55.3	64.4	126.8	121.7	66.5	127.6
[R].HVVCAAETGSGK.[T]	1xTMT6plex [K12]; 1xTMT6plex [N-Term]; 1xDBIA [C4]	0.000216443	0.000155524	Q9NUL7 [167-178]	DDX28_C170	112.9	83.3	97.7	84.7	109.4	106.8	108.4	84.3	103.5	109
[K].AVQEVCPPPAGDK.[L]	1xTMT6plex [K13]; 1xTMT6plex [N-Term]; 1xDBIA [C6]	0.00376125	0.000155524	Q9H8H2 [459-471]	DDX31_C464	109.5	73.4	94.6	97.5	104.8	100.7	101	107.6	105	105.8
[R].IGCHGSSLLILAPSEAEYVNSLASHK.[I]	1xTMT6plex [K26]; 1xTMT6plex [N-Term]; 1xDBIA [C3]	0.00216183	0.000155524	Q9H8H2 [622-647]	DDX31_C624	82.2	106.8	97.2	124.2	93.7	109.9	82.6	104.4	99.9	99.1
[K].KQNAPGEPGGRPLQHSLQPTPCFGR.[G]	1xTMT6plex [K1]; 1xTMT6plex [N-Term]; 1xDBIA [C22]	0.0117198	0.000698893	Q9H8H2 [804-828]	DDX31_C825	119.4	86	88.5	94.5	88.1	97.8	102	93.4	118.7	111.6
[K].NCPHVVVGTPGR.[I]	1xTMT6plex [N-Term]; 1xDBIA [C2]	0.000914265	0.000155524	O00148 [163-174]	DDX39A_C164	90.1	111.5	110.3	91.2	106.7	103.2	97	93.4	98	98.6
[K].QCMMFSATLSK.[D]	1xTMT6plex [K11]; 1xTMT6plex [N-Term]; 1xDBIA [C2]	7.8151e-05	0.000155524	O00148 [222-232]	DDX39A_C223	146	137.6	90.1	57.5	50.7	133.3	97.6	63	107.9	116.4
[K].QCMMFSATLSK.[D]	1xOxidation [M4]; 1xTMT6plex [K11]; 1xTMT6plex [N-Term]; 1xDBIA [C2]	0.000141876	0.000155524	O00148 [222-232]	DDX39A_C223	162.2	99.6	98.6	88.7	100.2	90.1	108.4	65.4	106.4	80.4
[K].NCPHIVVGTPGR.[I]	1xTMT6plex [N-Term]; 1xDBIA [C2]	0.000656528	0.000155524	Q13838 [164-175]	DDX39B_C165	100.7	92.3	111.3	93.2	102.7	88.6	103.9	97.4	99.9	110
[K].HFILDECDK.[M]	1xTMT6plex [K9]; 1xTMT6plex [N-Term]; 1xDBIA [C7]	0.00100142	0.000155524	Q13838 [192-200]	DDX39B_C198	87.1	98.6	127.2	95.8	106.1	99.7	105.7	97.2	74.8	107.8
[K].RDLMACAQTGSGK.[T]	1xOxidation [M4]; 1xTMT6plex [K13]; 1xTMT6plex [N-Term]; 1xDBIA [C6]	0.000906727	0.000155524	O00571 [218-230]	DDX3X_C223	104.4	70.3	102.5	96.2	102.5	85.3	117.7	95.7	121.3	104.1
[R].DLMACAQTGSGK.[T]	1xTMT6plex [K12]; 1xTMT6plex [N-Term]; 1xDBIA [C5]	0.106901	0.00543778	O00571 [219-230]	DDX3X_C223	79	89.5	97.7	98	111	109.8	98.7	102.4	106.7	107.3
[R].GCHLLVATPGR.[L]	1xTMT6plex [N-Term]; 1xDBIA [C2]	0.000301445	0.000155524	O00571 [316-326]	DDX3X_C317	123.4	328	86.4	41.5	16.5	85.2	12	18.8	114.7	173.5
[K].IGLDFCK.[Y]	1xTMT6plex [K7]; 1xTMT6plex [N-Term]; 1xDBIA [C6]	0.0126173	0.000785053	O00571 [336-342]	DDX3X_C341	85.5	97.3	115.1	99.5	115	94.7	103.1	93.8	86.8	109
[K].GADSLEDFLYHEGYACTSIHGDR.[S]	1xTMT6plex [N-Term]; 1xDBIA [C16]	5.56593e-07	0.000155524	O00571 [453-475]	DDX3X_C468	92.4	136.6	114.6	105.5	90.5	98.2	76.3	87.5	92.2	106.4
[K].REGPYGLIICPSR.[E]	1xTMT6plex [N-Term]; 1xDBIA [C10]	0.000827807	0.000155524	Q9UJV9 [255-267]	DDX41_C264	100.5	99.5	121.2	107.3	89.6	107.1	70.6	78.9	106.3	119
[R].GCAFCGGLGHR.[I]	1xCarbamidomethyl [C2]; 1xTMT6plex [N-Term]; 1xDBIA [C5]	0.000158004	0.000155524	Q9UJV9 [581-591]	DDX41_C585	118.4	105.9	101.1	91.4	92.7	101.3	100.3	100.9	88.6	99.4
[K].SEYTQPTPIQCQGVPVALSGR.[D]	1xTMT6plex [N-Term]; 1xDBIA [C11]	1.40735e-06	0.000155524	Q86XP3 [271-291]	DDX42_C281	86.2	63.7	107.7	115.8	116.8	103.4	106.2	91.2	110.5	98.6
[R].ELCQQIHAECK.[R]	1xCarbamidomethyl [C3]; 1xTMT6plex [K11]; 1xTMT6plex [N-Term]; 1xDBIA [C10]	0.000884487	0.000155524	Q86XP3 [337-347]	DDX42_C346	107.8	132.8	105.3	87.9	94.8	120.7	91.6	93.6	90.1	75.4
[K].SWVQCGISMK.[I]	1xTMT6plex [K10]; 1xTMT6plex [N-Term]; 1xDBIA [C5]	0.00303415	0.000155524	Q7L014 [373-382]	DDX46_C377	88.5	92.4	105.2	102.6	112.7	105.7	101.4	99.1	90.5	101.9
[R].GAEIIVCTPGR.[M]	1xTMT6plex [N-Term]; 1xDBIA [C7]	0.0214548	0.00100914	Q7L014 [495-505]	DDX46_C501	84.9	119.9	116.5	92.4	113.9	97.7	80.9	99.2	94.5	100.1
[R].SVVCSDVEQQVIVIEEEKK.[F]	2xTMT6plex [K18; K19]; 1xTMT6plex [N-Term]; 1xDBIA [C4]	5.94616e-05	0.000155524	Q7L014 [587-605]	DDX46_C590	100.5	109.4	116.3	98.6	116.7	103.4	101.6	106	55.1	92.4
[R].ASYPCMSLHGGIDQYDRDSIINDFK.[N]	1xOxidation [M6]; 1xTMT6plex [K25]; 1xTMT6plex [N-Term]; 1xDBIA [C5]	0.222547	0.0148299	Q7L014 [642-666]	DDX46_C646	102.2	160.3	114.7	80	113.9	83.7	61.1	92.1	96.2	95.8
[R].ASYPCMSLHGGIDQYDRDSIINDFK.[N]	1xTMT6plex [K25]; 1xTMT6plex [N-Term]; 1xDBIA [C5]	0.000463682	0.000155524	Q7L014 [642-666]	DDX46_C646	131.7	71.9	107.2	104.9	110.9	96.2	110.1	90.2	92.2	84.6
[R].ELAQQVQQVAAEYCR.[A]	1xTMT6plex [N-Term]; 1xDBIA [C14]	0.000171647	0.000155524	P17844 [178-192]	DDX5_C191	38.8	121.6	122.7	106.6	108.4	121	90.4	84	128.5	78.2
[R].LIDFLECGK.[T]	1xTMT6plex [K9]; 1xTMT6plex [N-Term]; 1xDBIA [C7]	0.00118171	0.000155524	P17844 [228-236]	DDX5_C234	91.6	86	112.5	104.3	107.5	103.8	99.1	95	88.9	111.3
[R].CDELTR.[K]	1xTMT6plex [N-Term]; 1xDBIA [C1]	0.134679	0.00807834	P17844 [354-359]	DDX5_C354	98.2	108.8	126.6	125.1	109.9	128.6	91.6	57.5	65.9	87.7
[R].GHNCPKPVLNFYEANFPANVMDVIAR.[Q]	1xTMT6plex [K6]; 1xTMT6plex [N-Term]; 1xDBIA [C4]	4.27006e-07	0.000155524	P17844 [86-111]	DDX5_C89	175.1	187.1	49.6	32.6	25.1	71.7	57.1	27.6	177.4	196.7
[R].AIIFCETKK.[N]	2xTMT6plex [K8; K9]; 1xTMT6plex [N-Term]; 1xDBIA [C5]	0.105299	0.00534277	Q9BQ39 [392-400]	DDX50_C396	104.1	91.6	112.4	91.6	102	89.6	104.2	103.7	95.5	105.3
[K].QNAQCLHGDIAQSQR.[E]	1xTMT6plex [N-Term]; 1xDBIA [C5]	1.64705e-05	0.000155524	Q9BQ39 [413-427]	DDX50_C417	95.9	135.4	115.5	111.4	116.7	93.5	105.8	81	73.6	71.1
[R].WLAEPNCVR.[R]	1xTMT6plex [N-Term]; 1xDBIA [C7]	0.124166	0.00704888	Q8N8A6 [181-189]	DDX51_C187	93	91.5	118.6	97.9	112.2	92.9	80.6	104.2	116.7	92.4
[R].GGYRPSDLCVSAPTGSGK.[T]	1xTMT6plex [K18]; 1xTMT6plex [N-Term]; 1xDBIA [C9]	0.000330195	0.000155524	Q8N8A6 [245-262]	DDX51_C253	111.1	94.1	109.8	95.3	91.9	98.7	103.5	92.1	98.5	105
[R].VVAAAFQSEDPADPCALLQR.[R]	1xTMT6plex [N-Term]; 1xDBIA [C15]	0.0140348	0.000785053	Q8N8A6 [388-407]	DDX51_C402	88.3	103.8	112.1	82.5	135.2	70.1	100.1	98.5	96.3	113.1
[R].VVAAAFQSEDPADPCALLQRR.[Q]	1xTMT6plex [N-Term]; 1xDBIA [C15]	0.269478	0.0197368	Q8N8A6 [388-408]	DDX51_C402	110.6	75.1	81	83.8	137.1	90.9	124.2	113.9	76.8	106.6
[R].SVANVIQQAGCPVPEYIK.[G]	1xTMT6plex [K18]; 1xTMT6plex [N-Term]; 1xDBIA [C11]	0.000156701	0.000155524	Q9Y2R4 [526-543]	DDX52_C536	101.2	83.3	100.2	94.4	115.1	95.2	108.5	110.3	91.3	100.5
[K].SVPGVCGASQTHQKPQNGEK.[K]	2xTMT6plex [K14; K20]; 1xTMT6plex [N-Term]; 1xDBIA [C6]	9.69553e-08	0.000155524	Q9Y2R4 [54-73]	DDX52_C59	114.5	94.9	97.6	100.7	95.9	98.3	101.6	101.9	95.5	99.1
[R].DLCSQVMR.[A]	1xOxidation [M7]; 1xTMT6plex [N-Term]; 1xDBIA [C3]	0.0402799	0.0017233	Q8TDD1 [584-591]	DDX54_C586	128.6	93.1	110.9	117.5	83.2	82.7	88	117.7	83.4	95
[R].DLCSQVMR.[A]	1xTMT6plex [N-Term]; 1xDBIA [C3]	0.00234821	0.000155524	Q8TDD1 [584-591]	DDX54_C586	90.7	87.4	94.7	132.1	108.9	97.7	123.3	92	76.1	97
[K].LGPGRPLPTFPTSECTSDVEPDTR.[E]	1xTMT6plex [N-Term]; 1xDBIA [C15]	3.24832e-05	0.000155524	Q8TDD1 [59-82]	DDX54_C73	91.5	108.9	110.7	113.1	121.7	102	94.6	113	114.2	30.3
[K].HECNLIFR.[L]	1xTMT6plex [N-Term]; 1xDBIA [C3]	0.00186278	0.000155524	Q8NHQ9 [435-442]	DDX55_C437	150.4	145.5	110.4	86.2	77.5	193.7	55.5	73	107.8	10
[K].TSDVTSTKGNEFEDYCLK.[R]	2xTMT6plex [K8; K18]; 1xTMT6plex [N-Term]; 1xDBIA [C16]	0.054502	0.00201629	P26196 [87-104]	DDX6_C102	171.1	220.7	136.7	69	10	10	104.5	66.5	82.1	149.3
[K].GNEFEDYCLKR.[E]	1xTMT6plex [K10]; 1xTMT6plex [N-Term]; 1xDBIA [C8]	0.00549818	0.000315212	P26196 [95-105]	DDX6_C102	98.5	95	107.6	96	107	96.1	97.9	105.1	96.5	100.3
[K].GNEFEDYCLK.[R]	1xTMT6plex [K10]; 1xTMT6plex [N-Term]; 1xDBIA [C8]	0.00277045	0.000155524	P26196 [95-104]	DDX6_C102	92.9	91.2	108	106.7	104.5	92.5	100.9	111.4	92.5	99.4
[K].LCEIER.[I]	1xTMT6plex [N-Term]; 1xDBIA [C2]	0.187393	0.0124667	P35659 [88-93]	DEK_C89	96.9	115	121.9	99	93.1	102.1	90.1	117.4	63.2	101.2
[K].AGCVATQNPK.[R]	1xTMT6plex [K10]; 1xTMT6plex [N-Term]; 1xDBIA [C3]	0.000303952	0.000155524	Q7Z401 [1135-1144]	DENND4A_C1137	99.6	91.7	88.6	98	105.5	96.2	96.2	112.3	106.7	105
[K].LQENFCTR.[S]	1xTMT6plex [N-Term]; 1xDBIA [C6]	0.00946716	0.000560081	Q7Z401 [1556-1563]	DENND4A_C1561	128.7	101	91.7	95.6	106.8	57	86.1	109.6	119.8	103.7
[R].LCLALDEPQLCNGHMGGASR.[R]	1xCarbamidomethyl [C2]; 1xTMT6plex [N-Term]; 1xDBIA [C11]	0.00994554	0.000560081	O75064 [1238-1257]	DENND4B_C1248	136.5	126.8	104.7	112.8	105.4	112.4	140.4	64.2	96.7	10
[K].ILTAALTCPK.[T]	1xTMT6plex [K10]; 1xTMT6plex [N-Term]; 1xDBIA [C8]	0.000195967	0.000155524	Q5VZ89 [1079-1088]	DENND4C_C1086	99.9	104.1	93.6	107	92.7	101.9	99.7	109.9	106.1	85.1
[R].LIPGCEVILATPYGR.[C]	1xTMT6plex [N-Term]; 1xDBIA [C5]	2.31304e-05	0.000155524	Q5VZ89 [111-125]	DENND4C_C115	91.1	91.8	90.1	115.9	97.7	94.5	103.2	112.5	107.8	95.4
[K].SASSCDVSSSPSLPSR.[T]	1xTMT6plex [N-Term]; 1xDBIA [C5]	0.00659136	0.000451537	O75140 [494-509]	DEPDC5_C498	108.8	89	100.2	60.2	99.4	63.1	147.8	149.7	78.8	102.9
[K].DKKPTFEDSSCSLYR.[F]	2xTMT6plex [K2; K3]; 1xTMT6plex [N-Term]; 1xDBIA [C11]	0.000286833	0.000155524	Q96QD5 [119-133]	DEPDC7_C129	84.7	90.3	96.8	98.5	88.9	102	105.6	118.7	108.9	105.5
[K].CHPDIFIEHFGD.[-]	1xTMT6plex [N-Term]; 1xDBIA [C1]	7.43698e-06	0.000155524	Q96QD5 [500-511]	DEPDC7_C500	127.5	134.3	74	10	10	167.2	96.7	10	216.7	183.7
[R].QSCATVQR.[L]	1xTMT6plex [N-Term]; 1xDBIA [C3]	0.0202668	0.00100914	O00273 [163-170]	DFFA_C165	104.5	110	123.4	113	122.7	83.8	111.1	92.8	56.4	82.3
[R].TLKPCLLR.[R]	1xTMT6plex [K3]; 1xTMT6plex [N-Term]; 1xDBIA [C5]	0.010534	0.000560081	O00273 [17-24]	DFFA_C21	93.6	101.8	108.5	96.5	104.7	102.4	116.2	80.7	99.1	96.6
[R].EQHGVAASCLEDLR.[S]	1xTMT6plex [N-Term]; 1xDBIA [C9]	3.96301e-06	0.000155524	O00273 [30-43]	DFFA_C38	92.4	171.9	107.2	62.7	63.2	125.3	57.9	61.8	116.4	141.2
[R].EQHGVAASCLEDLRSK.[A]	1xTMT6plex [K16]; 1xTMT6plex [N-Term]; 1xDBIA [C9]	0.00132688	0.000155524	O00273 [30-45]	DFFA_C38	89.3	128.5	61.6	55.4	44.3	102.4	68.3	76.4	215.9	157.8
[K].ACDILAIDK.[S]	1xTMT6plex [K9]; 1xTMT6plex [N-Term]; 1xDBIA [C2]	0.00192545	0.000155524	O00273 [46-54]	DFFA_C47	162.7	162.1	105.3	70.1	58.2	103.5	63.2	47.6	111.3	116
[K].AALGLGGPWQLPAAQCDQK.[G]	1xTMT6plex [K19]; 1xTMT6plex [N-Term]; 1xDBIA [C16]	2.23766e-05	0.000155524	Q14129 [196-214]	DGCR6_C211	99.1	62.1	69.3	112.1	91	93.6	112.3	132.6	110.9	116.9
[K].SEVCILHEYMQR.[V]	1xTMT6plex [N-Term]; 1xDBIA [C4]	0.0103624	0.000560081	Q8WYQ5 [511-522]	DGCR8_C514	114.6	80.2	78.6	88.3	98	87.6	104	75.9	120.3	152.5
[K].ASCPPSCTSPLLVFVNSK.[S]	1xCarbamidomethyl [C3]; 1xTMT6plex [K18]; 1xTMT6plex [N-Term]; 1xDBIA [C7]	0.0227112	0.00113473	Q16760 [312-329]	DGKD_C318	98.2	105.4	118.9	140.1	147.3	93.4	10	10	149.9	146.8
[K].SGLQHLAPPPPTPGAPCSESER.[Q]	1xTMT6plex [N-Term]; 1xDBIA [C17]	1.09763e-05	0.000155524	Q13574 [60-81]	DGKZ_C76	116.2	74.5	113.4	152.1	99.6	73.9	87.5	89.4	69.7	123.6
[R].GLEAICAK.[F]	1xTMT6plex [K8]; 1xTMT6plex [N-Term]; 1xDBIA [C6]	0.00451048	0.000155524	Q15392 [247-254]	DHCR24_C252	94.5	99.6	119.7	101.9	109.3	100.3	82.4	98.7	83.7	109.9
[K].LGCQDAFPEVYDK.[I]	1xTMT6plex [K13]; 1xTMT6plex [N-Term]; 1xDBIA [C3]	8.99761e-06	0.000155524	Q15392 [497-509]	DHCR24_C499	103.4	109.2	114.9	90.7	126.8	103.2	89.1	89.8	84.8	88.2
[K].LGCQDAFPEVYDKICK.[A]	1xCarbamidomethyl [C15]; 2xTMT6plex [K13; K16]; 1xTMT6plex [N-Term]; 1xDBIA [C3]	0.00159182	0.000155524	Q15392 [497-512]	DHCR24_C499	113.8	83.3	111.9	115.1	110.4	90.5	79.5	92.6	120.6	82.5
[K].VLPSCDLAR.[R]	1xTMT6plex [N-Term]; 1xDBIA [C5]	0.00234821	0.000155524	Q96LJ7 [252-260]	DHRS1_C256	112.6	103.3	121.9	102.9	104.8	109	83.6	85.1	97.2	79.7
[R].VVVVASAAHCR.[G]	1xTMT6plex [N-Term]; 1xDBIA [C10]	5.12309e-06	0.000155524	Q6UX07 [165-175]	DHRS13_C174	125.2	107.1	86.4	74.9	105.8	107.1	82.1	112.4	79.3	119.6
[R].VNCLAPGLIK.[T]	1xTMT6plex [K10]; 1xTMT6plex [N-Term]; 1xDBIA [C3]	0.00425723	0.000155524	Q9BTZ2 [207-216]	DHRS4_C209	103.2	142.6	131.1	115.2	115.4	117	74.1	86.7	40.2	74.3
[K].TTQIPQWCVEYMR.[S]	1xTMT6plex [N-Term]; 1xDBIA [C8]	0.00764452	0.000560081	O43143 [167-179]	DHX15_C174	94.1	109.7	126.7	101.7	121.5	80.4	94.3	89.6	73.3	108.7
[R].GVACTQPR.[R]	1xTMT6plex [N-Term]; 1xDBIA [C4]	0.00485826	0.000155524	O43143 [187-194]	DHX15_C190	91.1	103.8	116.2	99.9	135.2	107.3	106.8	98.2	59	82.5
[K].IAPQYYDMSNFPQCEAK.[R]	1xOxidation [M8]; 1xTMT6plex [K17]; 1xTMT6plex [N-Term]; 1xDBIA [C14]	0.00577704	0.000451537	O43143 [761-777]	DHX15_C774	103.4	95.9	111.8	82.1	121.4	94.5	93.1	105.1	94.5	98.2
[K].IAPQYYDMSNFPQCEAK.[R]	1xTMT6plex [K17]; 1xTMT6plex [N-Term]; 1xDBIA [C14]	2.51277e-05	0.000155524	O43143 [761-777]	DHX15_C774	94.1	91.5	100	116.8	113.2	103.1	95.5	88.6	101.5	95.7
[K].IACTQPR.[R]	1xTMT6plex [N-Term]; 1xDBIA [C3]	0.00745805	0.000560081	O60231 [448-454]	DHX16_C450	83.9	65.3	151.6	98.7	95.5	99.8	102.9	113.2	84.9	104.3
[K].IGACELNEPK.[L]	1xTMT6plex [K10]; 1xTMT6plex [N-Term]; 1xDBIA [C4]	0.00104374	0.000155524	Q7Z478 [1056-1065]	DHX29_C1059	101.1	95.4	111.3	84.7	107.8	91.8	101.8	107.3	90	108.7
[K].LSTLTLLWPCPMTFVAK.[G]	1xOxidation [M12]; 1xTMT6plex [K17]; 1xTMT6plex [N-Term]; 1xDBIA [C10]	2.02596e-05	0.000155524	Q7L2E3 [277-293]	DHX30_C286	101.3	74.2	97.1	76.6	113.9	110.3	114	119.6	101.7	91.3
[R].LPPMCVNPTPGGTISR.[A]	1xTMT6plex [N-Term]; 1xDBIA [C5]	0.015997	0.000785053	Q7L2E3 [26-41]	DHX30_C30	95.8	133.2	127.2	102.7	87.4	103	110.9	80.8	79.5	79.3
[K].LPPPRLPPMCVNPTPGGTISR.[A]	1xTMT6plex [N-Term]; 1xDBIA [C10]	0.00100975	0.000155524	Q7L2E3 [21-41]	DHX30_C30	101.2	106.2	99.2	106	59.9	99.7	110.8	107.8	86.9	122.4
[K].AAALACK.[K]	1xTMT6plex [K7]; 1xTMT6plex [N-Term]; 1xDBIA [C6]	0.00864863	0.000560081	Q7L2E3 [304-310]	DHX30_C309	112.4	105.7	101.4	92.9	106.1	104.5	94.7	105.2	78.6	98.5
[R].ELGETQRRPCTIQVPEPILR.[K]	1xTMT6plex [N-Term]; 1xDBIA [C10]	0.145961	0.00890272	Q7L2E3 [337-356]	DHX30_C346	102.6	96	90.8	95.2	79.5	89.2	124.1	115.3	99.5	107.8
[R].RPCTIQVPEPILR.[K]	1xTMT6plex [N-Term]; 1xDBIA [C3]	3.1686e-05	0.000155524	Q7L2E3 [344-356]	DHX30_C346	113.2	100.1	109.5	111.1	91.6	97.5	99.1	89.8	94.8	93.3
[R].YFGGCPVIK.[V]	1xTMT6plex [K9]; 1xTMT6plex [N-Term]; 1xDBIA [C5]	0.0169384	0.000785053	Q7L2E3 [602-610]	DHX30_C606	96.4	126.3	145.2	97.6	130.5	91.7	90.8	71.4	78.9	71.2
[R].GEPGGILCFLPGWQEIK.[G]	1xTMT6plex [K17]; 1xTMT6plex [N-Term]; 1xDBIA [C8]	0.00440016	0.000155524	Q7L2E3 [666-682]	DHX30_C673	66.4	124.6	130.6	102.3	111.2	93.1	103.5	91.7	86.1	90.6
[R].CQSGFAYHLFPR.[S]	1xTMT6plex [N-Term]; 1xDBIA [C1]	3.09112e-06	0.000155524	Q7L2E3 [786-797]	DHX30_C786	109.8	138.3	85.5	81.6	71.3	114.3	90.9	98.2	100.8	109.3
[R].AGREDSGICYR.[L]	1xTMT6plex [N-Term]; 1xDBIA [C9]	0.620215	0.086735	Q9H6R0 [406-416]	DHX33_C414	122.9	100.8	114.8	71	119.2	88.9	84.9	123.2	86.9	87.4
[R].SAQSSPECAAAR.[R]	1xTMT6plex [N-Term]; 1xDBIA [C8]	0.000189582	0.000155524	Q14147 [621-632]	DHX34_C628	98.2	119.5	87.8	113.2	114.9	87.2	82.5	85	104.8	106.9
[K].NTPCSENK.[L]	1xTMT6plex [K8]; 1xTMT6plex [N-Term]; 1xDBIA [C4]	0.0648041	0.00251706	Q9H2U1 [132-139]	DHX36_C135	111.3	91.4	94.7	100.6	103.2	83.9	106.4	106.4	115.2	86.9
[K].ELVNLIDNHQVTVISGETGCGK.[T]	1xTMT6plex [K22]; 1xTMT6plex [N-Term]; 1xDBIA [C20]	0.000235132	0.000155524	Q9H2U1 [215-236]	DHX36_C234	93.5	99.7	103.9	116.9	127.7	92	94	89.1	88.8	94.4
[R].AESCGSGNSTGYQIR.[L]	1xTMT6plex [N-Term]; 1xDBIA [C4]	4.48684e-05	0.000155524	Q9H2U1 [281-295]	DHX36_C284	106.5	109.6	112.3	99	115.8	108.5	91.3	92.1	86.9	78.1
[R].VAAERAESCGSGNSTGYQIR.[L]	1xTMT6plex [N-Term]; 1xDBIA [C9]	6.67783e-06	0.000155524	Q9H2U1 [276-295]	DHX36_C284	97.4	110.6	84.1	117.9	100.3	110.5	84.5	85.7	91.2	117.7
[R].VQPGHCYHLYNGLR.[A]	1xTMT6plex [N-Term]; 1xDBIA [C6]	0.00098498	0.000155524	Q9H2U1 [606-619]	DHX36_C611	84.9	99.1	119.2	77.8	111.4	102.1	96.6	99.4	91.9	117.7
[K].AVICAGLYPK.[V]	1xTMT6plex [K10]; 1xTMT6plex [N-Term]; 1xDBIA [C4]	0.00240719	0.000155524	Q9H2U1 [833-842]	DHX36_C836	90.4	98.4	110.1	103.2	112.3	110.4	91.5	95.4	88.8	99.5
[R].SCLLSSPGTMLK.[T]	1xTMT6plex [K12]; 1xTMT6plex [N-Term]; 1xDBIA [C2]	0.000158004	0.000155524	Q8IY37 [1082-1093]	DHX37_C1083	83.2	96.8	86.9	94.2	103.3	103.4	125.3	110.4	81.6	114.9
[K].ADCHEALLAAWK.[K]	1xTMT6plex [K12]; 1xTMT6plex [N-Term]; 1xDBIA [C3]	0.00097686	0.000155524	Q8IY37 [1114-1125]	DHX37_C1116	92	97.4	104.4	90.9	106.7	100.5	108.8	97.1	93.6	108.6
[R].LSCPITALGR.[T]	1xTMT6plex [N-Term]; 1xDBIA [C3]	0.000194351	0.000155524	Q8IY37 [764-773]	DHX37_C766	108.9	107.4	86.9	108.9	101.9	93.7	98.8	110.8	76.9	105.7
[K].QLQENRLSCPITALGR.[T]	1xTMT6plex [N-Term]; 1xDBIA [C9]	2.31304e-05	0.000155524	Q8IY37 [758-773]	DHX37_C766	98.3	30.2	50.4	57.1	102.4	115.3	118.9	159.4	165.8	102.2
[R].GQLTTAVNAVCPEAELFVDPK.[M]	1xTMT6plex [K21]; 1xTMT6plex [N-Term]; 1xDBIA [C11]	0.0149842	0.000785053	Q8IY37 [893-913]	DHX37_C903	114.7	100.6	122.8	119	143.1	112.2	87.6	79.8	47.1	73.1
[K].GCTSQEGGTTPTFPIQK.[Q]	1xTMT6plex [K17]; 1xTMT6plex [N-Term]; 1xDBIA [C2]	1.06186e-05	0.000155524	Q8IX18 [41-57]	DHX40_C42	96.5	81.1	101.1	97	96.4	97.6	91.1	122.2	109	108
[R].INNPACHK.[T]	1xTMT6plex [K8]; 1xTMT6plex [N-Term]; 1xDBIA [C6]	0.111003	0.00551442	Q6P158 [448-455]	DHX57_C453	119.7	85.1	96.4	108.3	85.7	97.9	107.4	106.4	96	97.3
[K].VANIICTQPR.[R]	1xTMT6plex [N-Term]; 1xDBIA [C6]	0.0472513	0.00181223	Q6P158 [593-602]	DHX57_C598	91.9	101.9	103.3	99.7	110.9	93.7	88.2	103.5	102.4	104.5
[K].AICSGFFR.[N]	1xTMT6plex [N-Term]; 1xDBIA [C3]	0.132711	0.00799931	Q14562 [1106-1113]	DHX8_C1108	154.7	190.6	109	123.7	10	145.5	70	85.3	121.1	10
[K].LKELFPVLCQPDNPSVR.[T]	1xTMT6plex [K2]; 1xTMT6plex [N-Term]; 1xDBIA [C9]	3.64768e-05	0.000155524	Q14562 [115-131]	DHX8_C123	115.6	101.4	106.2	97	91.6	87.1	103.8	99.9	93	104.4
[K].SSVNCPFSSQDMKYPSPFFVFGEK.[I]	1xOxidation [M12]; 2xTMT6plex [K13; K24]; 1xTMT6plex [N-Term]; 1xDBIA [C5]	0.122334	0.00685909	Q08211 [1025-1048]	DHX9_C1029	104	73.4	115	104.9	101.4	99.9	105.7	93.7	100.5	101.6
[K].LQISHEAAACITGLR.[A]	1xTMT6plex [N-Term]; 1xDBIA [C10]	1.91184e-05	0.000155524	Q08211 [1090-1104]	DHX9_C1099	171.2	158.3	216.1	127.5	143.8	91.6	40.2	51.2	10	10
[K].NFLYAWCGK.[R]	1xTMT6plex [K9]; 1xTMT6plex [N-Term]; 1xDBIA [C7]	0.00502127	0.000155524	Q08211 [6-14]	DHX9_C12	63.5	86.5	99.5	127.5	140.9	112	73.7	71.4	110.2	114.8
[K].LAAQSCALSLVR.[Q]	1xTMT6plex [N-Term]; 1xDBIA [C6]	0.0051471	0.000155524	Q08211 [237-248]	DHX9_C242	101	193.8	87.8	116.1	10	187.7	61.8	10	87.9	163.9
[R].GATGCGK.[T]	1xTMT6plex [K7]; 1xTMT6plex [N-Term]; 1xDBIA [C5]	0.0179344	0.000899141	Q08211 [411-417]	DHX9_C415	118.9	101.2	136.4	88.9	103	92.8	105	77.9	76.8	99.2
[R].AAECNIVVTQPR.[R]	1xTMT6plex [N-Term]; 1xDBIA [C4]	0.000204252	0.000155524	Q08211 [435-446]	DHX9_C438	106.6	129.6	121.9	94	87.5	102.8	98.3	78	86.2	95.1
[R].AAECNIVVTQPRR.[I]	1xTMT6plex [N-Term]; 1xDBIA [C4]	0.000221888	0.000155524	Q08211 [435-447]	DHX9_C438	96.3	100.2	100.1	94.6	77.6	110.9	106.4	96.5	103	114.3
[K].SCGYSVR.[F]	1xTMT6plex [N-Term]; 1xDBIA [C2]	0.175899	0.0112987	Q08211 [468-474]	DHX9_C469	82	130.6	137.1	99	118.1	86.9	99.7	64.7	87.9	94.1
[R].MGGEEAEIRFCEHK.[R]	1xTMT6plex [K14]; 1xTMT6plex [N-Term]; 1xDBIA [C11]	0.000282122	0.000155524	Q08211 [930-943]	DHX9_C940	106.6	113.4	115.6	101.9	102.6	100.6	105.8	82.1	74.2	97.2
[K].AGCAVTSLLASELTKDDAMAAVPAK.[V]	1xOxidation [M19]; 2xTMT6plex [K15; K25]; 1xTMT6plex [N-Term]; 1xDBIA [C3]	0.0228964	0.00124881	O60610 [1225-1249]	DIAPH1_C1227	97.8	69	68.7	94.3	80.4	93.5	125.3	114.9	151.4	104.6
[K].AGCAVTSLLASELTKDDAMAAVPAK.[V]	2xTMT6plex [K15; K25]; 1xTMT6plex [N-Term]; 1xDBIA [C3]	1.25316e-05	0.000155524	O60610 [1225-1249]	DIAPH1_C1227	66.3	67.9	68.8	100.6	79.7	99.8	127.1	123.6	139.7	126.5
[K].LVAEDLSQDCFWTK.[V]	1xTMT6plex [K14]; 1xTMT6plex [N-Term]; 1xDBIA [C10]	6.67718e-05	0.000155524	O60610 [787-800]	DIAPH1_C796	73.3	93.3	111	113.1	114.3	91.5	91.3	103.4	105.9	103.1
[K].HECTLSSQEYVHELR.[S]	1xTMT6plex [N-Term]; 1xDBIA [C3]	0.0059217	0.000451537	O60879 [157-171]	DIAPH2_C159	85.9	109.4	97.6	87.8	91.4	99.5	100.9	112.3	104	111.2
[R].QRLDIDLTHLIDSCVNK.[A]	1xTMT6plex [K17]; 1xTMT6plex [N-Term]; 1xDBIA [C14]	2.8217e-05	0.000155524	O60879 [471-487]	DIAPH2_C484	75.3	103.3	106.6	92.5	84.4	101.1	112.2	113.8	112.8	98
[R].SHYNINCNSTR.[T]	1xTMT6plex [N-Term]; 1xDBIA [C7]	0.000695702	0.000155524	Q9NSV4 [1119-1129]	DIAPH3_C1125	194.3	128.4	52	46	28	91	52.3	40.2	178.2	189.6
[K].EACNVESNR.[K]	1xTMT6plex [N-Term]; 1xDBIA [C3]	0.11184	0.00560003	Q9NSV4 [1156-1164]	DIAPH3_C1158	148.6	72.8	97.4	78.7	100.9	124.8	48.3	106.1	120.6	101.8
[K].EACNVESNRK.[K]	1xTMT6plex [K10]; 1xTMT6plex [N-Term]; 1xDBIA [C3]	0.1722	0.0109249	Q9NSV4 [1156-1165]	DIAPH3_C1158	120.5	87.8	80	93.4	83	102.9	103.8	102.8	112.1	113.5
[K].VIQCLK.[A]	1xTMT6plex [K6]; 1xTMT6plex [N-Term]; 1xDBIA [C4]	0.114385	0.00590093	Q9NSV4 [246-251]	DIAPH3_C249	99.8	72.5	105.5	92.9	98.9	97	87.8	103.2	139	103.5
[K].AVCLPSILYR.[L]	1xTMT6plex [N-Term]; 1xDBIA [C3]	0.00422223	0.000155524	Q9UPY3 [1051-1060]	DICER1_C1053	73.7	103.4	104	98.8	142.4	109.2	100	79.7	86.3	102.4
[R].LHCLLTAEELR.[A]	1xTMT6plex [N-Term]; 1xDBIA [C3]	0.000130599	0.000155524	Q9UPY3 [1061-1071]	DICER1_C1063	249.7	276.7	166.6	10	10	10	60.7	10	151.8	94.6
[K].SFISISNSSSAENDNYCK.[H]	1xTMT6plex [K18]; 1xTMT6plex [N-Term]; 1xDBIA [C17]	2.57642e-07	0.000155524	Q9UPY3 [1106-1123]	DICER1_C1122	89.3	83.7	84.7	99.7	112.6	112	88.4	127.1	111.9	90.7
[R].TSSLENHDQMSVNCR.[T]	1xTMT6plex [N-Term]; 1xDBIA [C14]	0.00192545	0.000155524	Q9UPY3 [1140-1154]	DICER1_C1153	89.8	65.5	104.6	93.2	69.3	87.7	127.9	101.6	141.8	118.6
[K].AVEEDDFVVGFWNPSEENCGVDTGK.[Q]	1xTMT6plex [K25]; 1xTMT6plex [N-Term]; 1xDBIA [C19]	3.04033e-06	0.000155524	Q9UPY3 [1517-1541]	DICER1_C1535	85.3	84.4	97.2	94.4	100.5	121.4	103.3	108.2	104.8	100.4
[R].AAQLFLCSLGLK.[V]	1xTMT6plex [K12]; 1xTMT6plex [N-Term]; 1xDBIA [C7]	0.00265827	0.000155524	Q9UPY3 [1578-1589]	DICER1_C1584	96.1	124.6	90.7	99.7	141	77.3	62.1	98.8	88.2	121.5
[K].AYPVSGCFDYLSEDLPDTIHIGGR.[I]	1xTMT6plex [N-Term]; 1xDBIA [C7]	2.0598e-05	0.000155524	Q9BTC0 [1073-1096]	DIDO1_C1079	97	123.4	100.7	92.4	105.4	95.9	91	107.8	99.3	87.3
[K].WRPGDADGTDCTSIGTIEQK.[S]	1xTMT6plex [K20]; 1xTMT6plex [N-Term]; 1xDBIA [C11]	0.000145445	0.000155524	Q9BTC0 [340-359]	DIDO1_C350	76.7	82.3	91.7	99.4	109.3	106.6	104.6	111.6	114	103.8
[K].CGAQAGIK.[I]	1xTMT6plex [K8]; 1xTMT6plex [N-Term]; 1xDBIA [C1]	0.0158668	0.000785053	Q9BTC0 [455-462]	DIDO1_C455	102.8	84.7	98.9	98.4	84.7	100.2	112.4	116.3	109.6	91.9
[K].EAACESSTPSWASDHNYNAVKPEK.[T]	2xTMT6plex [K21; K24]; 1xTMT6plex [N-Term]; 1xDBIA [C4]	5.34058e-08	0.000155524	Q9BTC0 [495-518]	DIDO1_C498	102.1	95.1	97.4	104.8	106.3	101.8	95.5	99.2	93.6	104.1
[R].TAPSSSCTAVASAASRPDSTHMVEAR.[Q]	1xTMT6plex [N-Term]; 1xDBIA [C7]	0.000268446	0.000155524	Q9BTC0 [970-995]	DIDO1_C976	98.3	99.7	92.1	94.8	98.5	92.9	108.9	107.5	99.8	107.6
[K].GTTVCTASCLQLHK.[R]	1xCarbamidomethyl [C9]; 1xTMT6plex [K14]; 1xTMT6plex [N-Term]; 1xDBIA [C5]	0.0199393	0.000899141	Q9P265 [1015-1028]	DIP2B_C1019	80.7	104.3	89.8	103.4	111.3	101.6	93.3	101.8	94.2	119.6
[R].HEYLPTIENTYCQLLGCSHGVLSLHITDSK.[S]	1xTMT6plex [K30]; 1xTMT6plex [N-Term]; 1xDBIA [C17]	0.586072	0.0767327	O95661 [64-93]	DIRAS3_C80	68.6	109.3	80.5	120.6	115.7	102.8	73.9	119.5	83.4	125.8
[K].AIEEGIPAFTCEEYVK.[S]	1xTMT6plex [K16]; 1xTMT6plex [N-Term]; 1xDBIA [C11]	6.78871e-05	0.000155524	Q9Y2L1 [184-199]	DIS3_C194	91.3	97.9	96.7	99.6	101.2	98.4	107.6	99.6	101.9	105.9
[R].LACLSEEGNEIESGK.[I]	1xTMT6plex [K15]; 1xTMT6plex [N-Term]; 1xDBIA [C3]	2.12918e-05	0.000155524	Q9Y2L1 [211-225]	DIS3_C213	95.6	111.2	140.5	130.1	100	97.4	95.3	88.4	58.4	83.3
[K].SLTANPELIDRLACLSEEGNEIESGK.[I]	1xTMT6plex [K26]; 1xTMT6plex [N-Term]; 1xDBIA [C14]	0.00733625	0.000451537	Q9Y2L1 [200-225]	DIS3_C213	76.4	95	93.9	87.8	109.8	108.6	128.1	105.1	86.9	108.3
[R].GTTVYLCEK.[R]	1xTMT6plex [K9]; 1xTMT6plex [N-Term]; 1xDBIA [C7]	0.0049391	0.000155524	Q9Y2L1 [527-535]	DIS3_C533	101.7	97.4	105.9	103.2	97.3	95.7	102.8	100.7	99.3	96
[K].RIDMVPELLSSNLCSLK.[C]	1xOxidation [M4]; 1xTMT6plex [K17]; 1xTMT6plex [N-Term]; 1xDBIA [C14]	0.00916098	0.000560081	Q9Y2L1 [536-552]	DIS3_C549	68.1	73.1	121.2	139.9	116.1	59.2	134.9	76.6	138.6	72.4
[KR].LADICK.[NE]	1xTMT6plex [K6]; 1xTMT6plex [N-Term]; 1xDBIA [C5]	0.115245	0.00609031	Q9Y2L1 [810-815]	DIS3_C814	91.3	106.7	118.3	91.8	107.4	92.4	102.8	68.6	100.5	120.1
[K].GCEDVDDTLSVR.[T]	1xTMT6plex [N-Term]; 1xDBIA [C2]	1.58024e-05	0.000155524	Q8TF46 [481-492]	DIS3L_C482	95.6	95.8	100.8	98.9	72	109	69	119.5	146.7	92.6
[K].ETEAAYESDIPEELCGHHLPQQSLK.[S]	1xTMT6plex [K25]; 1xTMT6plex [N-Term]; 1xDBIA [C15]	0.00369963	0.000155524	Q8IYB7 [132-156]	DIS3L2_C146	82.3	103.3	79.1	92.9	103.8	125.9	106.4	100.1	98.6	107.6
[K].LSVCVSEK.[G]	1xTMT6plex [K8]; 1xTMT6plex [N-Term]; 1xDBIA [C4]	0.0244328	0.00136606	Q8IYB7 [193-200]	DIS3L2_C196	115	98.9	95.5	114.2	103.9	88.7	107	97.4	82.3	97.1
[R].SPSESSCSSLTSPSPIHSAK.[S]	1xTMT6plex [K20]; 1xTMT6plex [N-Term]; 1xDBIA [C7]	0.00395233	0.000155524	Q155Q3 [211-230]	DIXDC1_C217	90.5	76.4	88.6	104.1	106.1	103.4	103.6	107.9	113.7	105.7
[R].TTHYTPLACGSNPLK.[R]	1xTMT6plex [K15]; 1xTMT6plex [N-Term]; 1xDBIA [C9]	3.77119e-07	0.000155524	O60832 [66-80]	DKC1_C74	111.6	134.5	96.8	76.7	74.4	99	68.4	71.6	119.5	147.5
[K].ILVPEGTRDVPLGTPLCIIVEK.[E]	1xTMT6plex [K22]; 1xTMT6plex [N-Term]; 1xDBIA [C17]	0.0717287	0.00310023	P10515 [275-296]	DLAT_C291	82.2	67.4	111.3	96.2	105.6	133.4	125.9	82.4	100.7	94.9
[R].VCHAHPTLSEAFR.[E]	1xTMT6plex [N-Term]; 1xDBIA [C2]	0.0321657	0.00143408	P09622 [483-495]	DLD_C484	101.5	240.7	80.3	58.7	59.5	92.9	48.7	60.4	107.7	149.5
[K].HCILDVSGNAIK.[R]	1xTMT6plex [K12]; 1xTMT6plex [N-Term]; 1xDBIA [C2]	8.92247e-05	0.000155524	Q12959 [805-816]	DLG1_C806	99	93.1	115.4	87.7	95.9	95.3	106.9	103.7	93.7	109.2
[R].YRPDMPCFLLSNQNAVK.[A]	1xTMT6plex [K17]; 1xTMT6plex [N-Term]; 1xDBIA [C7]	0.00252963	0.000155524	Q15398 [123-139]	DLGAP5_C129	93.7	91.7	97	83.9	87	110.8	114.2	113.9	126	81.7
[R].FKQFEGLVDDCEYK.[R]	2xTMT6plex [K2; K14]; 1xTMT6plex [N-Term]; 1xDBIA [C11]	0.016664	0.000785053	Q15398 [482-495]	DLGAP5_C492	96	88.8	113.6	57.3	77.2	92.3	158.5	100.9	130.9	84.6
[R].IRQEECAETAVSVIPK.[E]	1xTMT6plex [K16]; 1xTMT6plex [N-Term]; 1xDBIA [C6]	1.61999e-05	0.000155524	Q15398 [587-602]	DLGAP5_C592	83.5	79	106.1	92.4	103.7	106	117.8	106.3	98.7	106.4
[R].SSIEDAQCPGLPDLIEENHVVNK.[T]	1xTMT6plex [K23]; 1xTMT6plex [N-Term]; 1xDBIA [C8]	0.000117269	0.000155524	Q15398 [689-711]	DLGAP5_C696	84	75.2	93.5	109.4	116.7	107.8	111.1	105	118.6	78.6
[K].SLTTECHLLDSPGLNCSNPFTQLERR.[H]	1xCarbamidomethyl [C6]; 1xTMT6plex [N-Term]; 1xDBIA [C16]	0.000225594	0.000155524	Q15398 [796-821]	DLGAP5_C811	72	72.2	73.9	121.5	81.9	86.8	121.2	159.3	88.9	122.4
[R].GLACLHHLQNLR.[R]	1xTMT6plex [N-Term]; 1xDBIA [C4]	0.000188018	0.000155524	Q9NW81 [191-202]	DMAC2_C194	93.8	81.8	104.4	108.2	99	93.8	110.3	95.2	108.1	105.3
[R].YYHICAK.[L]	1xTMT6plex [K7]; 1xTMT6plex [N-Term]; 1xDBIA [C5]	0.0334878	0.00154996	Q9NPF5 [195-201]	DMAP1_C199	110.4	156.2	111.5	79.6	64.8	108.7	63.4	47.1	121.7	136.6
[K].AGCPMLALEVLSK.[M]	1xTMT6plex [K13]; 1xTMT6plex [N-Term]; 1xDBIA [C3]	0.120527	0.00666596	Q9Y485 [1868-1880]	DMXL1_C1870	81.3	106.5	112.1	101.1	114.2	101.6	98.2	102.3	91.2	91.4
[K].SIMMYACTK.[N]	1xTMT6plex [K9]; 1xTMT6plex [N-Term]; 1xDBIA [C7]	0.00681217	0.000451537	Q9Y485 [545-553]	DMXL1_C551	87.4	115.6	106.3	86.1	95.8	99.8	98.2	109.6	102.8	98.4
[K].SVQACLAK.[A]	1xTMT6plex [K8]; 1xTMT6plex [N-Term]; 1xDBIA [C5]	0.0480089	0.00181223	Q8TDJ6 [916-923]	DMXL2_C920	120.1	92.4	96	93.3	101.7	92.3	95.1	108.9	81.1	119.1
[K].LQECSNSDQLQGKEER.[V]	1xTMT6plex [K13]; 1xTMT6plex [N-Term]; 1xDBIA [C4]	0.037177	0.00164096	Q9NVR5 [670-685]	DNAAF2_C673	93.9	69.6	102.1	104.2	114.5	102.3	102.2	122.8	105.7	82.6
[K].EYIEHCNTPTTDSDSSIAVK.[A]	1xTMT6plex [K20]; 1xTMT6plex [N-Term]; 1xDBIA [C6]	8.21327e-05	0.000155524	Q9NVR5 [696-715]	DNAAF2_C701	132.3	85.6	97.8	104.1	105.3	92.8	100.8	97.1	94.5	89.8
[K].ILPALCHDITDWVVGTR.[V]	1xTMT6plex [N-Term]; 1xDBIA [C6]	1.86493e-05	0.000155524	Q86Y56 [360-376]	DNAAF5_C365	47.5	95.8	73.7	129.3	123.6	104.5	154.1	124.4	65.2	82.1
[K].AQETMDSLAMVEGVSSCQDLYRK.[H]	1xTMT6plex [K23]; 1xTMT6plex [N-Term]; 1xDBIA [C17]	1.40758e-08	0.000155524	Q86Y56 [539-561]	DNAAF5_C555	95.2	115.5	91.4	107.2	109.9	112.5	98.1	101.3	71.6	97.4
[K].AQETMDSLAMVEGVSSCQDLYRK.[H]	1xOxidation [M5]; 1xTMT6plex [K23]; 1xTMT6plex [N-Term]; 1xDBIA [C17]	0.128851	0.00762734	Q86Y56 [539-561]	DNAAF5_C555	110.4	91.9	96.7	103.5	129.1	112	100.2	94.7	85.9	75.7
[R].ACLQPSQDPQMR.[L]	1xTMT6plex [N-Term]; 1xDBIA [C2]	0.000452306	0.000155524	Q86Y56 [611-622]	DNAAF5_C612	107.4	134.3	85.9	81.7	137.4	112.6	80	87	111.2	62.6
[K].KGAVECCPNCR.[G]	2xCarbamidomethyl [C7; C10]; 1xTMT6plex [K1]; 1xTMT6plex [N-Term]; 1xDBIA [C6]	0.000737212	0.000155524	P31689 [144-154]	DNAJA1_C149	108.2	91.7	93.9	106.8	90.6	106	110.5	104.9	95.3	92
[K].CVLNEGMPIYR.[R]	1xTMT6plex [N-Term]; 1xDBIA [C1]	0.000361686	0.000155524	P31689 [302-312]	DNAJA1_C302	70.8	42.2	111.9	127	121.8	85	117.8	112.5	79.2	131.8
[K].VIEPGCVR.[V]	1xTMT6plex [N-Term]; 1xDBIA [C6]	0.605625	0.0818319	O60884 [303-310]	DNAJA2_C308	115	99.9	108.1	103.5	140.7	97.3	91.7	84.5	70.2	89.2
[R].EALCGCTVNVPTLDGR.[T]	1xCarbamidomethyl [C6]; 1xTMT6plex [N-Term]; 1xDBIA [C4]	0.00527606	0.000155524	P25685 [264-279]	DNAJB1_C267	81.5	103	122.9	118.2	103.7	120.4	93.2	90.5	83.2	83.3
[R].FQMTQEVVCDECPNVK.[L]	1xCarbamidomethyl [C12]; 1xTMT6plex [K16]; 1xTMT6plex [N-Term]; 1xDBIA [C9]	0.439033	0.0424723	Q9UBS4 [185-200]	DNAJB11_C193	119.5	141.5	48.2	104.1	85.4	94.7	74.3	128.6	130.8	73
[K].DYYCILGIEK.[G]	1xTMT6plex [K10]; 1xTMT6plex [N-Term]; 1xDBIA [C4]	0.015997	0.000785053	Q9UDY4 [4-13]	DNAJB4_C7	84.4	74.7	97.5	129.1	133.1	98.4	109.7	67.7	92.1	113.3
[R].HAPHCLSEEEGEQDRPR.[A]	1xTMT6plex [N-Term]; 1xDBIA [C5]	6.9021e-05	0.000155524	O75190 [271-287]	DNAJB6_C275	88.1	107.6	94.2	80.1	102.5	96	94.1	113.5	108.9	115
[K].DSVTCSPGMVR.[L]	1xTMT6plex [N-Term]; 1xDBIA [C5]	0.00274764	0.000155524	Q96KC8 [376-386]	DNAJC1_C380	85.3	89.9	106.4	94.4	127.2	100.9	106.7	90.3	96.4	102.6
[K].QLKDSVTCSPGMVR.[L]	1xOxidation [M12]; 1xTMT6plex [K3]; 1xTMT6plex [N-Term]; 1xDBIA [C8]	0.0775213	0.00320251	Q96KC8 [373-386]	DNAJC1_C380	108.2	50.6	82.7	82.6	85.1	110.7	126.8	108.4	155.4	89.6
[K].QLKDSVTCSPGMVR.[L]	1xTMT6plex [K3]; 1xTMT6plex [N-Term]; 1xDBIA [C8]	0.000257557	0.000155524	Q96KC8 [373-386]	DNAJC1_C380	110.2	63.6	72.6	118.2	78.1	102.1	126.8	105.7	118	104.5
[K].ALSCHPDKNPDNPR.[A]	1xTMT6plex [K8]; 1xTMT6plex [N-Term]; 1xDBIA [C4]	0.000899252	0.000155524	Q9NVM6 [35-48]	DNAJC17_C38	98.7	114.4	96.9	90.2	115.7	103.6	82.6	106.4	86.5	105
[R].GTAITHALTSASTLCQVEPVGR.[W]	1xTMT6plex [N-Term]; 1xDBIA [C15]	9.69553e-08	0.000155524	Q99543 [12-33]	DNAJC2_C26	113.4	97.1	117.9	106.1	78.8	63.3	95.2	100	95	133.1
[K].ELEDSPQENVSVTEIIKPCDDPK.[S]	2xTMT6plex [K17; K23]; 1xTMT6plex [N-Term]; 1xDBIA [C19]	0.000204252	0.000155524	Q5F1R6 [426-448]	DNAJC21_C444	78.8	83.7	96.4	97.9	121.5	114.5	113.6	94.9	98.6	100.2
[K].VVFCMDR.[A]	1xTMT6plex [N-Term]; 1xDBIA [C4]	0.0515644	0.00201629	Q99615 [161-167]	DNAJC7_C164	107.9	115.5	131.8	98.1	99.8	86.4	109.9	88.7	59.6	102.5
[R].KVVFCMDR.[A]	1xTMT6plex [K1]; 1xTMT6plex [N-Term]; 1xDBIA [C5]	0.0365848	0.00164096	Q99615 [160-167]	DNAJC7_C164	98.6	111.4	115	91.9	105.7	88.3	98.5	70.3	102.9	117.4
[R].ALEFAPACHR.[F]	1xTMT6plex [N-Term]; 1xDBIA [C8]	9.45603e-06	0.000155524	Q99615 [168-177]	DNAJC7_C175	95.2	104	110.4	99.9	102.9	99.1	103.4	93.2	89.9	102.1
[R].GLCLYYEDCIEK.[A]	1xCarbamidomethyl [C9]; 1xTMT6plex [K12]; 1xTMT6plex [N-Term]; 1xDBIA [C3]	0.000235132	0.000155524	Q99615 [217-228]	DNAJC7_C219	73.1	115.1	128.5	110.1	119.8	72.8	79.3	109.2	65.5	126.5
[R].AQCYMDTEQYEEAVRDYEK.[V]	1xOxidation [M5]; 1xTMT6plex [K19]; 1xTMT6plex [N-Term]; 1xDBIA [C3]	4.48684e-05	0.000155524	Q99615 [335-353]	DNAJC7_C337	136.1	68.8	115.9	92.9	92.2	85.2	105.7	82.8	98.6	121.8
[R].AQCYMDTEQYEEAVRDYEK.[V]	1xTMT6plex [K19]; 1xTMT6plex [N-Term]; 1xDBIA [C3]	0.0232714	0.00124881	Q99615 [335-353]	DNAJC7_C337	94.3	106.4	96.1	78.2	72.6	140	98.9	74.7	105.1	133.7
[K].AIDMCPK.[N]	1xOxidation [M4]; 1xTMT6plex [K7]; 1xTMT6plex [N-Term]; 1xDBIA [C5]	0.00962403	0.000560081	Q99615 [54-60]	DNAJC7_C58	108.7	95.2	95.1	86.6	101.9	96	99.6	105.4	113.9	97.5
[K].AIDMCPK.[N]	1xTMT6plex [K7]; 1xTMT6plex [N-Term]; 1xDBIA [C5]	0.0136943	0.000785053	Q99615 [54-60]	DNAJC7_C58	96.3	100.3	93.9	102	97.5	102.4	101.9	104.1	98.2	103.4
[R].GGGTLCAQLPALWK.[A]	1xTMT6plex [K14]; 1xTMT6plex [N-Term]; 1xDBIA [C6]	0.00177258	0.000155524	O00115 [322-335]	DNASE2_C327	58.9	95.1	122.4	115.5	121.4	106.3	88.9	110.7	69.6	111.2
[K].YIETSELCGGAR.[I]	1xTMT6plex [N-Term]; 1xDBIA [C8]	0.000661986	0.000155524	O00429 [354-365]	DNM1L_C361	86.5	101.9	122.2	122.3	100.7	93	86.9	108.3	90.9	87.3
[R].ICYIFHETFGR.[T]	1xTMT6plex [N-Term]; 1xDBIA [C2]	0.000294049	0.000155524	O00429 [366-376]	DNM1L_C367	104.3	104.8	107.6	98.2	99.9	102	83.8	92.6	93.2	113.6
[K].LQDAFSSIGQSCHLDLPQIAVVGGQSAGK.[S]	1xTMT6plex [K29]; 1xTMT6plex [N-Term]; 1xDBIA [C12]	0.000661986	0.000155524	P50570 [16-44]	DNM2_C27	103.8	110.1	110	93.4	105.7	98.8	87.5	82.3	107	101.4
[R].SLDQTSPCPLVLVR.[I]	1xTMT6plex [N-Term]; 1xDBIA [C8]	0.000383271	0.000155524	Q6XZF7 [684-697]	DNMBP_C691	97.7	104.6	92.4	99.5	85.3	102.1	93.5	106.6	107.2	111.2
[R].IKEIFCPK.[K]	2xTMT6plex [K2; K8]; 1xTMT6plex [N-Term]; 1xDBIA [C6]	0.00234821	0.000155524	P26358 [996-1003]	DNMT1_C1001	121.3	102	93.5	104.1	89.9	96.8	90.6	103	96.1	102.9
[K].SQACEPSEPEIEIKLPK.[L]	2xTMT6plex [K14; K17]; 1xTMT6plex [N-Term]; 1xDBIA [C4]	7.62408e-06	0.000155524	P26358 [1122-1138]	DNMT1_C1125	124.4	69.6	84.8	87.9	108.7	86	117.9	120.3	110.1	90.2
[K].GDVEMLCGGPPCQGFSGMNR.[F]	1xCarbamidomethyl [C7]; 1xTMT6plex [N-Term]; 1xDBIA [C12]	2.89269e-05	0.000155524	P26358 [1215-1234]	DNMT1_C1226	80.7	114.3	118.2	89.4	109.8	109.6	96.3	115.4	72.1	94.1
[K].GDVEMLCGGPPCQGFSGMNRFNSR.[T]	1xCarbamidomethyl [C7]; 1xTMT6plex [N-Term]; 1xDBIA [C12]	0.0362922	0.00164096	P26358 [1215-1238]	DNMT1_C1226	75.7	87.3	72.9	90	92	102.3	123.4	117.9	112.8	125.8
[R].ACQLSVVVDDKK.[F]	2xTMT6plex [K11; K12]; 1xTMT6plex [N-Term]; 1xDBIA [C2]	0.000483283	0.000155524	P26358 [1338-1349]	DNMT1_C1339	120.2	85.9	110.6	96.9	97.8	95.4	101.1	105.2	91	96.2
[R].GAQYQPILRDHICK.[D]	1xTMT6plex [K14]; 1xTMT6plex [N-Term]; 1xDBIA [C13]	0.000116301	0.000155524	P26358 [1402-1415]	DNMT1_C1414	100.7	67.8	69.1	89.4	92.7	94.6	112.3	125.9	127.4	120.2
[R].GVCSCVEAGK.[A]	1xCarbamidomethyl [C3]; 1xTMT6plex [K10]; 1xTMT6plex [N-Term]; 1xDBIA [C5]	2.0598e-05	0.000155524	P26358 [1474-1483]	DNMT1_C1478	97.5	87.1	85.2	103.6	88.8	102.6	106.2	110.5	109.9	108.4
[K].LTCFSVYCK.[H]	1xCarbamidomethyl [C8]; 1xTMT6plex [K9]; 1xTMT6plex [N-Term]; 1xDBIA [C3]	0.00038011	0.000155524	P26358 [407-415]	DNMT1_C409	102.5	88.5	131.1	112.7	75.8	101.8	120.6	98.6	134	34.5
[R].HAQFVVEQVESYDEAGDSDEQPIFLTPCMR.[D]	1xTMT6plex [N-Term]; 1xDBIA [C28]	0.00133791	0.000155524	P26358 [553-582]	DNMT1_C580	86.4	88.2	118.4	104.8	120.9	92.3	49.7	109.9	85.5	143.8
[K].FCVSCAR.[L]	1xCarbamidomethyl [C2]; 1xTMT6plex [N-Term]; 1xDBIA [C5]	0.0316512	0.00143408	P26358 [892-898]	DNMT1_C896	89.4	97.5	94.7	114.9	78.2	80.1	127.9	117.7	109.8	89.6
[K].FSVVCVEK.[L]	1xTMT6plex [K8]; 1xTMT6plex [N-Term]; 1xDBIA [C5]	0.0225274	0.00100914	Q9Y6K1 [336-343]	DNMT3A_C340	123.8	115.4	122.3	95.9	115.6	105	91.5	68.1	82.9	79.5
[K].LFPVCHDSDESDTAK.[A]	1xTMT6plex [K15]; 1xTMT6plex [N-Term]; 1xDBIA [C5]	2.8217e-05	0.000155524	Q9Y6K1 [383-397]	DNMT3A_C387	84.3	90.2	102.8	102.9	106.9	110.7	86.1	108.5	104	103.6
[R].RISASCQHPTAFEEAIPK.[S]	1xTMT6plex [K18]; 1xTMT6plex [N-Term]; 1xDBIA [C6]	0.0039851	0.000155524	Q9ULA0 [332-349]	DNPEP_C337	116.3	102.1	80.9	94.8	93.5	103.1	96.4	101.8	111.7	99.4
[R].ISASCQHPTAFEEAIPK.[S]	1xTMT6plex [K17]; 1xTMT6plex [N-Term]; 1xDBIA [C5]	0.00274764	0.000155524	Q9ULA0 [333-349]	DNPEP_C337	99.4	103.3	94.2	121.3	97.2	102.3	87.5	109.8	94.9	90.2
[K].VPLQDLMVRNDTPCGTTIGPILASR.[L]	1xTMT6plex [N-Term]; 1xDBIA [C14]	6.35409e-06	0.000155524	Q9ULA0 [410-434]	DNPEP_C423	70.1	69.4	70.8	124	87.7	105.2	145.6	129.5	119.1	78.7
[R].SPSPFHAVAECR.[N]	1xTMT6plex [N-Term]; 1xDBIA [C11]	0.000191158	0.000155524	Q9ULA0 [38-49]	DNPEP_C48	81.6	125.3	125.1	109.7	139.1	101.3	77.1	78.3	75.7	86.9
[R].GEPGRPALYFCGSIR.[G]	1xTMT6plex [N-Term]; 1xDBIA [C11]	0.0991055	0.00475704	O43598 [16-30]	DNPH1_C26	102.3	78.6	105.2	120.9	105.9	122.9	92.1	96.3	92.2	83.5
[R].QAEEECAHR.[G]	1xTMT6plex [N-Term]; 1xDBIA [C6]	0.000144246	0.000155524	Q9H147 [151-159]	DNTTIP1_C156	125.8	92.3	85.4	92.3	92.7	79.7	108.7	110.8	103.8	108.4
[R].GRQAEEECAHR.[G]	1xTMT6plex [N-Term]; 1xDBIA [C8]	0.000279795	0.000155524	Q9H147 [149-159]	DNTTIP1_C156	114	73.7	74.1	105.5	105.3	92.9	104.9	106.6	107.9	115
[R].QILIACSPVSSVR.[K]	1xTMT6plex [N-Term]; 1xDBIA [C6]	1.80415e-05	0.000155524	Q5QJE6 [111-123]	DNTTIP2_C116	111.4	91.8	116.6	110.5	104.5	105.6	102.5	90.8	78.6	87.8
[K].NHCVPPYSESK.[Y]	1xTMT6plex [K11]; 1xTMT6plex [N-Term]; 1xDBIA [C3]	0.00147759	0.000155524	Q5QJE6 [616-626]	DNTTIP2_C618	216.3	184.2	39.4	22.3	23.6	62.8	57.4	22.6	213.6	157.8
[R].GISCYLK.[E]	1xTMT6plex [K7]; 1xTMT6plex [N-Term]; 1xDBIA [C4]	0.0870324	0.00409644	Q14183 [231-237]	DOC2A_C234	83.5	136.3	101.5	106.3	109.6	92.1	71.8	77.2	103.4	118.2
[K].IPNHVFEIDEDCEKDEDSSSLCSQK.[G]	1xCarbamidomethyl [C12]; 2xTMT6plex [K14; K25]; 1xTMT6plex [N-Term]; 1xDBIA [C22]	0.000725106	0.000155524	Q5JSL3 [139-163]	DOCK11_C160	87.7	75.9	105.3	97.8	99.7	107.7	113.5	121.6	102.9	88
[K].IQCLGK.[AT]	1xTMT6plex [K6]; 1xTMT6plex [N-Term]; 1xDBIA [C3]	0.321117	0.0252474	Q8N1I0 [809-814]	DOCK4_C811	139.5	111.2	97.9	102.8	89.8	81.6	102.5	121.3	61.5	92
[R].GSWACSIFDLK.[N]	1xTMT6plex [K11]; 1xTMT6plex [N-Term]; 1xDBIA [C5]	0.00200675	0.000155524	Q96N67 [189-199]	DOCK7_C193	75.8	102.7	115	111.6	107.4	105.7	110.1	104.4	89.1	78.4
[R].FMYCTPFTLDGR.[A]	1xTMT6plex [N-Term]; 1xDBIA [C4]	0.00422223	0.000155524	Q96N67 [1941-1952]	DOCK7_C1944	76.6	125.9	122.4	67.8	126.4	115.4	120.7	95.3	80.6	68.9
[R].FMYCTPFTLDGR.[A]	1xOxidation [M2]; 1xTMT6plex [N-Term]; 1xDBIA [C4]	0.00127309	0.000155524	Q96N67 [1941-1952]	DOCK7_C1944	113.1	63.7	115.2	111.6	97.8	83	103	127	83.9	101.6
[K].AVLPVTCHR.[D]	1xTMT6plex [N-Term]; 1xDBIA [C7]	0.000145445	0.000155524	Q96N67 [2119-2127]	DOCK7_C2125	104.9	97.1	84.5	96.8	95.5	92.7	104	117.9	105.6	101
[K].SQADQFCQR.[L]	1xTMT6plex [N-Term]; 1xDBIA [C7]	0.0468768	0.00181223	Q96N67 [382-390]	DOCK7_C388	125.4	118.8	135	10	182.4	77.2	135.7	113.9	10	111.6
[R].TTSGDDACNLTSFRPATLTVTNFFK.[Q]	1xTMT6plex [K25]; 1xTMT6plex [N-Term]; 1xDBIA [C8]	0.0316512	0.00143408	Q96N67 [450-474]	DOCK7_C457	87.7	110.8	87.3	92.1	90.8	103	98.5	104.9	102.8	122.2
[K].IDISPAPENPHYCLTPELLQVK.[L]	1xTMT6plex [K22]; 1xTMT6plex [N-Term]; 1xDBIA [C13]	0.0193	0.000899141	Q96N67 [511-532]	DOCK7_C523	97.3	103.1	93.6	118.5	99.3	104.5	95.5	88.2	95.7	104.3
[K].IADRNCSR.[M]	1xTMT6plex [N-Term]; 1xDBIA [C6]	0.608062	0.0824019	Q8NF50 [927-934]	DOCK8_C932	89.2	126.6	100.4	94.2	80.4	123.4	93.6	87.8	98	106.3
[R].IAPCPSQDSLYSDPLDSTSAQAGEGVQR.[K]	1xTMT6plex [N-Term]; 1xDBIA [C4]	0.0284974	0.00143408	Q99704 [305-332]	DOK1_C308	71.2	104.6	81.8	95.1	116.5	111.3	119.7	80.3	114.6	104.8
[K].DAWWCQAR.[V]	1xTMT6plex [N-Term]; 1xDBIA [C5]	0.121427	0.00666596	Q99704 [385-392]	DOK1_C389	68.8	72	85.5	113.9	138.2	121.3	179.4	114.2	10	106.7
[K].NVIQEPRPCGGPHTAVGTK.[Y]	1xTMT6plex [K19]; 1xTMT6plex [N-Term]; 1xDBIA [C9]	0.00277045	0.000155524	Q86YN1 [78-96]	DOLPP1_C86	90.8	92.3	144.8	84.9	90	78.4	101.6	103.6	109.7	103.9
[K].AQEEAQGLVQHCR.[A]	1xTMT6plex [N-Term]; 1xDBIA [C12]	2.61924e-06	0.000155524	Q9NYP3 [179-191]	DONSON_C190	98.6	87.7	94.6	105.8	108.7	97	97.7	94.1	109.8	106
[R].GDCVPSHGQDSRR.[R]	1xTMT6plex [N-Term]; 1xDBIA [C3]	0.132711	0.00799931	Q8TEK3 [1073-1085]	DOT1L_C1075	140.9	75	98.7	74.4	62.3	95.2	85.6	151.1	132.7	84
[R].GDCVPSHGQDSR.[R]	1xTMT6plex [N-Term]; 1xDBIA [C3]	0.629893	0.0898768	Q8TEK3 [1073-1084]	DOT1L_C1075	115.9	119.9	89.1	117	79.7	111.4	63.1	63.4	127.3	113.2
[K].IDCEAPLKK.[E]	2xTMT6plex [K8; K9]; 1xTMT6plex [N-Term]; 1xDBIA [C3]	0.264312	0.0193043	Q92782 [99-107]	DPF1_C101	110	115.5	89.9	80.9	93.3	108.8	95.1	109.1	83.4	114
[K].IDCEAPLK.[K]	1xTMT6plex [K8]; 1xTMT6plex [N-Term]; 1xDBIA [C3]	0.0415898	0.0017233	Q92782 [99-106]	DPF1_C101	90.5	96.9	81.2	90.3	104.5	96.8	97.1	111.4	130	101.4
[RK].EAIEHCR.[S]	1xTMT6plex [N-Term]; 1xDBIA [C6]	0.00248814	0.000155524	Q92782 [18-24]	DPF1_C23	109.3	88.7	124.7	104.5	99.6	90.6	104.4	88.8	82.1	107.4
[R].LPFLDSQTGVAQNNCYIWMEK.[TR]	1xOxidation [M19]; 1xTMT6plex [K21]; 1xTMT6plex [N-Term]; 1xDBIA [C15]	0.000516382	0.000155524	Q92782 [38-58]	DPF1_C52	75.9	143.9	91.9	91.5	124.2	87.1	96.2	112.9	112.8	63.7
[R].LPFLDSQTGVAQNNCYIWMEK.[TR]	1xTMT6plex [K21]; 1xTMT6plex [N-Term]; 1xDBIA [C15]	0.000452306	0.000155524	Q92782 [38-58]	DPF1_C52	96.1	86.9	120.8	106.2	105.4	84.7	87.6	117.8	86.9	107.6
[K].DAMEQCHNYNAR.[L]	1xOxidation [M3]; 1xTMT6plex [N-Term]; 1xDBIA [C6]	0.00360907	0.000155524	Q92785 [19-30]	DPF2_C24	123.6	116.8	120.3	105.1	54.7	104.3	116.2	102.3	67.2	89.4
[K].DAMEQCHNYNAR.[L]	1xTMT6plex [N-Term]; 1xDBIA [C6]	0.000459859	0.000155524	Q92785 [19-30]	DPF2_C24	115.4	91.6	97	101.7	106.3	79.6	78	112.1	127.4	90.7
[K].LLGEQYYKDAMEQCHNYNAR.[L]	1xOxidation [M11]; 1xTMT6plex [K8]; 1xTMT6plex [N-Term]; 1xDBIA [C14]	0.0751537	0.00310023	Q92785 [11-30]	DPF2_C24	87	71.2	64.1	113.2	79.5	130.7	72.6	146.2	128.9	106.6
[R].LPFLDSQTGVAQSNCYIWMEK.[R]	1xOxidation [M19]; 1xTMT6plex [K21]; 1xTMT6plex [N-Term]; 1xDBIA [C15]	5.75239e-05	0.000155524	Q92785 [39-59]	DPF2_C53	108.1	94.1	110.7	114.8	81.2	104.8	97	90.2	89.9	109.2
[R].SVRLPFLDSQTGVAQSNCYIWMEK.[R]	1xTMT6plex [K24]; 1xTMT6plex [N-Term]; 1xDBIA [C18]	0.00346303	0.000155524	Q92785 [36-59]	DPF2_C53	81.9	93.6	77.8	95.4	60.5	111.8	141.2	136.8	115.6	85.4
[R].LPFLDSQTGVAQSNCYIWMEK.[R]	1xTMT6plex [K21]; 1xTMT6plex [N-Term]; 1xDBIA [C15]	4.44983e-05	0.000155524	Q92785 [39-59]	DPF2_C53	88	96	106.7	121.5	118.9	93.5	115.8	91.2	78.4	90
[R].LLLGWAPGQPFSSCCPDTGK.[T]	1xCarbamidomethyl [C14]; 1xTMT6plex [K20]; 1xTMT6plex [N-Term]; 1xDBIA [C15]	5.47352e-05	0.000155524	Q9BQC3 [237-256]	DPH2_C251	82.7	81.7	170.5	138.7	109.8	86.1	104.8	87.7	68.1	69.8
[K].TPLCNLLVK.[D]	1xTMT6plex [K9]; 1xTMT6plex [N-Term]; 1xDBIA [C4]	0.257536	0.018533	Q2PZI1 [644-652]	DPY19L1_C647	64.1	103.5	136.8	112.4	150.2	130.8	95.8	126.4	10	80
[R].AITIANQTNCPLYITK.[V]	1xTMT6plex [K16]; 1xTMT6plex [N-Term]; 1xDBIA [C10]	3.22153e-05	0.000155524	Q16555 [239-254]	DPYSL2_C248	110.9	113.4	107.1	105.3	100.5	108.6	93	113.7	75.5	71.9
[R].AITIASQTNCPLYVTK.[V]	1xTMT6plex [K16]; 1xTMT6plex [N-Term]; 1xDBIA [C10]	6.46022e-06	0.000155524	Q14195 [239-254]	DPYSL3_C248	105.7	107.2	109.9	103.4	107.6	91.7	104.5	98.9	81.5	89.5
[R].ASCPGK.[I]	1xTMT6plex [K6]; 1xTMT6plex [N-Term]; 1xDBIA [C3]	0.21513	0.0145266	O14531 [520-525]	DPYSL4_C522	105	83.9	93.1	114.1	98	92.1	107.3	107.6	102.5	96.4
[K].EVLQECK.[T]	1xTMT6plex [K7]; 1xTMT6plex [N-Term]; 1xDBIA [C6]	0.021281	0.00100914	Q01658 [89-95]	DR1_C94	96	100.6	134.6	105.9	116	105	91.8	93.7	68.2	88.2
[K].GGINLTATCPQSELDAETVK.[S]	1xTMT6plex [K20]; 1xTMT6plex [N-Term]; 1xDBIA [C9]	0.000101867	0.000155524	Q9Y295 [187-206]	DRG1_C195	95.6	91.2	105.2	102.8	108	102.2	99.7	101.4	100.9	93.1
[R].KPNSVVISCGMK.[L]	2xTMT6plex [K1; K12]; 1xTMT6plex [N-Term]; 1xDBIA [C9]	0.00180215	0.000155524	P55039 [262-273]	DRG2_C270	98.7	92.3	121.8	79.8	113.5	89.9	97.2	102.7	85.3	118.8
[K].GASVEHVCHR.[I]	1xTMT6plex [N-Term]; 1xDBIA [C8]	0.00540824	0.000315212	P55039 [312-321]	DRG2_C319	101.6	187.4	86.1	113.2	111.2	87.7	69	75.7	72	96
[K].GGHQTSESCR.[G]	1xTMT6plex [N-Term]; 1xDBIA [C9]	0.000301445	0.000155524	Q02487 [789-798]	DSC2_C797	167.8	264	74.4	35.6	10.4	83.6	21	19	163.3	160.9
[R].GAGHHHTLDSCR.[G]	1xTMT6plex [N-Term]; 1xDBIA [C11]	0.00485826	0.000155524	Q02487 [799-810]	DSC2_C809	50.6	142	109	90.9	111.5	101.8	72.4	95.5	121.3	105.1
[R].GGHTEVDNCR.[Y]	1xTMT6plex [N-Term]; 1xDBIA [C9]	0.00062471	0.000155524	Q02487 [811-820]	DSC2_C819	101.9	306.5	115.4	46.7	31.4	115.4	25.5	23.5	99.4	134.3
[K].VYLCNQDENHK.[H]	1xTMT6plex [K11]; 1xTMT6plex [N-Term]; 1xDBIA [C4]	3.06562e-06	0.000155524	Q02487 [838-848]	DSC2_C841	91.5	73.8	113.6	104.7	94.8	94.1	109.6	103.9	111.7	102.2
[K].TLAEVCLGQK.[I]	1xTMT6plex [K10]; 1xTMT6plex [N-Term]; 1xDBIA [C6]	0.00103513	0.000155524	Q14126 [835-844]	DSG2_C840	94.6	86.9	106.6	104.5	105.1	97.8	103.9	104.5	99.2	96.9
[K].GGNCDLSHQER.[L]	1xTMT6plex [N-Term]; 1xDBIA [C4]	0.000264036	0.000155524	Q9H410 [62-72]	DSN1_C65	107.5	98.9	80	81.9	96.2	95.6	104.4	114.7	104.2	116.6
[K].KGGNCDLSHQER.[L]	1xTMT6plex [K1]; 1xTMT6plex [N-Term]; 1xDBIA [C5]	0.00127309	0.000155524	Q9H410 [61-72]	DSN1_C65	123.9	81.4	99.9	97.7	101.9	98	111	96.8	113.5	75.9
[R].DANSENCNKNK.[F]	2xTMT6plex [K9; K11]; 1xTMT6plex [N-Term]; 1xDBIA [C7]	0.0134718	0.000785053	P15924 [1046-1056]	DSP_C1052	116.6	49.7	66.3	92.4	88.5	101.3	138.1	117.4	124.9	104.8
[R].DANSENCNK.[N]	1xTMT6plex [K9]; 1xTMT6plex [N-Term]; 1xDBIA [C7]	0.000195967	0.000155524	P15924 [1046-1054]	DSP_C1052	93.7	69.4	96.4	99	111.8	106.8	102.6	99.3	118.6	102.5
[K].YQAECSQFK.[A]	1xTMT6plex [K9]; 1xTMT6plex [N-Term]; 1xDBIA [C5]	0.000330195	0.000155524	P15924 [1065-1073]	DSP_C1069	99.5	84.6	97	98.1	98.6	101.1	109.3	110	105.8	96
[K].ARQCEKENLGWQK.[L]	2xTMT6plex [K6; K13]; 1xTMT6plex [N-Term]; 1xDBIA [C4]	0.33297	0.02674	P15924 [1145-1157]	DSP_C1148	109.3	80.7	87.4	95.4	92.8	108.1	100.2	106.1	121.8	98.2
[K].ACGSEIMQKK.[Q]	1xOxidation [M7]; 2xTMT6plex [K9; K10]; 1xTMT6plex [N-Term]; 1xDBIA [C2]	0.00337825	0.000155524	P15924 [1279-1288]	DSP_C1280	162.6	91.1	103.1	94.3	74.6	73.8	91.7	95.6	114	99.2
[K].ACGSEIMQK.[K]	1xOxidation [M7]; 1xTMT6plex [K9]; 1xTMT6plex [N-Term]; 1xDBIA [C2]	0.0012626	0.000155524	P15924 [1279-1287]	DSP_C1280	131	89.6	102.4	93.6	89.2	85.4	105.4	98.5	116.9	87.9
[K].ACGSEIMQK.[K]	1xTMT6plex [K9]; 1xTMT6plex [N-Term]; 1xDBIA [C2]	0.00357938	0.000155524	P15924 [1279-1287]	DSP_C1280	89.6	105.6	83.8	115	92.4	124	89.7	98.1	100.3	101.5
[R].QMGQPCDAYQK.[R]	1xOxidation [M2]; 1xTMT6plex [K11]; 1xTMT6plex [N-Term]; 1xDBIA [C6]	8.35045e-05	0.000155524	P15924 [130-140]	DSP_C135	122.9	98.9	127.3	77.8	78.6	85.6	82.7	116.5	113.8	96.1
[K].CLEDENAR.[L]	1xTMT6plex [N-Term]; 1xDBIA [C1]	0.00379244	0.000155524	P15924 [1499-1506]	DSP_C1499	90	93.5	120.7	100.9	58.6	120.4	114.5	108.7	100.7	91.9
[R].TASEDSCK.[R]	1xTMT6plex [K8]; 1xTMT6plex [N-Term]; 1xDBIA [C7]	0.000324771	0.000155524	P15924 [1583-1590]	DSP_C1589	172.7	80.6	91.5	60	105.7	78.6	94.1	93.2	110	113.6
[K].GGGGYTCQSGSGWDEFTK.[H]	1xTMT6plex [K18]; 1xTMT6plex [N-Term]; 1xDBIA [C7]	1.21243e-06	0.000155524	P15924 [168-185]	DSP_C174	78.9	100.1	101.8	98.7	102.9	98.2	109.3	115.8	114.3	79.8
[R].ETQTECEWTVDTSK.[L]	1xTMT6plex [K14]; 1xTMT6plex [N-Term]; 1xDBIA [C6]	0.0393237	0.0017233	P15924 [1952-1965]	DSP_C1957	75.3	101.8	94.4	101.7	116.4	112.7	110.4	121.8	76.7	88.8
[R].LLEAQACTGGIIHPTTGQK.[L]	1xTMT6plex [K19]; 1xTMT6plex [N-Term]; 1xDBIA [C7]	0.00142948	0.000155524	P15924 [2650-2668]	DSP_C2656	81	108.2	110.9	92.4	115.3	95.3	96.4	93.3	98.1	109.2
[R].ALCDYKQDQK.[I]	2xTMT6plex [K6; K10]; 1xTMT6plex [N-Term]; 1xDBIA [C3]	0.00432811	0.000155524	P15924 [465-474]	DSP_C467	98.4	82	79.8	99.3	83	97.7	118.9	111.9	126.6	102.4
[R].RGVITDQNSDGYCQTGTMSR.[H]	1xTMT6plex [N-Term]; 1xDBIA [C13]	8.07834e-05	0.000155524	P15924 [45-64]	DSP_C57	94.9	103.6	70	89.6	94.3	97.3	114.2	115.5	118.9	101.8
[R].GVITDQNSDGYCQTGTMSR.[H]	1xTMT6plex [N-Term]; 1xDBIA [C12]	5.84951e-07	0.000155524	P15924 [46-64]	DSP_C57	92.8	97.7	97.5	108.2	111.7	97.6	100.6	100.1	103.4	90.4
[R].RGVITDQNSDGYCQTGTMSR.[H]	1xOxidation [M18]; 1xTMT6plex [N-Term]; 1xDBIA [C13]	0.000386458	0.000155524	P15924 [45-64]	DSP_C57	97.9	74.3	87.6	96	102.1	94	110.9	121.6	126.6	89
[R].GVITDQNSDGYCQTGTMSR.[H]	1xOxidation [M17]; 1xTMT6plex [N-Term]; 1xDBIA [C12]	5.84951e-07	0.000155524	P15924 [46-64]	DSP_C57	82.6	83.7	98.5	103.6	102.8	100.7	102.1	112.4	109.9	103.7
[K].HYQTLVIQLPGYPQHQTVTTTEITHHGTCQDVNHNK.[V]	1xTMT6plex [K36]; 1xTMT6plex [N-Term]; 1xDBIA [C29]	7.3749e-05	0.000155524	P15924 [618-653]	DSP_C646	60.5	101.8	97.5	81.4	101.1	108.5	91.5	97.4	130.2	129.9
[R].QIEHCEGR.[M]	1xTMT6plex [N-Term]; 1xDBIA [C5]	0.0116241	0.000698893	P15924 [678-685]	DSP_C682	123.5	99.2	114.5	111.9	98.2	104.8	78.4	113.4	70	86
[K].YCYLQNEVFGLFQK.[L]	1xTMT6plex [K14]; 1xTMT6plex [N-Term]; 1xDBIA [C2]	1.73097e-05	0.000155524	P15924 [739-752]	DSP_C740	97.5	95.4	94.8	80.9	115.7	95.8	104.7	105	106.2	103.9
[R].LTEEETVCLDLDK.[V]	1xTMT6plex [K13]; 1xTMT6plex [N-Term]; 1xDBIA [C8]	0.000774758	0.000155524	P15924 [791-803]	DSP_C798	66.7	135	125.4	74.1	102.3	107.6	97.7	117.7	44.8	128.7
[R].LTEEETVCLDLDKVEAYR.[C]	1xTMT6plex [K13]; 1xTMT6plex [N-Term]; 1xDBIA [C8]	0.00352073	0.000155524	P15924 [791-808]	DSP_C798	83.3	70.7	97.3	104.9	92	93.4	110.3	113.9	125.2	109
[K].AENHVQHLQSACASSHQFQQMSR.[D]	1xOxidation [M21]; 1xTMT6plex [N-Term]; 1xDBIA [C12]	5.84951e-07	0.000155524	Q03001 [4834-4856]	DST_C4845	93.5	72.3	121.2	141.8	83.9	77.5	114.2	109.1	78	108.5
[R].RGSDASDFDISEIQSVCSDVETVPQTHRPTPR.[A]	1xTMT6plex [N-Term]; 1xDBIA [C17]	0.307634	0.0239387	Q03001 [7508-7539]	DST_C7524	86.7	113.4	70.3	90.6	94.3	106.7	111.7	131.6	97.5	97.4
[K].HECQANGPEDLNR.[A]	1xTMT6plex [N-Term]; 1xDBIA [C3]	1.54146e-05	0.000155524	P60981 [133-145]	DSTN_C135	95.6	89.6	115.3	92	111.3	110.7	96.2	87.2	90.5	111.6
[R].ACIAEK.[L]	1xTMT6plex [K6]; 1xTMT6plex [N-Term]; 1xDBIA [C2]	0.032426	0.00143408	P60981 [146-151]	DSTN_C147	108.9	104.9	104.9	106.9	106.3	92	99.9	103.8	88.7	83.8
[K].LGGSLIVAFEGCPV.[-]	1xTMT6plex [N-Term]; 1xDBIA [C12]	0.000341316	0.000155524	P60981 [152-165]	DSTN_C163	77.7	83.7	87.1	88.3	110.3	91.3	121	114	120.6	106
[K].AVIFCLSADKK.[C]	2xTMT6plex [K10; K11]; 1xTMT6plex [N-Term]; 1xDBIA [C5]	0.010534	0.000560081	P60981 [35-45]	DSTN_C39	131.9	97.4	134.1	96.7	68.1	87.5	105.2	99.6	59.4	120.1
[K].AVIFCLSADK.[K]	1xTMT6plex [K10]; 1xTMT6plex [N-Term]; 1xDBIA [C5]	0.0152313	0.000785053	P60981 [35-44]	DSTN_C39	96.7	102.4	110.5	100.6	114	115.5	91.6	83.5	80.9	104.2
[K].HFVGMLPEKDCR.[Y]	1xTMT6plex [K9]; 1xTMT6plex [N-Term]; 1xDBIA [C11]	0.00168674	0.000155524	P60981 [70-81]	DSTN_C80	95.1	131.3	132.4	115.6	107.8	121.8	79.8	69	68.1	79.1
[R].QLIDLGYLSSSHWNCGAPGQDTK.[A]	1xTMT6plex [K23]; 1xTMT6plex [N-Term]; 1xDBIA [C15]	0.00221614	0.000155524	Q6XUX3 [306-328]	DSTYK_C320	148.9	61.6	85.2	99.7	108.4	74.4	66.5	137.8	115.4	102
[K].GHQCSLK.[S]	1xTMT6plex [K7]; 1xTMT6plex [N-Term]; 1xDBIA [C4]	0.0351441	0.00164096	Q9NZJ0 [138-144]	DTL_C141	207.8	201.7	45.2	30	23.6	67.2	56.6	24.4	178.1	165.5
[K].IATCSDDNTLK.[I]	1xTMT6plex [K11]; 1xTMT6plex [N-Term]; 1xDBIA [C4]	6.35348e-05	0.000155524	Q9NZJ0 [376-386]	DTL_C379	81.6	87.5	97	124.5	113.7	93.9	114.2	105	94.9	87.6
[K].SSQAEACSESR.[N]	1xTMT6plex [N-Term]; 1xDBIA [C7]	0.000154126	0.000155524	Q9NZJ0 [538-548]	DTL_C544	93.7	79.5	82.5	103.6	102.1	99.4	114.8	110.3	116.2	97.9
[R].SCFSQQK.[K]	1xTMT6plex [K7]; 1xTMT6plex [N-Term]; 1xDBIA [C2]	0.0603847	0.00242495	Q9Y4J8 [196-202]	DTNA_C197	80.8	134	73.9	109.6	103.8	98.7	100.8	115.7	98.6	83.9
[R].SASACSTPTHTPQDSLTGVGGDVQEAFAQSSRR.[N]	1xTMT6plex [N-Term]; 1xDBIA [C5]	0.00217979	0.000155524	Q9Y4J8 [579-611]	DTNA_C583	105.7	95.4	73.3	98.9	100.6	86.9	125.2	99.2	105.5	109.2
[R].AKPPSSSSTCTDSATR.[D]	1xTMT6plex [K2]; 1xTMT6plex [N-Term]; 1xDBIA [C10]	5.20866e-06	0.000155524	Q96EV8 [293-308]	DTNBP1_C302	98.8	95.6	103.5	90.2	146.8	115.7	101.7	76.8	89.2	81.8
[R].RPECTR.[C]	1xTMT6plex [N-Term]; 1xDBIA [C4]	0.0549345	0.00212717	Q8NBA8 [66-71]	DTWD2_C69	155.3	37.7	120.7	110.2	103.1	93.1	129.8	141.3	70.8	38
[R].CFHQLMK.[D]	1xTMT6plex [K7]; 1xTMT6plex [N-Term]; 1xDBIA [C1]	0.00161838	0.000155524	P23919 [163-169]	DTYMK_C163	142.5	262.1	116.2	53.6	35.2	101.7	38.7	32.9	91.5	125.6
[K].LVEALCAAGHR.[A]	1xTMT6plex [N-Term]; 1xDBIA [C6]	0.00111519	0.000155524	P23919 [26-36]	DTYMK_C31	92.4	127.6	118	101.3	104.3	117	91.8	75.9	83.2	88.5
[R].KLVEALCAAGHR.[A]	1xTMT6plex [K1]; 1xTMT6plex [N-Term]; 1xDBIA [C7]	4.06235e-05	0.000155524	P23919 [25-36]	DTYMK_C31	95.4	98.1	107.5	105.2	109.1	117	92.2	88	91.5	95.9
[K].AVAIPVFANGNIQCLQDVER.[C]	1xTMT6plex [N-Term]; 1xDBIA [C14]	0.000589532	0.000155524	Q6P1R4 [200-219]	DUS1L_C213	100.1	93.2	104.9	96.3	100.7	105.5	114.4	108.5	81.4	94.9
[K].LIGVHCTHGLNR.[T]	1xTMT6plex [N-Term]; 1xDBIA [C6]	0.000355745	0.000155524	O75319 [194-205]	DUSP11_C199	103.7	87.4	99.3	101.3	108.4	98	91.9	112.8	98.4	98.8
[R].EIGPNDGFLAQLCQLNDR.[L]	1xTMT6plex [N-Term]; 1xDBIA [C13]	3.52881e-05	0.000155524	P51452 [159-176]	DUSP3_C171	108.6	125.5	78.8	95.9	93.8	90.2	96.9	99.5	91.8	119
[R].EIGPNDGFLAQLCQLNDRLAK.[E]	1xTMT6plex [K21]; 1xTMT6plex [N-Term]; 1xDBIA [C13]	2.82194e-06	0.000155524	P51452 [159-179]	DUSP3_C171	87.9	78.4	77.9	99.7	99.3	101.4	115.8	117.8	104.1	117.7
[R].FQAECPHLCETSLAGR.[A]	1xCarbamidomethyl [C5]; 1xTMT6plex [N-Term]; 1xDBIA [C9]	8.92339e-06	0.000155524	Q99956 [130-145]	DUSP9_C138	74.4	163.2	118.9	85.8	85.5	129.3	116	50.2	85	91.6
[R].LLLLDCR.[S]	1xTMT6plex [N-Term]; 1xDBIA [C6]	0.0252384	0.00143408	Q99956 [22-28]	DUSP9_C27	114	128.6	106.5	122.7	106.1	88.9	86.5	109.6	77.2	59.9
[R].IAQLICER.[I]	1xTMT6plex [N-Term]; 1xDBIA [C6]	0.00352073	0.000155524	P33316 [217-224]	DUT_C222	91.4	92.1	114.5	109.5	112.2	99.5	99.8	90.4	89.9	100.7
[R].GCFTLPR.[S]	1xTMT6plex [N-Term]; 1xDBIA [C2]	0.0374766	0.00164096	Q92997 [343-349]	DVL3_C344	107	89.4	69.5	93.8	71.5	117	108.9	113.3	121.7	107.9
[K].LVQTPLTDRCYLTMTQALEAR.[L]	1xTMT6plex [N-Term]; 1xDBIA [C10]	0.00106998	0.000155524	Q14204 [1879-1899]	DYNC1H1_C1888	100.3	89.8	101.3	96.8	116.8	102.7	106.1	86.1	86.1	113.9
[R].MLSAVSQQVQCIQEALR.[E]	1xTMT6plex [N-Term]; 1xDBIA [C11]	0.000419822	0.000155524	Q14204 [1967-1983]	DYNC1H1_C1977	57.1	127.1	110.6	72.9	100.2	120.6	72.8	87.2	142.9	108.7
[R].ASLACGPMVK.[W]	1xOxidation [M8]; 1xTMT6plex [K10]; 1xTMT6plex [N-Term]; 1xDBIA [C5]	0.0406036	0.0017233	Q14204 [3385-3394]	DYNC1H1_C3389	99.8	97.6	127.3	117.4	82.7	66.3	95	126.6	102.6	84.6
[R].ASLACGPMVK.[W]	1xTMT6plex [K10]; 1xTMT6plex [N-Term]; 1xDBIA [C5]	0.00425723	0.000155524	Q14204 [3385-3394]	DYNC1H1_C3389	77.1	84.9	118.5	133.1	122.9	101.9	91.1	78.3	92.4	99.8
[K].LHSLQPHACFR.[L]	1xTMT6plex [N-Term]; 1xDBIA [C9]	0.00209149	0.000155524	Q14204 [4113-4123]	DYNC1H1_C4121	193	161	54.5	39.5	44.6	80	78.6	40.1	150.6	158.2
[R].SACDTVDTWLDDTAKGR.[Q]	1xTMT6plex [K15]; 1xTMT6plex [N-Term]; 1xDBIA [C3]	0.000158004	0.000155524	Q14204 [4214-4230]	DYNC1H1_C4216	60.8	136	102.6	103.5	147.5	54.5	103.2	61	133.5	97.4
[K].FKVQYPQSQACK.[M]	2xTMT6plex [K2; K12]; 1xTMT6plex [N-Term]; 1xDBIA [C11]	0.0487782	0.00181223	Q14204 [623-634]	DYNC1H1_C633	92.2	128.9	96.8	92.9	82.1	95.3	127.3	74	114.1	96.3
[R].TPLSAAAHTHPVYCVNVVGTQNAHNLISISTDGK.[I]	1xTMT6plex [K34]; 1xTMT6plex [N-Term]; 1xDBIA [C14]	0.0663439	0.00272384	Q13409 [373-406]	DYNC1I2_C386	72.8	124.1	121.6	98.7	120.7	110.4	83.6	66.9	96.5	104.7
[K].LFAGINSVCFDEK.[S]	1xTMT6plex [K13]; 1xTMT6plex [N-Term]; 1xDBIA [C9]	0.00154	0.000155524	Q8NCM8 [1457-1469]	DYNC2H1_C1465	108.1	87.5	95.8	107.2	105.5	109	79.5	117.4	98.5	91.5
[K].CYLTLTQAMK.[M]	1xTMT6plex [K10]; 1xTMT6plex [N-Term]; 1xDBIA [C1]	0.00170075	0.000155524	Q8NCM8 [1671-1680]	DYNC2H1_C1671	55.4	130.9	144	137.8	76.2	112	84.4	91.3	73.9	93.9
[K].IICLTR.[V]	1xTMT6plex [N-Term]; 1xDBIA [C3]	0.054502	0.00201629	Q8NCM8 [355-360]	DYNC2H1_C357	124.7	129	74.7	110.3	90.8	94.8	109.4	95.7	89.9	80.8
[R].WAAPEVDECNRLR.[L]	1xTMT6plex [N-Term]; 1xDBIA [C9]	0.194041	0.0126948	Q8WVS4 [1039-1051]	DYNC2I1_C1047	91.6	108.6	91.8	105.8	89.3	94.1	85.4	113.1	118.5	101.8
[R].CRDPDQDAR.[S]	1xTMT6plex [N-Term]; 1xDBIA [C1]	0.0244328	0.00136606	Q8WVS4 [57-65]	DYNC2I1_C57	106.8	92.4	92.4	79.7	91.2	95.3	100.8	113.4	126	102
[K].YNPTWHCIVGR.[N]	1xTMT6plex [N-Term]; 1xDBIA [C7]	0.000707318	0.000155524	Q96FJ2 [50-60]	DYNLL2_C56	68.8	96.6	110.3	99.2	131.4	97.3	114.5	78.5	78.6	124.9
[K].GVGPGCNTR.[E]	1xTMT6plex [N-Term]; 1xDBIA [C6]	0.037177	0.00164096	Q16254 [83-91]	E2F4_C88	124.1	108.3	86.6	101.1	113.1	120.1	85.8	101.7	71.4	87.8
[K].GVGAGCNTK.[E]	1xTMT6plex [K9]; 1xTMT6plex [N-Term]; 1xDBIA [C6]	0.000231269	0.000155524	Q15329 [116-124]	E2F5_C121	100.2	104	110.4	91.4	99.8	85.2	90.8	108.2	106.4	103.5
[R].YDFKPASIDTSCEGELQVGK.[G]	2xTMT6plex [K4; K20]; 1xTMT6plex [N-Term]; 1xDBIA [C12]	0.00653727	0.000451537	Q96JC9 [35-54]	EAF1_C46	87.6	84.1	88.2	105.2	117.9	101.7	97.5	121	91.2	105.5
[K].DCVLIINHDTGEYVLEK.[L]	1xTMT6plex [K17]; 1xTMT6plex [N-Term]; 1xDBIA [C2]	0.000794241	0.000155524	Q96JC9 [85-101]	EAF1_C86	103.4	106.9	89.6	67.1	109.3	106.6	103.2	102.5	109.5	102
[K].LAHGFEILCSK.[C]	1xTMT6plex [K11]; 1xTMT6plex [N-Term]; 1xDBIA [C9]	0.000277487	0.000155524	O95905 [304-314]	ECD_C312	99.9	187	113.2	57.6	44.9	98	46.1	40.6	130	182.9
[K].CSPHFSDCKK.[S]	1xCarbamidomethyl [C1]; 2xTMT6plex [K9; K10]; 1xTMT6plex [N-Term]; 1xDBIA [C8]	0.000575068	0.000155524	O95905 [315-324]	ECD_C322	107.3	79.8	87.7	101.5	104.8	81.6	111.2	122.4	104.1	99.6
[K].AFAAGADIKEMQNLSFQDCYSSK.[F]	2xTMT6plex [K9; K23]; 1xTMT6plex [N-Term]; 1xDBIA [C19]	0.000220058	0.000155524	P30084 [93-115]	ECHS1_C111	89.4	87.9	87.9	113.4	88.6	103.7	117.3	108.9	108.8	94.2
[R].ATFHTPFSHLGQSPEGCSSYTFPK.[I]	1xTMT6plex [K24]; 1xTMT6plex [N-Term]; 1xDBIA [C17]	0.0214548	0.00100914	O75521 [266-289]	ECI2_C282	94.5	124	117.1	96.3	117.3	100.3	87.6	88.2	77.7	97
[K].LTAGEACAQGLVTEVFPDSTFQK.[E]	1xTMT6plex [K23]; 1xTMT6plex [N-Term]; 1xDBIA [C7]	0.0176441	0.000899141	O75521 [306-328]	ECI2_C312	107.7	93.9	110.7	102.9	113.6	114.6	81.6	110.3	79.3	85.4
[K].LHAVNAEECNVLQGR.[W]	1xTMT6plex [N-Term]; 1xDBIA [C9]	2.89294e-06	0.000155524	O75521 [360-374]	ECI2_C368	215.8	168.6	61.9	35.4	36.2	71.6	77.8	27.2	149.6	155.9
[R].WLSDECTNAVVNFLSR.[K]	1xTMT6plex [N-Term]; 1xDBIA [C6]	0.00111519	0.000155524	O75521 [375-390]	ECI2_C380	83.1	96.8	100.9	106	106.5	89.2	117.5	100.1	99.9	100
[K].QATEGPCNMPKPGVFDLINK.[A]	2xTMT6plex [K11; K20]; 1xTMT6plex [N-Term]; 1xDBIA [C7]	8.21327e-05	0.000155524	O75521 [71-90]	ECI2_C77	92.8	100.6	95.3	106	113	111.5	105.8	114.7	71.1	89.2
[K].SCAFAMGHLVR.[T]	1xTMT6plex [N-Term]; 1xDBIA [C2]	0.00425723	0.000155524	Q5VYK3 [1419-1429]	ECPAS_C1420	95.7	71.1	145.3	100.4	118.9	72.2	119	74.9	91.1	111.3
[R].VIGPPVVLNCSQK.[G]	1xTMT6plex [K13]; 1xTMT6plex [N-Term]; 1xDBIA [C10]	0.000231269	0.000155524	Q9H8V3 [148-160]	ECT2_C157	94.8	92.5	101.5	107.4	106.2	101.2	104	92.4	90.6	109.7
[R].HVANTICK.[A]	1xTMT6plex [K8]; 1xTMT6plex [N-Term]; 1xDBIA [C7]	0.0073969	0.000451537	Q9H8V3 [790-797]	ECT2_C796	79.5	91.7	94.1	97.1	107.7	97.3	100.5	108.4	104.6	119.3
[K].SQDVAVSPQQQQCSK.[S]	1xTMT6plex [K15]; 1xTMT6plex [N-Term]; 1xDBIA [C13]	1.55441e-06	0.000155524	Q96F86 [125-139]	EDC3_C137	117.8	97	94	79.1	74.9	97.6	89.3	85.8	141.5	123
[K].GAQGISCGR.[H]	1xTMT6plex [N-Term]; 1xDBIA [C7]	0.00202342	0.000155524	Q96F86 [347-355]	EDC3_C353	98.9	115.6	111	98.5	96.5	101.2	98.5	101.5	92.7	85.7
[R].IYLCDIGIPQQVFQEVGINYHSPFGCK.[F]	1xCarbamidomethyl [C4]; 1xTMT6plex [K27]; 1xTMT6plex [N-Term]; 1xDBIA [C26]	4.44983e-05	0.000155524	Q96F86 [474-500]	EDC3_C499	99.7	85.9	82.8	104.8	91	98	111.4	115.5	110.6	100.2
[K].ILEIPGPGDNQHFGDLHQTELGPSGAGCQVGINQNGTGK.[F]	1xTMT6plex [K39]; 1xTMT6plex [N-Term]; 1xDBIA [C28]	0.00165906	0.000155524	Q96F86 [64-102]	EDC3_C91	100.8	95.3	81.6	103.8	102.5	102.7	100.8	106.8	108.5	97.1
[K].TVPPCVSR.[S]	1xTMT6plex [N-Term]; 1xDBIA [C5]	0.0954045	0.00457035	Q6P2E9 [1050-1057]	EDC4_C1054	91.7	85.8	90.7	100.8	127	112.4	110.3	113.8	89.2	78.3
[K].LFCVHTK.[A]	1xTMT6plex [K7]; 1xTMT6plex [N-Term]; 1xDBIA [C3]	0.0135826	0.000785053	Q6P2E9 [508-514]	EDC4_C510	124.8	110.8	108.4	104.9	87.8	99.3	101.8	93.9	82	86.2
[K].LDRPAGGPSAESPRPSSAYNGDLNGLLVPDPLCSGDSTSANK.[T]	1xTMT6plex [K42]; 1xTMT6plex [N-Term]; 1xDBIA [C33]	0.00244733	0.000155524	Q6P2E9 [22-63]	EDC4_C54	83.2	94.2	90.5	105.8	106.4	91	107.2	92.6	110	119
[R].ETCSTLAESPR.[N]	1xTMT6plex [N-Term]; 1xDBIA [C3]	0.000294049	0.000155524	Q6P2E9 [836-846]	EDC4_C838	90.7	77.4	102.5	105.8	123.4	98.1	111.1	107.9	97.7	85.4
[R].LCTQLEGLQSTVTGHVER.[A]	1xTMT6plex [N-Term]; 1xDBIA [C2]	9.1494e-08	0.000155524	Q6P2E9 [975-992]	EDC4_C976	94.5	171.5	107.6	135.9	115.5	90.2	63.4	79.8	70.5	71
[R].VPCGFAAMK.[D]	1xTMT6plex [K9]; 1xTMT6plex [N-Term]; 1xDBIA [C3]	0.000725106	0.000155524	Q9BZQ6 [439-447]	EDEM3_C441	109.6	100.3	108	112	119.1	92.8	110.3	79.5	81.4	87
[K].SIHQIRPSCAFPVCHDTEER.[C]	1xCarbamidomethyl [C14]; 1xTMT6plex [N-Term]; 1xDBIA [C9]	0.000433961	0.000155524	Q3B7T1 [581-600]	EDRF1_C589	114.6	143.8	101.2	85	70.6	113.8	76.1	71.4	113.5	109.9
[K].GIHNFESIEDATNAALLLCNTGR.[L]	1xTMT6plex [N-Term]; 1xDBIA [C19]	7.13646e-08	0.000155524	Q3B7T1 [886-908]	EDRF1_C904	107.5	157.7	104.1	96.3	98.5	93	65.9	70.4	97.8	108.9
[K].IMSCGMDHSLK.[L]	1xTMT6plex [K11]; 1xTMT6plex [N-Term]; 1xDBIA [C4]	0.0348626	0.00164096	O75530 [251-261]	EED_C254	103.8	112.4	62.7	103.2	117.9	93	121.4	98.1	119.4	68.2
[K].DGNASGTTLLEALDCILPPTRPTDKPLRLPLQDVYK.[I]	2xTMT6plex [K25; K36]; 1xTMT6plex [N-Term]; 1xDBIA [C15]	9.07244e-06	0.000155524	P68104 [220-255]	EEF1A1_C234	97.8	95.7	99	99.1	105.1	102.8	101.4	96.3	91.3	111.5
[K].DGNASGTTLLEALDCILPPTRPTDKPLR.[L]	1xTMT6plex [K25]; 1xTMT6plex [N-Term]; 1xDBIA [C15]	0.000241046	0.000155524	P68104 [220-247]	EEF1A1_C234	76.8	86.9	134.8	137.7	131	82.6	69.4	89.1	104	87.7
[K].SGDAAIVDMVPGKPMCVESFSDYPPLGR.[F]	2xOxidation [M9; M15]; 1xTMT6plex [K13]; 1xTMT6plex [N-Term]; 1xDBIA [C16]	0.000237087	0.000155524	P68104 [396-423]	EEF1A1_C411	144.2	91.9	103.2	93.3	85.3	82.3	98.2	76.9	123.9	100.7
[K].SGDAAIVDMVPGKPMCVESFSDYPPLGR.[F]	1xOxidation [M]; 1xTMT6plex [K13]; 1xTMT6plex [N-Term]; 1xDBIA [C16]	1.30625e-06	0.000155524	P68104 [396-423]	EEF1A1_C411	117.4	95.4	99.5	91.2	83.6	98.6	105.1	89.5	112.3	107.4
[K].SGDAAIVDMVPGKPMCVESFSDYPPLGR.[F]	1xTMT6plex [K13]; 1xTMT6plex [N-Term]; 1xDBIA [C16]	2.27504e-05	0.000155524	P68104 [396-423]	EEF1A1_C411	105.1	95.1	97.1	92.2	89.6	108.1	109.2	88.4	101.2	114
[R].GNVCGDSK.[S]	1xTMT6plex [K8]; 1xTMT6plex [N-Term]; 1xDBIA [C4]	0.00454787	0.000155524	Q05639 [323-330]	EEF1A2_C326	86.5	72.2	124.6	136.7	140.1	76	106.2	101.4	86.1	70.1
[R].APPELPERNCGYR.[E]	1xTMT6plex [N-Term]; 1xDBIA [C10]	0.267748	0.0195747	P0DPD7 [9-21]	EEF1AKMT4_C18	109	117	87	100.6	104.2	77.7	101.8	93.3	117.2	92.1
[K].LEECVR.[S]	1xTMT6plex [N-Term]; 1xDBIA [C4]	0.106097	0.00543778	P24534 [158-163]	EEF1B2_C161	109.3	85.6	110.7	85.8	114.7	111.3	90.8	91.4	83.5	116.9
[R].WFLTCINQPQFR.[A]	1xTMT6plex [N-Term]; 1xDBIA [C5]	1.01878e-05	0.000155524	P26641 [190-201]	EEF1G_C194	86.4	147.2	160.6	122	115.8	97.8	95.7	80.8	19.7	73.9
[R].QAFPNTNRWFLTCINQPQFR.[A]	1xTMT6plex [N-Term]; 1xDBIA [C13]	0.0240395	0.00124881	P26641 [182-201]	EEF1G_C194	100	91.3	102.2	94.1	150.9	77.1	10	153.1	152.3	79.1
[R].AVLGEVKLCEK.[M]	2xTMT6plex [K7; K11]; 1xTMT6plex [N-Term]; 1xDBIA [C9]	0.00183222	0.000155524	P26641 [202-212]	EEF1G_C210	67.2	60.1	44.8	77	91.6	89.3	113.2	127.7	173.2	156
[K].KAAAPAPEEEMDECEQALAAEPK.[A]	1xOxidation [M11]; 2xTMT6plex [K1; K23]; 1xTMT6plex [N-Term]; 1xDBIA [C14]	2.37163e-07	0.000155524	P26641 [253-275]	EEF1G_C266	102.4	80.4	92.3	108.1	93.4	91.7	111.1	110.5	111.4	98.6
[K].KAAAPAPEEEMDECEQALAAEPK.[A]	2xTMT6plex [K1; K23]; 1xTMT6plex [N-Term]; 1xDBIA [C14]	1.11614e-07	0.000155524	P26641 [253-275]	EEF1G_C266	92.2	79.3	96.1	111.6	92.9	105.2	110.8	110	104.4	97.6
[K].AAAPAPEEEMDECEQALAAEPK.[A]	1xOxidation [M10]; 1xTMT6plex [K22]; 1xTMT6plex [N-Term]; 1xDBIA [C13]	0.000113447	0.000155524	P26641 [254-275]	EEF1G_C266	91.7	72.8	84.6	99.7	106.7	96.3	104.4	119.9	116.6	107.3
[K].AAAPAPEEEMDECEQALAAEPK.[A]	1xTMT6plex [K22]; 1xTMT6plex [N-Term]; 1xDBIA [C13]	0.000547196	0.000155524	P26641 [254-275]	EEF1G_C266	79.4	83.1	84.6	94.9	107.7	100.1	109.6	122.3	110.5	107.8
[R].TFCQLILDPIFK.[V]	1xTMT6plex [K12]; 1xTMT6plex [N-Term]; 1xDBIA [C3]	1.92774e-05	0.000155524	P13639 [288-299]	EEF2_C290	61.1	107	106.6	70.3	165.3	87.7	125.8	94.8	91	90.3
[K].YRCELLYEGPPDDEAAMGIK.[S]	1xOxidation [M17]; 1xTMT6plex [K20]; 1xTMT6plex [N-Term]; 1xDBIA [C3]	0.00733625	0.000451537	P13639 [367-386]	EEF2_C369	115.2	83.3	110	88.5	87.9	100.7	120.1	85	94.3	115
[K].YRCELLYEGPPDDEAAMGIK.[S]	1xTMT6plex [K20]; 1xTMT6plex [N-Term]; 1xDBIA [C3]	2.00992e-09	0.000155524	P13639 [367-386]	EEF2_C369	102.9	94.1	97.1	85.2	102.8	100.3	114.2	99.7	98.2	105.7
[K].SCDPKGPLMMYISK.[M]	1xOxidation [M]; 2xTMT6plex [K5; K14]; 1xTMT6plex [N-Term]; 1xDBIA [C2]	0.129807	0.00772156	P13639 [387-400]	EEF2_C388	106.6	83.9	69.4	74.6	78.3	89.2	121.5	82.2	149	145.4
[R].YVEPIEDVPCGNIVGLVGVDQFLVK.[T]	1xTMT6plex [K25]; 1xTMT6plex [N-Term]; 1xDBIA [C10]	0.00373031	0.000155524	P13639 [457-481]	EEF2_C466	102.6	105.2	126.8	102.6	97.2	78	101.5	92.2	94.7	99.2
[K].DLEEDHACIPIKK.[S]	2xTMT6plex [K12; K13]; 1xTMT6plex [N-Term]; 1xDBIA [C8]	0.000174513	0.000155524	P13639 [560-572]	EEF2_C567	99.9	116.3	147.6	101.8	108.3	97.1	94.9	77	70.5	86.5
[K].DLEEDHACIPIK.[K]	1xTMT6plex [K12]; 1xTMT6plex [N-Term]; 1xDBIA [C8]	5.84903e-06	0.000155524	P13639 [560-571]	EEF2_C567	90.2	116.4	146.9	102.5	130	96.5	91.8	80.6	71	74.1
[R].ETVSEESNVLCLSK.[S]	1xTMT6plex [K14]; 1xTMT6plex [N-Term]; 1xDBIA [C11]	3.47115e-06	0.000155524	P13639 [581-594]	EEF2_C591	94.9	98.1	128.4	103.9	113.4	96.8	100.2	89.8	82.4	92.1
[K].SDPVVSYRETVSEESNVLCLSK.[S]	1xTMT6plex [K22]; 1xTMT6plex [N-Term]; 1xDBIA [C19]	0.00721643	0.000451537	P13639 [573-594]	EEF2_C591	106.2	82.7	94.3	103.7	95.3	89.8	114.9	103.9	106.6	102.6
[K].IWCFGPDGTGPNILTDITK.[G]	1xTMT6plex [K19]; 1xTMT6plex [N-Term]; 1xDBIA [C3]	5.70495e-05	0.000155524	P13639 [649-667]	EEF2_C651	89.8	100.2	131.9	106.2	103.4	104.5	98.6	90	79.3	96.1
[R].KIWCFGPDGTGPNILTDITK.[G]	2xTMT6plex [K1; K20]; 1xTMT6plex [N-Term]; 1xDBIA [C4]	0.00022747	0.000155524	P13639 [648-667]	EEF2_C651	84.5	103.8	124.5	95.1	104.8	113.9	103.9	92.4	88.7	88.5
[K].EGALCEENMR.[G]	1xOxidation [M9]; 1xTMT6plex [N-Term]; 1xDBIA [C5]	0.00204023	0.000155524	P13639 [689-698]	EEF2_C693	140.5	86.4	124.6	109.3	104.2	68.2	86.1	80.2	78.6	121.9
[R].RCLYASVLTAQPR.[L]	1xTMT6plex [N-Term]; 1xDBIA [C2]	1.07977e-07	0.000155524	P13639 [727-739]	EEF2_C728	97.6	83.3	103.2	104.3	92	97	111.4	106.9	100.9	103.4
[R].CLYASVLTAQPR.[L]	1xTMT6plex [N-Term]; 1xDBIA [C1]	3.61759e-05	0.000155524	P13639 [728-739]	EEF2_C728	92.5	96	112.7	102.9	114.7	98.9	110.9	90.7	86.9	93.8
[R].LMEPIYLVEIQCPEQVVGGIYGVLNRK.[R]	1xOxidation [M2]; 1xTMT6plex [K27]; 1xTMT6plex [N-Term]; 1xDBIA [C12]	7.94643e-06	0.000155524	P13639 [740-766]	EEF2_C751	98.4	84.9	100.5	107.3	105.2	94	96.4	102.8	105	105.7
[R].SNTGGQAFPQCVFDHWQILPGDPFDNSSRPSQVVAETR.[K]	1xTMT6plex [N-Term]; 1xDBIA [C11]	1.66075e-05	0.000155524	P13639 [802-839]	EEF2_C812	91.6	89.1	113.6	96.5	100	104.1	110.6	99.1	99	96.4
[R].AYIFSDCHSR.[V]	1xTMT6plex [N-Term]; 1xDBIA [C7]	0.00038011	0.000155524	Q96G04 [183-192]	EEF2KMT_C189	101.7	109.4	100.8	99.3	96.7	105.7	93.2	111.1	84.8	97.4
[R].GITLDLGFSCFSVPLPAR.[L]	1xTMT6plex [N-Term]; 1xDBIA [C10]	2.89269e-05	0.000155524	P57772 [46-63]	EEFSEC_C55	112.2	73.8	84.8	90.9	85.7	106.5	112.1	113.2	121.2	99.4
[K].SASVPDELGACGHSR.[T]	1xTMT6plex [N-Term]; 1xDBIA [C11]	0.000277487	0.000155524	Q5T8I3 [191-205]	EEIG2_C201	105.3	138.6	84.7	88.2	69.1	82.7	92.1	108.5	117	113.8
[K].AVHMEACSGQLEK.[A]	1xTMT6plex [K13]; 1xTMT6plex [N-Term]; 1xDBIA [C7]	0.000159318	0.000155524	A8K855 [518-530]	EFCAB7_C524	106	121.8	98.8	94.3	101.8	107.3	78.9	92.8	101.8	96.5
[K].AAAGELQEDSGLCVLAR.[L]	1xTMT6plex [N-Term]; 1xDBIA [C13]	4.48761e-07	0.000155524	Q96C19 [160-176]	EFHD2_C172	89.5	96.7	108.1	101.9	105.4	93.3	102.1	105.6	100.5	96.9
[K].LAAAQGQAPLEPTQDGSAIETCPK.[G]	1xTMT6plex [K24]; 1xTMT6plex [N-Term]; 1xDBIA [C22]	0.000189582	0.000155524	Q7Z2Z2 [453-476]	EFL1_C474	108.1	71.7	90.2	105.1	125.6	80.8	113.2	101.6	93.9	109.6
[K].GESPLTDCYGPFSGQLIATMK.[E]	1xOxidation [M20]; 1xTMT6plex [K21]; 1xTMT6plex [N-Term]; 1xDBIA [C8]	0.00131594	0.000155524	Q7Z2Z2 [946-966]	EFL1_C953	106.1	87.5	99.2	111.3	97.7	93.3	104	93.6	108	99.4
[K].GESPLTDCYGPFSGQLIATMK.[E]	1xTMT6plex [K21]; 1xTMT6plex [N-Term]; 1xDBIA [C8]	0.00137154	0.000155524	Q7Z2Z2 [946-966]	EFL1_C953	64.4	88.3	97.6	98.1	87.5	103.1	114.4	105.9	125.3	115.5
[R].TTENNYCPHYEK.[V]	1xTMT6plex [K12]; 1xTMT6plex [N-Term]; 1xDBIA [C7]	4.48684e-05	0.000155524	P98172 [308-319]	EFNB1_C314	95.3	97.1	79.8	99.2	99.4	98.9	119.4	118.4	102	90.5
[R].TADSVFCPHYEK.[V]	1xTMT6plex [K12]; 1xTMT6plex [N-Term]; 1xDBIA [C7]	0.0282679	0.00143408	P52799 [295-306]	EFNB2_C301	94.4	105.4	106.1	107.4	104.7	95	91.9	106.2	91.7	97.2
[R].GGGAADPPFCPHYEK.[V]	1xTMT6plex [K15]; 1xTMT6plex [N-Term]; 1xDBIA [C10]	0.00189386	0.000155524	Q15768 [299-313]	EFNB3_C308	103.6	74.3	89.2	104.3	79.3	120	110.2	119.6	120.6	79
[R].NVTLCGHLHHGK.[T]	1xTMT6plex [K12]; 1xTMT6plex [N-Term]; 1xDBIA [C5]	0.00128367	0.000155524	Q15029 [131-142]	EFTUD2_C135	73.8	90.7	132.5	59.2	107.8	119.4	100	86	102.5	128.1
[K].TCFVDCLIEQTHPEIR.[K]	1xCarbamidomethyl [C6]; 1xTMT6plex [N-Term]; 1xDBIA [C2]	8.42076e-06	0.000155524	Q15029 [143-158]	EFTUD2_C144	98.1	124.6	98.9	101.3	106.9	76.5	92.6	114.6	89.4	97.1
[K].RYDQDLCYTDILFTEQER.[G]	1xTMT6plex [N-Term]; 1xDBIA [C7]	5.20817e-05	0.000155524	Q15029 [160-177]	EFTUD2_C166	97.4	113.4	95.9	86.5	97.3	113.1	102.8	69.4	102.4	121.9
[R].LAVTVCINK.[I]	1xTMT6plex [K9]; 1xTMT6plex [N-Term]; 1xDBIA [C6]	0.0176441	0.000899141	Q15029 [251-259]	EFTUD2_C256	107.1	133.2	118.2	150.4	112.4	103.8	59.4	75.7	58.9	80.8
[R].EGPLCDELIR.[N]	1xTMT6plex [N-Term]; 1xDBIA [C5]	0.0015528	0.000155524	Q15029 [776-785]	EFTUD2_C780	86.4	108.5	118.7	101.6	117.6	112	82	94.3	77.9	101.1
[K].AKPPADPAAAASPCR.[A]	1xTMT6plex [K2]; 1xTMT6plex [N-Term]; 1xDBIA [C14]	9.37804e-06	0.000155524	Q9GZT9 [114-128]	EGLN1_C127	104	87.2	90.1	103.2	96.8	98.5	101	111.3	105.5	102.4
[K].VKAKPPADPAAAASPCR.[A]	2xTMT6plex [K2; K4]; 1xTMT6plex [N-Term]; 1xDBIA [C16]	0.0005079	0.000155524	Q9GZT9 [112-128]	EGLN1_C127	116.9	50.8	100.6	95.7	96.9	98.8	143.4	76.3	109.7	110.8
[K].LALEYIVPCMNK.[H]	1xOxidation [M10]; 1xTMT6plex [K12]; 1xTMT6plex [N-Term]; 1xDBIA [C9]	0.000914265	0.000155524	Q9GZT9 [193-204]	EGLN1_C201	112.9	88	103.1	81.5	88.1	86	85.6	109.8	147.3	97.7
[K].LALEYIVPCMNK.[H]	1xTMT6plex [K12]; 1xTMT6plex [N-Term]; 1xDBIA [C9]	0.0227112	0.00113473	Q9GZT9 [193-204]	EGLN1_C201	94.7	95.5	97.6	105.3	100.8	91.9	109	102.9	105.1	97.2
[K].HNTNTATPFCNR.[Q]	1xTMT6plex [N-Term]; 1xDBIA [C10]	1.07959e-05	0.000155524	Q8NDI1 [840-851]	EHBP1_C849	98.4	87.7	99.1	103.5	103.1	88.5	81.8	130.5	110.5	96.9
[R].FMCSQLPNQVLK.[S]	1xTMT6plex [K12]; 1xTMT6plex [N-Term]; 1xDBIA [C3]	0.00252963	0.000155524	Q9H223 [139-150]	EHD4_C141	98.6	121	129.6	87.4	95.4	116.8	112.1	68.6	94	76.4
[R].FMCSQLPNQVLK.[S]	1xOxidation [M2]; 1xTMT6plex [K12]; 1xTMT6plex [N-Term]; 1xDBIA [C3]	0.374372	0.0311054	Q9H223 [139-150]	EHD4_C141	91.7	118.4	99.7	91.3	92.8	88.7	96.1	66.1	132.9	122.2
[R].QHPGCLAQEACVR.[A]	1xCarbamidomethyl [C11]; 1xTMT6plex [N-Term]; 1xDBIA [C5]	7.75065e-05	0.000155524	Q08426 [223-235]	EHHADH_C227	132.7	110.8	85.4	95.9	103.5	116.8	106.4	83.1	84.9	80.5
[R].IPIPCVNAVDSEPCPSNYK.[Y]	1xCarbamidomethyl [C5]; 1xTMT6plex [K19]; 1xTMT6plex [N-Term]; 1xDBIA [C14]	2.35167e-05	0.000155524	Q9H9B1 [1021-1039]	EHMT1_C1034	80.4	76.5	83.5	117.6	96.5	90.6	110.9	91.7	143.4	109
[R].GEPQQDCCVK.[T]	1xCarbamidomethyl [C7]; 1xTMT6plex [K10]; 1xTMT6plex [N-Term]; 1xDBIA [C8]	0.0161283	0.000785053	Q9H9B1 [13-22]	EHMT1_C20	93.3	110.8	87.5	100.1	111	93.4	90.6	98.2	111.7	103.5
[K].APLLVLCEDHR.[G]	1xTMT6plex [N-Term]; 1xDBIA [C7]	0.00432811	0.000155524	Q9H9B1 [569-579]	EHMT1_C575	84	106.9	107.8	113.9	80.1	106.2	90.4	104.4	107.5	98.8
[K].QAGEAHMAADGETNGSCENSDASSHANAAK.[H]	1xOxidation [M7]; 1xTMT6plex [K30]; 1xTMT6plex [N-Term]; 1xDBIA [C17]	1.74536e-05	0.000155524	Q9H9B1 [42-71]	EHMT1_C58	94.8	68.8	80	110.7	97.2	95.8	104.3	102.4	104.6	141.4
[K].QAGEAHMAADGETNGSCENSDASSHANAAK.[H]	1xTMT6plex [K30]; 1xTMT6plex [N-Term]; 1xDBIA [C17]	4.30557e-07	0.000155524	Q9H9B1 [42-71]	EHMT1_C58	87	63	96.9	111.8	106	118.2	99.6	105	92.8	119.7
[K].EEDGSTCLHHAAK.[I]	1xTMT6plex [K13]; 1xTMT6plex [N-Term]; 1xDBIA [C7]	3.09084e-05	0.000155524	Q96KQ7 [748-760]	EHMT2_C754	125.3	120.6	108.3	81	92.3	92.1	94.5	87.3	97.1	101.5
[R].GYENVPIPCVNGVDGEPCPEDYK.[Y]	1xCarbamidomethyl [C9]; 1xTMT6plex [K23]; 1xTMT6plex [N-Term]; 1xDBIA [C18]	0.0153564	0.000785053	Q96KQ7 [929-951]	EHMT2_C946	73.5	95.1	130.5	141.1	104.9	103.3	87.9	83.8	94.2	85.7
[R].GIKDSIWGICTISK.[L]	2xTMT6plex [K3; K14]; 1xTMT6plex [N-Term]; 1xDBIA [C10]	0.022345	0.00100914	O14681 [15-28]	EI24_C24	49.3	76.3	51	116.6	131	96.8	132.6	154.5	96	95.8
[K].FACNGTVIEHPEYGEVIQLQGDQRK.[N]	1xTMT6plex [K25]; 1xTMT6plex [N-Term]; 1xDBIA [C3]	0.000303952	0.000155524	P41567 [67-91]	EIF1_C69	133	93.4	107.4	76.5	90.1	72.8	109.7	114.2	83.8	119.1
[K].AEISFVLCK.[D]	1xTMT6plex [K9]; 1xTMT6plex [N-Term]; 1xDBIA [C8]	0.000547196	0.000155524	Q8N9N8 [82-90]	EIF1AD_C89	101.5	97.1	114.1	103.7	108	100.6	92.2	96.7	92.7	93.3
[K].AEISFVLCKDHVR.[S]	1xTMT6plex [K9]; 1xTMT6plex [N-Term]; 1xDBIA [C8]	0.0540728	0.00201629	Q8N9N8 [82-94]	EIF1AD_C89	92	58.5	60.2	90.8	84.3	89	117.8	150.4	147.1	109.9
[R].LEAMCFDGVK.[R]	1xTMT6plex [K10]; 1xTMT6plex [N-Term]; 1xDBIA [C5]	0.0085778	0.000560081	P47813 [47-56]	EIF1AX_C51	95.4	128.4	152.9	99.9	133.7	95.9	72.5	81.8	53.6	85.8
[K].AVCLEFSPK.[N]	1xTMT6plex [K9]; 1xTMT6plex [N-Term]; 1xDBIA [C3]	0.000713198	0.000155524	Q9BY44 [78-86]	EIF2A_C80	97	101.8	108.6	110.6	102.5	115.4	87	92.2	79.9	104.9
[R].VRQDPCEDISR.[I]	1xTMT6plex [N-Term]; 1xDBIA [C6]	0.0262821	0.00143408	Q9BQI3 [135-145]	EIF2AK1_C140	84.6	167.6	106	111.5	175.1	123.8	146.6	84.8	10	10
[K].ALCAEFK.[M]	1xTMT6plex [K7]; 1xTMT6plex [N-Term]; 1xDBIA [C3]	0.067918	0.00282867	Q9NR50 [62-68]	EIF2B3_C64	104.4	107.4	101	106.4	102.8	99.5	98.9	98.7	88.1	92.7
[K].GAEPETGSAVSAAQCQVGPTR.[E]	1xTMT6plex [N-Term]; 1xDBIA [C15]	5.47404e-06	0.000155524	Q9UI10 [55-75]	EIF2B4_C69	85.2	82.6	83.3	97.9	102.1	96.2	99.4	118.4	122.7	112.3
[R].ICPIDITLAQR.[A]	1xTMT6plex [N-Term]; 1xDBIA [C2]	0.000301445	0.000155524	P41214 [488-498]	EIF2D_C489	88.7	93.9	103.5	93.9	101.3	102.1	90.4	126	89.4	110.8
[K].GRICPIDITLAQR.[A]	1xTMT6plex [N-Term]; 1xDBIA [C4]	6.30108e-05	0.000155524	P41214 [486-498]	EIF2D_C489	116.3	74.3	92.1	81.2	106.8	117.7	117.2	112.8	95.2	86.4
[K].EYVTCHTCR.[S]	1xCarbamidomethyl [C5]; 1xTMT6plex [N-Term]; 1xDBIA [C8]	0.00100975	0.000155524	P20042 [277-285]	EIF2S2_C284	85.2	114.7	136.3	117.6	120.4	108.7	107.9	89.1	66.3	53.8
[R].SCGSSTPDEFPTDIPGTK.[G]	1xTMT6plex [K18]; 1xTMT6plex [N-Term]; 1xDBIA [C2]	0.202268	0.0136798	P41091 [104-121]	EIF2S3_C105	99.6	102.1	100.9	84.6	98.3	108	100.1	108.3	109.8	88.2
[R].SFDVNKPGCEVDDLK.[G]	2xTMT6plex [K6; K15]; 1xTMT6plex [N-Term]; 1xDBIA [C9]	0.00178731	0.000155524	P41091 [261-275]; Q2VIR3 [261-275]	EIF2S3_C269,EIF2S3B_C269	203	103.7	175.8	10	176	209	10	10	10	132.5
[K].DSEGKLMCK.[S]	1xOxidation [M7]; 2xTMT6plex [K5; K9]; 1xTMT6plex [N-Term]; 1xDBIA [C8]	0.429828	0.0413461	Q2VIR3 [304-312]	EIF2S3B_C311	91.1	135.4	91.7	88.5	109.8	88.9	74.6	98.2	119.8	101.9
[K].NICQQVNIK.[S]	1xTMT6plex [K9]; 1xTMT6plex [N-Term]; 1xDBIA [C3]	0.00291132	0.000155524	Q14152 [76-84]	EIF3A_C78	78.8	98	90.4	94	104.7	103.5	100.1	109.2	112.1	109.2
[R].FSHQGVQLIDFSPCER.[Y]	1xTMT6plex [N-Term]; 1xDBIA [C14]	7.68748e-06	0.000155524	P55884 [371-386]	EIF3B_C384	115.4	283.5	117.8	41.6	28.4	93.4	31.8	25.8	114	148.2
[R].NLFNVVDCK.[L]	1xTMT6plex [K9]; 1xTMT6plex [N-Term]; 1xDBIA [C8]	0.000834688	0.000155524	P55884 [508-516]	EIF3B_C515	89.5	113.3	109.6	114.7	114.9	89.2	94.6	99.7	76.7	97.8
[R].GCILTLVER.[M]	1xTMT6plex [N-Term]; 1xDBIA [C2]	0.000319436	0.000155524	B5ME19 [443-451]	EIF3CL_C444	118.3	121.7	113.6	91.4	114.3	103.1	98.8	95.7	59.5	83.6
[K].TCHSFIINEK.[M]	1xTMT6plex [K10]; 1xTMT6plex [N-Term]; 1xDBIA [C2]	3.92997e-05	0.000155524	B5ME19 [752-761]	EIF3CL_C753	180.5	354.6	58.9	21.7	14.3	50.9	17.5	15	107.7	178.9
[K].CLEEFELLGK.[A]	1xTMT6plex [K10]; 1xTMT6plex [N-Term]; 1xDBIA [C1]	0.000181892	0.000155524	B5ME19 [79-88]	EIF3CL_C79	88.6	86.7	149	88.5	115.8	100.8	106.8	86.5	87.1	90.3
[K].FMTPVIQDNPSGWGPCAVPEQFR.[D]	1xTMT6plex [N-Term]; 1xDBIA [C16]	9.61397e-06	0.000155524	O15371 [4-26]	EIF3D_C19	72	105.7	131.6	91.8	128.1	113.5	100.9	75.3	78	103.1
[K].FMTPVIQDNPSGWGPCAVPEQFRDMPYQPFSK.[G]	1xOxidation [M]; 1xTMT6plex [K32]; 1xTMT6plex [N-Term]; 1xDBIA [C16]	0.000774758	0.000155524	O15371 [4-35]	EIF3D_C19	84.3	71.4	84.6	100.4	106.4	103.7	121.8	106.4	123.5	97.5
[K].FMTPVIQDNPSGWGPCAVPEQFRDMPYQPFSK.[G]	1xTMT6plex [K32]; 1xTMT6plex [N-Term]; 1xDBIA [C16]	0.000689966	0.000155524	O15371 [4-35]	EIF3D_C19	74.3	85.7	83.3	107.5	105.9	103.2	111.1	97.6	114.5	116.8
[R].YLEVSEPQDIECCGALEYYDK.[A]	1xCarbamidomethyl [C13]; 1xTMT6plex [K21]; 1xTMT6plex [N-Term]; 1xDBIA [C12]	2.75245e-05	0.000155524	O15371 [184-204]	EIF3D_C195	74.6	89.1	115.1	109.5	122.5	117.1	101.2	81.4	103.3	86.2
[K].TLNEWDSRHCNGVDWR.[Q]	1xTMT6plex [N-Term]; 1xDBIA [C10]	2.21921e-05	0.000155524	O15371 [395-410]	EIF3D_C404	95.1	72.2	70.4	101.4	98.6	97.3	117.5	124.6	101	121.9
[K].HSVEVTNCFSVPHNESEDEVAVDMEFAK.[N]	1xOxidation [M24]; 1xTMT6plex [K28]; 1xTMT6plex [N-Term]; 1xDBIA [C8]	0.222547	0.0148299	O00303 [127-154]	EIF3F_C134	79.1	148.9	129.4	97.6	102.4	118.2	66.5	84.6	86.6	86.7
[R].CPYKDTLGPMQK.[E]	2xTMT6plex [K4; K12]; 1xTMT6plex [N-Term]; 1xDBIA [C1]	0.00582486	0.000451537	O75821 [169-180]	EIF3G_C169	109.5	80.4	86.5	102.2	97.1	93.7	107.7	127.7	97.1	98.1
[K].CVTSELLK.[G]	1xTMT6plex [K8]; 1xTMT6plex [N-Term]; 1xDBIA [C1]	0.000678635	0.000155524	O75821 [25-32]	EIF3G_C25	102.8	110.1	116	96.7	110.9	97.6	95.4	97.9	77.9	94.8
[K].LMEVCK.[E]	1xOxidation [M2]; 1xTMT6plex [K6]; 1xTMT6plex [N-Term]; 1xDBIA [C5]	0.0386984	0.0017233	O15372 [173-178]	EIF3H_C177	84.6	93.3	107.1	109	115.2	102.1	105.8	90.5	95.2	97.1
[K].IPCNDSK.[I]	1xTMT6plex [K7]; 1xTMT6plex [N-Term]; 1xDBIA [C3]	0.0262821	0.00143408	Q13347 [142-148]	EIF3I_C144	88.1	116.5	136.4	96.8	110.1	137.6	95.2	46.8	94.1	78.3
[K].HVLTGSADNSCR.[L]	1xTMT6plex [N-Term]; 1xDBIA [C11]	2.16493e-06	0.000155524	Q13347 [66-77]	EIF3I_C76	95.3	118.7	134.2	100.8	124.4	106.8	78.8	73.1	74.1	93.8
[K].ITNSLTVLCSEK.[Q]	1xTMT6plex [K12]; 1xTMT6plex [N-Term]; 1xDBIA [C9]	8.63172e-05	0.000155524	O75822 [199-210]	EIF3J_C207	112	112.6	98	96.5	99.6	94.4	103.8	91.8	96.4	95.1
[K].ALTNLPHTDFTLCK.[C]	1xTMT6plex [K14]; 1xTMT6plex [N-Term]; 1xDBIA [C13]	0.00186278	0.000155524	Q9UBQ5 [73-86]	EIF3K_C85	86.5	98.7	100.4	98.9	111.7	111.5	101.9	118.8	68.6	103
[K].GDPQVYEELFSYSCPK.[F]	1xTMT6plex [K16]; 1xTMT6plex [N-Term]; 1xDBIA [C14]	8.48992e-05	0.000155524	Q9Y262 [404-419]	EIF3L_C417	82.6	97.1	101	106.3	113.6	104.1	98.9	107.5	92.4	96.4
[R].LLYEALVDCKK.[S]	2xTMT6plex [K10; K11]; 1xTMT6plex [N-Term]; 1xDBIA [C9]	0.000255433	0.000155524	Q7L2H7 [167-177]	EIF3M_C175	96.9	108.1	118.2	84.7	114.7	98.5	99.8	99.7	83.2	96.3
[R].SFGGGCHVTAAVSSR.[R]	1xTMT6plex [N-Term]; 1xDBIA [C6]	2.4511e-05	0.000155524	Q9NRA8 [120-134]	EIF4ENIF1_C125	103.1	88.1	91.8	99	101	96.4	99.6	106.9	103.1	110.9
[R].LQGINCGPDFTPSFANLGR.[T]	1xTMT6plex [N-Term]; 1xDBIA [C6]	1.21232e-05	0.000155524	Q04637 [657-675]	EIF4G1_C662	94.9	137.7	110.8	124.4	123.8	78.8	85.8	85.8	74.3	83.6
[K].LDFIESDSPCSSEALSK.[K]	1xTMT6plex [K17]; 1xTMT6plex [N-Term]; 1xDBIA [C10]	0.0461363	0.00181223	O43432 [1402-1418]	EIF4G3_C1411	75.6	66.7	83.2	111.8	122.2	117.8	109.1	92.3	116.2	105.2
[K].KFVLCPECENPETDLHVNPK.[K]	1xCarbamidomethyl [C5]; 2xTMT6plex [K1; K20]; 1xTMT6plex [N-Term]; 1xDBIA [C8]	0.0503522	0.00181223	P55010 [95-114]	EIF5_C102	109.8	89.3	110.8	104.5	95.1	105.7	90.1	105.8	93.1	95.7
[K].KQTIGNSCK.[A]	2xTMT6plex [K1; K9]; 1xTMT6plex [N-Term]; 1xDBIA [C8]	0.000143056	0.000155524	P55010 [115-123]	EIF5_C122	128.9	95	103	115.4	102.3	108.9	84.9	83.3	96.5	81.8
[K].LCTFILK.[N]	1xTMT6plex [K7]; 1xTMT6plex [N-Term]; 1xDBIA [C2]	0.0149842	0.000785053	P55010 [137-143]	EIF5_C138	70.2	93.6	124.1	87.6	96.7	98.7	133.8	106.6	71.2	117.6
[K].YEDICPSTHNMDVPNIK.[R]	1xOxidation [M11]; 1xTMT6plex [K17]; 1xTMT6plex [N-Term]; 1xDBIA [C5]	0.0118163	0.000785053	Q6IS14 [69-85]	EIF5AL1_C73	116.9	96.9	107.1	91.6	103.7	98.5	94.4	96.5	92.3	102.1
[K].KYEDICPSTHNMDVPNIK.[R]	2xTMT6plex [K1; K18]; 1xTMT6plex [N-Term]; 1xDBIA [C6]	6.67718e-05	0.000155524	Q6IS14 [68-85]	EIF5AL1_C73	100.7	106.9	106.7	99.3	105.9	103.9	95.8	89.8	87.1	103.8
[K].YEDICPSTHNMDVPNIKR.[N]	1xTMT6plex [K17]; 1xTMT6plex [N-Term]; 1xDBIA [C5]	0.0141501	0.000785053	Q6IS14 [69-86]	EIF5AL1_C73	97.3	109.9	92.8	99.5	105.1	96.7	94.6	104.6	90.9	108.6
[K].YEDICPSTHNMDVPNIK.[R]	1xTMT6plex [K17]; 1xTMT6plex [N-Term]; 1xDBIA [C5]	0.00187826	0.000155524	Q6IS14 [69-85]	EIF5AL1_C73	98.6	102.8	102.9	97.9	111	100.2	92.7	96.6	91.7	105.6
[K].KYEDICPSTHNMDVPNIK.[R]	1xOxidation [M12]; 2xTMT6plex [K1; K18]; 1xTMT6plex [N-Term]; 1xDBIA [C6]	1.15384e-08	0.000155524	Q6IS14 [68-85]	EIF5AL1_C73	102.4	92.8	102.9	99.6	109	98.9	98.4	99.6	93.4	103
[K].YEDICPSTHNMDVPNIKR.[N]	1xOxidation [M11]; 1xTMT6plex [K17]; 1xTMT6plex [N-Term]; 1xDBIA [C5]	0.00298441	0.000155524	Q6IS14 [69-86]	EIF5AL1_C73	99.2	83.3	103.6	106.1	114.9	85.2	95.8	95.9	109.2	106.8
[K].HIAVFPCK.[I]	1xTMT6plex [K8]; 1xTMT6plex [N-Term]; 1xDBIA [C7]	0.00263639	0.000155524	O60841 [1086-1093]	EIF5B_C1092	95.1	89.7	106	94.7	114.8	93.3	104.2	105.9	94.6	101.7
[K].GQEVCVK.[I]	1xTMT6plex [K7]; 1xTMT6plex [N-Term]; 1xDBIA [C5]	0.00360907	0.000155524	O60841 [1154-1160]	EIF5B_C1158	89.5	105.8	96.7	78.4	101.8	116.7	100.1	116.8	125.9	68.4
[R].APIICVLGHVDTGKTK.[I]	2xTMT6plex [K14; K16]; 1xTMT6plex [N-Term]; 1xDBIA [C5]	1.00213e-06	0.000155524	O60841 [631-646]	EIF5B_C635	100.4	72.1	62.7	102.7	82	95	116.7	110.1	140.8	117.5
[K].KCPFIVALNK.[I]	2xTMT6plex [K1; K10]; 1xTMT6plex [N-Term]; 1xDBIA [C2]	0.000100194	0.000155524	O60841 [748-757]	EIF5B_C749	102.4	87.2	98.5	97.2	95.5	97.8	104.7	117.5	103.8	95.6
[R].LAHCEELR.[A]	1xTMT6plex [N-Term]; 1xDBIA [C4]	0.00908599	0.000560081	O60841 [850-857]	EIF5B_C853	93	355	99.9	36.7	10.4	82.5	19.6	21.2	129.7	152
[R].ASFENNCEIGCFAK.[L]	1xCarbamidomethyl [C11]; 1xTMT6plex [K14]; 1xTMT6plex [N-Term]; 1xDBIA [C7]	0.000332941	0.000155524	P56537 [5-18]	EIF6_C11	89.3	117.3	116.4	110.5	87.5	116.1	95.8	95.4	71	100.7
[R].WSPHHNCTQVATANDTTLR.[G]	1xTMT6plex [N-Term]; 1xDBIA [C7]	0.000487302	0.000155524	Q53HC9 [192-210]	EIPR1_C198	118.7	105.7	133	10	159.6	91.8	91.3	105.4	111.7	82.8
[K].CVLSGPPQLEK.[Y]	1xTMT6plex [K11]; 1xTMT6plex [N-Term]; 1xDBIA [C1]	0.000370783	0.000155524	Q9BQ52 [136-146]	ELAC2_C136	94.5	97.1	117.8	105.6	104	98.4	107.4	88.7	93.9	92.5
[R].FGPDTQHLVLNENCASVHNLR.[S]	1xTMT6plex [N-Term]; 1xDBIA [C14]	1.15355e-05	0.000155524	Q9BQ52 [361-381]	ELAC2_C374	89	103.1	113.5	87.3	113.2	94	104.8	110.5	92.4	92.3
[K].KEGPTLSVPMVQGECLLK.[Y]	2xTMT6plex [K1; K18]; 1xTMT6plex [N-Term]; 1xDBIA [C15]	0.000426833	0.000155524	Q9BQ52 [407-424]	ELAC2_C421	97	95.3	103.1	101.1	105.8	107.5	105.6	90.5	99.6	94.3
[K].CLQEGAEISSPAVER.[L]	1xTMT6plex [N-Term]; 1xDBIA [C1]	0.000419822	0.000155524	Q9BQ52 [609-623]	ELAC2_C609	101.5	114.7	96.3	80	148.1	107.2	82.5	86.9	94.2	88.6
[K].VCFGDFPTMPK.[L]	1xTMT6plex [K11]; 1xTMT6plex [N-Term]; 1xDBIA [C2]	0.000147874	0.000155524	Q9BQ52 [752-762]	ELAC2_C753	90.7	93.1	105.4	80.3	102	105	116.6	88.3	100	118.5
[K].IITIPATQLAQCQLQTK.[S]	1xTMT6plex [K17]; 1xTMT6plex [N-Term]; 1xDBIA [C12]	0.0015657	0.000155524	Q15723 [459-475]	ELF2_C470	99.5	88.1	94.5	100.1	109.6	98.1	103.5	108	104.1	94.6
[R].LGLPLLTDCAQPSRPHGSPSR.[S]	1xTMT6plex [N-Term]; 1xDBIA [C9]	0.00986418	0.000560081	P55199 [425-445]	ELL_C433	152.3	100.7	84.6	151.7	63.6	100	76.7	81.7	120.9	67.9
[R].ADDTFEALCIEPFSSPPELPDVMKPQDSGSSANEQAVQ.[-]	1xOxidation [M23]; 1xTMT6plex [K24]; 1xTMT6plex [N-Term]; 1xDBIA [C9]	0.109345	0.00551442	Q15370 [81-118]	ELOB_C89	105.2	83.6	100.3	109	90.7	94.6	99.5	102	112.6	102.5
[K].TYGGCEGPDAMYVK.[L]	1xOxidation [M11]; 1xTMT6plex [K14]; 1xTMT6plex [N-Term]; 1xDBIA [C5]	2.53389e-06	0.000155524	Q15369 [7-20]	ELOC_C11	132.9	91	100.8	121.2	91.7	101.3	93.4	104.6	79.5	83.4
[K].TYGGCEGPDAMYVK.[L]	1xTMT6plex [K14]; 1xTMT6plex [N-Term]; 1xDBIA [C5]	7.19392e-05	0.000155524	Q15369 [7-20]	ELOC_C11	88.4	101.2	102.8	110.1	122.6	104.9	109	89.1	70.5	101.4
[R].CGAHEK.[A]	1xTMT6plex [K6]; 1xTMT6plex [N-Term]; 1xDBIA [C1]	0.00175798	0.000155524	O95163 [1012-1017]	ELP1_C1012	104.6	91.9	94.2	115.7	97	104.8	87.1	99.8	104.7	100.2
[K].YCLSILTSHVK.[K]	1xTMT6plex [K11]; 1xTMT6plex [N-Term]; 1xDBIA [C2]	3.19496e-05	0.000155524	O95163 [835-845]	ELP1_C836	144.4	72.4	115	72.6	132.8	109.3	113.7	77.3	75.2	87.3
[K].TLLASACK.[A]	1xTMT6plex [K8]; 1xTMT6plex [N-Term]; 1xDBIA [C7]	0.0143836	0.000785053	Q6IA86 [580-587]	ELP2_C586	96.4	131	91.6	99.3	108.4	119.9	84.6	71.2	99.8	97.8
[K].VEPCSLTPGYTK.[L]	1xTMT6plex [K12]; 1xTMT6plex [N-Term]; 1xDBIA [C4]	0.000170231	0.000155524	Q96EB1 [215-226]	ELP4_C218	95.5	80.6	85.3	105.1	99.6	97.6	113.4	113.2	111.1	98.6
[R].LNNLICDESDVKDLAFK.[L]	2xTMT6plex [K12; K17]; 1xTMT6plex [N-Term]; 1xDBIA [C6]	0.00313613	0.000155524	Q96EB1 [356-372]	ELP4_C361	111.7	92.9	98	125.1	74.6	87	106.5	105.2	116.8	82.4
[R].LGPGCGMMAGGK.[K]	1xOxidation [M7]; 1xTMT6plex [K12]; 1xTMT6plex [N-Term]; 1xDBIA [C5]	0.0123108	0.000785053	Q96EB1 [408-419]	ELP4_C412	116	95.7	112.8	109.2	92.4	93	125	88.1	94.3	73.6
[K].AVLHLC.[-]	1xTMT6plex [N-Term]; 1xDBIA [C6]	0.129807	0.00772156	O43402 [205-210]	EMC8_C210	93.1	96.1	100.8	109.7	101.3	108.9	103.4	97.7	92.2	96.7
[K].YPHCAVNGLLVAEK.[Q]	1xTMT6plex [K14]; 1xTMT6plex [N-Term]; 1xDBIA [C4]	0.000101027	0.000155524	O43402 [21-34]	EMC8_C24	104.3	107.7	104.8	102.3	113.2	108.4	99.9	92.8	76.2	90.5
[K].SVLDHQNNEGASCDWK.[K]	1xTMT6plex [K16]; 1xTMT6plex [N-Term]; 1xDBIA [C13]	4.95614e-06	0.000155524	Q96AY2 [121-136]	EME1_C133	90.8	115.8	90.7	70.5	90.7	93.6	111.7	114.2	111.4	110.7
[K].VIKNPVSDHFPVGCMK.[V]	1xOxidation [M15]; 2xTMT6plex [K3; K16]; 1xTMT6plex [N-Term]; 1xDBIA [C14]	0.199495	0.0133174	Q92979 [158-173]	EMG1_C171	119.4	92.3	90.5	102.4	89.9	93.1	101.9	120	93.4	97.2
[K].VIKNPVSDHFPVGCMK.[V]	2xTMT6plex [K3; K16]; 1xTMT6plex [N-Term]; 1xDBIA [C14]	0.000158004	0.000155524	Q92979 [158-173]	EMG1_C171	87.2	89.6	82.3	116.3	103.5	108.6	98	118.2	92.3	104
[R].HYLGHTDCVK.[C]	1xTMT6plex [K10]; 1xTMT6plex [N-Term]; 1xDBIA [C8]	0.000487302	0.000155524	Q9HC35 [304-313]	EML4_C311	79.1	106.7	125.8	77.5	107.8	101.9	90.9	102	99.6	108.8
[R].GVGCLDFSK.[A]	1xTMT6plex [K9]; 1xTMT6plex [N-Term]; 1xDBIA [C4]	0.00659136	0.000451537	Q9HC35 [365-373]	EML4_C368	97	110.6	111.9	102.5	110.2	102.4	93.9	98.1	84.2	89.2
[K].AHDGSVFTLCQMR.[N]	1xTMT6plex [N-Term]; 1xDBIA [C10]	0.000475345	0.000155524	Q9HC35 [507-519]	EML4_C516	178.1	198.9	53	35.3	42.2	78.6	58	23.5	172.3	160
[K].VIAVADDFCK.[V]	1xTMT6plex [K10]; 1xTMT6plex [N-Term]; 1xDBIA [C9]	0.000147874	0.000155524	Q9HC35 [803-812]	EML4_C811	85.9	94.3	91.1	114.8	99.9	133.6	102.4	97.1	76.2	104.8
[R].AVIPMSCITNGSGANRKPSHTSAVSIAGK.[E]	1xOxidation [M5]; 2xTMT6plex [K17; K29]; 1xTMT6plex [N-Term]; 1xDBIA [C7]	0.0077714	0.000560081	Q9HC35 [76-104]	EML4_C82	113	84.6	97.4	98.6	88	89.8	103.9	106.9	103.9	113.8
[R].AVIPMSCITNGSGANRKPSHTSAVSIAGK.[E]	2xTMT6plex [K17; K29]; 1xTMT6plex [N-Term]; 1xDBIA [C7]	0.122334	0.00685909	Q9HC35 [76-104]	EML4_C82	108.4	97.5	82.1	93.3	96.4	85.9	99.6	107.2	113.9	115.6
[R].AVIPMSCITNGSGANR.[K]	1xTMT6plex [N-Term]; 1xDBIA [C7]	3.73945e-05	0.000155524	Q9HC35 [76-91]	EML4_C82	103.4	95.2	112.4	100.7	94.2	106.4	96.4	109.3	92.1	90
[K].IQDHQVVINCAIPK.[G]	1xTMT6plex [K14]; 1xTMT6plex [N-Term]; 1xDBIA [C10]	6.40694e-06	0.000155524	Q8N8S7 [53-66]	ENAH_C62	149.8	129.6	110.8	85.2	96	96.1	73.5	70.7	95.6	92.6
[R].GPCIGPGAGEILER.[G]	1xTMT6plex [N-Term]; 1xDBIA [C3]	0.000656528	0.000155524	Q9H0I2 [56-69]	ENKD1_C58	82	100.9	85	125.6	102	105	99	95.1	114.3	91.2
[K].VNQIGSVTESIQACK.[L]	1xTMT6plex [K15]; 1xTMT6plex [N-Term]; 1xDBIA [C14]	6.96018e-06	0.000155524	P06733 [344-358]	ENO1_C357	95.4	105.4	115.1	107.6	120	109.6	87.4	99	73.2	87.2
[R].CQIIRDMIGPEK.[T]	1xOxidation [M7]; 1xTMT6plex [K12]; 1xTMT6plex [N-Term]; 1xDBIA [C1]	0.42298	0.0403457	Q7L5Y1 [234-245]	ENOSF1_C234	73.6	230.5	52	79.3	112	76	40.6	93.2	134.9	107.9
[R].LCASNQDSEYPLEK.[T]	1xTMT6plex [K14]; 1xTMT6plex [N-Term]; 1xDBIA [C2]	0.0161283	0.000785053	Q16206 [509-522]	ENOX2_C510	95.4	127.5	101.5	86.8	90.8	100.6	104.2	98.8	94	100.5
[K].EVHPLVQCPFTR.[N]	1xTMT6plex [N-Term]; 1xDBIA [C8]	0.000707318	0.000155524	P22413 [607-618]	ENPP1_C614	116.1	98.7	115.5	80.1	96.7	94.9	94.6	103.7	101.9	97.7
[K].ELVSPCLSPSFK.[G]	1xTMT6plex [K12]; 1xTMT6plex [N-Term]; 1xDBIA [C6]	0.0085778	0.000560081	O75354 [320-331]	ENTPD6_C325	120.1	94.8	113.6	113	92.2	100.9	157.5	65.2	142.7	10
[K].LIECGWKDQLK.[A]	2xTMT6plex [K7; K11]; 1xTMT6plex [N-Term]; 1xDBIA [C4]	0.00305933	0.000155524	Q9NPA8 [37-47]	ENY2_C40	84	94.6	90.1	120	87.2	100.1	118.1	109.2	103.3	93.4
[R].KLEFSPQTLCCYGK.[Q]	1xCarbamidomethyl [C11]; 2xTMT6plex [K1; K14]; 1xTMT6plex [N-Term]; 1xDBIA [C10]	0.00440016	0.000155524	Q09472 [1167-1180]	EP300_C1176	97.3	81.9	102	106.6	89.1	107.6	112.2	102.4	105.6	95.3
[K].SCQVAHCASSR.[Q]	1xCarbamidomethyl [C7]; 1xTMT6plex [N-Term]; 1xDBIA [C2]	4.26971e-06	0.000155524	Q09472 [387-397]	EP300_C388	118.7	87.8	112.2	115	79.3	85.1	91.4	120.7	94.4	95.4
[R].ICALPSHGR.[V]	1xTMT6plex [N-Term]; 1xDBIA [C2]	0.0252384	0.00143408	Q96L91 [1774-1782]	EP400_C1775	109.4	77.5	105.4	114.3	92.1	97	116.4	85.6	94.2	108
[K].VTLLDGTEYSCDLEK.[H]	1xTMT6plex [K15]; 1xTMT6plex [N-Term]; 1xDBIA [C11]	3.38566e-05	0.000155524	O43491 [222-236]	EPB41L2_C232	81.5	85.2	101.4	109.8	110.9	111.3	105.5	90.6	99.9	103.9
[K].LGVCANGLLIYK.[D]	1xTMT6plex [K12]; 1xTMT6plex [N-Term]; 1xDBIA [C4]	0.00187826	0.000155524	O43491 [421-432]	EPB41L2_C424	114.3	92.9	150	90.4	110.3	103.6	87	103.2	52.7	95.7
[K].LGVCANGLLIYKDR.[L]	1xTMT6plex [K12]; 1xTMT6plex [N-Term]; 1xDBIA [C4]	0.0412585	0.0017233	O43491 [421-434]	EPB41L2_C424	113.6	112	114.5	97	107.1	98.7	76.8	98.1	105.3	76.9
[K].VILLDGSEYTCDVEK.[R]	1xTMT6plex [K15]; 1xTMT6plex [N-Term]; 1xDBIA [C11]	0.000402795	0.000155524	Q9Y2J2 [114-128]	EPB41L3_C124	98.2	99.3	77.5	90	83.6	100.2	111.6	118.9	133.7	87
[K].ACATKPEELSVHNNVSTQSNGSQQAWGMR.[S]	1xTMT6plex [K5]; 1xTMT6plex [N-Term]; 1xDBIA [C2]	0.000214658	0.000155524	Q9HCM4 [384-412]	EPB41L5_C385	82.2	98.4	88.2	106.3	102	91.6	119.7	107.5	101	102.9
[R].WIVPQSGAMSNGLAGCEMLLTGK.[E]	1xTMT6plex [K23]; 1xTMT6plex [N-Term]; 1xDBIA [C16]	0.000259699	0.000155524	Q9HCM4 [665-687]	EPB41L5_C680	39.9	120.7	83.9	141.4	117.6	87.1	95.4	105.7	89.2	119.2
[K].AGCQYYAPHLDQTGNWPWTSPK.[D]	1xTMT6plex [K22]; 1xTMT6plex [N-Term]; 1xDBIA [C3]	0.00129434	0.000155524	Q9H2F5 [408-429]	EPC1_C410	93.4	95.9	86.2	122.4	118.1	77.7	116.2	82.8	114.8	92.3
[R].AGCQYYAPR.[L]	1xTMT6plex [N-Term]; 1xDBIA [C3]	0.0269284	0.00143408	Q52LR7 [404-412]	EPC2_C406	130	71.5	65.8	95	124.6	108.2	113.2	96.6	118.1	77.1
[K].HCENRLSLSEILSNIR.[S]	1xTMT6plex [N-Term]; 1xDBIA [C2]	0.00105241	0.000155524	Q52LR7 [506-521]	EPC2_C507	65.9	93.7	55.4	48	111.8	87.1	115.4	165.1	154.8	102.9
[K].AQGSSTSDCMSK.[T]	1xOxidation [M10]; 1xTMT6plex [K12]; 1xTMT6plex [N-Term]; 1xDBIA [C9]	0.0240395	0.00124881	Q52LR7 [618-629]	EPC2_C626	84.1	67.5	106.8	100.5	59.5	124.9	120.7	98.1	132.8	105.1
[K].MHCSAEGEWLVPIGKCMCK.[A]	1xCarbamidomethyl [C3]; 1xOxidation [M17]; 2xTMT6plex [K15; K19]; 1xTMT6plex [N-Term]; 1xDBIA [C18]	0.378665	0.0319248	P54756 [274-292]	EPHA5_C291	92.3	132.3	81.9	87.4	126.8	83.8	101.4	103.7	116.4	74
[R].GAPCTTPPSAPR.[S]	1xTMT6plex [N-Term]; 1xDBIA [C4]	0.000579849	0.000155524	P54760 [317-328]	EPHB4_C320	108.2	158.5	67.4	71.7	83.5	94.7	104.5	142.9	74.3	94.3
[K].LGVENCYFPMFVSQSALEK.[E]	1xOxidation [M10]; 1xTMT6plex [K19]; 1xTMT6plex [N-Term]; 1xDBIA [C6]	0.0057296	0.000451537	P07814 [1071-1089]	EPRS1_C1076	110.1	94.6	116.3	84.2	137.8	116.1	80.3	98.4	63.1	99.2
[K].LGVENCYFPMFVSQSALEKEK.[T]	2xTMT6plex [K19; K21]; 1xTMT6plex [N-Term]; 1xDBIA [C6]	3.41412e-06	0.000155524	P07814 [1071-1091]	EPRS1_C1076	95.6	86.6	81.1	102	107	95.4	111.2	120.9	95.4	104.9
[K].LGVENCYFPMFVSQSALEKEK.[T]	1xOxidation [M10]; 2xTMT6plex [K19; K21]; 1xTMT6plex [N-Term]; 1xDBIA [C6]	0.000344154	0.000155524	P07814 [1071-1091]	EPRS1_C1076	88.4	84.8	88.3	63.1	130.1	114.7	116	142.6	77.3	94.6
[K].LGVENCYFPMFVSQSALEK.[E]	1xTMT6plex [K19]; 1xTMT6plex [N-Term]; 1xDBIA [C6]	5.3392e-05	0.000155524	P07814 [1071-1089]	EPRS1_C1076	76.7	81.7	119.1	90.6	144.8	111.3	120.1	106.8	78.6	70.3
[K].LNQWCNVVR.[W]	1xTMT6plex [N-Term]; 1xDBIA [C5]	0.000487302	0.000155524	P07814 [1144-1152]	EPRS1_C1148	99	137.7	113	90.7	113.6	101	98	95.7	77	74.3
[R].DLPIKLNQWCNVVR.[W]	1xTMT6plex [K5]; 1xTMT6plex [N-Term]; 1xDBIA [C10]	0.0519746	0.00201629	P07814 [1139-1152]	EPRS1_C1148	67.6	71.6	70	96.4	65.6	125	101.3	168.3	122	112.3
[K].IVQIPFCGEIDCEDWIKK.[T]	1xCarbamidomethyl [C7]; 2xTMT6plex [K17; K18]; 1xTMT6plex [N-Term]; 1xDBIA [C12]	2.14689e-05	0.000155524	P07814 [1442-1459]	EPRS1_C1453	117.9	86.7	105.2	104.6	108.5	100	100.9	112	75.5	88.6
[K].IDMSSNNGCMRDPTLYR.[C]	1xOxidation [M]; 1xTMT6plex [N-Term]; 1xDBIA [C9]	0.00109688	0.000155524	P07814 [342-358]	EPRS1_C350	122.8	58.4	88.6	101.8	113.1	101.4	104.2	92.6	116.6	100.6
[K].HEELMLGDPCLK.[D]	1xTMT6plex [K12]; 1xTMT6plex [N-Term]; 1xDBIA [C10]	6.24971e-06	0.000155524	P07814 [651-662]	EPRS1_C660	86.1	98.8	130.5	100.8	121.1	104.5	91	82.9	79.2	105
[R].RGFFICDQPYEPVSPYSCK.[E]	1xCarbamidomethyl [C6]; 1xTMT6plex [K19]; 1xTMT6plex [N-Term]; 1xDBIA [C18]	3.1955e-07	0.000155524	P07814 [675-693]	EPRS1_C692	107.6	72	81.2	98.4	95.9	98	120.7	124.9	117.9	83.5
[K].EAPCVLIYIPDGHTK.[E]	1xTMT6plex [K15]; 1xTMT6plex [N-Term]; 1xDBIA [C4]	4.79464e-06	0.000155524	P07814 [694-708]	EPRS1_C697	114.2	87.3	107.3	103.8	109.7	93	101.6	96.8	87.7	98.6
[K].ERPTPSLNNNCTTSEDSLVLYNR.[V]	1xTMT6plex [N-Term]; 1xDBIA [C11]	6.14703e-06	0.000155524	P07814 [734-756]	EPRS1_C744	141.7	98.9	96.7	93.8	76.4	114.1	114.2	91.8	70.5	101.9
[K].INEAVECLLSLK.[A]	1xTMT6plex [K12]; 1xTMT6plex [N-Term]; 1xDBIA [C7]	0.000406144	0.000155524	P07814 [850-861]	EPRS1_C856	91.2	76.4	107.6	106.8	98.4	89	110.3	114.2	105.5	100.5
[K].VCSELDNNR.[H]	1xTMT6plex [N-Term]; 1xDBIA [C2]	0.000774758	0.000155524	P42566 [585-593]	EPS15_C586	69.3	85.5	125.7	112.9	103.3	98.5	103.8	100	134.3	66.7
[K].CQDETQMISSLK.[T]	1xTMT6plex [K12]; 1xTMT6plex [N-Term]; 1xDBIA [C1]	0.206486	0.0140227	Q9UBC2 [470-481]	EPS15L1_C470	129.9	67.5	100.3	111.8	101	90	90.7	99.7	109.3	99.9
[R].AQVAFECDEDKDER.[E]	1xTMT6plex [K11]; 1xTMT6plex [N-Term]; 1xDBIA [C7]	0.0468768	0.00181223	Q96RT1 [458-471]	ERBIN_C464	93.9	95.3	111.8	89.8	99.6	104.2	118.1	114.2	79.9	93.2
[K].QLFNCQSLHK.[L]	1xTMT6plex [K10]; 1xTMT6plex [N-Term]; 1xDBIA [C5]	0.00018493	0.000155524	Q96RT1 [64-73]	ERBIN_C68	93.3	131.1	94.5	103.5	101.1	92.9	95.9	93.8	101.3	92.6
[K].LYIGHLTTLCHDRDPLILR.[G]	1xTMT6plex [N-Term]; 1xDBIA [C10]	0.000794241	0.000155524	Q8IUD2 [1025-1043]	ERC1_C1034	97	103.5	117.3	107.5	86.6	103.8	89.3	82.1	108.1	105
[R].AQYQHDTSLPHCR.[F]	1xTMT6plex [N-Term]; 1xDBIA [C12]	0.000154126	0.000155524	P18074 [144-156]	ERCC2_C155	96	110.7	93.5	86.9	105.6	97.5	87.4	96.2	113.3	113.1
[R].HAAQCVGR.[A]	1xTMT6plex [N-Term]; 1xDBIA [C5]	0.00531976	0.000155524	P18074 [659-666]	ERCC2_C663	106.2	105.3	86.8	104.8	90.8	94.5	107.8	107.1	97.9	98.8
[K].AFTDNAVAFDTGFCHVER.[V]	1xTMT6plex [N-Term]; 1xDBIA [C14]	3.8019e-05	0.000155524	Q92889 [163-180]	ERCC4_C176	112.8	143.1	86.5	85.7	105.9	95.4	107.6	109.4	61.1	92.4
[R].AVTCMLR.[K]	1xTMT6plex [N-Term]; 1xDBIA [C4]	0.292689	0.0221816	P28715 [1018-1024]	ERCC5_C1021	123.6	125.6	122	88.5	140.7	84.3	80.4	10	117.2	117.8
[K].SSPCEK.[L]	1xTMT6plex [K6]; 1xTMT6plex [N-Term]; 1xDBIA [C4]	0.0326883	0.00143408	P28715 [323-328]	ERCC5_C326	104.9	93.3	76	98.7	79.1	121.8	78	105.1	119.5	123.5
[K].IQEALNCLVK.[A]	1xTMT6plex [K10]; 1xTMT6plex [N-Term]; 1xDBIA [C7]	0.0429407	0.0017233	Q2NKX8 [1216-1225]	ERCC6L_C1222	84.3	90.2	87	114	106.9	92.1	115.8	110.5	89.5	109.7
[R].LNEKNPDVDAICEMPSLSR.[K]	1xTMT6plex [K4]; 1xTMT6plex [N-Term]; 1xDBIA [C12]	0.000373867	0.000155524	Q2NKX8 [345-363]	ERCC6L_C356	115.3	95.4	97.5	110.8	93.5	100.3	100	82	110.4	94.8
[K].KLCDHPR.[L]	1xTMT6plex [K1]; 1xTMT6plex [N-Term]; 1xDBIA [C3]	0.137678	0.00825486	Q2NKX8 [409-415]	ERCC6L_C411	103.6	108.5	105.7	92	96.6	94.3	97.7	110.5	80.8	110.3
[K].GFGSVEELCTNSSLGMEK.[S]	1xTMT6plex [K18]; 1xTMT6plex [N-Term]; 1xDBIA [C9]	6.19756e-05	0.000155524	Q2NKX8 [817-834]	ERCC6L_C825	77.9	88.4	81.8	90	106.3	101.5	103.8	125.5	114.6	110.2
[K].VQLCDLK.[S]	1xTMT6plex [K7]; 1xTMT6plex [N-Term]; 1xDBIA [C4]	0.00994554	0.000560081	Q13216 [168-174]	ERCC8_C171	155.8	123.1	119.8	99.5	10	119.6	138	80.9	93.4	70.1
[K].LGMDYDGRPHCGLDDSK.[N]	1xTMT6plex [K17]; 1xTMT6plex [N-Term]; 1xDBIA [C11]	0.00432811	0.000155524	Q8IV48 [284-300]	ERI1_C294	91	99	92.2	100	110.3	103.2	103.9	98.8	92.5	109.2
[K].AYSFAMGCWPK.[N]	1xOxidation [M6]; 1xTMT6plex [K11]; 1xTMT6plex [N-Term]; 1xDBIA [C8]	0.00764452	0.000560081	O43414 [278-288]	ERI3_C285	107.5	78.6	104.7	91.9	101.1	107.2	115.1	106.1	91.6	96.2
[K].ADAECYTAMK.[I]	1xOxidation [M9]; 1xTMT6plex [K10]; 1xTMT6plex [N-Term]; 1xDBIA [C5]	0.00129434	0.000155524	O94905 [258-267]	ERLIN2_C262	114.8	77.1	98.2	102.8	117.6	97.9	98.1	96.2	100.7	96.6
[K].AMISDFGLCK.[K]	1xTMT6plex [K10]; 1xTMT6plex [N-Term]; 1xDBIA [C9]	0.0214548	0.00100914	O75460 [707-716]	ERN1_C715	74.6	105.3	90.4	117.6	143.1	91	62.9	76.6	126.2	112.2
[R].DCAVKPCQSDEVPDGIK.[S]	1xCarbamidomethyl [C2]; 2xTMT6plex [K5; K17]; 1xTMT6plex [N-Term]; 1xDBIA [C7]	0.376515	0.0313367	Q96HE7 [98-114]	ERO1A_C104	88.5	87.5	97.5	107.7	108	106.6	108.8	95.1	103.7	96.6
[R].IMDCVGCFK.[C]	1xCarbamidomethyl [C7]; 1xTMT6plex [K9]; 1xTMT6plex [N-Term]; 1xDBIA [C4]	0.00864863	0.000560081	Q96HE7 [388-396]	ERO1A_C391	111.6	253.4	124.8	75	159.1	44.9	123.8	10	10	107.3
[K].RPCPFWNDISQCGR.[R]	1xCarbamidomethyl [C12]; 1xTMT6plex [N-Term]; 1xDBIA [C3]	0.0321657	0.00143408	Q96HE7 [83-96]	ERO1A_C85	108.8	144.3	97.2	114.7	104.2	105.2	74.3	105.9	74.5	70.9
[K].RPCPFWNDISQCGRR.[D]	1xCarbamidomethyl [C12]; 1xTMT6plex [N-Term]; 1xDBIA [C3]	0.103719	0.00504151	Q96HE7 [83-97]	ERO1A_C85	78.7	132.1	110.8	100.8	116.8	117.4	81.8	96.1	77	88.4
[K].RPCPFWAEDGHCSIK.[D]	1xCarbamidomethyl [C12]; 1xTMT6plex [K15]; 1xTMT6plex [N-Term]; 1xDBIA [C3]	0.000181892	0.000155524	Q86YB8 [79-93]	ERO1B_C81	161.1	127.6	107	82.5	98.9	66.7	122.1	71.6	68.5	93.9
[K].GQGVYLGMPGCLPVYDALAGEFIR.[A]	1xOxidation [M8]; 1xTMT6plex [N-Term]; 1xDBIA [C11]	0.00352073	0.000155524	P30040 [147-170]	ERP29_C157	88.3	107.8	128.3	97	96.3	86.3	89.8	96.1	111.1	99
[K].GQGVYLGMPGCLPVYDALAGEFIR.[A]	1xTMT6plex [N-Term]; 1xDBIA [C11]	5.08125e-07	0.000155524	P30040 [147-170]	ERP29_C157	51.5	115.8	96.7	137.7	106.5	98.8	108	82.7	100.4	101.9
[R].VDCDQHSDIAQR.[Y]	1xTMT6plex [N-Term]; 1xDBIA [C3]	0.000452306	0.000155524	Q9BS26 [90-101]	ERP44_C92	87	88.9	100.7	103.7	112.3	99.7	82.9	96.9	112.1	115.8
[K].VPCILPIIENGK.[K]	1xTMT6plex [K12]; 1xTMT6plex [N-Term]; 1xDBIA [C3]	0.00686851	0.000451537	Q9UJM3 [376-387]	ERRFI1_C378	114.7	81.8	113.6	87.2	118.9	105.9	105.7	75.2	104.2	92.9
[K].ETNQDVQCNR.[F]	1xTMT6plex [N-Term]; 1xDBIA [C8]	0.00335045	0.000155524	Q5FWF5 [355-364]	ESCO1_C362	91.1	104.3	104.7	117.7	111	88	72.6	107.1	98	105.4
[K].CILNGINSSAK.[K]	1xTMT6plex [K11]; 1xTMT6plex [N-Term]; 1xDBIA [C1]	0.0073969	0.000451537	Q5FWF5 [376-386]	ESCO1_C376	62.4	148	108.5	101	102.2	90.9	115.2	82.1	67.7	121.9
[R].VIYKPIVEKENNCHSAENNSNAPR.[V]	2xTMT6plex [K4; K9]; 1xTMT6plex [N-Term]; 1xDBIA [C13]	2.8217e-05	0.000155524	Q56NI9 [170-193]	ESCO2_C182	96.8	91.4	152.6	109.6	83.2	87.9	92.7	136.4	75.4	73.9
[K].SVSAFAPICNPVLCPWGK.[K]	1xCarbamidomethyl [C9]; 1xTMT6plex [K18]; 1xTMT6plex [N-Term]; 1xDBIA [C14]	3.33004e-05	0.000155524	P10768 [168-185]	ESD_C181	76.7	97.8	103.7	120.3	107.7	90.4	115.4	148.3	54.2	85.5
[K].SVSAFAPICNPVLCPWGKK.[A]	1xCarbamidomethyl [C9]; 2xTMT6plex [K18; K19]; 1xTMT6plex [N-Term]; 1xDBIA [C14]	4.59972e-05	0.000155524	P10768 [168-186]	ESD_C181	72.9	71.4	85.2	108.4	89.7	113.6	124.1	119	104.9	110.8
[K].VFEHDSVELNCK.[M]	1xTMT6plex [K12]; 1xTMT6plex [N-Term]; 1xDBIA [C11]	2.23786e-06	0.000155524	P10768 [18-29]	ESD_C28	92.1	112.3	114.2	102.4	113.2	108.9	84.2	98.9	79.6	94
[K].AETGKCPALYWLSGLTCTEQNFISK.[S]	1xCarbamidomethyl [C6]; 2xTMT6plex [K5; K25]; 1xTMT6plex [N-Term]; 1xDBIA [C17]	0.000533771	0.000155524	P10768 [40-64]	ESD_C56	89	112.1	105.3	94.8	104.6	119.3	90.9	117.4	79.4	87.2
[R].LAVCNMDWDRLK.[A]	1xTMT6plex [K12]; 1xTMT6plex [N-Term]; 1xDBIA [C4]	3.01499e-05	0.000155524	Q9H501 [350-361]	ESF1_C353	107.4	110.7	104	79.8	128.8	108.9	71.2	79.3	117	92.9
[R].LAQPLHACLVQCSR.[E]	1xCarbamidomethyl [C8]; 1xTMT6plex [N-Term]; 1xDBIA [C12]	0.00454787	0.000155524	Q14674 [120-133]	ESPL1_C131	93.5	100.5	82.1	89.6	100.9	104.9	96.3	94.6	102.6	135
[R].GLPCTPKPPDR.[I]	1xTMT6plex [K7]; 1xTMT6plex [N-Term]; 1xDBIA [C4]	0.0221641	0.00100914	Q14674 [1342-1352]	ESPL1_C1345	90.8	79.5	90.7	99.5	101.9	99.9	113.1	120.4	104	100.3
[R].GLPCTPKPPDRIR.[Q]	1xTMT6plex [K7]; 1xTMT6plex [N-Term]; 1xDBIA [C4]	0.541944	0.0636804	Q14674 [1342-1354]	ESPL1_C1345	80.8	84.4	62.3	86.5	84.6	103.9	117.1	133.2	142.1	105.2
[K].SGLTLLGPLPHAAVPCSGPEPTAQR.[L]	1xTMT6plex [N-Term]; 1xDBIA [C16]	4.26971e-06	0.000155524	Q6ZVH7 [943-967]	ESPNL_C958	88.8	46.8	96.2	110	101.9	110.1	95.5	120.1	97.7	133
[R].CQLQQAAALNAQHK.[Q]	1xTMT6plex [K14]; 1xTMT6plex [N-Term]; 1xDBIA [C1]	4.91526e-06	0.000155524	Q96DF8 [263-276]	ESS2_C263	85.4	146.2	80.9	91.7	98.2	102.5	89.4	98.6	101.5	105.5
[R].LGTQTFCSR.[V]	1xTMT6plex [N-Term]; 1xDBIA [C7]	0.013253	0.000785053	Q9BSJ8 [364-372]	ESYT1_C370	127	73.2	94.7	95.6	118.3	130.2	119.2	83.5	65.9	92.4
[K].AVYSTNCPVWEEAFR.[F]	1xTMT6plex [N-Term]; 1xDBIA [C7]	0.000144246	0.000155524	Q9BSJ8 [516-530]	ESYT1_C522	97.6	132.9	133.9	138.2	93.9	109.9	82.8	82	37.3	91.4
[R].GSSVDAPPRPCHTTPDSQFGTEHVLR.[I]	1xTMT6plex [N-Term]; 1xDBIA [C11]	2.00925e-05	0.000155524	Q9BSJ8 [625-650]	ESYT1_C635	95.7	104.7	99.9	98.2	106.8	98.4	92.4	103.3	95.9	104.7
[R].LGGEVSCLVAGTK.[C]	1xTMT6plex [K13]; 1xTMT6plex [N-Term]; 1xDBIA [C7]	0.000249165	0.000155524	P13804 [47-59]	ETFA_C53	93	99	100	105.8	104.1	112.4	96.1	95.8	99.8	94
[K].EVIAVSCGPAQCQETIR.[T]	1xCarbamidomethyl [C12]; 1xTMT6plex [N-Term]; 1xDBIA [C7]	0.00147759	0.000155524	P38117 [60-76]	ETFB_C66	59.8	152	106.7	106.8	133.4	110	79.1	76.6	88.3	87.2
[R].LQINAQNCVHCK.[T]	1xCarbamidomethyl [C]; 1xTMT6plex [K12]; 1xTMT6plex [N-Term]; 1xDBIA [C]	3.77055e-05	0.000155524	Q16134 [579-590]	ETFDH_C579_590	156.2	169.2	151.4	213.5	90.2	143.3	76.1	10	10	10
[R].LTLSCEEFVK.[I]	1xTMT6plex [K10]; 1xTMT6plex [N-Term]; 1xDBIA [C5]	0.00298441	0.000155524	O95571 [215-224]	ETHE1_C219	83.4	101.3	92	132.1	106.4	118.8	88.1	93.6	88.5	95.7
[K].HVCNPAIFR.[L]	1xTMT6plex [N-Term]; 1xDBIA [C3]	0.000906727	0.000155524	Q9HBU6 [220-228]	ETNK1_C222	103.8	158.9	118.8	46.3	168.4	111.4	83.9	45.2	76.4	86.9
[K].AAASASCR.[E]	1xTMT6plex [N-Term]; 1xDBIA [C7]	0.0507532	0.00192364	Q9NVF9 [33-40]	ETNK2_C39	95.8	58.3	72.2	128.5	68.8	77.9	164.8	113.8	115.1	104.9
[K].LPCLQVGR.[T]	1xTMT6plex [N-Term]; 1xDBIA [C3]	0.00458556	0.000155524	Q9NYK6 [279-286]	EURL_C281	125.5	69.4	194.4	142.7	10	128.8	113.2	68.1	157.9	10
[truncated: 5,318 more rows]
