# Supplementary material for: Covalent Reprogramming of Kinase Binders to Modulate Protein Abundance
Source: Adv Sci (Weinh). 2026 Apr 9;13(36):e75153. doi: 10.1002/advs.75153 (PMC13317707; doi:10.1002/advs.75153)
Supplement: Supplementary file 5 — Supporting file 5: advs75153‐sup‐0005‐TableS5.xlsx [file ADVS-13-e75153-s003.xlsx]

## Sheet: Summary
	Tab: Global proteomics_#1
	TMT tag	Sample description
	Abundances (Grouped): F1, 126	HEK293T parental treated with DMSO 24h
	Abundances (Grouped): F1, 127N	HEK293T parental treated with DMSO 24h
	Abundances (Grouped): F1, 127C	HEK293T parental treated with DMSO 24h
	Abundances (Grouped): F1, 128N	HEK293T parental treated with MKI-AA (1 µM, 24 h)
	Abundances (Grouped): F1, 128C	HEK293T parental treated with MKI-AA (1 µM, 24 h)
	Abundances (Grouped): F1, 129N	HEK293T SH3GL1 KO treated with DMSO 24h
	Abundances (Grouped): F1, 129C	HEK293T SH3GL1 KO treated with DMSO 24h
	Abundances (Grouped): F1, 130N	HEK293T SH3GL1 KO treated with DMSO 24h
	Abundances (Grouped): F1, 130C	HEK293T SH3GL1 KO treated with MKI-AA (1 µM, 24 h)
	Abundances (Grouped): F1, 131	HEK293T SH3GL1 KO treated with MKI-AA (1 µM, 24 h)
	Tab: Global proteomics_#2
	TMT tag	Sample description
	Abundances (Grouped): F1, 126	HEK293T parental treated with DMSO 24h
	Abundances (Grouped): F1, 127N	HEK293T parental treated with DMSO 24h
	Abundances (Grouped): F1, 127C	HEK293T parental treated with DMSO 24h
	Abundances (Grouped): F1, 128N	HEK293T parental treated with MKI-AA (1 µM, 24 h)
	Abundances (Grouped): F1, 128C	HEK293T parental treated with MKI-AA (1 µM, 24 h)
	Abundances (Grouped): F1, 129N	HEK293T SH3GL1 KO treated with DMSO 24h
	Abundances (Grouped): F1, 129C	HEK293T SH3GL1 KO treated with DMSO 24h
	Abundances (Grouped): F1, 130N	HEK293T SH3GL1 KO treated with DMSO 24h
	Abundances (Grouped): F1, 130C	HEK293T SH3GL1 KO treated with MKI-AA (1 µM, 24 h)
	Abundances (Grouped): F1, 131	HEK293T SH3GL1 KO treated with MKI-AA (1 µM, 24 h)

## Sheet: Global proteomics_#1
Accession	Description	Coverage [%]	# Peptides	# PSMs	# Unique Peptides	# AAs	MW [kDa]	calc. pI	Score Sequest HT: Sequest HT	# Peptides (by Search Engine): Sequest HT	Gene Symbol	Abundances (Grouped): F1, 126	Abundances (Grouped): F1, 127N	Abundances (Grouped): F1, 127C	Abundances (Grouped): F1, 128N	Abundances (Grouped): F1, 128C	Abundances (Grouped): F1, 129N	Abundances (Grouped): F1, 129C	Abundances (Grouped): F1, 130N	Abundances (Grouped): F1, 130C	Abundances (Grouped): F1, 131
P01023	Alpha-2-macroglobulin OS=Homo sapiens OX=9606 GN=A2M PE=1 SV=3	2	3	3	3	1474	163.2	6.46	2.07	3	A2M	0	0	0	0	213.1	194.5	165.1	140.5	286.8	0
Q9NRG9	Aladin OS=Homo sapiens OX=9606 GN=AAAS PE=1 SV=1	12	5	15	5	546	59.5	7.5	28.67	5	AAAS	102.2	118.2	117.5	82.2	87.4	113.1	124.4	112.7	63.2	79.3
Q86V21	Acetoacetyl-CoA synthetase OS=Homo sapiens OX=9606 GN=AACS PE=1 SV=1	4	2	2	1	672	75.1	6.24	4.13	2	AACS	105.4	103.7	82.9	48.9	136.6	85.5	123.5	108.6	78.3	126.6
Q2M2I8	AP2-associated protein kinase 1 OS=Homo sapiens OX=9606 GN=AAK1 PE=1 SV=3	2	2	2	2	961	103.8	6.6	3.07	2	AAK1	103.2	83.9	98	73.2	162.6	99	69.8	72.7	130.3	107.3
Q9H7C9	Mth938 domain-containing protein OS=Homo sapiens OX=9606 GN=AAMDC PE=1 SV=1	20	2	2	2	122	13.3	8.46	2.33	2	AAMDC	141.7	109.8	83.2	68.4	84.4	89.8	96.4	123.6	96.8	106
Q13685	Angio-associated migratory cell protein OS=Homo sapiens OX=9606 GN=AAMP PE=1 SV=2	16	8	15	8	434	46.7	4.42	21.44	8	AAMP	122	102.8	121.1	86.4	89.6	82.5	115.1	91.8	87.1	101.6
P49588	Alanine--tRNA ligase, cytoplasmic OS=Homo sapiens OX=9606 GN=AARS1 PE=1 SV=2	26	24	71	24	968	106.7	5.53	91.63	24	AARS1	114.4	109	106.6	88.6	84.5	112.3	108	111.3	81.7	83.4
Q5JTZ9	Alanine--tRNA ligase, mitochondrial OS=Homo sapiens OX=9606 GN=AARS2 PE=1 SV=1	7	6	13	6	985	107.3	6.27	18.06	6	AARS2	85.1	122.2	137.4	60.6	75.4	134.5	122.4	124.3	68.7	69.5
Q9BTE6	Alanyl-tRNA editing protein Aarsd1 OS=Homo sapiens OX=9606 GN=AARSD1 PE=1 SV=2	6	3	3	3	412	45.5	6.42	4.61	3	AARSD1	84.2	101.2	109.9	93.1	130.4	94.2	95.2	98.9	94.7	98.2
Q9NRN7	L-aminoadipate-semialdehyde dehydrogenase-phosphopantetheinyl transferase OS=Homo sapiens OX=9606 GN=AASDHPPT PE=1 SV=2	20	7	11	7	309	35.8	6.8	9.19	7	AASDHPPT	95.2	85.3	108.6	103.8	118.8	78.2	122.2	102	81.8	104.1
Q9UDR5	Alpha-aminoadipic semialdehyde synthase, mitochondrial OS=Homo sapiens OX=9606 GN=AASS PE=1 SV=1	7	6	6	6	926	102.1	6.64	12.06	6	AASS	97.1	99.5	85.2	106.9	93.5	123.3	106.9	86.4	89.9	111.3
Q9NY61	Protein AATF OS=Homo sapiens OX=9606 GN=AATF PE=1 SV=1	17	8	13	8	560	63.1	4.94	22.19	8	AATF	89.2	128.4	115.1	100.8	75	103.6	122.5	97.9	82.7	84.8
O95477	Phospholipid-transporting ATPase ABCA1 OS=Homo sapiens OX=9606 GN=ABCA1 PE=1 SV=3	1	1	1	1	2261	254.1	6.86	2.22	1	ABCA1	0	233.2	196.1	0	0	192.2	0	208.4	0	170.2
Q9BZC7	ATP-binding cassette sub-family A member 2 OS=Homo sapiens OX=9606 GN=ABCA2 PE=1 SV=4	0	1	1	1	2435	269.7	6.81	0	1	ABCA2	128.7	95.1	150.1	0	82.7	82.6	61.8	118.1	154.9	126
O75027	Iron-sulfur clusters transporter ABCB7, mitochondrial OS=Homo sapiens OX=9606 GN=ABCB7 PE=1 SV=2	2	2	2	2	752	82.6	9.33	1.73	2	ABCB7	0	157.8	0	0	189.7	158.4	125.2	169.6	199.3	0
Q5T3U5	ATP-binding cassette sub-family C member 10 OS=Homo sapiens OX=9606 GN=ABCC10 PE=1 SV=1	2	3	5	3	1492	161.5	7.08	2.22	3	ABCC10	55.6	71	70.5	218.6	150.6	114.2	65.4	88.7	82.3	83.1
P28288	ATP-binding cassette sub-family D member 3 OS=Homo sapiens OX=9606 GN=ABCD3 PE=1 SV=1	10	5	11	5	659	75.4	9.36	21.56	5	ABCD3	79.6	103.1	112.2	107.9	94.7	99.4	105.1	95.1	104.4	98.5
P61221	ATP-binding cassette sub-family E member 1 OS=Homo sapiens OX=9606 GN=ABCE1 PE=1 SV=1	28	17	49	17	599	67.3	8.34	70.44	17	ABCE1	103.6	91.7	98.7	106.9	104.8	94.5	96.8	97.9	102.3	102.9
Q8NE71	ATP-binding cassette sub-family F member 1 OS=Homo sapiens OX=9606 GN=ABCF1 PE=1 SV=2	21	16	35	15	845	95.9	6.8	51.52	16	ABCF1	111	108.4	104.7	91.8	100.6	97.7	93.7	97.2	101.1	93.8
Q9UG63	ATP-binding cassette sub-family F member 2 OS=Homo sapiens OX=9606 GN=ABCF2 PE=1 SV=2	34	19	62	19	623	71.2	7.37	97.61	19	ABCF2	109.5	109	110	90.8	91.1	104.5	102.3	98.4	89.7	94.8
Q9NUJ1	Palmitoyl-protein thioesterase ABHD10, mitochondrial OS=Homo sapiens OX=9606 GN=ABHD10 PE=1 SV=1	21	6	10	6	306	33.9	8.57	19.24	6	ABHD10	81.1	101.2	88.6	103.3	93.9	114.6	112.3	94.1	104.5	106.5
Q96IU4	Putative protein-lysine deacylase ABHD14B OS=Homo sapiens OX=9606 GN=ABHD14B PE=1 SV=1	16	3	5	3	210	22.3	6.4	7.83	3	ABHD14B	106.2	102.6	92	114	91.7	118.5	88.2	107.3	85.5	93.9
Q8IZP0	Abl interactor 1 OS=Homo sapiens OX=9606 GN=ABI1 PE=1 SV=4	5	2	5	2	508	55	7.06	2.6	2	ABI1	117.7	82.4	94.8	106.2	100.9	103.8	89.1	99.5	85.3	120.4
Q12979	Active breakpoint cluster region-related protein OS=Homo sapiens OX=9606 GN=ABR PE=1 SV=2	1	1	8	1	859	97.5	6.55	6.86	1	ABR	120.1	105.3	93.1	96.9	86.7	95.2	105	103.2	110.9	83.7
Q9P1F3	Costars family protein ABRACL OS=Homo sapiens OX=9606 GN=ABRACL PE=1 SV=1	30	1	1	1	81	9.1	6.29	3.06	1	ABRACL	107.5	45.9	108	140.2	81.8	86.8	108.5	96.5	112.2	112.6
Q9ULW3	Activator of basal transcription 1 OS=Homo sapiens OX=9606 GN=ABT1 PE=1 SV=1	4	1	1	1	272	31.1	9.88	2.66	1	ABT1	81.8	124	41	81.1	110.4	98.7	121.2	95.2	137.7	108.9
P09110	3-ketoacyl-CoA thiolase, peroxisomal OS=Homo sapiens OX=9606 GN=ACAA1 PE=1 SV=2	5	1	1	1	424	44.3	8.44	3.51	1	ACAA1	98.4	106.4	89.8	56	107.9	128.6	115.7	112.8	86.6	97.8
P42765	3-ketoacyl-CoA thiolase, mitochondrial OS=Homo sapiens OX=9606 GN=ACAA2 PE=1 SV=2	17	7	11	7	397	41.9	8.09	18.82	7	ACAA2	100.3	93.8	102.9	80.4	95.8	124.9	112.1	103.1	96.9	89.8
Q13085	Acetyl-CoA carboxylase 1 OS=Homo sapiens OX=9606 GN=ACACA PE=1 SV=2	8	14	22	14	2346	265.4	6.37	38.89	14	ACACA	103.3	93.8	109.8	96	54.1	110.9	120.5	118.4	94.9	98.2
P11310	Medium-chain specific acyl-CoA dehydrogenase, mitochondrial OS=Homo sapiens OX=9606 GN=ACADM PE=1 SV=1	40	13	73	13	421	46.6	8.37	111.4	13	ACADM	104.6	105.3	106.5	76.8	79.6	118.2	122.4	112.7	88.6	85.4
P16219	Short-chain specific acyl-CoA dehydrogenase, mitochondrial OS=Homo sapiens OX=9606 GN=ACADS PE=1 SV=1	11	3	4	3	412	44.3	7.99	2.81	3	ACADS	51.8	38.4	135.7	145.2	97.8	102.6	113.1	99.6	101.5	114.3
P45954	Short/branched chain specific acyl-CoA dehydrogenase, mitochondrial OS=Homo sapiens OX=9606 GN=ACADSB PE=1 SV=1	6	2	2	2	432	47.5	6.99	2.04	2	ACADSB	227.5	0	0	204.3	0	236.5	213.7	118	0	0
P24752	Acetyl-CoA acetyltransferase, mitochondrial OS=Homo sapiens OX=9606 GN=ACAT1 PE=1 SV=1	36	15	46	15	427	45.2	8.85	71.27	15	ACAT1	95.6	96.1	98.6	91.3	91.8	116	117.2	106	99	88.4
Q9BWD1	Acetyl-CoA acetyltransferase, cytosolic OS=Homo sapiens OX=9606 GN=ACAT2 PE=1 SV=2	17	6	14	6	397	41.3	6.92	21.27	6	ACAT2	101.2	92.5	93.1	106.7	94.6	110.7	92.2	102.3	109.5	97.2
Q9H3P7	Golgi resident protein GCP60 OS=Homo sapiens OX=9606 GN=ACBD3 PE=1 SV=4	19	8	14	8	528	60.6	5.06	18.49	8	ACBD3	107.1	99.3	83.1	117.9	108.3	84.6	96.4	98.5	93.9	110.8
Q9UKV3	Apoptotic chromatin condensation inducer in the nucleus OS=Homo sapiens OX=9606 GN=ACIN1 PE=1 SV=2	15	20	46	20	1341	151.8	6.43	68.23	20	ACIN1	96.8	92.5	94.3	118.2	106	102.4	96.3	92.9	100.9	99.6
P53396	ATP-citrate synthase OS=Homo sapiens OX=9606 GN=ACLY PE=1 SV=3	40	36	145	36	1101	120.8	7.33	257.45	36	ACLY	111.3	110.1	109.3	87.5	87.3	108.1	101.9	109.7	86.3	88.5
P21399	Cytoplasmic aconitate hydratase OS=Homo sapiens OX=9606 GN=ACO1 PE=1 SV=3	3	3	4	3	889	98.3	6.68	7.06	3	ACO1	98.2	102.5	110.7	87.3	107.9	110.9	122.3	79.6	86.3	94.2
Q99798	Aconitate hydratase, mitochondrial OS=Homo sapiens OX=9606 GN=ACO2 PE=1 SV=2	28	17	49	17	780	85.4	7.61	76.16	17	ACO2	98.3	97.2	105.5	101.6	95.6	98.6	107.1	103.6	95.7	96.8
Q86TX2	Acyl-coenzyme A thioesterase 1 OS=Homo sapiens OX=9606 GN=ACOT1 PE=1 SV=1	19	6	15	6	421	46.2	7.34	27.92	6	ACOT1	98.2	70.8	107.3	105.6	99.8	85.8	100.8	81.9	150.2	99.4
Q9NPJ3	Acyl-coenzyme A thioesterase 13 OS=Homo sapiens OX=9606 GN=ACOT13 PE=1 SV=1	22	3	3	3	140	15	9.14	2	3	ACOT13	103.2	113	106.6	98.2	86.3	118.9	104.4	93.4	80.2	95.7
O00154	Cytosolic acyl coenzyme A thioester hydrolase OS=Homo sapiens OX=9606 GN=ACOT7 PE=1 SV=3	22	7	17	7	380	41.8	8.54	27.83	7	ACOT7	111.4	99.6	89.4	114.8	101.5	97	89.2	110.2	94	92.8
Q9Y305	Acyl-coenzyme A thioesterase 9, mitochondrial OS=Homo sapiens OX=9606 GN=ACOT9 PE=1 SV=2	5	2	2	2	439	49.9	8.6	2.4	2	ACOT9	100	67.9	92.6	136.6	78.3	108.4	108.1	107.4	121.3	79.5
Q15067	Peroxisomal acyl-coenzyme A oxidase 1 OS=Homo sapiens OX=9606 GN=ACOX1 PE=1 SV=3	2	1	1	1	660	74.4	8.16	0	1	ACOX1	0	0	0	0	0	0	0	0	491.7	508.3
P24666	Low molecular weight phosphotyrosine protein phosphatase OS=Homo sapiens OX=9606 GN=ACP1 PE=1 SV=3	47	5	10	5	158	18	6.74	23.21	5	ACP1	102.4	96.8	84.7	110.1	117.8	82.2	82.1	92.4	115.1	116.5
Q96CM8	Medium-chain acyl-CoA ligase ACSF2, mitochondrial OS=Homo sapiens OX=9606 GN=ACSF2 PE=1 SV=2	4	2	2	2	615	68.1	7.55	4.74	2	ACSF2	93	109.3	94.5	97	104.4	108.9	89.9	108	88.5	106.4
P33121	Long-chain-fatty-acid--CoA ligase 1 OS=Homo sapiens OX=9606 GN=ACSL1 PE=1 SV=1	3	2	2	2	698	77.9	7.15	2.89	2	ACSL1	125.9	77.3	97.3	74	141.5	89.2	94.9	92.3	110.2	97.4
O95573	Fatty acid CoA ligase Acsl3 OS=Homo sapiens OX=9606 GN=ACSL3 PE=1 SV=3	9	5	15	5	720	80.4	8.38	7.44	5	ACSL3	97	92.5	104.4	105.9	90.3	111.5	104.3	95.7	98.1	100.4
O60488	Long-chain-fatty-acid--CoA ligase 4 OS=Homo sapiens OX=9606 GN=ACSL4 PE=1 SV=2	2	1	1	1	711	79.1	8.38	2.8	1	ACSL4	109.2	101.8	78.4	128.5	105.5	105.7	101.8	80	77.6	111.3
P68133	Actin, alpha skeletal muscle OS=Homo sapiens OX=9606 GN=ACTA1 PE=1 SV=1	41	19	522	2	377	42	5.39	929.34	19	ACTA1	102.5	96.2	105.1	93.8	94.9	94.7	103.3	96.3	107.1	106
P60709	Actin, cytoplasmic 1 OS=Homo sapiens OX=9606 GN=ACTB PE=1 SV=1	85	29	633	8	375	41.7	5.48	1237.07	29	ACTB	91.8	88.5	91	118.8	114.6	100	89.4	91.9	108	106.1
O96019	Actin-like protein 6A OS=Homo sapiens OX=9606 GN=ACTL6A PE=1 SV=1	23	9	38	9	429	47.4	5.6	63.47	9	ACTL6A	105.5	102	98.2	80.8	94.2	96.1	116.9	113	85.4	107.9
P12814	Alpha-actinin-1 OS=Homo sapiens OX=9606 GN=ACTN1 PE=1 SV=2	29	24	93	9	892	103	5.41	151.64	24	ACTN1	110.4	102.7	90	96.8	102	110.3	93.3	95	99.2	100.3
O43707	Alpha-actinin-4 OS=Homo sapiens OX=9606 GN=ACTN4 PE=1 SV=2	57	47	207	31	911	104.8	5.44	369.49	47	ACTN4	96.2	95.2	96.7	111.9	107.3	100.6	92.1	93.6	102.5	103.9
Q9NZ32	Actin-related protein 10 OS=Homo sapiens OX=9606 GN=ACTR10 PE=1 SV=1	5	1	1	1	417	46.3	7.37	4.12	1	ACTR10	0	96.8	180.5	0	163.1	227.3	130.7	201.6	0	0
P61163	Alpha-centractin OS=Homo sapiens OX=9606 GN=ACTR1A PE=1 SV=1	39	12	32	11	376	42.6	6.64	58.53	12	ACTR1A	101.8	96	102.8	95.5	102.4	104.9	97.5	104.2	97.4	97.6
P61160	Actin-related protein 2 OS=Homo sapiens OX=9606 GN=ACTR2 PE=1 SV=1	24	10	32	9	394	44.7	6.74	60.58	10	ACTR2	105	95.9	101.9	101.5	96.5	104.6	103.4	97.5	97	96.7
P61158	Actin-related protein 3 OS=Homo sapiens OX=9606 GN=ACTR3 PE=1 SV=3	27	12	61	12	418	47.3	5.88	79.05	12	ACTR3	99.1	89.6	109.6	109.6	99.2	104.1	94.4	102.1	94.9	97.5
Q9H9F9	Actin-related protein 5 OS=Homo sapiens OX=9606 GN=ACTR5 PE=1 SV=2	2	1	2	1	607	68.3	5.27	2.53	1	ACTR5	0	225.6	328.4	0	0	0	0	0	446	0
Q8TE57	A disintegrin and metalloproteinase with thrombospondin motifs 16 OS=Homo sapiens OX=9606 GN=ADAMTS16 PE=2 SV=3	1	1	1	1	1224	136.1	8.63	0	1	ADAMTS16	0	0	0	0	0	0	0	0	0	1000
P55265	Double-stranded RNA-specific adenosine deaminase OS=Homo sapiens OX=9606 GN=ADAR PE=1 SV=4	29	30	81	30	1226	136	8.65	108.53	30	ADAR	98.7	94.2	99.5	93.9	95.3	105.2	104.3	105.2	100.5	103.2
P35611	Alpha-adducin OS=Homo sapiens OX=9606 GN=ADD1 PE=1 SV=2	4	3	4	3	737	80.9	5.83	0	3	ADD1	93.8	137.7	74.1	86.1	112.7	131.4	78.2	149.3	71.4	65.3
Q9UEY8	Gamma-adducin OS=Homo sapiens OX=9606 GN=ADD3 PE=1 SV=1	6	3	6	3	706	79.1	6.32	7.38	3	ADD3	111.7	92.4	121.5	130.5	97.6	120.2	77	100.3	47.5	101.3
Q8IWK6	Adhesion G protein-coupled receptor A3 OS=Homo sapiens OX=9606 GN=ADGRA3 PE=1 SV=2	1	1	2	1	1321	146.1	8.48	5.28	1	ADGRA3	1000	0	0	0	0	0	0	0	0	0
O95490	Adhesion G protein-coupled receptor L2 OS=Homo sapiens OX=9606 GN=ADGRL2 PE=1 SV=2	2	2	2	2	1459	163.2	6.43	2.44	2	ADGRL2	219.8	0	0	325.7	0	0	178	0	276.5	0
P11766	Alcohol dehydrogenase class-3 OS=Homo sapiens OX=9606 GN=ADH5 PE=1 SV=4	28	9	28	9	374	39.7	7.49	61.16	9	ADH5	101.4	97.3	106.4	95.9	99.4	93.1	99.2	101.9	107.6	97.9
Q9BV57	Acireductone dioxygenase OS=Homo sapiens OX=9606 GN=ADI1 PE=1 SV=1	17	3	14	3	179	21.5	5.68	6.66	3	ADI1	107.6	123.1	99.4	95.5	90	50.9	121.4	105.6	104.9	101.6
Q9GZN8	UPF0687 protein C20orf27 OS=Homo sapiens OX=9606 GN=C20orf27 PE=1 SV=3	16	2	4	2	174	19.3	6.84	10.39	2	ADISSP	78.6	87.3	110.7	98.9	123.1	107.3	91.2	104	117.8	81
P55263	Adenosine kinase OS=Homo sapiens OX=9606 GN=ADK PE=1 SV=2	16	6	11	6	362	40.5	6.7	14.65	6	ADK	86.3	95.5	124.9	133.7	119.7	70.6	88.5	98.7	89.5	92.6
Q9H2P0	Activity-dependent neuroprotector homeobox protein OS=Homo sapiens OX=9606 GN=ADNP PE=1 SV=1	18	15	41	15	1102	123.5	7.34	74.88	15	ADNP	77.6	109.1	83.8	82.3	108.6	123.6	99.9	110	88.3	116.7
Q9NX46	ADP-ribosylhydrolase ARH3 OS=Homo sapiens OX=9606 GN=ADPRS PE=1 SV=1	10	3	6	3	363	38.9	5.07	5.21	3	ADPRS	118.5	94.3	99.2	112.5	95.8	91.8	88.9	108.4	91.2	99.5
Q16186	Proteasomal ubiquitin receptor ADRM1 OS=Homo sapiens OX=9606 GN=ADRM1 PE=1 SV=2	13	5	18	5	407	42.1	5.07	36.22	5	ADRM1	110.4	86.8	112.2	88.2	93	80.8	112.6	110.1	117	88.9
P30566	Adenylosuccinate lyase OS=Homo sapiens OX=9606 GN=ADSL PE=1 SV=2	11	4	6	4	484	54.9	7.11	14.48	4	ADSL	102.7	103.2	109.6	103	95.9	95.5	92.4	115	89.9	92.8
P30520	Adenylosuccinate synthetase isozyme 2 OS=Homo sapiens OX=9606 GN=ADSS2 PE=1 SV=3	30	13	25	13	456	50.1	6.55	43.41	13	ADSS2	102.1	94.9	105.9	113.5	104.6	100	96.9	98.7	95.6	87.9
P55196	Afadin OS=Homo sapiens OX=9606 GN=AFDN PE=1 SV=3	13	19	25	19	1824	206.7	6.47	36.84	19	AFDN	106.8	105.9	108.3	102.4	93.4	91.9	111.2	82.1	95	103.1
Q9BVQ7	Ribosome biogenesis protein SPATA5L1 OS=Homo sapiens OX=9606 GN=SPATA5L1 PE=1 SV=2	2	1	2	1	753	80.7	8.09	5.64	1	AFG2B	110.3	82.1	67.8	102.6	70.8	130.6	123.4	82.9	136.9	92.5
Q9Y4W6	AFG3-like protein 2 OS=Homo sapiens OX=9606 GN=AFG3L2 PE=1 SV=2	7	6	8	6	797	88.5	8.66	15.99	6	AFG3L2	77.3	116.1	111.2	89.2	87	112	99.7	119.2	104.2	84.1
P52594	Arf-GAP domain and FG repeat-containing protein 1 OS=Homo sapiens OX=9606 GN=AGFG1 PE=1 SV=2	2	1	2	1	562	58.2	8.63	5.04	1	AGFG1	91.5	91.5	88.6	111.4	140.2	99.1	67.1	105	102.5	103.2
Q53H12	Acylglycerol kinase, mitochondrial OS=Homo sapiens OX=9606 GN=AGK PE=1 SV=2	20	8	20	8	422	47.1	8.09	30.69	8	AGK	81.9	92.4	85.9	106.7	109.8	109.3	94.8	107.1	109	103.1
P35573	Glycogen debranching enzyme OS=Homo sapiens OX=9606 GN=AGL PE=1 SV=3	6	9	14	9	1532	174.7	6.76	20.75	9	AGL	113.5	96.9	90.5	104.4	113.5	110.5	95.8	83.6	93.6	97.7
Q9UKV8	Protein argonaute-2 OS=Homo sapiens OX=9606 GN=AGO2 PE=1 SV=3	3	2	2	2	859	97.1	9.19	0	2	AGO2	113.8	94.6	0	172.4	201.5	159.3	103.2	54.2	0	101
Q99943	1-acyl-sn-glycerol-3-phosphate acyltransferase alpha OS=Homo sapiens OX=9606 GN=AGPAT1 PE=1 SV=2	7	1	1	1	283	31.7	9.38	2.58	1	AGPAT1	101.5	119.4	80.9	73.9	128.2	65.6	135.7	125	53.8	116.2
Q9NRZ7	1-acyl-sn-glycerol-3-phosphate acyltransferase gamma OS=Homo sapiens OX=9606 GN=AGPAT3 PE=1 SV=1	3	1	1	1	376	43.4	8.72	0	1	AGPAT3	244.8	469.8	0	0	0	0	285.4	0	0	0
Q9NUQ2	1-acyl-sn-glycerol-3-phosphate acyltransferase epsilon OS=Homo sapiens OX=9606 GN=AGPAT5 PE=1 SV=3	3	1	1	1	364	42	9.1	2.86	1	AGPAT5	123	75.8	171.2	77.3	72	0	109.5	128.7	103.1	139.4
O00116	Alkyldihydroxyacetonephosphate synthase, peroxisomal OS=Homo sapiens OX=9606 GN=AGPS PE=1 SV=1	20	9	31	9	658	72.9	7.34	32.5	9	AGPS	90	98.6	96.2	114.6	106.7	102.6	87.1	106.5	103.1	94.6
O00468	Agrin OS=Homo sapiens OX=9606 GN=AGRN PE=1 SV=6	0	1	8	1	2068	217.2	6.39	11.27	1	AGRN	85	123.4	121.9	78.8	82.8	117.1	132.5	108.8	76	73.8
O00253	Agouti-related protein OS=Homo sapiens OX=9606 GN=AGRP PE=1 SV=1	10	1	1	1	132	14.4	7.44	1.87	1	AGRP	122.7	79.9	85.4	174	88.3	83	74.2	76.1	82.3	134.2
Q6RW13	Type-1 angiotensin II receptor-associated protein OS=Homo sapiens OX=9606 GN=AGTRAP PE=1 SV=1	14	1	1	1	159	17.4	6.14	5.06	1	AGTRAP	286.4	150.6	0	0	149	0	0	138.7	275.4	0
Q8WYP5	Protein ELYS OS=Homo sapiens OX=9606 GN=AHCTF1 PE=1 SV=3	3	6	10	6	2266	252.3	6.6	6.89	6	AHCTF1	107.3	106	98.5	95.6	85.8	96.8	115.3	107.4	104.1	83.1
P23526	Adenosylhomocysteinase OS=Homo sapiens OX=9606 GN=AHCY PE=1 SV=4	35	16	77	14	432	47.7	6.34	130.02	16	AHCY	101.8	101.4	104.4	106.6	101.3	97	93.5	100.5	96.1	97.5
O43865	S-adenosylhomocysteine hydrolase-like protein 1 OS=Homo sapiens OX=9606 GN=AHCYL1 PE=1 SV=2	16	10	17	8	530	58.9	6.89	8.55	10	AHCYL1	96.9	97.9	99.1	96.2	105	101.3	89.4	78.2	117	119
Q09666	Neuroblast differentiation-associated protein AHNAK OS=Homo sapiens OX=9606 GN=AHNAK PE=1 SV=2	10	20	25	20	5890	628.7	6.15	26.1	20	AHNAK	116.3	119.4	110.5	73.5	84.6	117	123.7	98.2	82	74.9
Q8IVF2	Protein AHNAK2 OS=Homo sapiens OX=9606 GN=AHNAK2 PE=1 SV=2	1	3	4	3	5795	616.2	5.36	4.71	3	AHNAK2	113.7	101.2	61.9	89.9	108	96.8	96.5	124.3	98.4	109.3
O95433	Activator of 90 kDa heat shock protein ATPase homolog 1 OS=Homo sapiens OX=9606 GN=AHSA1 PE=1 SV=1	53	16	67	16	338	38.3	5.53	154.28	16	AHSA1	102.2	94.8	93.3	107	103.9	93.8	91.3	95.1	113.4	105.2
P02765	Alpha-2-HS-glycoprotein OS=Homo sapiens OX=9606 GN=AHSG PE=1 SV=2	9	4	33	4	367	39.3	5.72	18.19	4	AHSG	97	98.9	106.5	77.3	96.3	105.8	121.1	101.1	102.7	93.3
O95831	Apoptosis-inducing factor 1, mitochondrial OS=Homo sapiens OX=9606 GN=AIFM1 PE=1 SV=1	33	18	60	18	613	66.9	8.95	106.91	18	AIFM1	90.6	97.6	104.8	94.6	93.2	102.2	111.5	114.2	96.7	94.6
Q12904	Aminoacyl tRNA synthase complex-interacting multifunctional protein 1 OS=Homo sapiens OX=9606 GN=AIMP1 PE=1 SV=2	40	10	29	9	312	34.3	8.43	55	10	AIMP1	106.5	104.1	102.4	96.9	97.1	99	95.4	108.4	98.7	91.5
Q13155	Aminoacyl tRNA synthase complex-interacting multifunctional protein 2 OS=Homo sapiens OX=9606 GN=AIMP2 PE=1 SV=2	32	9	19	9	320	35.3	8.22	37.26	9	AIMP2	122.9	110.2	105.1	84.6	91.1	107.9	101.7	103.2	88.3	85
O00170	AH receptor-interacting protein OS=Homo sapiens OX=9606 GN=AIP PE=1 SV=3	25	7	24	7	330	37.6	6.42	45.83	7	AIP	113.6	105.8	97.2	102.4	92.9	101.5	93.9	97.7	93	102.1
P00568	Adenylate kinase isoenzyme 1 OS=Homo sapiens OX=9606 GN=AK1 PE=1 SV=3	12	2	10	2	194	21.6	8.63	18.3	2	AK1	61.7	83.7	100.6	114.5	113.3	113.1	86.6	117	95.6	113.9
P54819	Adenylate kinase 2, mitochondrial OS=Homo sapiens OX=9606 GN=AK2 PE=1 SV=2	53	13	114	13	239	26.5	7.81	185.61	13	AK2	97.4	94.3	96.9	101.1	100	107.1	112	104.9	95.2	91.1
Q9UIJ7	GTP:AMP phosphotransferase AK3, mitochondrial OS=Homo sapiens OX=9606 GN=AK3 PE=1 SV=4	25	5	7	5	227	25.6	9.16	14.72	5	AK3	83.7	100.1	78.5	105.7	99.9	114.4	108.8	99.3	117.1	92.5
P27144	Adenylate kinase 4, mitochondrial OS=Homo sapiens OX=9606 GN=AK4 PE=1 SV=1	43	9	39	9	223	25.3	8.4	56.98	9	AK4	84.1	97	90.7	95.7	96.9	116.3	109.4	111.4	99.4	99
Q92667	A-kinase anchor protein 1, mitochondrial OS=Homo sapiens OX=9606 GN=AKAP1 PE=1 SV=1	10	9	11	9	903	97.3	4.94	14.05	9	AKAP1	82.5	97.8	85.2	117.2	125.7	97.2	89.1	101.7	112	91.6
Q02952	A-kinase anchor protein 12 OS=Homo sapiens OX=9606 GN=AKAP12 PE=1 SV=4	14	20	46	20	1782	191.4	4.41	67.36	20	AKAP12	101.4	94.7	105.2	111.5	90	111.5	108.3	102.6	85.4	89.6
Q12802	A-kinase anchor protein 13 OS=Homo sapiens OX=9606 GN=AKAP13 PE=1 SV=2	1	3	4	3	2813	307.4	5.24	4.34	3	AKAP13	0	486.2	0	0	0	0	0	0	0	513.8
Q02040	A-kinase anchor protein 17A OS=Homo sapiens OX=9606 GN=AKAP17A PE=1 SV=2	4	3	3	3	695	80.7	9.73	4.29	3	AKAP17A	0	79.8	0	219.1	125.1	136.9	111.3	118.2	123.5	86.1
O43823	A-kinase anchor protein 8 OS=Homo sapiens OX=9606 GN=AKAP8 PE=1 SV=1	5	2	2	2	692	76.1	5.15	2.02	2	AKAP8	150.4	87.8	90.1	91	120.6	124.1	65.7	87.6	72.8	109.9
P14550	Aldo-keto reductase family 1 member A1 OS=Homo sapiens OX=9606 GN=AKR1A1 PE=1 SV=3	17	5	8	5	325	36.6	6.79	17.92	5	AKR1A1	110.1	92.9	97	87	103.7	92.5	106.7	117.3	81.8	111.2
P15121	Aldo-keto reductase family 1 member B1 OS=Homo sapiens OX=9606 GN=AKR1B1 PE=1 SV=3	48	13	66	12	316	35.8	6.98	65.38	13	AKR1B1	92.4	92.6	93	111.5	115.4	93.3	93.6	95.2	108.1	104.9
P31751	RAC-beta serine/threonine-protein kinase OS=Homo sapiens OX=9606 GN=AKT2 PE=1 SV=2	9	4	5	3	481	55.7	6.37	9.45	4	AKT2	63.5	103.7	237.9	121.2	69.2	45.9	127.2	93.7	70.6	67.1
P02768	Albumin OS=Homo sapiens OX=9606 GN=ALB PE=1 SV=2	9	6	31	6	609	69.3	6.28	32.76	6	ALB	81.3	84.9	104.1	104.4	97.9	114.9	115.7	98.6	105.2	93
Q13740	CD166 antigen OS=Homo sapiens OX=9606 GN=ALCAM PE=1 SV=2	8	4	6	4	583	65.1	6.25	0	4	ALCAM	0	0	358.6	341.9	0	299.5	0	0	0	0
Q8IZ83	Aldehyde dehydrogenase family 16 member A1 OS=Homo sapiens OX=9606 GN=ALDH16A1 PE=1 SV=2	5	3	5	3	802	85.1	6.79	6.79	3	ALDH16A1	56.7	118	170.1	49	76.7	112.8	85.2	122.9	65.9	142.7
P54886	Delta-1-pyrroline-5-carboxylate synthase OS=Homo sapiens OX=9606 GN=ALDH18A1 PE=1 SV=2	35	23	69	23	795	87.2	7.12	131.99	23	ALDH18A1	91.2	92.3	92.9	106.4	106.1	107.1	97.7	99.3	105.6	101.4
O94788	Retinal dehydrogenase 2 OS=Homo sapiens OX=9606 GN=ALDH1A2 PE=1 SV=3	10	5	7	3	518	56.7	6.05	12.72	5	ALDH1A2	131.6	111.9	105.3	43.5	109	100.5	86.2	110	113.1	88.9
P30837	Aldehyde dehydrogenase X, mitochondrial OS=Homo sapiens OX=9606 GN=ALDH1B1 PE=1 SV=4	24	11	26	9	517	57.2	6.99	42.2	11	ALDH1B1	113.3	95.3	109.1	81.5	83.9	117.6	127.9	109.2	83.8	78.4
Q3SY69	Mitochondrial 10-formyltetrahydrofolate dehydrogenase OS=Homo sapiens OX=9606 GN=ALDH1L2 PE=1 SV=2	5	4	8	4	923	101.7	6.52	7.7	4	ALDH1L2	93.2	120.2	138.6	68.1	73.8	123.6	143.3	105.3	74.6	59.3
P05091	Aldehyde dehydrogenase, mitochondrial OS=Homo sapiens OX=9606 GN=ALDH2 PE=1 SV=2	28	12	25	11	517	56.3	7.05	45.2	12	ALDH2	95.5	94.5	118.3	93	85.9	113.6	119.7	112.7	83.2	83.7
P51648	Aldehyde dehydrogenase family 3 member A2 OS=Homo sapiens OX=9606 GN=ALDH3A2 PE=1 SV=1	5	2	2	2	485	54.8	7.88	3.84	2	ALDH3A2	87.2	93.4	99.4	94.6	104.1	117.2	109.6	105.8	83.7	105.1
P51649	Succinate-semialdehyde dehydrogenase, mitochondrial OS=Homo sapiens OX=9606 GN=ALDH5A1 PE=1 SV=2	13	6	11	6	535	57.2	8.28	19.49	6	ALDH5A1	95	99	106.3	91.8	73.7	126.6	124.5	126.2	68.4	88.4
P49419	Alpha-aminoadipic semialdehyde dehydrogenase OS=Homo sapiens OX=9606 GN=ALDH7A1 PE=1 SV=5	31	13	21	13	539	58.5	7.99	44.65	13	ALDH7A1	90.7	90.5	98.3	109.2	100.6	100.5	97.4	94.7	109	109
P49189	4-trimethylaminobutyraldehyde dehydrogenase OS=Homo sapiens OX=9606 GN=ALDH9A1 PE=1 SV=3	27	12	32	12	494	53.8	5.87	37.21	12	ALDH9A1	89.6	83.9	82.7	128.6	100.7	97.5	88.5	100.3	111.2	117
P04075	Fructose-bisphosphate aldolase A OS=Homo sapiens OX=9606 GN=ALDOA PE=1 SV=2	71	27	192	20	364	39.4	8.09	382.12	27	ALDOA	100.9	94.7	96.6	108.1	106.8	95.2	93.1	98.5	100.7	105.4
P09972	Fructose-bisphosphate aldolase C OS=Homo sapiens OX=9606 GN=ALDOC PE=1 SV=2	26	9	53	2	364	39.4	6.87	100.68	9	ALDOC	106	74.2	93.1	108	98.8	118.3	91.6	100.4	97.1	112.6
Q9Y673	Dolichyl-phosphate beta-glucosyltransferase OS=Homo sapiens OX=9606 GN=ALG5 PE=1 SV=1	8	2	4	2	324	36.9	9.28	12.32	2	ALG5	101	115.5	119.4	68.2	82.8	98.9	118.1	93.8	102.5	99.9
Q13686	Nucleic acid dioxygenase ALKBH1 OS=Homo sapiens OX=9606 GN=ALKBH1 PE=1 SV=2	2	1	1	1	389	43.8	7.08	2.41	1	ALKBH1	59.2	131.6	85.5	100.1	85.2	107.6	99	73.4	109.9	148.4
Q6P6C2	RNA demethylase ALKBH5 OS=Homo sapiens OX=9606 GN=ALKBH5 PE=1 SV=2	9	3	4	3	394	44.2	9.09	5.89	3	ALKBH5	77.1	87.6	96.9	117.4	113.3	85.2	109.5	97.7	99.8	115.6
Q8TCU4	Centrosome-associated protein ALMS1 OS=Homo sapiens OX=9606 GN=ALMS1 PE=1 SV=4	1	3	6	3	4168	460.8	6.28	5.67	3	ALMS1	110.7	87.1	121.8	101.4	115.6	98.2	89.6	97.2	105	73.4
O95076	Homeobox protein aristaless-like 3 OS=Homo sapiens OX=9606 GN=ALX3 PE=1 SV=2	8	1	1	1	343	36.9	8.59	0	1	ALX3	102.2	73.8	101	56.3	153.1	112.5	73.2	99.8	108.2	119.8
Q86V81	THO complex subunit 4 OS=Homo sapiens OX=9606 GN=ALYREF PE=1 SV=3	39	8	45	8	257	26.9	11.15	111.86	8	ALYREF	90.8	94.3	90.5	112.6	105.5	109	99.2	99.2	101.4	97.4
Q4VCS5	Angiomotin OS=Homo sapiens OX=9606 GN=AMOT PE=1 SV=1	27	24	81	20	1084	118	7.64	118.32	24	AMOT	135.1	134	132.5	67.1	61.4	125.7	108.4	121.1	57.6	57.1
Q8IY63	Angiomotin-like protein 1 OS=Homo sapiens OX=9606 GN=AMOTL1 PE=1 SV=1	3	3	4	1	956	106.5	7.11	6.57	3	AMOTL1	0	0	0	281.2	0	210.2	142	168.4	0	198.1
Q01433	AMP deaminase 2 OS=Homo sapiens OX=9606 GN=AMPD2 PE=1 SV=2	4	4	4	4	879	100.6	6.93	9.02	4	AMPD2	77.3	107.6	35.4	153.1	137.5	79	93.2	82.9	125.7	108.3
Q86W34	Archaemetzincin-2 OS=Homo sapiens OX=9606 GN=AMZ2 PE=2 SV=2	4	1	1	1	360	41.2	8.15	0	1	AMZ2	0	0	0	0	0	0	0	1000	0	0
Q96DE5	Anaphase-promoting complex subunit 16 OS=Homo sapiens OX=9606 GN=ANAPC16 PE=1 SV=1	6	1	1	1	110	11.7	4.97	0	1	ANAPC16	91.2	106.5	76.1	96.8	111.4	121.6	136	94.8	101.9	63.6
Q9UJX3	Anaphase-promoting complex subunit 7 OS=Homo sapiens OX=9606 GN=ANAPC7 PE=1 SV=5	4	2	3	2	565	63.1	5.72	3.99	2	ANAPC7	135.5	136.9	93.5	68.7	37.1	120.3	126.8	121.7	67.1	92.4
Q12955	Ankyrin-3 OS=Homo sapiens OX=9606 GN=ANK3 PE=1 SV=3	2	7	7	7	4377	480.1	6.49	4.12	7	ANK3	80.9	88.3	85.9	137.4	86.4	105.9	126.1	101.9	90	97.2
Q9P2R3	Rabankyrin-5 OS=Homo sapiens OX=9606 GN=ANKFY1 PE=1 SV=2	3	3	5	3	1169	128.3	6.1	4.69	3	ANKFY1	75.4	102.6	77.3	89.9	111.6	147.6	74.9	128.5	86.1	106
Q8IWZ3	Ankyrin repeat and KH domain-containing protein 1 OS=Homo sapiens OX=9606 GN=ANKHD1 PE=1 SV=1	5	11	12	4	2542	269.3	5.73	13.03	11	ANKHD1	198	72.6	151.4	0	102.4	129.9	100.2	109.6	85.7	50.1
Q8NFD2	Ankyrin repeat and protein kinase domain-containing protein 1 OS=Homo sapiens OX=9606 GN=ANKK1 PE=1 SV=1	5	2	2	2	765	84.6	7.08	2.45	2	ANKK1	113.4	147.1	157.8	121.4	0	106.9	167.5	0	185.9	0
Q86XL3	Ankyrin repeat and LEM domain-containing protein 2 OS=Homo sapiens OX=9606 GN=ANKLE2 PE=1 SV=4	7	6	7	6	938	104.1	7.09	8.99	6	ANKLE2	109.1	133.9	103.7	41.2	76.6	132	91.1	129.5	71.4	111.6
Q8IV38	Ankyrin repeat and MYND domain-containing protein 2 OS=Homo sapiens OX=9606 GN=ANKMY2 PE=1 SV=1	2	1	1	1	441	49.3	6.25	1.81	1	ANKMY2	98	79.7	99.9	108.6	122.9	118.9	99.5	107.3	47	118.4
O75179	Ankyrin repeat domain-containing protein 17 OS=Homo sapiens OX=9606 GN=ANKRD17 PE=1 SV=3	6	13	14	5	2603	274.1	6.52	18.68	13	ANKRD17	94.9	104.9	104.9	115.6	113.5	95.9	91.1	80.5	90.4	108.4
O15084	Serine/threonine-protein phosphatase 6 regulatory ankyrin repeat subunit A OS=Homo sapiens OX=9606 GN=ANKRD28 PE=1 SV=5	6	5	7	5	1053	112.9	6.25	12.36	5	ANKRD28	55.7	66.6	87.2	111.4	62.2	76	98.7	145.1	119.7	177.4
Q8N6D5	Ankyrin repeat domain-containing protein 29 OS=Homo sapiens OX=9606 GN=ANKRD29 PE=1 SV=2	3	1	1	1	301	32.4	9.41	2.08	1	ANKRD29	76.2	124.1	106.6	118.1	104.4	83	108.7	100.5	69.9	108.6
Q86W74	Ankyrin repeat domain-containing protein 46 OS=Homo sapiens OX=9606 GN=ANKRD46 PE=1 SV=2	12	2	9	2	228	25.3	5.73	7.06	2	ANKRD46	301.2	0	271	0	0	226.7	0	201.1	0	0
Q8NB46	Serine/threonine-protein phosphatase 6 regulatory ankyrin repeat subunit C OS=Homo sapiens OX=9606 GN=ANKRD52 PE=1 SV=3	1	1	1	1	1076	115	6.48	1.91	1	ANKRD52	0	271.4	247.8	0	0	0	280.9	199.9	0	0
E5RJM6	Ankyrin repeat domain-containing protein 65 OS=Homo sapiens OX=9606 GN=ANKRD65 PE=2 SV=2	4	1	1	1	399	41.5	6.57	1.85	1	ANKRD65	0	0	0	0	0	305.8	374.2	0	0	320
Q9NQW6	Anillin OS=Homo sapiens OX=9606 GN=ANLN PE=1 SV=2	8	7	17	7	1124	124.1	8.07	15.8	7	ANLN	33.7	48.5	62.2	163.7	174.5	54.6	69.1	54.4	141.2	198.2
P39687	Acidic leucine-rich nuclear phosphoprotein 32 family member A OS=Homo sapiens OX=9606 GN=ANP32A PE=1 SV=1	55	16	67	9	249	28.6	4.09	106.19	16	ANP32A	96.7	89.5	92.6	108.5	110.7	90.2	89.4	96.2	113.9	112.4
Q92688	Acidic leucine-rich nuclear phosphoprotein 32 family member B OS=Homo sapiens OX=9606 GN=ANP32B PE=1 SV=1	42	12	64	6	251	28.8	4.06	91.23	12	ANP32B	92.2	93	87.8	115.9	114.5	89.7	89.9	96.4	114.9	105.6
Q9BTT0	Acidic leucine-rich nuclear phosphoprotein 32 family member E OS=Homo sapiens OX=9606 GN=ANP32E PE=1 SV=1	14	3	10	3	268	30.7	3.85	15.73	3	ANP32E	100.6	95.2	95.3	111.9	108.2	90.6	90.3	93.6	105.5	108.7
P04083	Annexin A1 OS=Homo sapiens OX=9606 GN=ANXA1 PE=1 SV=2	8	2	2	2	346	38.7	7.02	2.51	2	ANXA1	50.9	52.3	59.6	146.1	149.9	167.4	64.9	70.9	125.7	112.3
P50995	Annexin A11 OS=Homo sapiens OX=9606 GN=ANXA11 PE=1 SV=1	19	9	15	9	505	54.4	7.65	30.1	9	ANXA11	97.5	87.8	101.6	114.7	120.3	93.6	103.3	94.5	93.8	92.8
P07355	Annexin A2 OS=Homo sapiens OX=9606 GN=ANXA2 PE=1 SV=2	46	14	28	14	339	38.6	7.75	50.92	14	ANXA2	108.3	100.5	101.3	116.5	107.8	98.6	87.2	94.4	94.2	91.1
P08758	Annexin A5 OS=Homo sapiens OX=9606 GN=ANXA5 PE=1 SV=2	48	15	89	13	320	35.9	5.05	136.73	15	ANXA5	90	83.2	88.4	128.2	121	85.7	85.6	89.6	107.4	120.8
P08133	Annexin A6 OS=Homo sapiens OX=9606 GN=ANXA6 PE=1 SV=3	26	15	43	15	673	75.8	5.6	87.13	15	ANXA6	97.4	94.8	93.6	126.4	115.2	92.6	95.2	98.1	85	101.7
P20073	Annexin A7 OS=Homo sapiens OX=9606 GN=ANXA7 PE=1 SV=3	10	5	10	5	488	52.7	5.68	13.52	5	ANXA7	168.9	111.7	156.3	80.1	160.3	0	222.5	100.3	0	0
Q10567	AP-1 complex subunit beta-1 OS=Homo sapiens OX=9606 GN=AP1B1 PE=1 SV=3	12	11	18	6	949	104.5	5.06	15.94	11	AP1B1	124.3	115.8	90.3	89.7	109.4	99.2	117.7	99.2	63.9	90.5
O43747	AP-1 complex subunit gamma-1 OS=Homo sapiens OX=9606 GN=AP1G1 PE=1 SV=5	5	4	8	4	822	91.3	6.8	12.37	4	AP1G1	105.6	116	107.5	102.7	107.9	98	104.5	100.3	74.7	82.9
Q9BXS5	AP-1 complex subunit mu-1 OS=Homo sapiens OX=9606 GN=AP1M1 PE=1 SV=3	16	6	9	6	423	48.6	7.3	10.93	6	AP1M1	110.6	99.8	100.8	74.9	84.7	113.8	94.2	98.8	112.5	109.8
P61966	AP-1 complex subunit sigma-1A OS=Homo sapiens OX=9606 GN=AP1S1 PE=1 SV=1	16	2	3	2	158	18.7	5.73	4.2	2	AP1S1	102.4	126.9	138.2	51.1	43.4	151	86.5	119.7	87	93.8
P56377	AP-1 complex subunit sigma-2 OS=Homo sapiens OX=9606 GN=AP1S2 PE=1 SV=1	16	2	3	2	157	18.6	5.47	2.22	2	AP1S2	124.9	79.3	103	84.6	95.4	93.9	94.3	86.9	125.7	112
O95782	AP-2 complex subunit alpha-1 OS=Homo sapiens OX=9606 GN=AP2A1 PE=1 SV=3	9	8	15	5	977	107.5	7.03	21.26	8	AP2A1	122.2	95.6	102.7	104.4	78.2	107.4	101.3	110.6	92.5	84.9
O94973	AP-2 complex subunit alpha-2 OS=Homo sapiens OX=9606 GN=AP2A2 PE=1 SV=2	7	6	13	3	939	103.9	6.96	18.44	6	AP2A2	94.8	75.7	126.1	115.1	91.2	124	101.9	106.9	74.5	89.9
P63010	AP-2 complex subunit beta OS=Homo sapiens OX=9606 GN=AP2B1 PE=1 SV=1	12	12	30	7	937	104.5	5.38	51.79	12	AP2B1	118.4	96.2	104.2	87.4	107.4	102.2	98	96	97.5	92.6
Q96CW1	AP-2 complex subunit mu OS=Homo sapiens OX=9606 GN=AP2M1 PE=1 SV=2	9	4	7	4	435	49.6	9.54	5.92	4	AP2M1	99.1	112.2	105.6	99.4	78.3	108.3	117.1	103.3	96	80.6
O00203	AP-3 complex subunit beta-1 OS=Homo sapiens OX=9606 GN=AP3B1 PE=1 SV=3	4	4	4	4	1094	121.2	6.04	7.49	4	AP3B1	102.8	108.5	121.5	100	78.4	96.1	78.3	105	118.3	91
O14617	AP-3 complex subunit delta-1 OS=Homo sapiens OX=9606 GN=AP3D1 PE=1 SV=1	6	5	7	5	1153	130.1	8.48	2.5	5	AP3D1	100.2	139.1	68.6	116.1	79.2	139.7	101.5	74.5	75.9	105.3
Q9Y2T2	AP-3 complex subunit mu-1 OS=Homo sapiens OX=9606 GN=AP3M1 PE=1 SV=1	4	2	2	2	418	46.9	6.93	3.57	2	AP3M1	96.6	130.3	126.4	121.4	74.6	82.6	84.1	111.7	104.3	67.9
Q92572	AP-3 complex subunit sigma-1 OS=Homo sapiens OX=9606 GN=AP3S1 PE=1 SV=1	9	2	9	2	193	21.7	5.39	0	2	AP3S1	0	0	0	0	0	311.1	0	313.6	375.3	0
Q02410	Amyloid-beta A4 precursor protein-binding family A member 1 OS=Homo sapiens OX=9606 GN=APBA1 PE=1 SV=3	4	1	1	1	837	92.8	4.93	0	1	APBA1	0	0	0	0	549.7	0	0	0	0	450.3
P25054	Adenomatous polyposis coli protein OS=Homo sapiens OX=9606 GN=APC PE=1 SV=2	1	1	1	1	2843	311.5	7.8	2.32	1	APC	154.8	114.7	0	164.7	0	0	0	139.3	143.7	282.8
P13798	Acylamino-acid-releasing enzyme OS=Homo sapiens OX=9606 GN=APEH PE=1 SV=4	8	6	9	6	732	81.2	5.48	8.52	6	APEH	95.3	97.1	107.8	95.8	124	96	93.5	106.4	90.4	93.6
P27695	DNA-(apurinic or apyrimidinic site) endonuclease OS=Homo sapiens OX=9606 GN=APEX1 PE=1 SV=2	53	13	56	13	318	35.5	8.12	122.53	13	APEX1	111.1	104.7	110.7	84.2	94.7	101.2	95.4	112.4	90.3	95.5
Q9BZZ5	Apoptosis inhibitor 5 OS=Homo sapiens OX=9606 GN=API5 PE=1 SV=3	24	9	24	9	524	59	7.34	48.92	9	API5	96.7	90.6	91.9	102.7	106.6	93.5	104.3	95.5	113.7	104.4
Q96GX9	Methylthioribulose-1-phosphate dehydratase OS=Homo sapiens OX=9606 GN=APIP PE=1 SV=1	17	3	4	3	242	27.1	7.12	8.5	3	APIP	168.5	90.4	91	122.4	68	88.5	100.1	98.4	74.5	98.3
Q9HDC9	Adipocyte plasma membrane-associated protein OS=Homo sapiens OX=9606 GN=APMAP PE=1 SV=2	6	3	7	3	416	46.5	6.16	1.77	3	APMAP	97.5	101.5	116	85	94.3	109	109.3	95.8	91.7	99.9
P04114	Apolipoprotein B-100 OS=Homo sapiens OX=9606 GN=APOB PE=1 SV=2	0	2	3	1	4563	515.3	7.05	2.15	2	APOB	108.3	108.4	109.6	100.2	95.4	86.6	116.5	103.3	68.4	103.4
Q9UKG1	DCC-interacting protein 13-alpha OS=Homo sapiens OX=9606 GN=APPL1 PE=1 SV=1	10	6	6	6	709	79.6	5.41	14.39	6	APPL1	104.5	101.2	109.6	92.1	106.1	86.2	94.9	99.3	103.5	102.6
P07741	Adenine phosphoribosyltransferase OS=Homo sapiens OX=9606 GN=APRT PE=1 SV=2	43	7	20	7	180	19.6	6.02	34.38	7	APRT	102.5	101.4	91.2	105.5	102.2	105.7	99.9	104.2	94.8	92.6
O60306	RNA helicase aquarius OS=Homo sapiens OX=9606 GN=AQR PE=1 SV=4	6	8	12	7	1485	171.2	6.37	15.66	8	AQR	94.4	99.7	58.7	110.3	108.9	132.2	92.9	109.1	111.2	82.5
Q96P48	Arf-GAP with Rho-GAP domain, ANK repeat and PH domain-containing protein 1 OS=Homo sapiens OX=9606 GN=ARAP1 PE=1 SV=3	1	1	1	1	1450	162.1	6.23	2.86	1	ARAP1	0	555.3	0	0	0	0	0	444.7	0	0
Q8WWN8	Arf-GAP with Rho-GAP domain, ANK repeat and PH domain-containing protein 3 OS=Homo sapiens OX=9606 GN=ARAP3 PE=1 SV=1	1	1	2	1	1544	169.7	7.08	2.34	1	ARAP3	0	0	0	288.5	0	246.6	0	151.5	195.9	117.6
P48444	Coatomer subunit delta OS=Homo sapiens OX=9606 GN=ARCN1 PE=1 SV=1	22	10	23	10	511	57.2	6.21	36.34	10	ARCN1	103.1	101.9	106	94.1	99.9	93.8	105.3	100.5	95.2	100.2
O15033	Apoptosis-resistant E3 ubiquitin protein ligase 1 OS=Homo sapiens OX=9606 GN=AREL1 PE=1 SV=3	3	2	3	2	823	94.2	7.25	0	2	AREL1	90.4	84	79.8	109.1	108.6	103.7	113.3	105.2	97	108.9
P61204	ADP-ribosylation factor 3 OS=Homo sapiens OX=9606 GN=ARF3 PE=1 SV=2	32	5	28	4	181	20.6	7.43	37.18	5	ARF3	102.7	105.7	111.1	87.9	99.2	92.6	103.2	100.5	97.6	99.7
P18085	ADP-ribosylation factor 4 OS=Homo sapiens OX=9606 GN=ARF4 PE=1 SV=3	22	4	11	3	180	20.5	7.14	15.5	4	ARF4	122.7	127.6	81	76.7	75.4	111	79.2	96.8	123.5	106.1
P84085	ADP-ribosylation factor 5 OS=Homo sapiens OX=9606 GN=ARF5 PE=1 SV=2	12	2	8	1	180	20.5	6.79	10.74	2	ARF5	90	137	91.5	67	130.3	85.1	112.8	109.9	81	95.4
Q8N6T3	ADP-ribosylation factor GTPase-activating protein 1 OS=Homo sapiens OX=9606 GN=ARFGAP1 PE=1 SV=2	8	3	5	3	406	44.6	5.66	10.27	3	ARFGAP1	77	80.4	76	169.9	82.8	77.7	111.1	83	111.3	130.8
Q8N6H7	ADP-ribosylation factor GTPase-activating protein 2 OS=Homo sapiens OX=9606 GN=ARFGAP2 PE=1 SV=1	3	2	4	2	521	56.7	7.99	2	2	ARFGAP2	116.2	108.2	115.6	77.6	57.4	123.9	98.8	118.7	63.9	119.9
Q9Y6D5	Brefeldin A-inhibited guanine nucleotide-exchange protein 2 OS=Homo sapiens OX=9606 GN=ARFGEF2 PE=1 SV=3	1	2	10	1	1785	201.9	6.33	6.54	2	ARFGEF2	0	1000	0	0	0	0	0	0	0	0
P53367	Arfaptin-1 OS=Homo sapiens OX=9606 GN=ARFIP1 PE=1 SV=2	12	3	12	3	373	41.7	6.7	9.5	3	ARFIP1	88.9	0	112.3	270.6	0	204.3	0	0	150.6	173.3
P53365	Arfaptin-2 OS=Homo sapiens OX=9606 GN=ARFIP2 PE=1 SV=1	6	1	1	1	341	37.8	6.04	0	1	ARFIP2	0	0	0	376	0	326.4	0	297.6	0	0
P78540	Arginase-2, mitochondrial OS=Homo sapiens OX=9606 GN=ARG2 PE=1 SV=1	5	2	7	2	354	38.6	6.47	11.8	2	ARG2	73.1	79.7	81.9	120.5	121.5	116.2	90.1	80.4	123.1	113.6
Q9NWB6	Arginine and glutamate-rich protein 1 OS=Homo sapiens OX=9606 GN=ARGLU1 PE=1 SV=1	8	3	9	2	273	33.2	10.35	4.03	3	ARGLU1	69.7	85.4	95.7	123.2	118.3	75.3	110.7	92.6	128.6	100.4
Q07960	Rho GTPase-activating protein 1 OS=Homo sapiens OX=9606 GN=ARHGAP1 PE=1 SV=1	6	3	5	3	439	50.4	6.29	1.88	3	ARHGAP1	0	0	0	0	1000	0	0	0	0	0
A1A4S6	Rho GTPase-activating protein 10 OS=Homo sapiens OX=9606 GN=ARHGAP10 PE=1 SV=1	2	1	1	1	786	89.3	7.18	2.63	1	ARHGAP10	140.8	56.2	88.6	88.5	87.2	116.8	127.7	111.9	52.1	130.1
Q6P4F7	Rho GTPase-activating protein 11A OS=Homo sapiens OX=9606 GN=ARHGAP11A PE=1 SV=2	2	2	3	1	1023	113.8	9.07	5.17	2	ARHGAP11A	0	188.9	0	126.5	0	130.7	0	150.8	183.2	219.9
Q68EM7	Rho GTPase-activating protein 17 OS=Homo sapiens OX=9606 GN=ARHGAP17 PE=1 SV=1	3	3	3	3	881	95.4	7.62	6.88	3	ARHGAP17	93.7	95.6	91.2	108.9	110.7	98.6	94.5	95.7	108.6	102.4
P52565	Rho GDP-dissociation inhibitor 1 OS=Homo sapiens OX=9606 GN=ARHGDIA PE=1 SV=3	42	9	48	9	204	23.2	5.11	80.37	9	ARHGDIA	113.6	111.1	108.1	88.3	78.5	99.1	109.3	113.3	86.3	92.3
Q92888	Rho guanine nucleotide exchange factor 1 OS=Homo sapiens OX=9606 GN=ARHGEF1 PE=1 SV=2	2	2	4	2	912	102.4	5.66	0	2	ARHGEF1	122.3	106.3	108.7	93.6	72.5	111.3	102	106.3	81.7	95.6
O15013	Rho guanine nucleotide exchange factor 10 OS=Homo sapiens OX=9606 GN=ARHGEF10 PE=1 SV=4	1	2	2	2	1369	151.5	5.68	0	2	ARHGEF10	0	0	1000	0	0	0	0	0	0	0
O15085	Rho guanine nucleotide exchange factor 11 OS=Homo sapiens OX=9606 GN=ARHGEF11 PE=1 SV=1	1	1	2	1	1522	167.6	5.5	0	1	ARHGEF11	0	331.4	0	0	0	0	343	0	0	325.6
Q92974	Rho guanine nucleotide exchange factor 2 OS=Homo sapiens OX=9606 GN=ARHGEF2 PE=1 SV=4	4	3	5	3	986	111.5	7.27	2.39	3	ARHGEF2	82.3	127.6	85.9	116.7	102.5	109.2	108.2	84	79.7	103.9
O14497	AT-rich interactive domain-containing protein 1A OS=Homo sapiens OX=9606 GN=ARID1A PE=1 SV=3	3	5	12	5	2285	241.9	6.7	4.25	5	ARID1A	97	97.9	116.6	48	101.5	92.3	130.6	85.4	106.5	124.3
Q8IVW6	AT-rich interactive domain-containing protein 3B OS=Homo sapiens OX=9606 GN=ARID3B PE=1 SV=2	3	1	1	1	561	60.6	7.52	2.61	1	ARID3B	0	462.3	0	0	537.7	0	0	0	0	0
Q4LE39	AT-rich interactive domain-containing protein 4B OS=Homo sapiens OX=9606 GN=ARID4B PE=1 SV=2	1	2	2	2	1312	147.7	5.12	2.21	2	ARID4B	63	123	97.7	121.1	135.9	68	85.7	87.9	110.5	107.3
Q9Y4X5	E3 ubiquitin-protein ligase ARIH1 OS=Homo sapiens OX=9606 GN=ARIH1 PE=1 SV=2	10	5	10	5	557	64.1	5.08	21.15	5	ARIH1	93.1	95	79.4	109.7	102.1	97.3	71.9	99	136.9	115.7
Q9Y2Y0	ADP-ribosylation factor-like protein 2-binding protein OS=Homo sapiens OX=9606 GN=ARL2BP PE=1 SV=1	21	2	6	2	163	18.8	4.35	7.99	2	ARL2BP	88.6	189.7	92.5	0	122.9	149.2	172.6	121.8	62.7	0
P36405	ADP-ribosylation factor-like protein 3 OS=Homo sapiens OX=9606 GN=ARL3 PE=1 SV=2	15	2	5	2	182	20.4	7.24	4.87	2	ARL3	114.8	76.6	109.4	87.9	104.6	110.8	98.7	112.4	87.9	96.9
Q9H0F7	ADP-ribosylation factor-like protein 6 OS=Homo sapiens OX=9606 GN=ARL6 PE=1 SV=1	4	1	1	1	186	21.1	8.54	0	1	ARL6	0	186.9	189.6	0	0	165.2	0	172.1	0	286.2
Q15041	ADP-ribosylation factor-like protein 6-interacting protein 1 OS=Homo sapiens OX=9606 GN=ARL6IP1 PE=1 SV=2	8	2	5	2	203	23.3	9.32	14.52	2	ARL6IP1	83	93.5	97.1	106.7	118.8	94.2	101.3	98.8	98.5	108
Q66PJ3	ADP-ribosylation factor-like protein 6-interacting protein 4 OS=Homo sapiens OX=9606 GN=ARL6IP4 PE=1 SV=3	11	2	17	2	237	26.4	10.86	32.27	2	ARL6IP4	109	80.6	96.7	74.6	115	99.6	132.2	104.6	98.4	89.3
O75915	PRA1 family protein 3 OS=Homo sapiens OX=9606 GN=ARL6IP5 PE=1 SV=1	13	3	7	3	188	21.6	9.77	9.9	3	ARL6IP5	91.6	100.4	103.3	102.4	114.2	98.5	92.1	97.7	106.8	93
Q5W041	Armadillo repeat-containing protein 3 OS=Homo sapiens OX=9606 GN=ARMC3 PE=2 SV=2	1	1	1	1	872	96.3	6.21	2.55	1	ARMC3	0	0	0	517.9	482.1	0	0	0	0	0
Q9H993	Damage-control phosphatase ARMT1 OS=Homo sapiens OX=9606 GN=ARMT1 PE=1 SV=1	10	4	5	4	441	51.1	5.76	7.74	4	ARMT1	80.5	108.5	78.2	101.6	91.6	118.7	85.3	114.7	103.1	117.8
Q92747	Actin-related protein 2/3 complex subunit 1A OS=Homo sapiens OX=9606 GN=ARPC1A PE=1 SV=2	11	4	7	4	370	41.5	8.18	10.47	4	ARPC1A	120	100.4	121	121.8	78.2	91.2	97.4	95.2	86.8	87.9
O15143	Actin-related protein 2/3 complex subunit 1B OS=Homo sapiens OX=9606 GN=ARPC1B PE=1 SV=3	15	5	7	5	372	40.9	8.35	12	5	ARPC1B	101.6	104.5	105.8	94.9	98.8	100	108.7	99.7	98.6	87.3
O15144	Actin-related protein 2/3 complex subunit 2 OS=Homo sapiens OX=9606 GN=ARPC2 PE=1 SV=1	18	6	13	6	300	34.3	7.36	18.37	6	ARPC2	109.4	101.7	99.7	103.8	95	94.7	109.6	115.6	82.8	87.8
O15145	Actin-related protein 2/3 complex subunit 3 OS=Homo sapiens OX=9606 GN=ARPC3 PE=1 SV=3	17	4	10	4	178	20.5	8.59	8.14	4	ARPC3	113.2	95.3	97.3	110.1	100	98.6	99.6	83.5	107.5	94.9
P59998	Actin-related protein 2/3 complex subunit 4 OS=Homo sapiens OX=9606 GN=ARPC4 PE=1 SV=3	18	3	5	3	168	19.7	8.43	10.69	3	ARPC4	103.3	103.6	112.4	103.9	78.7	104	116	112.1	78	88.1
O15511	Actin-related protein 2/3 complex subunit 5 OS=Homo sapiens OX=9606 GN=ARPC5 PE=1 SV=3	48	6	8	5	151	16.3	5.67	12.19	6	ARPC5	110	101.3	102.4	93.6	87	114.6	99.4	109.5	89.1	93.2
Q9BPX5	Actin-related protein 2/3 complex subunit 5-like protein OS=Homo sapiens OX=9606 GN=ARPC5L PE=1 SV=1	42	4	4	3	153	16.9	6.6	8.52	4	ARPC5L	95.5	80.6	97.1	102.5	107.1	103.1	103.3	93.1	114.1	103.7
P56211	cAMP-regulated phosphoprotein 19 OS=Homo sapiens OX=9606 GN=ARPP19 PE=1 SV=2	25	3	11	2	112	12.3	9.09	9.88	3	ARPP19	73.3	128.5	79.3	113.6	85.8	125	86.7	89.8	126.4	91.7
P32121	Beta-arrestin-2 OS=Homo sapiens OX=9606 GN=ARRB2 PE=1 SV=2	5	2	5	2	409	46.1	7.69	3.83	2	ARRB2	83.8	124.8	122.4	142.2	132.4	49.5	115.9	50.7	65.3	113
Q13510	Acid ceramidase OS=Homo sapiens OX=9606 GN=ASAH1 PE=1 SV=5	8	3	8	3	395	44.6	7.62	2.21	3	ASAH1	0	299.9	357.3	0	0	0	0	342.8	0	0
Q9NWX5	Ankyrin repeat and SOCS box protein 6 OS=Homo sapiens OX=9606 GN=ASB6 PE=1 SV=1	3	1	1	1	421	47.1	6.01	2.02	1	ASB6	0	0	0	0	0	0	425	0	0	575
Q8N3C0	Activating signal cointegrator 1 complex subunit 3 OS=Homo sapiens OX=9606 GN=ASCC3 PE=1 SV=3	2	5	6	5	2202	251.3	7.09	8.26	5	ASCC3	60.5	93.8	99.6	111.2	0	175.7	200.5	78.9	103	76.8
L0R819	ASNSD1 upstream open reading frame protein OS=Homo sapiens OX=9606 GN=ASDURF PE=1 SV=1	10	1	1	1	96	11.2	8.88	2.13	1	ASDURF	144.4	145.7	72.7	118.3	104.1	89.1	115.7	88.4	58.4	63.3
Q9UBL3	Set1/Ash2 histone methyltransferase complex subunit ASH2 OS=Homo sapiens OX=9606 GN=ASH2L PE=1 SV=1	8	4	18	4	628	68.7	5.69	31.69	4	ASH2L	97.4	97.6	113.8	74.1	99.2	103.9	118	121.6	81.2	93.2
O95671	Probable bifunctional dTTP/UTP pyrophosphatase/methyltransferase protein OS=Homo sapiens OX=9606 GN=ASMTL PE=1 SV=3	2	1	1	1	621	68.8	6.07	2.18	1	ASMTL	314.8	0	0	0	368.4	0	0	0	316.8	0
P08243	Asparagine synthetase [glutamine-hydrolyzing] OS=Homo sapiens OX=9606 GN=ASNS PE=1 SV=4	24	12	45	12	561	64.3	6.86	100.98	12	ASNS	104	97.3	101.9	105.6	105.7	91.7	91.4	97.5	98.7	106.2
Q12797	Aspartyl/asparaginyl beta-hydroxylase OS=Homo sapiens OX=9606 GN=ASPH PE=1 SV=3	2	2	2	2	758	85.8	5.01	0	2	ASPH	111.6	106.5	98.2	77.9	93	131.6	111.5	103.4	82.8	83.4
Q7L266	Isoaspartyl peptidase/L-asparaginase OS=Homo sapiens OX=9606 GN=ASRGL1 PE=1 SV=2	15	4	5	4	308	32	6.24	11.26	4	ASRGL1	100	107.8	91.6	106.6	96.6	119.8	89.9	102.4	84.8	100.5
Q2TB18	Protein asteroid homolog 1 OS=Homo sapiens OX=9606 GN=ASTE1 PE=1 SV=1	6	3	3	3	679	77	8.06	4.59	3	ASTE1	0	206.8	170.5	0	0	189.9	205.8	227	0	0
Q8NBU5	Outer mitochondrial transmembrane helix translocase OS=Homo sapiens OX=9606 GN=ATAD1 PE=1 SV=1	13	4	4	4	361	40.7	6.9	7.13	4	ATAD1	94.3	111.7	60.1	131.7	118.5	85.8	107.7	107.1	72	111.1
Q6PL18	ATPase family AAA domain-containing protein 2 OS=Homo sapiens OX=9606 GN=ATAD2 PE=1 SV=1	3	3	3	3	1390	158.5	6.32	4.82	3	ATAD2	93.3	141.7	131.5	81.1	70.1	119.5	92.4	97.2	90	83.3
Q9ULI0	ATPase family AAA domain-containing protein 2B OS=Homo sapiens OX=9606 GN=ATAD2B PE=1 SV=3	3	3	4	3	1458	164.8	6.8	3.62	3	ATAD2B	156.2	132.8	0	167.5	0	137.9	112.5	0	97.1	196.1
Q9NVI7	ATPase family AAA domain-containing protein 3A OS=Homo sapiens OX=9606 GN=ATAD3A PE=1 SV=2	27	15	45	6	634	71.3	8.98	57.72	15	ATAD3A	88.3	105.4	108	92.9	104.8	107.2	115	112.6	78.9	86.9
Q5T9A4	ATPase family AAA domain-containing protein 3B OS=Homo sapiens OX=9606 GN=ATAD3B PE=1 SV=1	18	12	39	3	648	72.5	9.2	37.89	12	ATAD3B	103.7	85.3	122	82	97.2	128.8	112.9	102.9	81.2	84.1
Q96QE3	ATPase family AAA domain-containing protein 5 OS=Homo sapiens OX=9606 GN=ATAD5 PE=1 SV=4	3	4	4	4	1844	207.4	9.19	2.16	4	ATAD5	164.7	0	0	171.1	0	0	279.3	0	165.7	219.2
Q9NT62	Ubiquitin-like-conjugating enzyme ATG3 OS=Homo sapiens OX=9606 GN=ATG3 PE=1 SV=1	14	4	8	4	314	35.8	4.74	15.54	4	ATG3	88.9	87.5	83.9	123.6	110.7	88.6	85.5	94.6	119.2	117.4
Q9Y4P1	Cysteine protease ATG4B OS=Homo sapiens OX=9606 GN=ATG4B PE=1 SV=2	4	1	3	1	393	44.3	5.07	6.25	1	ATG4B	139.3	154.9	102.3	82.1	73.1	104.9	77.5	103.1	84.1	78.9
O95352	Ubiquitin-like modifier-activating enzyme ATG7 OS=Homo sapiens OX=9606 GN=ATG7 PE=1 SV=1	6	4	6	4	703	77.9	6.24	8.09	4	ATG7	87.6	112	128.6	113.8	104.5	95.6	92.1	131.4	62.9	71.5
Q7Z3C6	Autophagy-related protein 9A OS=Homo sapiens OX=9606 GN=ATG9A PE=1 SV=3	1	1	2	1	839	94.4	6.67	2.37	1	ATG9A	79.9	65.8	78.3	109.6	90.7	118.9	140.5	39.1	168.1	109.2
P31939	Bifunctional purine biosynthesis protein ATIC OS=Homo sapiens OX=9606 GN=ATIC PE=1 SV=3	45	22	131	22	592	64.6	6.71	280.45	22	ATIC	106.2	104	100.3	101.2	96.9	103.2	98.1	105.3	91.2	93.6
O00244	Copper transport protein ATOX1 OS=Homo sapiens OX=9606 GN=ATOX1 PE=1 SV=1	50	3	8	3	68	7.4	7.24	9.5	3	ATOX1	104.3	95.7	97.3	113.5	110.4	95	86.1	90.1	100	107.5
Q8NB49	Phospholipid-transporting ATPase IG OS=Homo sapiens OX=9606 GN=ATP11C PE=1 SV=3	2	2	2	2	1132	129.4	6.67	4.5	2	ATP11C	123.1	134.5	81.8	74.4	134.7	103.3	65.3	127.7	119.1	36.1
Q9HD20	Endoplasmic reticulum transmembrane helix translocase OS=Homo sapiens OX=9606 GN=ATP13A1 PE=1 SV=2	2	2	2	2	1204	132.9	8.13	2.06	2	ATP13A1	136.1	84.3	85.3	82.2	55.2	128.8	118.5	114.2	93.1	102.3
P05023	Sodium/potassium-transporting ATPase subunit alpha-1 OS=Homo sapiens OX=9606 GN=ATP1A1 PE=1 SV=1	33	32	107	25	1023	112.8	5.49	232.35	32	ATP1A1	89	86.5	96.1	114.5	112.7	96	96.4	90.7	107.9	110.2
P05026	Sodium/potassium-transporting ATPase subunit beta-1 OS=Homo sapiens OX=9606 GN=ATP1B1 PE=1 SV=1	6	2	3	2	303	35	8.53	4.99	2	ATP1B1	98.2	83.5	114.7	105.6	131.4	74.2	91.2	75.9	111.4	113.9
P14415	Sodium/potassium-transporting ATPase subunit beta-2 OS=Homo sapiens OX=9606 GN=ATP1B2 PE=1 SV=3	4	1	2	1	290	33.3	8.31	0	1	ATP1B2	137.7	145.1	97.9	74	79.4	79.9	161.1	113.5	43.2	68.3
P54709	Sodium/potassium-transporting ATPase subunit beta-3 OS=Homo sapiens OX=9606 GN=ATP1B3 PE=1 SV=1	24	7	28	7	279	31.5	8.35	52.05	7	ATP1B3	94.4	94	101	90.3	109.5	95.4	101	87.7	116	110.7
P16615	Sarcoplasmic/endoplasmic reticulum calcium ATPase 2 OS=Homo sapiens OX=9606 GN=ATP2A2 PE=1 SV=1	24	24	82	24	1042	114.7	5.34	164.01	24	ATP2A2	84.1	92.4	98.1	106.2	107.5	100.1	102.9	93.4	106.6	108.8
P25705	ATP synthase subunit alpha, mitochondrial OS=Homo sapiens OX=9606 GN=ATP5F1A PE=1 SV=1	48	26	293	26	553	59.7	9.13	633.44	26	ATP5F1A	93.8	94.1	100	99.1	100.2	104.4	108.1	100.1	101.6	98.5
P06576	ATP synthase subunit beta, mitochondrial OS=Homo sapiens OX=9606 GN=ATP5F1B PE=1 SV=3	59	23	237	23	529	56.5	5.4	454.36	23	ATP5F1B	90.9	90	92	109.8	104.9	112.4	99.6	98.7	103.9	97.8
P36542	ATP synthase subunit gamma, mitochondrial OS=Homo sapiens OX=9606 GN=ATP5F1C PE=1 SV=1	31	11	23	10	298	33	9.22	33.04	11	ATP5F1C	90.6	96.6	95.8	99.2	110.2	119.2	97.5	105.2	95.9	89.7
P30049	ATP synthase subunit delta, mitochondrial OS=Homo sapiens OX=9606 GN=ATP5F1D PE=1 SV=2	14	2	24	2	168	17.5	5.49	19.43	2	ATP5F1D	110.9	94.7	117.5	103.3	92.1	107.6	115	83.5	85.2	90.2
Q5VTU8	ATP synthase subunit epsilon-like protein, mitochondrial OS=Homo sapiens OX=9606 GN=ATP5F1EP2 PE=1 SV=1	43	3	4	3	51	5.8	10.14	7.3	3	ATP5F1EP2	98.7	128.6	100.2	86	116.2	88.8	131.6	101.9	64.4	83.5
Q9UII2	ATPase inhibitor, mitochondrial OS=Homo sapiens OX=9606 GN=ATP5IF1 PE=1 SV=1	14	2	7	2	106	12.2	9.35	3.63	2	ATP5IF1	101.9	98.8	95.1	89.8	93.5	116.4	112.7	107.7	95.3	88.7
P05496	ATP synthase F(0) complex subunit C1, mitochondrial OS=Homo sapiens OX=9606 GN=ATP5MC1 PE=1 SV=2	5	1	1	1	136	14.3	9.74	1.7	1	ATP5MC1	97	118.3	108.4	0	89.2	91.4	210.4	100.6	73.2	111.6
P56385	ATP synthase subunit e, mitochondrial OS=Homo sapiens OX=9606 GN=ATP5ME PE=1 SV=2	71	5	20	4	69	7.9	9.35	27.81	5	ATP5ME	98.3	97.6	88.2	94.6	107	108.7	99.7	99.9	103.1	103
O75964	ATP synthase subunit g, mitochondrial OS=Homo sapiens OX=9606 GN=ATP5MG PE=1 SV=3	46	5	14	5	103	11.4	9.64	21.79	5	ATP5MG	90.4	92.2	100.1	113.7	102.8	102.1	105.3	96.2	100.4	96.7
P56378	ATP synthase subunit ATP5MJ, mitochondrial OS=Homo sapiens OX=9606 GN=ATP5MJ PE=1 SV=1	12	1	1	1	58	6.7	10.08	1.62	1	ATP5MJ	90.7	95.5	90.3	105.8	105.4	119.1	102.6	104.7	94.2	91.6
P24539	ATP synthase F(0) complex subunit B1, mitochondrial OS=Homo sapiens OX=9606 GN=ATP5PB PE=1 SV=2	25	6	22	6	256	28.9	9.36	26.85	6	ATP5PB	101.8	113.3	106.7	83.1	78.6	106.4	123.4	117	89.8	79.9
O75947	ATP synthase subunit d, mitochondrial OS=Homo sapiens OX=9606 GN=ATP5PD PE=1 SV=3	37	6	19	6	161	18.5	5.3	41.28	6	ATP5PD	93.6	94.8	104.5	94.8	98	106.4	105.7	102.6	99.7	99.8
P18859	ATP synthase-coupling factor 6, mitochondrial OS=Homo sapiens OX=9606 GN=ATP5PF PE=1 SV=1	41	4	12	4	108	12.6	9.52	23.06	4	ATP5PF	98.3	82	117.5	86.1	103	95.6	115.9	100.3	111.2	90.1
P48047	ATP synthase subunit O, mitochondrial OS=Homo sapiens OX=9606 GN=ATP5PO PE=1 SV=1	38	7	29	7	213	23.3	9.96	53.32	7	ATP5PO	93	100	99.6	99.5	101.8	103.9	107.8	100.2	98.7	95.5
Q15904	V-type proton ATPase subunit S1 OS=Homo sapiens OX=9606 GN=ATP6AP1 PE=1 SV=2	5	2	5	2	470	52	6.14	5.63	2	ATP6AP1	0	0	115.4	0	170.6	118.9	118.5	89.2	156.8	230.7
Q93050	V-type proton ATPase 116 kDa subunit a 1 OS=Homo sapiens OX=9606 GN=ATP6V0A1 PE=1 SV=3	9	6	8	6	837	96.4	6.43	6.54	6	ATP6V0A1	73.6	117.6	0	87.1	215.4	100.5	102.1	115.3	104.6	83.7
P61421	V-type proton ATPase subunit d 1 OS=Homo sapiens OX=9606 GN=ATP6V0D1 PE=1 SV=1	8	3	4	3	351	40.3	5	3.61	3	ATP6V0D1	93.5	86.4	95	106.2	113	89.6	103.7	93.6	107.9	111
P38606	V-type proton ATPase catalytic subunit A OS=Homo sapiens OX=9606 GN=ATP6V1A PE=1 SV=2	30	15	48	15	617	68.3	5.52	85.5	15	ATP6V1A	96.9	95.6	91.3	106.9	114.5	99.1	90.3	95.3	106.5	103.7
P21281	V-type proton ATPase subunit B, brain isoform OS=Homo sapiens OX=9606 GN=ATP6V1B2 PE=1 SV=3	14	5	8	5	511	56.5	5.81	21.27	5	ATP6V1B2	92.5	80.8	81.2	116	111.6	90.1	93.7	91	122.6	120.5
P21283	V-type proton ATPase subunit C 1 OS=Homo sapiens OX=9606 GN=ATP6V1C1 PE=1 SV=4	7	3	3	3	382	43.9	7.46	4.95	3	ATP6V1C1	94.3	63.3	147.6	102.7	106.7	105.8	82.7	98.9	104.4	93.6
P36543	V-type proton ATPase subunit E 1 OS=Homo sapiens OX=9606 GN=ATP6V1E1 PE=1 SV=1	27	6	20	6	226	26.1	8	42.59	6	ATP6V1E1	104.1	93.3	94.1	99.7	94.3	97	85	100	119.9	112.7
O75348	V-type proton ATPase subunit G 1 OS=Homo sapiens OX=9606 GN=ATP6V1G1 PE=1 SV=3	16	2	7	2	118	13.7	8.79	0	2	ATP6V1G1	0	0	0	0	0	0	0	0	0	1000
Q9UI12	V-type proton ATPase subunit H OS=Homo sapiens OX=9606 GN=ATP6V1H PE=1 SV=1	14	4	8	4	483	55.8	6.48	13.79	4	ATP6V1H	93	87.7	79.5	110.6	114	99.3	99	83.1	110.6	123.3
Q5TC12	ATP synthase mitochondrial F1 complex assembly factor 1 OS=Homo sapiens OX=9606 GN=ATPAF1 PE=1 SV=1	6	2	5	2	328	36.4	7.96	4.45	2	ATPAF1	126.5	105.4	62	80.5	87.8	119.4	158.7	108.4	58.2	93.1
P46100	Transcriptional regulator ATRX OS=Homo sapiens OX=9606 GN=ATRX PE=1 SV=6	2	5	14	4	2492	282.4	6.55	16.93	5	ATRX	136.3	141.4	103	90.6	44	112.6	140.6	92.3	53.6	85.8
Q9UBB4	Ataxin-10 OS=Homo sapiens OX=9606 GN=ATXN10 PE=1 SV=1	16	7	12	7	475	53.5	5.25	18.74	7	ATXN10	119.7	115.8	116.6	89.5	82.7	107.9	98.7	109.6	76	83.6
Q8WWM7	Ataxin-2-like protein OS=Homo sapiens OX=9606 GN=ATXN2L PE=1 SV=2	15	13	23	12	1075	113.3	8.59	34.07	13	ATXN2L	100.5	85.1	90.7	109.5	114.7	95.7	92.6	95	106.9	109.3
O14965	Aurora kinase A OS=Homo sapiens OX=9606 GN=AURKA PE=1 SV=3	9	2	2	2	403	45.8	9.39	6.45	2	AURKA	61.4	67.3	62.9	184.2	149.3	102.1	79.3	63.9	126	103.7
Q96GD4	Aurora kinase B OS=Homo sapiens OX=9606 GN=AURKB PE=1 SV=3	15	5	5	5	344	39.3	9.29	6.98	5	AURKB	121.7	96.1	97.2	77.5	119.6	97.7	110.4	67.9	94.5	117.4
Q9NQS1	Cell death regulator Aven OS=Homo sapiens OX=9606 GN=AVEN PE=1 SV=1	3	1	1	1	362	38.5	4.98	2.88	1	AVEN	100.7	105.9	152.4	0	106.1	91.6	91.3	119.2	143.5	89.2
Q8NBF6	Late secretory pathway protein AVL9 homolog OS=Homo sapiens OX=9606 GN=AVL9 PE=1 SV=1	2	1	1	1	648	71.9	6.21	2.91	1	AVL9	155.4	98.5	67.3	203.7	81.2	49.6	66	72	93.1	113.2
P61769	Beta-2-microglobulin OS=Homo sapiens OX=9606 GN=B2M PE=1 SV=1	14	2	6	2	119	13.7	6.52	5.18	2	B2M	94.3	104.8	97.5	111.4	112.1	91	87.7	109.1	96.4	95.8
Q96L58	Beta-1,3-galactosyltransferase 6 OS=Homo sapiens OX=9606 GN=B3GALT6 PE=1 SV=2	4	1	1	1	329	37.1	9.66	0	1	B3GALT6	99.4	54.7	111.9	104.2	132.3	69.2	109.6	73.9	108.9	135.8
Q00973	Beta-1,4 N-acetylgalactosaminyltransferase 1 OS=Homo sapiens OX=9606 GN=B4GALNT1 PE=1 SV=2	5	2	3	2	533	58.8	8.69	0	2	B4GALNT1	0	0	0	0	0	0	0	1000	0	0
Q9NWV8	BRISC and BRCA1-A complex member 1 OS=Homo sapiens OX=9606 GN=BABAM1 PE=1 SV=1	6	2	3	2	329	36.5	4.64	1.72	2	BABAM1	94.5	79.7	125.4	101.2	79.2	113.5	115.3	95.1	92.7	103.3
O95816	BAG family molecular chaperone regulator 2 OS=Homo sapiens OX=9606 GN=BAG2 PE=1 SV=1	13	3	12	3	211	23.8	6.7	21.84	3	BAG2	105.9	54.5	82.9	86.6	117.8	0	134.5	60.9	105.2	251.7
O95817	BAG family molecular chaperone regulator 3 OS=Homo sapiens OX=9606 GN=BAG3 PE=1 SV=3	5	3	10	3	575	61.6	6.95	12.44	3	BAG3	54.7	55.8	79.3	140.3	157	79.7	73.9	67.9	140.5	151
Q9UL15	BAG family molecular chaperone regulator 5 OS=Homo sapiens OX=9606 GN=BAG5 PE=1 SV=1	5	2	2	2	447	51.2	6.05	4.79	2	BAG5	92.5	100	111.1	129.9	111.9	53.3	120.3	67.2	119.5	94.4
P46379	Large proline-rich protein BAG6 OS=Homo sapiens OX=9606 GN=BAG6 PE=1 SV=2	7	7	16	7	1132	119.3	5.6	26.39	7	BAG6	114.9	98.1	91.5	100.5	116.4	91.4	78.6	104.4	100.7	103.6
Q9UHR4	Brain-specific angiogenesis inhibitor 1-associated protein 2-like protein 1 OS=Homo sapiens OX=9606 GN=BAIAP2L1 PE=1 SV=2	14	6	9	6	511	56.8	8.68	11.98	6	BAIAP2L1	110.1	97.9	87.4	106.8	101.3	96.4	94.1	109.1	94.8	102
Q13145	BMP and activin membrane-bound inhibitor homolog OS=Homo sapiens OX=9606 GN=BAMBI PE=1 SV=1	3	1	10	1	260	29.1	7.75	0	1	BAMBI	0	130.5	0	444.8	319.6	0	0	105.2	0	0
O75531	Barrier-to-autointegration factor OS=Homo sapiens OX=9606 GN=BANF1 PE=1 SV=1	80	10	41	10	89	10.1	6.09	35.91	10	BANF1	107.2	104.4	102.4	91.8	93.7	104.3	106.7	101.1	92.2	96.2
Q8IXM2	Chromatin complexes subunit BAP18 OS=Homo sapiens OX=9606 GN=BAP18 PE=1 SV=1	9	1	1	1	172	17.9	7.33	2.02	1	BAP18	95.2	104.3	79.1	90.6	99.7	111.7	122.7	115.8	97.7	83.2
Q9NRL2	Bromodomain adjacent to zinc finger domain protein 1A OS=Homo sapiens OX=9606 GN=BAZ1A PE=1 SV=2	13	19	30	19	1556	178.6	6.6	30.39	19	BAZ1A	96.2	117.5	113.9	73.9	86.8	122	104.5	105.6	89.8	89.8
Q9UIG0	Tyrosine-protein kinase BAZ1B OS=Homo sapiens OX=9606 GN=BAZ1B PE=1 SV=2	17	23	66	23	1483	170.8	8.48	101.75	23	BAZ1B	92.6	113	104.9	93.5	93.5	105.3	117.5	99.6	87.8	92.2
Q9UIF9	Bromodomain adjacent to zinc finger domain protein 2A OS=Homo sapiens OX=9606 GN=BAZ2A PE=1 SV=4	5	7	8	7	1905	211.1	6.64	7.6	7	BAZ2A	72.4	130.8	115.2	71.5	100.1	102.7	112	97.1	108.6	89.6
Q8WY36	HMG box transcription factor BBX OS=Homo sapiens OX=9606 GN=BBX PE=1 SV=1	3	2	2	2	941	105.1	8.79	0	2	BBX	0	0	0	0	0	0	0	0	0	1000
P51572	B-cell receptor-associated protein 31 OS=Homo sapiens OX=9606 GN=BCAP31 PE=1 SV=3	30	11	42	11	246	28	8.44	45.17	11	BCAP31	104.8	99.8	107.7	93.1	95.8	106.6	104.8	99.2	98.3	89.9
O75934	Pre-mRNA-splicing factor SPF27 OS=Homo sapiens OX=9606 GN=BCAS2 PE=1 SV=1	28	7	9	7	225	26.1	5.66	14.23	7	BCAS2	89.5	96	89.1	117.7	121.4	104.2	90.1	89.8	103	99.3
P54687	Branched-chain-amino-acid aminotransferase, cytosolic OS=Homo sapiens OX=9606 GN=BCAT1 PE=1 SV=3	5	2	3	2	386	42.9	5.3	4.74	2	BCAT1	124	106.5	104.1	100.6	79.7	99.9	95.5	101.3	100.1	88.3
O15382	Branched-chain-amino-acid aminotransferase, mitochondrial OS=Homo sapiens OX=9606 GN=BCAT2 PE=1 SV=2	7	2	8	2	392	44.3	8.65	17.3	2	BCAT2	96.6	94.1	82.9	95.3	105.6	137.9	99.8	122.3	79	86.5
Q9P287	BRCA2 and CDKN1A-interacting protein OS=Homo sapiens OX=9606 GN=BCCIP PE=1 SV=1	15	4	10	4	314	36	4.61	4.36	4	BCCIP	99.4	102.7	98.2	105.9	109.3	95.9	85.3	88.9	117.6	96.9
P12694	2-oxoisovalerate dehydrogenase subunit alpha, mitochondrial OS=Homo sapiens OX=9606 GN=BCKDHA PE=1 SV=2	5	2	3	2	445	50.4	8.27	3.3	2	BCKDHA	99.3	94.7	114	76.8	91.9	116.1	128.6	127.3	75.2	76.2
P21953	2-oxoisovalerate dehydrogenase subunit beta, mitochondrial OS=Homo sapiens OX=9606 GN=BCKDHB PE=1 SV=2	3	1	2	1	392	43.1	6.29	2.86	1	BCKDHB	106.8	77.5	123.1	86.9	105.9	115.6	111.6	118.1	80.8	73.7
O14874	[3-methyl-2-oxobutanoate dehydrogenase [lipoamide]] kinase, mitochondrial OS=Homo sapiens OX=9606 GN=BCKDK PE=1 SV=2	8	2	3	2	412	46.3	8.82	6.5	2	BCKDK	189.4	182.9	0	0	0	112.5	220.8	162.2	132.2	0
Q9BXK5	Bcl-2-like protein 13 OS=Homo sapiens OX=9606 GN=BCL2L13 PE=1 SV=1	8	2	7	2	485	52.7	4.44	7.13	2	BCL2L13	0	428.2	0	0	571.8	0	0	0	0	0
Q8WUZ0	B-cell CLL/lymphoma 7 protein family member C OS=Homo sapiens OX=9606 GN=BCL7C PE=1 SV=3	5	1	1	1	217	23.5	5.2	1.76	1	BCL7C	77.1	140.8	119.4	82.4	102.3	99.4	92.1	104.8	80.2	101.5
Q9NYF8	Bcl-2-associated transcription factor 1 OS=Homo sapiens OX=9606 GN=BCLAF1 PE=1 SV=2	31	25	129	24	920	106.1	9.98	159.45	25	BCLAF1	78.7	86.4	86.9	120.3	121.3	92.6	93.7	90.1	116.3	113.7
Q9Y276	Mitochondrial chaperone BCS1 OS=Homo sapiens OX=9606 GN=BCS1L PE=1 SV=1	4	1	1	1	419	47.5	8.5	2.56	1	BCS1L	118.1	131.6	106.6	90.6	70.3	107.5	145.3	77.6	68.5	83.9
Q9BUT1	3-hydroxybutyrate dehydrogenase type 2 OS=Homo sapiens OX=9606 GN=BDH2 PE=1 SV=2	16	4	4	4	245	26.7	7.65	2.36	4	BDH2	161.1	79.7	130.2	88.2	76	101.6	139	83.9	0	140.2
O15155	BET1 homolog OS=Homo sapiens OX=9606 GN=BET1 PE=1 SV=1	9	1	4	1	118	13.3	9.06	0	1	BET1	97.1	122.5	133.8	0	0	95.4	140.9	222.5	0	187.7
Q8TD16	Protein bicaudal D homolog 2 OS=Homo sapiens OX=9606 GN=BICD2 PE=1 SV=1	6	3	4	2	824	93.5	5.44	8.9	3	BICD2	60.9	82.4	94.4	150.8	142.5	87.1	57.6	93.9	110.8	119.7
P55957	BH3-interacting domain death agonist OS=Homo sapiens OX=9606 GN=BID PE=1 SV=1	11	2	6	2	195	22	5.44	4.41	2	BID	108.7	145.9	229.3	87.2	70.4	105.2	81.8	113.8	0	57.7
O00499	Myc box-dependent-interacting protein 1 OS=Homo sapiens OX=9606 GN=BIN1 PE=1 SV=1	1	1	1	1	593	64.7	5.06	0	1	BIN1	99.4	111.2	79.5	119.7	111.4	109.7	88.3	78.5	100	102.2
O15392	Baculoviral IAP repeat-containing protein 5 OS=Homo sapiens OX=9606 GN=BIRC5 PE=1 SV=3	12	1	2	1	142	16.4	5.9	3.18	1	BIRC5	37.6	89.1	70.2	51.2	155.7	82.6	82.3	102.3	177.9	151.2
Q9NR09	Baculoviral IAP repeat-containing protein 6 OS=Homo sapiens OX=9606 GN=BIRC6 PE=1 SV=3	2	7	12	7	4857	529.9	6.05	12.31	7	BIRC6	111	105.8	95.1	97.3	89.3	105.8	101.8	104.1	97	92.7
P54132	RecQ-like DNA helicase BLM OS=Homo sapiens OX=9606 GN=BLM PE=1 SV=1	3	4	6	3	1417	158.9	7.49	5.7	4	BLM	113.7	92.4	87.5	106.2	110	99.4	100.2	107.1	81.2	102.3
Q13867	Bleomycin hydrolase OS=Homo sapiens OX=9606 GN=BLMH PE=1 SV=1	23	10	25	10	455	52.5	6.27	27.88	10	BLMH	98.9	95.3	109.6	90.4	93.8	103	99.6	101.5	106.8	101.2
Q8WV28	B-cell linker protein OS=Homo sapiens OX=9606 GN=BLNK PE=1 SV=2	2	1	1	1	456	50.4	8.16	1.71	1	BLNK	111.7	60.8	115.5	105	138.3	95.7	103.3	63.9	125.5	80.4
P78537	Biogenesis of lysosome-related organelles complex 1 subunit 1 OS=Homo sapiens OX=9606 GN=BLOC1S1 PE=1 SV=2	7	1	1	1	153	17.3	9.33	2.12	1	BLOC1S1	103	108.9	146.6	98.4	74.7	116.9	105.7	116.7	63.4	65.8
Q6QNY1	Biogenesis of lysosome-related organelles complex 1 subunit 2 OS=Homo sapiens OX=9606 GN=BLOC1S2 PE=1 SV=1	4	1	1	1	142	16	4.86	0	1	BLOC1S2	107.2	67	95.3	107.6	88.1	103.8	132.4	93	91.8	113.9
P53004	Biliverdin reductase A OS=Homo sapiens OX=9606 GN=BLVRA PE=1 SV=2	22	5	9	5	296	33.4	6.44	6.58	5	BLVRA	110.6	111.2	99.8	102.5	57.7	105.8	101.1	112.7	102.4	96.2
P30043	Flavin reductase (NADPH) OS=Homo sapiens OX=9606 GN=BLVRB PE=1 SV=3	15	3	5	3	206	22.1	7.65	5.38	3	BLVRB	139.4	167.4	121.3	0	69.5	169.1	46.8	114.6	59.7	112.3
Q14692	Ribosome biogenesis protein BMS1 homolog OS=Homo sapiens OX=9606 GN=BMS1 PE=1 SV=1	6	7	12	7	1282	145.7	6.44	11.13	7	BMS1	70.5	167.5	82.9	72.9	35.6	141.8	126.8	110.9	104.6	86.6
Q96IK1	Biorientation of chromosomes in cell division protein 1 OS=Homo sapiens OX=9606 GN=BOD1 PE=1 SV=2	10	2	3	2	185	19.2	6.33	2.19	2	BOD1	90.2	92.5	103.8	131.4	61.2	147.3	112.4	87.6	105.2	68.5
Q8NFC6	Biorientation of chromosomes in cell division protein 1-like 1 OS=Homo sapiens OX=9606 GN=BOD1L1 PE=1 SV=2	4	8	8	8	3051	330.3	5.08	9.37	8	BOD1L1	86.7	122.3	120.2	32.4	49.1	138	103.2	104.9	130.8	112.4
Q9Y3E2	BolA-like protein 1 OS=Homo sapiens OX=9606 GN=BOLA1 PE=1 SV=1	9	1	1	1	137	14.3	7.96	0	1	BOLA1	134.9	112	0	129.4	0	167.9	132	134.6	89.3	100
Q9H3K6	BolA-like protein 2 OS=Homo sapiens OX=9606 GN=BOLA2B PE=1 SV=1	59	4	12	4	86	10.1	6.52	26.01	4	BOLA2	113.2	109.3	110.8	90.6	86.8	102.2	99.7	103.2	91.5	92.7
Q14137	Ribosome biogenesis protein BOP1 OS=Homo sapiens OX=9606 GN=BOP1 PE=1 SV=2	14	8	21	8	746	83.6	6.19	60.85	8	BOP1	86.2	102.3	107.7	101.5	107.3	89.2	109.2	101	93.5	102.2
Q86WA6	Valacyclovir hydrolase OS=Homo sapiens OX=9606 GN=BPHL PE=1 SV=1	2	1	2	1	291	32.5	9.14	1.8	1	BPHL	109	113.5	92.4	95	66.9	105	160.5	93.2	106.4	58.2
O95861	3'(2'),5'-bisphosphate nucleotidase 1 OS=Homo sapiens OX=9606 GN=BPNT1 PE=1 SV=1	39	11	16	11	308	33.4	5.69	27.81	11	BPNT1	98	89.4	92.3	108.4	105.5	88.8	101.1	99.9	100.9	115.8
Q12830	Nucleosome-remodeling factor subunit BPTF OS=Homo sapiens OX=9606 GN=BPTF PE=1 SV=3	3	7	7	7	3046	338.1	6.54	6.58	7	BPTF	234.9	156.4	0	0	0	0	230.1	144.1	0	234.6
Q7Z569	BRCA1-associated protein OS=Homo sapiens OX=9606 GN=BRAP PE=1 SV=2	8	4	6	3	592	67.3	5.92	2.3	4	BRAP	0	0	0	0	0	0	0	1000	0	0
Q6PJG6	BRCA1-associated ATM activator 1 OS=Homo sapiens OX=9606 GN=BRAT1 PE=1 SV=2	3	2	2	2	821	88.1	5.27	4.75	2	BRAT1	100.9	85.3	94.4	175	103.8	80.7	58.4	47.7	127.8	126.1
P46736	Lys-63-specific deubiquitinase BRCC36 OS=Homo sapiens OX=9606 GN=BRCC3 PE=1 SV=2	13	4	4	4	316	36	5.92	5.76	4	BRCC3	112.5	110.8	109.6	76.6	95.7	100.3	111	80.5	106.2	96.7
O95696	Bromodomain-containing protein 1 OS=Homo sapiens OX=9606 GN=BRD1 PE=1 SV=1	3	3	4	2	1058	119.4	8.6	4.61	3	BRD1	127.9	107.9	321.3	0	0	0	133.1	0	119.1	190.7
P25440	Bromodomain-containing protein 2 OS=Homo sapiens OX=9606 GN=BRD2 PE=1 SV=2	24	14	19	12	801	88	9.09	24.94	14	BRD2	68.2	103.7	70.2	110.1	110.2	100.5	110.1	104.5	103.3	119.3
Q15059	Bromodomain-containing protein 3 OS=Homo sapiens OX=9606 GN=BRD3 PE=1 SV=1	10	7	14	3	726	79.5	9.36	17.66	7	BRD3	113.3	89.5	87.9	84.1	96.4	102.5	130.8	101.4	90.3	103.7
O60885	Bromodomain-containing protein 4 OS=Homo sapiens OX=9606 GN=BRD4 PE=1 SV=2	7	9	15	6	1362	152.1	9.19	27.68	9	BRD4	88.3	96.2	100.2	105.7	109.9	86.5	107.2	88.1	116.5	101.5
Q9H0E9	Bromodomain-containing protein 8 OS=Homo sapiens OX=9606 GN=BRD8 PE=1 SV=2	1	1	1	1	1235	135.3	4.6	2.12	1	BRD8	87.4	162.1	140.4	0	169.2	0	100.7	135.7	142.1	62.3
Q9H8M2	Bromodomain-containing protein 9 OS=Homo sapiens OX=9606 GN=BRD9 PE=1 SV=2	1	1	2	1	597	67	6.19	2.19	1	BRD9	72.7	73.6	127	113.2	123	103.4	101.3	95.3	113.3	77.4
Q8TDN6	Ribosome biogenesis protein BRX1 homolog OS=Homo sapiens OX=9606 GN=BRIX1 PE=1 SV=2	9	3	9	3	353	41.4	9.92	15.08	3	BRIX1	92.9	120.1	123.4	79.2	81.5	89.5	131.4	106.6	86	89.5
Q8WUW1	Protein BRICK1 OS=Homo sapiens OX=9606 GN=BRK1 PE=1 SV=1	47	5	20	5	75	8.7	5.45	21.37	5	BRK1	84.5	90.7	110	88.7	112.7	100.8	85.5	99.8	113.3	114.1
Q5VW32	BRO1 domain-containing protein BROX OS=Homo sapiens OX=9606 GN=BROX PE=1 SV=1	8	3	6	3	411	46.4	7.65	12.05	3	BROX	115.6	115.7	97.9	92.2	94.6	88.2	116.2	105.1	68.8	105.8
Q9ULD4	Bromodomain and PHD finger-containing protein 3 OS=Homo sapiens OX=9606 GN=BRPF3 PE=1 SV=2	1	1	1	1	1205	135.7	6.58	2.16	1	BRPF3	77.5	129.2	96.8	78.4	79.3	107.5	91.9	112.4	122.2	104.8
Q8IWQ3	Serine/threonine-protein kinase BRSK2 OS=Homo sapiens OX=9606 GN=BRSK2 PE=1 SV=3	1	1	1	1	736	81.6	8.79	2.39	1	BRSK2	98.9	104.3	80.5	153.8	74.5	89.9	107.9	89.2	121.4	79.6
Q9NW68	BSD domain-containing protein 1 OS=Homo sapiens OX=9606 GN=BSDC1 PE=1 SV=1	6	2	4	2	430	47.1	4.49	6.99	2	BSDC1	107.8	87.4	133.3	110.4	98.1	83.5	0	87	96.4	196.1
P35613	Basigin OS=Homo sapiens OX=9606 GN=BSG PE=1 SV=2	25	9	89	9	385	42.2	5.66	181.24	9	BSG	75.5	83.9	84.9	126.8	128.8	95	86.5	84.1	118.6	115.9
Q9UPA5	Protein bassoon OS=Homo sapiens OX=9606 GN=BSN PE=1 SV=4	0	1	2	1	3926	416.2	7.55	4.66	1	BSN	0	0	0	0	0	0	0	0	0	1000
P43251	Biotinidase OS=Homo sapiens OX=9606 GN=BTD PE=1 SV=2	2	1	1	1	543	61.1	6.25	0	1	BTD	0	0	0	0	0	1000	0	0	0	0
P20290	Transcription factor BTF3 OS=Homo sapiens OX=9606 GN=BTF3 PE=1 SV=1	54	10	51	9	206	22.2	9.38	120.17	10	BTF3	112.7	106	108.4	89.5	98.3	89.7	91.3	100.2	101.6	102.3
Q96K17	Transcription factor BTF3 homolog 4 OS=Homo sapiens OX=9606 GN=BTF3L4 PE=1 SV=1	32	4	19	3	158	17.3	6.35	25.55	4	BTF3L4	95.2	102.4	130.1	95.4	81.5	106.7	110.9	109.6	84.1	84.1
O43683	Mitotic checkpoint serine/threonine-protein kinase BUB1 OS=Homo sapiens OX=9606 GN=BUB1 PE=1 SV=1	2	2	2	2	1085	122.3	6.47	0	2	BUB1	0	0	0	403.5	410.8	0	0	0	0	185.8
O60566	Mitotic checkpoint serine/threonine-protein kinase BUB1 beta OS=Homo sapiens OX=9606 GN=BUB1B PE=1 SV=3	4	3	4	3	1050	119.5	5.27	4.4	3	BUB1B	93.7	100.7	48	166.8	144.9	91.7	78.6	65.6	74.7	135.3
O43684	Mitotic checkpoint protein BUB3 OS=Homo sapiens OX=9606 GN=BUB3 PE=1 SV=1	34	10	34	10	328	37.1	6.84	64.79	10	BUB3	97.5	87.7	91.4	112.1	118.5	91.3	86.7	96.5	106.7	111.6
Q9BRD0	BUD13 homolog OS=Homo sapiens OX=9606 GN=BUD13 PE=1 SV=1	2	1	2	1	619	70.5	9.86	5.1	1	BUD13	77.2	76.2	71.1	142	131.4	80.3	92.4	106.9	95.4	127
O43709	Probable 18S rRNA (guanine-N(7))-methyltransferase OS=Homo sapiens OX=9606 GN=BUD23 PE=1 SV=2	6	1	2	1	281	31.9	8.73	6.04	1	BUD23	95.1	108.6	198.6	130.5	0	104.9	128.1	93.1	66.7	74.3
P41223	Protein BUD31 homolog OS=Homo sapiens OX=9606 GN=BUD31 PE=1 SV=2	15	2	2	2	144	17	8.82	0	2	BUD31	167.6	0	0	0	169.4	263.3	172.7	0	0	227
Q13895	Bystin OS=Homo sapiens OX=9606 GN=BYSL PE=1 SV=3	13	6	17	6	437	49.6	8.12	8.31	6	BYSL	115.2	119.4	134	81.9	66.4	103.8	116.7	84.9	83.3	94.4
Q7L1Q6	eIF5-mimic protein 2 OS=Homo sapiens OX=9606 GN=BZW1 PE=1 SV=1	21	12	30	9	419	48	5.92	33.67	12	BZW1	101.5	96.1	102.9	104.2	104.6	93.9	96.5	95.4	103	101.8
Q9Y6E2	eIF5-mimic protein 1 OS=Homo sapiens OX=9606 GN=BZW2 PE=1 SV=1	18	9	17	6	419	48.1	6.68	24.92	9	BZW2	90.9	86.7	111.3	105	104.7	90.7	101.7	85.7	117.9	105.5
E9PRG8	Uncharacterized protein C11orf98 OS=Homo sapiens OX=9606 GN=C11orf98 PE=4 SV=2	28	3	3	3	123	14.2	11.53	5.98	3	C11orf98	96	98	128.3	86.5	96.3	105.6	117.3	103.9	85.9	82.1
Q9NWQ9	Uncharacterized protein C14orf119 OS=Homo sapiens OX=9606 GN=C14orf119 PE=1 SV=1	9	1	1	1	140	16	4.94	0	1	C14orf119	127.3	82.3	111.5	131.6	102.3	94.2	95.9	95.8	95.6	63.4
Q8WUR7	UPF0235 protein C15orf40 OS=Homo sapiens OX=9606 GN=C15orf40 PE=1 SV=2	18	2	4	2	153	16.3	9.83	7.37	2	C15orf40	100.9	111.8	98.8	75.7	67.9	113.2	123.1	125.5	102.2	81
Q9HAS0	Protein Njmu-R1 OS=Homo sapiens OX=9606 GN=C17orf75 PE=1 SV=2	5	2	2	2	396	44.6	5.03	3.49	2	C17orf75	133.7	91.1	127.9	0	113	84.5	80.8	182.8	123.3	62.8
Q9UFG5	UPF0449 protein C19orf25 OS=Homo sapiens OX=9606 GN=C19orf25 PE=1 SV=2	8	1	1	1	118	12.9	5.07	1.87	1	C19orf25	80.1	105.3	0	124.4	110.2	147.8	136.7	68.4	82.9	144.2
Q9UNZ5	Leydig cell tumor 10 kDa protein homolog OS=Homo sapiens OX=9606 GN=C19orf53 PE=1 SV=1	31	4	14	4	99	10.6	11.55	19.89	4	C19orf53	111.7	124.1	102.7	86.2	93.6	100.3	108	113.2	81.3	78.9
Q13901	Nuclear nucleic acid-binding protein C1D OS=Homo sapiens OX=9606 GN=C1D PE=1 SV=1	5	1	1	1	141	16	9.03	1.74	1	C1D	113.1	114.8	104.7	83.5	74.8	93	137.9	75.8	99.6	102.9
Q8NDD1	Uncharacterized protein C1orf131 OS=Homo sapiens OX=9606 GN=C1orf131 PE=1 SV=4	12	4	11	3	293	32.6	9.88	8.95	4	C1orf131	46.3	143.2	89.1	47.3	130.3	147.4	165.3	119	42.2	69.9
Q8N6N3	UPF0690 protein C1orf52 OS=Homo sapiens OX=9606 GN=C1orf52 PE=1 SV=1	25	3	5	3	182	20.6	5.21	14.55	3	C1orf52	109.3	111.7	105	77.2	109.2	106	125.1	86.1	89.9	80.4
Q07021	Complement component 1 Q subcomponent-binding protein, mitochondrial OS=Homo sapiens OX=9606 GN=C1QBP PE=1 SV=1	63	12	132	12	282	31.3	4.84	422.92	12	C1QBP	99.5	101.5	106	89.7	89.7	103.9	115	101.8	98.8	93.9
Q3KRA6	UPF0538 protein C2orf76 OS=Homo sapiens OX=9606 GN=C2orf76 PE=1 SV=3	10	1	1	1	126	14.6	6.93	0	1	C2orf76	323.2	0	0	0	0	0	315.7	361.1	0	0
P10643	Complement component C7 OS=Homo sapiens OX=9606 GN=C7 PE=1 SV=2	1	1	1	1	843	93.5	6.48	2.14	1	C7	90.1	142.1	110.2	119.8	90.4	93.7	81.7	70.6	95.8	105.7
Q9BRJ6	Uncharacterized protein C7orf50 OS=Homo sapiens OX=9606 GN=C7orf50 PE=1 SV=1	42	5	7	5	194	22.1	9.64	10.22	5	C7orf50	56.1	79.3	97.7	141.2	182.5	68.1	84.9	90.6	119.3	80.4
Q9H7E9	UPF0488 protein C8orf33 OS=Homo sapiens OX=9606 GN=C8orf33 PE=1 SV=1	17	3	5	3	229	25	9.95	11.77	3	C8orf33	117.7	130.3	78.9	48.3	130.5	91.3	115.8	132	77.3	77.8
Q9NZ63	Telomere length and silencing protein 1 homolog OS=Homo sapiens OX=9606 GN=C9orf78 PE=1 SV=1	11	3	4	3	289	33.7	6.74	4.48	3	C9orf78	78.5	148.6	63.4	162.4	53.3	80.6	91.8	96	107	118.3
P00918	Carbonic anhydrase 2 OS=Homo sapiens OX=9606 GN=CA2 PE=1 SV=2	53	11	69	11	260	29.2	7.4	124.09	11	CA2	101.3	98.2	95.6	107.9	107.6	94.9	94.3	98.3	102.2	99.8
P35219	Carbonic anhydrase-related protein OS=Homo sapiens OX=9606 GN=CA8 PE=1 SV=3	13	3	14	3	290	33	4.86	17	3	CA8	88.3	86.6	107.9	103.9	107.3	105.7	84.9	90.1	103.3	121.9
Q9H8G2	Caspase activity and apoptosis inhibitor 1 OS=Homo sapiens OX=9606 GN=CAAP1 PE=1 SV=2	6	2	2	2	361	38.3	4.72	4.13	2	CAAP1	87.3	99.2	99.2	101.1	125.9	96.1	104.9	104.9	92.5	88.9
Q9Y376	Calcium-binding protein 39 OS=Homo sapiens OX=9606 GN=CAB39 PE=1 SV=1	7	3	3	3	341	39.8	6.89	0	3	CAB39	130.1	103.3	110.4	113.1	101	95.1	110.2	82.4	86.8	67.5
O00555	Voltage-dependent P/Q-type calcium channel subunit alpha-1A OS=Homo sapiens OX=9606 GN=CACNA1A PE=1 SV=3	1	1	2	1	2506	282.4	8.84	2.08	1	CACNA1A	78.8	91.4	125.8	104.9	173.6	99.1	100.9	155.3	70	0
Q9HB71	Calcyclin-binding protein OS=Homo sapiens OX=9606 GN=CACYBP PE=1 SV=2	70	15	77	15	228	26.2	8.25	128.83	15	CACYBP	100.1	94.3	98.2	104.5	102.7	90.9	96.6	95.5	108.9	108.3
P27708	CAD protein OS=Homo sapiens OX=9606 GN=CAD PE=1 SV=3	14	27	57	26	2225	242.8	6.46	82.96	27	CAD	115.1	102.2	111.6	97.6	86.3	107.9	96	107.4	84.1	91.7
Q9P1Z2	Calcium-binding and coiled-coil domain-containing protein 1 OS=Homo sapiens OX=9606 GN=CALCOCO1 PE=1 SV=2	3	2	4	2	691	77.3	4.82	1.79	2	CALCOCO1	0	0	0	197.2	104.2	127.3	123	106.1	192	150.2
Q05682	Caldesmon OS=Homo sapiens OX=9606 GN=CALD1 PE=1 SV=3	19	11	40	11	793	93.2	5.66	30.39	11	CALD1	93	107.5	104.1	94.9	77.3	125.8	97.2	115.4	101.6	83.1
P0DP25	Calmodulin-3 OS=Homo sapiens OX=9606 GN=CALM3 PE=1 SV=1	52	10	141	10	149	16.8	4.22	224.62	10	CALM3	98.6	93.6	98.8	94.8	103.1	92.1	96.4	96.2	113.6	112.7
P27797	Calreticulin OS=Homo sapiens OX=9606 GN=CALR PE=1 SV=1	35	13	89	13	417	48.1	4.44	129.07	13	CALR	105	99	104.8	96.8	93.8	104	106.2	94.7	100	95.5
O43852	Calumenin OS=Homo sapiens OX=9606 GN=CALU PE=1 SV=2	37	11	74	11	315	37.1	4.64	138.13	11	CALU	107.5	96.8	110.4	94.6	105.8	112.9	103.1	89.1	89.8	90
Q13557	Calcium/calmodulin-dependent protein kinase type II subunit delta OS=Homo sapiens OX=9606 GN=CAMK2D PE=1 SV=3	12	5	15	2	499	56.3	7.25	27.84	5	CAMK2D	113	112.1	118.4	89.7	87.9	116.4	115.3	105.4	62.7	79.1
Q13555	Calcium/calmodulin-dependent protein kinase type II subunit gamma OS=Homo sapiens OX=9606 GN=CAMK2G PE=1 SV=4	9	4	11	1	558	62.6	7.83	23.31	4	CAMK2G	122.2	114.1	94.3	93.5	136.8	70.1	69.9	113.6	82.9	102.7
Q5T5Y3	Calmodulin-regulated spectrin-associated protein 1 OS=Homo sapiens OX=9606 GN=CAMSAP1 PE=1 SV=2	3	5	5	4	1602	177.9	6.73	3.91	5	CAMSAP1	96.8	82	69	145.4	138	76.8	101.1	85.5	97.9	107.5
Q9P1Y5	Calmodulin-regulated spectrin-associated protein 3 OS=Homo sapiens OX=9606 GN=CAMSAP3 PE=1 SV=2	1	1	1	1	1249	134.7	8.35	0	1	CAMSAP3	73.5	76.8	123.9	0	162	144	105.1	120.9	139.3	54.6
Q86VP6	Cullin-associated NEDD8-dissociated protein 1 OS=Homo sapiens OX=9606 GN=CAND1 PE=1 SV=2	25	29	69	29	1230	136.3	5.78	118.29	29	CAND1	104.2	98.9	100	97	103	94.1	92.3	100.3	102	108.1
P27824	Calnexin OS=Homo sapiens OX=9606 GN=CANX PE=1 SV=2	21	15	81	15	592	67.5	4.6	152.54	15	CANX	101.8	104.4	112.5	88.6	86.9	117.5	120.8	98	84.2	85.4
Q01518	Adenylyl cyclase-associated protein 1 OS=Homo sapiens OX=9606 GN=CAP1 PE=1 SV=5	41	18	54	18	475	51.9	8.06	111.79	18	CAP1	102.8	98.1	100.9	104	108.2	95.5	89.3	98.5	103.4	99.3
P07384	Calpain-1 catalytic subunit OS=Homo sapiens OX=9606 GN=CAPN1 PE=1 SV=1	5	3	3	3	714	81.8	5.67	3.99	3	CAPN1	114.4	112.9	92.2	58.3	83	131.7	95.9	109.8	69.9	131.8
P17655	Calpain-2 catalytic subunit OS=Homo sapiens OX=9606 GN=CAPN2 PE=1 SV=6	8	4	6	4	700	79.9	4.98	7.76	4	CAPN2	122.7	105.5	78.3	95.7	93.1	124	99.9	116.4	72	92.4
Q9Y6W3	Calpain-7 OS=Homo sapiens OX=9606 GN=CAPN7 PE=1 SV=1	3	2	2	2	813	92.6	7.65	0	2	CAPN7	112.3	284.8	154.2	0	0	0	0	166.9	124.8	157
P04632	Calpain small subunit 1 OS=Homo sapiens OX=9606 GN=CAPNS1 PE=1 SV=1	10	2	8	2	268	28.3	5.2	7.4	2	CAPNS1	104.3	82.2	87.1	134	85.4	88.5	118.7	87.9	89.7	122.2
Q14444	Caprin-1 OS=Homo sapiens OX=9606 GN=CAPRIN1 PE=1 SV=2	22	14	71	14	709	78.3	5.25	89.03	14	CAPRIN1	103.3	97.2	107.4	106.2	103.8	88.1	92.9	92.9	102	106.2
P52907	F-actin-capping protein subunit alpha-1 OS=Homo sapiens OX=9606 GN=CAPZA1 PE=1 SV=3	50	9	52	8	286	32.9	5.69	106.75	9	CAPZA1	85.2	75.7	74.3	123	121.1	132.9	78.8	108.6	104.6	95.9
P47755	F-actin-capping protein subunit alpha-2 OS=Homo sapiens OX=9606 GN=CAPZA2 PE=1 SV=3	22	4	21	3	286	32.9	5.85	9.83	4	CAPZA2	0	209.3	268.5	0	186.4	0	0	192.8	0	143
P47756	F-actin-capping protein subunit beta OS=Homo sapiens OX=9606 GN=CAPZB PE=1 SV=4	44	10	33	10	277	31.3	5.59	57.67	10	CAPZB	111.3	98.2	84.1	99.3	95.7	111.5	106.9	89.2	107.5	96.3
Q9Y2V2	Calcium-regulated heat-stable protein 1 OS=Homo sapiens OX=9606 GN=CARHSP1 PE=1 SV=2	38	3	9	3	147	15.9	8.21	8.26	3	CARHSP1	70.3	83.6	80.5	128.4	120.3	118.7	61.3	113.5	104.1	119.3
Q86X55	Histone-arginine methyltransferase CARM1 OS=Homo sapiens OX=9606 GN=CARM1 PE=1 SV=3	7	4	8	4	608	65.8	6.73	7.32	4	CARM1	124.1	83.7	98.3	101.2	150.1	131.6	102.7	92.5	41.2	74.7
P49589	Cysteine--tRNA ligase, cytoplasmic OS=Homo sapiens OX=9606 GN=CARS1 PE=1 SV=3	11	7	8	7	748	85.4	6.76	10.61	7	CARS1	88.4	92.2	95.9	103.8	114.9	103.3	97.2	106.1	91.2	106.9
Q9HA77	Probable cysteine--tRNA ligase, mitochondrial OS=Homo sapiens OX=9606 GN=CARS2 PE=1 SV=1	7	3	4	3	564	62.2	8.34	5.89	3	CARS2	93.4	103.4	123.6	95.8	72.7	101.8	116.1	105.2	96.7	91.4
P42574	Caspase-3 OS=Homo sapiens OX=9606 GN=CASP3 PE=1 SV=2	9	3	4	3	277	31.6	6.54	1.81	3	CASP3	102.4	101.6	137.2	55.9	110.8	116.1	106.9	73.3	114.7	80.9
P55210	Caspase-7 OS=Homo sapiens OX=9606 GN=CASP7 PE=1 SV=1	11	2	7	2	303	34.3	6.07	3.3	2	CASP7	76.3	82.4	99	82.5	104.8	137.9	118.2	112.3	97.2	89.3
P20810	Calpastatin OS=Homo sapiens OX=9606 GN=CAST PE=1 SV=4	8	4	4	4	708	76.5	5.07	7.67	4	CAST	98.4	117.8	84.4	100.4	77.5	110.8	89.2	96.7	131.3	93.4
P04040	Catalase OS=Homo sapiens OX=9606 GN=CAT PE=1 SV=3	10	5	8	5	527	59.7	7.39	12.72	5	CAT	94.1	87.5	97	107.9	86.2	126.9	120.1	99.6	83.8	96.9
Q9H7T0	Cation channel sperm-associated auxiliary subunit beta OS=Homo sapiens OX=9606 GN=CATSPERB PE=2 SV=2	1	1	1	1	1116	126.8	7.17	0	1	CATSPERB	119.6	84.2	152.9	108.2	64.1	67.1	127.7	110	83.2	82.8
Q13951	Core-binding factor subunit beta OS=Homo sapiens OX=9606 GN=CBFB PE=1 SV=2	14	2	2	2	182	21.5	6.6	0	2	CBFB	94.4	94.9	106.4	110.6	85.4	86.9	75.9	122.1	115.5	108
P22681	E3 ubiquitin-protein ligase CBL OS=Homo sapiens OX=9606 GN=CBL PE=1 SV=2	3	2	2	2	906	99.6	6.54	3.07	2	CBL	85.7	66.6	87.5	127.4	156.2	88.6	79.5	86.5	85.3	136.5
P16152	Carbonyl reductase [NADPH] 1 OS=Homo sapiens OX=9606 GN=CBR1 PE=1 SV=3	70	15	54	12	277	30.4	8.32	93.9	15	CBR1	105.9	99.9	94.5	104.8	96.4	101.4	101.3	104.2	94.4	97.3
P35520	Cystathionine beta-synthase OS=Homo sapiens OX=9606 GN=CBS PE=1 SV=2	11	6	11	6	551	60.5	6.65	23.96	6	CBS	107	108.9	100.4	103.8	107.1	125.6	92	94.4	77.1	83.8
P83916	Chromobox protein homolog 1 OS=Homo sapiens OX=9606 GN=CBX1 PE=1 SV=1	45	9	39	8	185	21.4	4.93	73.4	9	CBX1	83.7	100.8	99.9	95.5	102.5	98.2	110.9	100.1	105.7	102.6
Q14781	Chromobox protein homolog 2 OS=Homo sapiens OX=9606 GN=CBX2 PE=1 SV=2	4	2	3	2	532	56	10.01	1.77	2	CBX2	95.7	121.2	145.9	90.2	54.2	128.5	155.9	106.2	55.7	46.4
Q13185	Chromobox protein homolog 3 OS=Homo sapiens OX=9606 GN=CBX3 PE=1 SV=4	66	12	167	10	183	20.8	5.33	334.11	12	CBX3	91.9	110.7	104.5	89.7	88.6	97.6	119.9	99.6	100.2	97.3
P45973	Chromobox protein homolog 5 OS=Homo sapiens OX=9606 GN=CBX5 PE=1 SV=1	45	9	60	8	191	22.2	5.86	110.68	9	CBX5	97.6	119.8	113.8	73.5	79.3	118.5	125.8	101.4	86.7	83.5
Q9HC52	Chromobox protein homolog 8 OS=Homo sapiens OX=9606 GN=CBX8 PE=1 SV=3	8	4	4	4	389	43.4	9.91	5.86	4	CBX8	115.8	128	106.6	72.4	78.3	88.4	104.4	97	98.5	110.7
Q8IX12	Cell division cycle and apoptosis regulator protein 1 OS=Homo sapiens OX=9606 GN=CCAR1 PE=1 SV=2	7	8	12	8	1150	132.7	5.76	26.36	8	CCAR1	93.9	96.5	94	94	106.4	109.8	97.1	105.2	103.8	99.2
Q8N163	Cell cycle and apoptosis regulator protein 2 OS=Homo sapiens OX=9606 GN=CCAR2 PE=1 SV=2	19	14	38	14	923	102.8	5.22	51.34	14	CCAR2	82.2	79.5	80.1	116.4	123	98.2	95.2	90.9	109.1	125.3
Q8WUD4	Coiled-coil domain-containing protein 12 OS=Homo sapiens OX=9606 GN=CCDC12 PE=1 SV=1	14	3	5	3	166	19.2	7.34	3.14	3	CCDC12	168.7	73.9	73.4	88.4	88.8	74.2	173.4	104.3	84.9	70.2
Q96CT7	Coiled-coil domain-containing protein 124 OS=Homo sapiens OX=9606 GN=CCDC124 PE=1 SV=1	51	12	34	12	223	25.8	9.54	40.98	12	CCDC124	100.4	100.2	100.2	103	105.2	99.2	97.7	101.2	97.9	95
Q8IYE1	Coiled-coil domain-containing protein 13 OS=Homo sapiens OX=9606 GN=CCDC13 PE=1 SV=2	3	2	3	1	715	80.8	8.84	3.47	2	CCDC13	320.7	329.9	349.4	0	0	0	0	0	0	0
Q96JN2	Coiled-coil domain-containing protein 136 OS=Homo sapiens OX=9606 GN=CCDC136 PE=1 SV=3	1	1	1	1	1154	134	4.65	0	1	CCDC136	145.8	182.6	0	0	134.1	123.2	288.2	126.1	0	0
A2RUR9	Coiled-coil domain-containing protein 144A OS=Homo sapiens OX=9606 GN=CCDC144A PE=2 SV=1	1	1	1	1	1427	165	5.36	0	1	CCDC144A	0	0	0	0	0	0	0	0	445.4	554.6
Q8NDH2	Leucine-rich repeat transmembrane protein CCDC168 OS=Homo sapiens OX=9606 GN=CCDC168 PE=2 SV=3	1	5	14	5	7081	801.4	8.79	9.98	5	CCDC168	99	97	110.9	88.7	84.1	126.9	107.7	113.6	87.1	85
A6NF36	Coiled-coil domain-containing protein 182 OS=Homo sapiens OX=9606 GN=CCDC182 PE=2 SV=1	9	2	3	1	153	17.5	6.58	3.74	2	CCDC182	0	234.5	297.4	0	252.6	0	0	0	0	215.5
Q7Z3E2	Coiled-coil domain-containing protein 186 OS=Homo sapiens OX=9606 GN=CCDC186 PE=1 SV=2	3	3	3	2	898	103.6	6.27	4.06	3	CCDC186	88.3	103.8	98.5	116.1	96.3	89.5	112.9	111.7	50.5	132.5
O60826	Coiled-coil domain-containing protein 22 OS=Homo sapiens OX=9606 GN=CCDC22 PE=1 SV=1	5	3	3	3	627	70.7	6.74	4.64	3	CCDC22	104.7	102.4	112.5	107.4	92.8	127.6	86.7	114	68.5	83.5
Q86WR0	Coiled-coil domain-containing protein 25 OS=Homo sapiens OX=9606 GN=CCDC25 PE=1 SV=2	16	3	3	3	208	24.5	6.8	4.02	3	CCDC25	94.5	93.8	124.9	83.1	127.1	75.9	107.1	59.7	117.2	116.6
Q4G0X9	Coiled-coil domain-containing protein 40 OS=Homo sapiens OX=9606 GN=CCDC40 PE=1 SV=2	1	1	1	1	1142	130	5.29	0	1	CCDC40	98.9	81	81.2	77.5	142.3	78.2	129.4	99.4	94.6	117.5
Q96MW1	Coiled-coil domain-containing protein 43 OS=Homo sapiens OX=9606 GN=CCDC43 PE=1 SV=2	9	2	10	2	224	25.2	4.92	26.17	2	CCDC43	115.1	115.2	87.9	75	82.6	89.3	116.2	115.1	96.9	106.8
Q96A33	PAT complex subunit CCDC47 OS=Homo sapiens OX=9606 GN=CCDC47 PE=1 SV=1	12	5	10	5	483	55.8	4.87	11.94	5	CCDC47	87	107.9	105.4	91.8	103.2	114.5	109.7	94.7	98.8	86.9
Q8IVM0	Coiled-coil domain-containing protein 50 OS=Homo sapiens OX=9606 GN=CCDC50 PE=1 SV=1	3	1	1	1	306	35.8	6.65	2.19	1	CCDC50	89.7	91	120.1	111.6	118.1	88.7	117.2	99.2	85.9	78.5
Q96ER9	Mitochondrial potassium channel OS=Homo sapiens OX=9606 GN=CCDC51 PE=1 SV=2	11	3	13	3	411	45.8	8.19	18.84	3	CCDC51	0	0	1000	0	0	0	0	0	0	0
Q9P031	Thyroid transcription factor 1-associated protein 26 OS=Homo sapiens OX=9606 GN=CCDC59 PE=1 SV=2	12	3	5	3	241	28.7	9.88	5.54	3	CCDC59	109.7	90	102.8	88.4	143.2	76.8	76.5	114.6	118.9	79.3
Q16204	Coiled-coil domain-containing protein 6 OS=Homo sapiens OX=9606 GN=CCDC6 PE=1 SV=2	18	8	12	8	474	53.3	7.34	19.53	8	CCDC6	127.4	86.1	76	119	119.3	103.5	73.5	95.5	81.5	118
Q6ZRK6	Coiled-coil domain-containing protein 73 OS=Homo sapiens OX=9606 GN=CCDC73 PE=2 SV=2	2	2	2	2	1079	124.1	5.58	0	2	CCDC73	137.2	111.2	110.8	65.1	0	134.3	164.4	94	80.8	102.2
Q9H6F5	Coiled-coil domain-containing protein 86 OS=Homo sapiens OX=9606 GN=CCDC86 PE=1 SV=1	16	6	14	6	360	40.2	10.33	16.95	6	CCDC86	95.2	160.5	151.5	29.6	49.9	116.3	143.9	101	81.2	70.8
Q8TD31	Coiled-coil alpha-helical rod protein 1 OS=Homo sapiens OX=9606 GN=CCHCR1 PE=1 SV=2	2	1	1	1	782	88.6	5.95	2.49	1	CCHCR1	0	0	387.3	0	0	0	269.2	0	343.5	0
P29279	CCN family member 2 OS=Homo sapiens OX=9606 GN=CCN2 PE=1 SV=2	5	1	6	1	349	38.1	8	15.44	1	CCN2	101.3	115.1	106.1	110	89	86.7	90.2	103.1	93.8	104.8
P20248	Cyclin-A2 OS=Homo sapiens OX=9606 GN=CCNA2 PE=1 SV=2	4	1	2	1	432	48.5	6.54	6.08	1	CCNA2	90	128.1	70.4	166.2	111.9	0	96.9	97.6	107.5	131.4
O95067	G2/mitotic-specific cyclin-B2 OS=Homo sapiens OX=9606 GN=CCNB2 PE=1 SV=1	5	2	2	2	398	45.3	8.9	0	2	CCNB2	0	0	98.5	333.2	136	92.5	0	0	120.5	219.3
O75909	Cyclin-K OS=Homo sapiens OX=9606 GN=CCNK PE=1 SV=2	5	2	4	2	580	64.2	8.41	3.13	2	CCNK	63.5	67.1	61.7	165.2	125.5	113.5	89.4	107.8	44.1	162.2
O14618	Copper chaperone for superoxide dismutase OS=Homo sapiens OX=9606 GN=CCS PE=1 SV=1	6	2	2	2	274	29	5.58	1.62	2	CCS	102.8	95.6	111.3	100.6	95.9	88.5	96.5	104.1	105.6	99.1
P78371	T-complex protein 1 subunit beta OS=Homo sapiens OX=9606 GN=CCT2 PE=1 SV=4	61	32	334	32	535	57.5	6.46	575.35	32	CCT2	106	97.5	95.4	102.5	102.4	95.3	90.1	99.4	105.5	105.9
P49368	T-complex protein 1 subunit gamma OS=Homo sapiens OX=9606 GN=CCT3 PE=1 SV=4	50	26	169	26	545	60.5	6.49	230.67	26	CCT3	103.4	98.7	95.8	104.3	108	97	92.6	97.1	102.2	100.8
P50991	T-complex protein 1 subunit delta OS=Homo sapiens OX=9606 GN=CCT4 PE=1 SV=4	70	34	180	33	539	57.9	7.83	326.82	34	CCT4	97.9	95.5	91.3	111.6	113	99.1	85.5	98	101.6	106.6
P48643	T-complex protein 1 subunit epsilon OS=Homo sapiens OX=9606 GN=CCT5 PE=1 SV=1	51	28	162	27	541	59.6	5.66	287.67	28	CCT5	104.8	99.9	99.2	94.1	97.9	93.9	97.1	100.7	105	107.3
P40227	T-complex protein 1 subunit zeta OS=Homo sapiens OX=9606 GN=CCT6A PE=1 SV=3	46	23	155	17	531	58	6.68	318.04	23	CCT6A	102	97.1	95.2	107.9	106.1	96.7	93.2	96.9	103.9	100.9
Q99832	T-complex protein 1 subunit eta OS=Homo sapiens OX=9606 GN=CCT7 PE=1 SV=2	59	27	168	27	543	59.3	7.65	288.75	27	CCT7	100.5	93.8	95.9	110.5	106.2	96.4	89.8	95.8	103.6	107.5
P50990	T-complex protein 1 subunit theta OS=Homo sapiens OX=9606 GN=CCT8 PE=1 SV=4	64	37	199	37	548	59.6	5.6	370.92	37	CCT8	100.3	95.1	96.5	107	106.5	98.4	91.8	98.6	101.9	103.9
P86790	Vacuolar fusion protein CCZ1 homolog B OS=Homo sapiens OX=9606 GN=CCZ1B PE=1 SV=1	5	2	2	2	482	55.8	6.48	2.58	2	CCZ1B	97.9	96	105.9	83.7	89.9	95.4	92.6	105.7	111.2	121.7
Q5ZPR3	CD276 antigen OS=Homo sapiens OX=9606 GN=CD276 PE=1 SV=1	8	2	2	2	534	57.2	4.91	2.83	2	CD276	0	0	0	288.6	0	447.4	0	0	0	264
Q9Y5K6	CD2-associated protein OS=Homo sapiens OX=9606 GN=CD2AP PE=1 SV=1	6	3	3	3	639	71.4	6.4	3.99	3	CD2AP	104.8	95.4	108.8	120.9	103.7	74.9	93.5	85.3	110.1	102.8
O95400	CD2 antigen cytoplasmic tail-binding protein 2 OS=Homo sapiens OX=9606 GN=CD2BP2 PE=1 SV=1	23	7	18	7	341	37.6	4.61	34.68	7	CD2BP2	98.9	105.9	113.9	88.3	86.6	111.3	94.5	111.8	97.1	91.7
Q08722	Leukocyte surface antigen CD47 OS=Homo sapiens OX=9606 GN=CD47 PE=1 SV=1	6	2	2	2	323	35.2	7.21	4.41	2	CD47	106.7	58	142.1	104.1	101.2	120.5	95.1	99.5	101.8	71.1
P13987	CD59 glycoprotein OS=Homo sapiens OX=9606 GN=CD59 PE=1 SV=1	19	2	5	2	128	14.2	6.48	8.69	2	CD59	90.2	73.6	83.4	111.7	121.9	98.2	104.7	105.3	108.3	102.6
P60033	CD81 antigen OS=Homo sapiens OX=9606 GN=CD81 PE=1 SV=1	10	1	3	1	236	25.8	5.29	5.15	1	CD81	80.1	85.8	81.5	112	131.2	109.1	93.6	120	93.8	92.8
P21926	CD9 antigen OS=Homo sapiens OX=9606 GN=CD9 PE=1 SV=4	4	2	4	2	228	25.4	7.15	7.32	2	CD9	90.4	127.4	101.2	78.5	66.5	144.1	105.6	110.5	102.2	73.5
O75794	Cell division cycle protein 123 homolog OS=Homo sapiens OX=9606 GN=CDC123 PE=1 SV=1	8	2	2	2	336	39.1	4.81	5.2	2	CDC123	115.8	120.6	41.1	112.6	112.5	55.7	66.4	112	151.7	111.7
Q13042	Cell division cycle protein 16 homolog OS=Homo sapiens OX=9606 GN=CDC16 PE=1 SV=2	6	2	2	2	620	71.6	5.85	2.44	2	CDC16	0	0	89.3	92.2	164.5	189	85.9	86.3	172.2	120.6
Q12834	Cell division cycle protein 20 homolog OS=Homo sapiens OX=9606 GN=CDC20 PE=1 SV=2	8	3	4	3	499	54.7	9.23	5.39	3	CDC20	130.8	95	0	156.4	216.5	116.1	0	92.6	0	192.6
Q9UJX2	Cell division cycle protein 23 homolog OS=Homo sapiens OX=9606 GN=CDC23 PE=1 SV=3	6	3	5	3	597	68.8	7.02	2.64	3	CDC23	80.7	82.5	97	156.8	77.2	111.2	96.5	94.7	87.3	116.2
P30304	M-phase inducer phosphatase 1 OS=Homo sapiens OX=9606 GN=CDC25A PE=1 SV=2	2	1	1	1	524	59	6.95	0	1	CDC25A	0	0	0	204.1	253.3	211	0	137.2	194.4	0
P30307	M-phase inducer phosphatase 3 OS=Homo sapiens OX=9606 GN=CDC25C PE=1 SV=2	2	1	1	1	473	53.3	6.79	1.98	1	CDC25C	0	0	0	0	0	0	267.3	0	400.4	332.3
P30260	Cell division cycle protein 27 homolog OS=Homo sapiens OX=9606 GN=CDC27 PE=1 SV=2	11	8	9	8	824	91.8	7.02	19.31	8	CDC27	103	95.2	96.9	103	68.8	106.4	132.3	97.6	101	95.9
Q16543	Hsp90 co-chaperone Cdc37 OS=Homo sapiens OX=9606 GN=CDC37 PE=1 SV=1	29	9	39	9	378	44.4	5.25	64.9	9	CDC37	118.4	106.5	116.5	86.8	79.4	91.9	111.1	102.3	95.2	91.8
Q7L3B6	Hsp90 co-chaperone Cdc37-like 1 OS=Homo sapiens OX=9606 GN=CDC37L1 PE=1 SV=1	3	1	3	1	337	38.8	5.34	2.05	1	CDC37L1	136.9	109.1	0	151.3	0	124.5	82.8	194.2	121.1	80.2
O60508	Pre-mRNA-processing factor 17 OS=Homo sapiens OX=9606 GN=CDC40 PE=1 SV=1	6	2	3	2	579	65.5	7.06	2.2	2	CDC40	84.9	126.6	153.2	109.6	0	96	0	116.6	143.1	170
P60953	Cell division control protein 42 homolog OS=Homo sapiens OX=9606 GN=CDC42 PE=1 SV=2	34	5	12	4	191	21.2	6.55	14.42	5	CDC42	98.5	91.9	94.4	106.9	109.2	98.5	104.8	89.9	106.3	99.7
Q9Y5S2	Serine/threonine-protein kinase MRCK beta OS=Homo sapiens OX=9606 GN=CDC42BPB PE=1 SV=2	3	4	5	4	1711	194.2	6.37	4.23	4	CDC42BPB	101.4	137.4	99.5	87.8	62.3	115	107.1	102.4	94.2	92.8
Q00587	Cdc42 effector protein 1 OS=Homo sapiens OX=9606 GN=CDC42EP1 PE=1 SV=1	3	1	1	1	391	40.3	7.15	2.22	1	CDC42EP1	0	0	0	0	0	610.3	0	389.7	0	0
O75419	Cell division control protein 45 homolog OS=Homo sapiens OX=9606 GN=CDC45 PE=1 SV=1	1	1	1	1	566	65.5	5.53	2.08	1	CDC45	0	171.7	180	0	0	164	149.3	202.4	0	132.6
Q99459	Cell division cycle 5-like protein OS=Homo sapiens OX=9606 GN=CDC5L PE=1 SV=2	33	22	46	22	802	92.2	8.18	74.69	22	CDC5L	91.5	91	97.4	102.2	105.9	96.3	104.2	103.3	104.5	103.7
Q6P1J9	Parafibromin OS=Homo sapiens OX=9606 GN=CDC73 PE=1 SV=1	15	7	13	7	531	60.5	9.61	15.03	7	CDC73	105.1	88.4	130.5	82.2	91.4	151.2	112.1	66.5	97.2	75.5
Q96FF9	Sororin OS=Homo sapiens OX=9606 GN=CDCA5 PE=1 SV=1	14	3	5	2	252	27.6	9.61	8.79	3	CDCA5	57.5	86.1	71	128.2	148	98.7	92.7	91.8	103.1	123
Q53HL2	Borealin OS=Homo sapiens OX=9606 GN=CDCA8 PE=1 SV=2	15	4	6	4	280	31.3	9.86	6.26	4	CDCA8	76	86.2	99.6	136.6	108.2	85.9	94.2	77.9	115.3	120.1
P19022	Cadherin-2 OS=Homo sapiens OX=9606 GN=CDH2 PE=1 SV=4	4	3	5	3	906	99.7	4.81	6.55	3	CDH2	133.6	97.1	160.2	0	212.8	160.3	164.9	71.1	0	0
O14735	CDP-diacylglycerol--inositol 3-phosphatidyltransferase OS=Homo sapiens OX=9606 GN=CDIPT PE=1 SV=1	6	1	1	1	213	23.5	8.03	2.26	1	CDIPT	1000	0	0	0	0	0	0	0	0	0
P06493	Cyclin-dependent kinase 1 OS=Homo sapiens OX=9606 GN=CDK1 PE=1 SV=3	43	11	54	8	297	34.1	8.4	102.61	11	CDK1	95	93.3	91.2	109.5	113.5	89.9	91.2	94.5	107.9	114.1
Q9UQ88	Cyclin-dependent kinase 11A OS=Homo sapiens OX=9606 GN=CDK11A PE=1 SV=4	5	3	3	3	783	91.3	5.36	6.73	3	CDK11A	77.5	62.8	87.1	106.6	123	109.4	97.1	110.8	131.5	94.2
Q9NYV4	Cyclin-dependent kinase 12 OS=Homo sapiens OX=9606 GN=CDK12 PE=1 SV=2	5	7	19	5	1490	164.1	9.44	22.2	7	CDK12	0	218.7	99.5	0	0	103.2	197.5	69.6	95.9	215.6
Q14004	Cyclin-dependent kinase 13 OS=Homo sapiens OX=9606 GN=CDK13 PE=1 SV=2	2	3	15	1	1512	164.8	9.69	26.97	3	CDK13	0	0	0	0	0	0	345.7	0	654.3	0
P11802	Cyclin-dependent kinase 4 OS=Homo sapiens OX=9606 GN=CDK4 PE=1 SV=2	17	4	19	3	303	33.7	7.01	44.19	4	CDK4	114.8	102.1	106.9	104.1	81.6	113.8	94.3	103.7	77.2	101.4
Q00535	Cyclin-dependent kinase 5 OS=Homo sapiens OX=9606 GN=CDK5 PE=1 SV=3	28	6	18	5	292	33.3	7.66	29.59	6	CDK5	113	113.3	116.2	84.8	82.6	100.4	114.5	116.5	81.1	77.5
Q96SZ6	Mitochondrial tRNA methylthiotransferase CDK5RAP1 OS=Homo sapiens OX=9606 GN=CDK5RAP1 PE=1 SV=2	3	2	2	2	601	67.6	8.21	2.16	2	CDK5RAP1	137.7	124.7	177.3	0	0	175.4	0	174.1	129.3	81.3
Q96JB5	CDK5 regulatory subunit-associated protein 3 OS=Homo sapiens OX=9606 GN=CDK5RAP3 PE=1 SV=2	8	5	8	4	506	56.9	4.75	2.59	5	CDK5RAP3	118	111.4	81.3	86.4	103.9	78.7	113.2	95.2	99.7	112.1
Q00534	Cyclin-dependent kinase 6 OS=Homo sapiens OX=9606 GN=CDK6 PE=1 SV=1	6	2	12	1	326	36.9	6.46	22.58	2	CDK6	133.7	106.2	94.9	84.5	79.4	87.5	91.4	95.1	100.7	126.8
Q5VV42	Threonylcarbamoyladenosine tRNA methylthiotransferase OS=Homo sapiens OX=9606 GN=CDKAL1 PE=1 SV=1	8	4	4	4	579	65.1	7.46	5.49	4	CDKAL1	87.2	131.9	118.2	57.2	61	133.5	155.4	125.1	73.5	57
P42771	Cyclin-dependent kinase inhibitor 2A OS=Homo sapiens OX=9606 GN=CDKN2A PE=1 SV=2	37	5	48	5	156	16.5	5.81	101.09	5	CDKN2A	103.8	100.4	94.5	112.5	110.7	100.1	89.7	100.7	93	94.5
Q96HQ2	CDKN2AIP N-terminal-like protein OS=Homo sapiens OX=9606 GN=CDKN2AIPNL PE=1 SV=1	6	1	1	1	116	13.2	5	0	1	CDKN2AIPNL	0	0	0	0	1000	0	0	0	0	0
P42773	Cyclin-dependent kinase 4 inhibitor C OS=Homo sapiens OX=9606 GN=CDKN2C PE=1 SV=1	11	2	6	2	168	18.1	6.52	7.43	2	CDKN2C	90.4	81.6	131.5	121.4	97.7	97.8	82.6	99.4	93	104.7
Q9UKY7	Protein CDV3 homolog OS=Homo sapiens OX=9606 GN=CDV3 PE=1 SV=1	39	5	8	5	258	27.3	6.4	10.39	5	CDV3	93	85.3	101.2	124.1	114.1	81.2	85	89.1	103.7	123.3
Q03701	CCAAT/enhancer-binding protein zeta OS=Homo sapiens OX=9606 GN=CEBPZ PE=1 SV=3	18	15	31	15	1054	120.9	5.94	51.43	15	CEBPZ	92.4	119.8	114.4	79.2	80.6	94	134.2	98.3	90.9	96.2
Q92879	CUGBP Elav-like family member 1 OS=Homo sapiens OX=9606 GN=CELF1 PE=1 SV=2	10	5	8	5	486	52	8.46	9.04	5	CELF1	79.3	82.2	72.6	130.4	125.5	91	93.7	94.1	114.8	116.3
P07199	Major centromere autoantigen B OS=Homo sapiens OX=9606 GN=CENPB PE=1 SV=2	5	2	2	2	599	65.1	4.55	2.34	2	CENPB	84.7	174.3	123.1	88	0	157.5	223.9	71.3	0	77.1
Q02224	Centromere-associated protein E OS=Homo sapiens OX=9606 GN=CENPE PE=1 SV=2	2	6	13	6	2701	316.2	5.64	11.29	6	CENPE	89	90.8	82.4	116.9	117.8	103.2	73.2	105.6	109.6	111.5
P49454	Centromere protein F OS=Homo sapiens OX=9606 GN=CENPF PE=1 SV=3	5	13	21	12	3114	357.3	5.1	16.58	13	CENPF	78.7	85.5	68.3	135.3	113.8	77.5	99.3	81.3	129.8	130.5
Q92674	Centromere protein I OS=Homo sapiens OX=9606 GN=CENPI PE=1 SV=2	2	2	6	1	756	86.7	8.76	11.01	2	CENPI	121.1	159.9	142.1	37.6	90.2	116.7	87	113	66.5	65.9
Q7Z7K6	Centromere protein V OS=Homo sapiens OX=9606 GN=CENPV PE=1 SV=1	40	8	11	8	275	29.9	9.73	19.2	8	CENPV	80.4	110.7	95.5	108.7	99.9	104.6	105.5	93.8	106.6	94.4
Q8N960	Centrosomal protein of 120 kDa OS=Homo sapiens OX=9606 GN=CEP120 PE=1 SV=2	2	2	2	2	986	112.6	6.25	0	2	CEP120	0	0	183.1	0	0	124.1	251.9	204.5	103	133.4
Q66GS9	Centrosomal protein of 135 kDa OS=Homo sapiens OX=9606 GN=CEP135 PE=1 SV=2	3	3	6	3	1140	133.4	6.21	1.94	3	CEP135	106.1	94.5	108.6	94.6	92.7	101.5	99.6	100.2	103.6	98.7
O94986	Centrosomal protein of 152 kDa OS=Homo sapiens OX=9606 GN=CEP152 PE=1 SV=4	1	1	1	1	1710	195.5	5.6	2.15	1	CEP152	98.9	95.2	100.6	99.6	112	95.4	104.3	89.7	103	101.3
Q5SW79	Centrosomal protein of 170 kDa OS=Homo sapiens OX=9606 GN=CEP170 PE=1 SV=1	8	12	27	11	1584	175.2	7.11	16.76	12	CEP170	109.5	91.4	79.3	108.7	66.9	105.4	92.7	106.1	123.9	116.1
Q96G23	Ceramide synthase 2 OS=Homo sapiens OX=9606 GN=CERS2 PE=1 SV=1	2	1	1	1	380	44.8	8.98	2.05	1	CERS2	114.1	102	60.8	67.3	92.6	118.6	114	86.4	152.3	91.9
Q9Y5P4	Ceramide transfer protein OS=Homo sapiens OX=9606 GN=CERT1 PE=1 SV=1	8	4	5	4	624	70.8	5.48	7.16	4	CERT1	113.1	87.5	72	105.1	96.3	108.3	78.2	114.8	100.1	124.5
P41208	Centrin-2 OS=Homo sapiens OX=9606 GN=CETN2 PE=1 SV=1	9	2	3	2	172	19.7	5	2.42	2	CETN2	118.3	120.3	130.6	74.6	87.1	99.7	116.6	100.5	72.4	79.9
Q9Y6A4	Cilia- and flagella-associated protein 20 OS=Homo sapiens OX=9606 GN=CFAP20 PE=1 SV=1	6	1	4	1	193	22.8	9.76	5.01	1	CFAP20	123.3	94.2	102.3	92.4	82.3	105.7	107.5	107.1	93	92.3
Q9C0B2	Cilia- and flagella-associated protein 74 OS=Homo sapiens OX=9606 GN=CFAP74 PE=2 SV=3	1	1	3	1	1584	178.5	6.42	4.4	1	CFAP74	85.4	87.5	107.4	128.3	102.4	91.7	95.4	104.8	101.6	95.5
Q9UEE9	Craniofacial development protein 1 OS=Homo sapiens OX=9606 GN=CFDP1 PE=1 SV=1	19	4	5	4	299	33.6	4.81	2.54	4	CFDP1	73	123.4	136.5	148.7	0	157.9	123.2	134	0	103.3
P23528	Cofilin-1 OS=Homo sapiens OX=9606 GN=CFL1 PE=1 SV=3	73	14	137	10	166	18.5	8.09	227.55	14	CFL1	100.1	92.8	94.5	107.2	105.8	93.3	94.6	95.2	107.4	108.9
Q9Y281	Cofilin-2 OS=Homo sapiens OX=9606 GN=CFL2 PE=1 SV=1	64	9	72	5	166	18.7	7.88	102.88	9	CFL2	112.4	110.2	116.1	92.7	82.3	106.5	107.3	101.2	84.9	86.4
Q9UFW8	CGG triplet repeat-binding protein 1 OS=Homo sapiens OX=9606 GN=CGGBP1 PE=1 SV=2	5	1	2	1	167	18.8	8.95	0	1	CGGBP1	144.1	133.3	200.6	0	107.7	109.2	83.5	0	108.7	112.8
Q13111	Chromatin assembly factor 1 subunit A OS=Homo sapiens OX=9606 GN=CHAF1A PE=1 SV=3	6	5	6	5	956	106.8	5.94	13.62	5	CHAF1A	107.1	102.7	112.1	95.7	93.6	104.4	119.2	108.1	89.7	67.4
Q13112	Chromatin assembly factor 1 subunit B OS=Homo sapiens OX=9606 GN=CHAF1B PE=1 SV=1	11	5	8	5	559	61.5	7.5	18.12	5	CHAF1B	100.4	109.3	100.4	91.6	65.6	99	130.5	104.4	105.3	93.6
Q96JM3	Chromosome alignment-maintaining phosphoprotein 1 OS=Homo sapiens OX=9606 GN=CHAMP1 PE=1 SV=2	9	7	24	7	812	89	8.44	36.88	7	CHAMP1	92.1	105	107.1	91	97.7	119	106.3	93.5	93.8	94.5
Q9Y6H1	Coiled-coil-helix-coiled-coil-helix domain-containing protein 2 OS=Homo sapiens OX=9606 GN=CHCHD2 PE=1 SV=1	34	3	12	3	151	15.5	9.22	29.11	3	CHCHD2	103.2	111.3	123.9	82.8	74.7	109.7	117.1	114.1	86.6	76.5
Q9NX63	MICOS complex subunit MIC19 OS=Homo sapiens OX=9606 GN=CHCHD3 PE=1 SV=1	33	10	25	10	227	26.1	8.28	19.62	10	CHCHD3	104.8	109.5	87.8	96.8	93.6	116	98.5	97.1	100.2	95.8
O14646	Chromodomain-helicase-DNA-binding protein 1 OS=Homo sapiens OX=9606 GN=CHD1 PE=1 SV=2	5	7	11	6	1710	196.6	7.14	15.92	7	CHD1	41.6	137.6	61.2	83.3	210.4	0	115	131.3	121.9	97.5
Q86WJ1	Chromodomain-helicase-DNA-binding protein 1-like OS=Homo sapiens OX=9606 GN=CHD1L PE=1 SV=3	4	3	3	3	897	100.9	6.9	5.31	3	CHD1L	78	111.1	81.4	76	84.4	67.4	198.1	108.6	104	91.1
O14647	Chromodomain-helicase-DNA-binding protein 2 OS=Homo sapiens OX=9606 GN=CHD2 PE=1 SV=2	2	3	3	2	1828	211.2	8.1	4.27	3	CHD2	98	132	127.8	67.2	73.5	120.3	138	109.2	73.7	60.4
Q14839	Chromodomain-helicase-DNA-binding protein 4 OS=Homo sapiens OX=9606 GN=CHD4 PE=1 SV=2	17	28	105	28	1912	217.9	5.86	80.89	28	CHD4	96.4	100.3	112.2	95	90.1	100	111.4	96.7	99.7	98.1
Q9P2D1	Chromodomain-helicase-DNA-binding protein 7 OS=Homo sapiens OX=9606 GN=CHD7 PE=1 SV=3	4	9	11	6	2997	335.7	6.34	8.45	9	CHD7	66.6	74.7	107.1	80.4	140.3	104.2	132.9	89.2	93.8	110.5
Q9HCK8	Chromodomain-helicase-DNA-binding protein 8 OS=Homo sapiens OX=9606 GN=CHD8 PE=1 SV=5	2	5	6	2	2581	290.3	6.47	4.07	5	CHD8	0	0	0	624.6	0	0	375.4	0	0	0
Q8IWX8	Calcium homeostasis endoplasmic reticulum protein OS=Homo sapiens OX=9606 GN=CHERP PE=1 SV=3	11	9	16	9	916	103.6	9.04	24.99	9	CHERP	96.9	94.8	102	98.8	104.9	86.2	108.8	94.7	110.1	102.9
P05060	Secretogranin-1 OS=Homo sapiens OX=9606 GN=CHGB PE=1 SV=2	1	1	4	1	677	78.2	5.07	7.17	1	CHGB	85.3	136.5	142.7	43.2	69.5	117.8	162.4	105.1	82.4	55
Q9BWS9	Chitinase domain-containing protein 1 OS=Homo sapiens OX=9606 GN=CHID1 PE=1 SV=1	10	4	6	4	393	44.9	8.63	1.85	4	CHID1	74.4	118.3	97.8	183.6	103.2	62.7	65	73.4	99.8	122
O00533	Neural cell adhesion molecule L1-like protein OS=Homo sapiens OX=9606 GN=CHL1 PE=1 SV=4	1	1	1	1	1208	135	5.76	2.79	1	CHL1	78.9	105.4	103.5	118.1	98.4	89.8	103.5	105	99.7	97.6
Q9HD42	Charged multivesicular body protein 1a OS=Homo sapiens OX=9606 GN=CHMP1A PE=1 SV=1	16	4	5	4	196	21.7	8.06	4.46	4	CHMP1A	117.5	97.4	96	95.9	100.1	101.3	101.9	101.8	93.1	95.2
O43633	Charged multivesicular body protein 2a OS=Homo sapiens OX=9606 GN=CHMP2A PE=1 SV=1	4	1	1	1	222	25.1	5.97	2.78	1	CHMP2A	128.4	72.3	79	132.6	88.6	127.3	66.6	72.2	122.3	110.8
Q9UQN3	Charged multivesicular body protein 2b OS=Homo sapiens OX=9606 GN=CHMP2B PE=1 SV=1	12	3	3	3	213	23.9	8.76	6.08	3	CHMP2B	107.8	91.5	91.5	106.5	108.6	109.4	98.2	97	88.2	101.3
Q9BY43	Charged multivesicular body protein 4a OS=Homo sapiens OX=9606 GN=CHMP4A PE=1 SV=3	9	2	3	1	222	25.1	4.7	2.2	2	CHMP4A	113.8	103.8	96.6	117.1	100	107.8	110.7	103.2	77.7	69.3
Q9H444	Charged multivesicular body protein 4b OS=Homo sapiens OX=9606 GN=CHMP4B PE=1 SV=1	27	6	16	6	224	24.9	4.82	28.93	6	CHMP4B	98.6	97.5	80.6	122.1	86.6	99.3	87.9	104	112.6	110.7
Q9NZZ3	Charged multivesicular body protein 5 OS=Homo sapiens OX=9606 GN=CHMP5 PE=1 SV=1	21	4	10	4	219	24.6	4.83	21.58	4	CHMP5	93.1	88.2	100.6	107.3	109.8	114.1	89	100.9	101.4	95.5
Q9UHD1	Cysteine and histidine-rich domain-containing protein 1 OS=Homo sapiens OX=9606 GN=CHORDC1 PE=1 SV=2	45	13	57	13	332	37.5	7.87	121.97	13	CHORDC1	95	94.2	93.2	111.1	115.7	84.6	94.4	86.7	109.6	115.5
Q99653	Calcineurin B homologous protein 1 OS=Homo sapiens OX=9606 GN=CHP1 PE=1 SV=3	7	1	1	1	195	22.4	5.1	0	1	CHP1	0	131.8	100.9	94.6	201.2	136.8	0	127.1	100.9	106.7
Q6WN34	Chordin-like protein 2 OS=Homo sapiens OX=9606 GN=CHRDL2 PE=1 SV=1	2	1	1	1	429	47.5	7.88	1.65	1	CHRDL2	105.5	112.6	109.8	71.1	78	105.2	119.2	110	94.6	93.8
Q9Y3Y2	Chromatin target of PRMT1 protein OS=Homo sapiens OX=9606 GN=CHTOP PE=1 SV=2	32	6	12	6	248	26.4	12.23	12.26	6	CHTOP	71.1	162.6	126.9	104.2	88.5	110.6	103.7	82.8	69.8	79.8
O15111	Inhibitor of nuclear factor kappa-B kinase subunit alpha OS=Homo sapiens OX=9606 GN=CHUK PE=1 SV=2	1	1	1	1	745	84.6	6.73	1.82	1	CHUK	139	74.9	86.8	91.7	102.7	92.2	97.1	103	131.8	80.7
O76071	Probable cytosolic iron-sulfur protein assembly protein CIAO1 OS=Homo sapiens OX=9606 GN=CIAO1 PE=1 SV=1	12	3	6	3	339	37.8	4.97	14.78	3	CIAO1	131.2	109.4	114.2	99.9	84.5	83	107.5	109.9	58.5	102
Q9H5X1	Cytosolic iron-sulfur assembly component 2A OS=Homo sapiens OX=9606 GN=CIAO2A PE=1 SV=1	6	1	1	1	160	18.3	4.88	1.61	1	CIAO2A	112.7	133.4	159	157	114.1	127.5	0	88.5	0	107.9
Q9Y3D0	Cytosolic iron-sulfur assembly component 2B OS=Homo sapiens OX=9606 GN=CIAO2B PE=1 SV=1	18	2	4	2	163	17.7	5.19	4.21	2	CIAO2B	111.5	98.9	87.8	110.1	101.6	105.1	85.6	109.3	119	71.1
Q6FI81	Anamorsin OS=Homo sapiens OX=9606 GN=CIAPIN1 PE=1 SV=2	22	6	16	6	312	33.6	5.62	15.57	6	CIAPIN1	119.9	112.5	112.6	86.2	74.6	106.9	99.3	108.2	90.5	89.2
Q8TCG1	Protein CIP2A OS=Homo sapiens OX=9606 GN=CIP2A PE=1 SV=2	5	4	5	4	905	102.1	6.23	3.75	4	CIP2A	115.8	95.7	88.6	131.5	109.3	98.7	96.6	95.5	73.5	94.8
Q14011	Cold-inducible RNA-binding protein OS=Homo sapiens OX=9606 GN=CIRBP PE=1 SV=1	40	7	28	7	172	18.6	9.51	35.06	7	CIRBP	104.4	108.8	113.5	84.6	83.1	91	118.7	111.4	94.2	90.4
Q9NZ45	CDGSH iron-sulfur domain-containing protein 1 OS=Homo sapiens OX=9606 GN=CISD1 PE=1 SV=1	29	2	2	2	108	12.2	9.09	3.79	2	CISD1	0	0	671.8	0	0	0	0	0	0	328.2
Q8N5K1	CDGSH iron-sulfur domain-containing protein 2 OS=Homo sapiens OX=9606 GN=CISD2 PE=1 SV=1	30	3	17	3	135	15.3	9.61	51.76	3	CISD2	111.4	102.3	108.1	74	97.2	115.2	109.1	97	97.7	88.1
O14578	Citron Rho-interacting kinase OS=Homo sapiens OX=9606 GN=CIT PE=1 SV=2	2	4	5	4	2027	231.3	6.57	4.16	4	CIT	126.4	91.6	50.5	109.8	82.2	59.6	97.6	99.4	189.9	93
Q99966	Cbp/p300-interacting transactivator 1 OS=Homo sapiens OX=9606 GN=CITED1 PE=1 SV=2	8	1	1	1	193	19.9	4.77	0	1	CITED1	104.2	168.8	194.5	0	0	100.5	114.6	107	136.6	73.8
Q9ULV3	Cip1-interacting zinc finger protein OS=Homo sapiens OX=9606 GN=CIZ1 PE=1 SV=2	4	3	3	3	898	100	6.11	6.45	3	CIZ1	118.9	110.7	108.6	93.4	84.8	155.5	97.7	57	67.3	106.2
Q8WWK9	Cytoskeleton-associated protein 2 OS=Homo sapiens OX=9606 GN=CKAP2 PE=1 SV=1	7	5	11	5	683	76.9	9.41	2.65	5	CKAP2	88.8	79.5	69.6	120.5	135.8	72.9	83.3	80.8	128.9	140
Q07065	Cytoskeleton-associated protein 4 OS=Homo sapiens OX=9606 GN=CKAP4 PE=1 SV=2	32	18	50	18	602	66	5.92	87.13	18	CKAP4	115	109.5	105.6	87.2	77.1	132	127.8	106.6	67.5	71.7
Q14008	Cytoskeleton-associated protein 5 OS=Homo sapiens OX=9606 GN=CKAP5 PE=1 SV=3	20	35	132	35	2032	225.4	7.8	241.89	35	CKAP5	106.3	108.3	106.4	90	96.9	92.8	102.5	93.4	101.1	102.4
P12277	Creatine kinase B-type OS=Homo sapiens OX=9606 GN=CKB PE=1 SV=1	72	22	196	20	381	42.6	5.59	472.42	22	CKB	94.5	89.4	86.3	115.5	115.3	95.9	85.9	97.8	109.9	109.4
P12532	Creatine kinase U-type, mitochondrial OS=Homo sapiens OX=9606 GN=CKMT1B PE=1 SV=1	31	14	45	11	417	47	8.34	84.28	14	CKMT1A	96.1	93	94.2	93.4	97.5	107.2	105.4	111.3	100	101.9
P61024	Cyclin-dependent kinases regulatory subunit 1 OS=Homo sapiens OX=9606 GN=CKS1B PE=1 SV=1	20	3	9	2	79	9.7	8.94	10.1	3	CKS1B	76.4	107.5	117.4	100.7	93.2	82.7	118.1	96	74.5	133.6
P33552	Cyclin-dependent kinases regulatory subunit 2 OS=Homo sapiens OX=9606 GN=CKS2 PE=1 SV=1	33	3	8	2	79	9.9	8.46	6.97	3	CKS2	96	74.3	73.6	152.8	120.3	83.3	74.8	83.5	140.4	100.9
Q7Z460	CLIP-associating protein 1 OS=Homo sapiens OX=9606 GN=CLASP1 PE=1 SV=1	8	10	13	9	1538	169.3	9.03	14.99	10	CLASP1	129.4	95.9	102.8	124.6	63.6	64.5	79.3	120.5	112.9	106.4
O75122	CLIP-associating protein 2 OS=Homo sapiens OX=9606 GN=CLASP2 PE=1 SV=3	7	8	9	7	1294	141	8.4	13.46	8	CLASP2	0	176.8	89.7	0	131.1	156.3	162.6	0	94	189.5
O00299	Chloride intracellular channel protein 1 OS=Homo sapiens OX=9606 GN=CLIC1 PE=1 SV=4	65	14	48	13	241	26.9	5.17	85.12	14	CLIC1	110.7	92.4	101.3	99.1	102.7	104.5	92.5	104.2	97.2	95.5
Q9Y696	Chloride intracellular channel protein 4 OS=Homo sapiens OX=9606 GN=CLIC4 PE=1 SV=4	41	9	34	8	253	28.8	5.59	40.65	9	CLIC4	94.3	91.2	96.4	96.5	100.9	90.7	86	107.2	114.9	121.8
Q9NZA1	Chloride intracellular channel protein 5 OS=Homo sapiens OX=9606 GN=CLIC5 PE=1 SV=3	6	3	8	2	410	46.5	4.82	9.59	3	CLIC5	77.3	84.2	127.6	99.9	99.7	121.7	86.7	115.1	93.6	94.3
Q14677	Clathrin interactor 1 OS=Homo sapiens OX=9606 GN=CLINT1 PE=1 SV=1	16	9	20	9	625	68.2	6.42	33.13	9	CLINT1	97	86.8	87.4	115.3	108.9	95	90.4	94	106	119.3
P30622	CAP-Gly domain-containing linker protein 1 OS=Homo sapiens OX=9606 GN=CLIP1 PE=1 SV=2	4	6	9	6	1438	162.1	5.36	7.66	6	CLIP1	110.1	102.6	113.3	86.3	84	124.9	102.5	100.1	80.3	95.8
Q9HAZ1	Dual specificity protein kinase CLK4 OS=Homo sapiens OX=9606 GN=CLK4 PE=1 SV=1	5	2	2	2	481	57.5	8.68	2.75	2	CLK4	68.6	61.2	76.6	134.7	116.9	100.7	104.8	72.8	141.7	122.1
P54105	Methylosome subunit pICln OS=Homo sapiens OX=9606 GN=CLNS1A PE=1 SV=1	42	6	14	6	237	26.2	4.11	30.28	6	CLNS1A	104.3	92	98	120.5	95.3	103	88.3	99.2	92.5	106.8
Q92989	Polyribonucleotide 5'-hydroxyl-kinase Clp1 OS=Homo sapiens OX=9606 GN=CLP1 PE=1 SV=1	6	3	3	2	425	47.6	6.62	3.55	3	CLP1	0	107	161.8	124.1	0	162.4	115	200.9	0	128.6
Q9H078	Caseinolytic peptidase B protein homolog OS=Homo sapiens OX=9606 GN=CLPB PE=1 SV=1	10	6	16	6	707	78.7	9.01	32.13	6	CLPB	79.1	75	108.3	128.2	76.8	110.3	60.6	122.9	116.1	122.7
Q16740	ATP-dependent Clp protease proteolytic subunit, mitochondrial OS=Homo sapiens OX=9606 GN=CLPP PE=1 SV=1	22	5	6	5	277	30.2	8.09	6.14	5	CLPP	97.1	93.5	92	113.2	98.1	123.9	111.8	88.4	99.7	82.4
O96005	Putative lipid scramblase CLPTM1 OS=Homo sapiens OX=9606 GN=CLPTM1 PE=1 SV=1	3	2	4	2	669	76	6.3	8.04	2	CLPTM1	167.2	0	137.1	105.1	153.7	90.5	140.8	131.7	0	73.7
O76031	ATP-dependent Clp protease ATP-binding subunit clpX-like, mitochondrial OS=Homo sapiens OX=9606 GN=CLPX PE=1 SV=2	23	13	22	13	633	69.2	7.58	50.34	13	CLPX	83.8	81.1	104	112.2	107	112.9	100.2	97.7	99.6	101.5
Q9HAW4	Claspin OS=Homo sapiens OX=9606 GN=CLSPN PE=1 SV=3	2	2	2	2	1339	151	4.82	2.21	2	CLSPN	117	89.5	116.6	120.7	95	62.7	68.9	90.9	101	137.8
P09496	Clathrin light chain A OS=Homo sapiens OX=9606 GN=CLTA PE=1 SV=1	13	5	12	5	248	27.1	4.51	20.85	5	CLTA	122	106	104.2	87.6	86.8	106.5	105.9	114.4	84.6	82
P09497	Clathrin light chain B OS=Homo sapiens OX=9606 GN=CLTB PE=1 SV=1	11	3	4	3	229	25.2	4.64	2.13	3	CLTB	97.8	86.7	91.8	104.7	123.6	111.1	83	93.8	128	79.4
Q00610	Clathrin heavy chain 1 OS=Homo sapiens OX=9606 GN=CLTC PE=1 SV=5	31	46	206	46	1675	191.5	5.69	329.08	46	CLTC	100.8	102.2	101.4	96.9	97.3	105.4	100.1	101.3	96.2	98.5
O75153	Clustered mitochondria protein homolog OS=Homo sapiens OX=9606 GN=CLUH PE=1 SV=2	14	15	30	15	1309	146.6	6.13	27.56	15	CLUH	103.1	93.8	95.7	120.1	109.3	100.9	91.2	102.2	90.9	92.9
Q8N0X4	Citramalyl-CoA lyase, mitochondrial OS=Homo sapiens OX=9606 GN=CLYBL PE=1 SV=2	4	1	1	1	340	37.3	8.73	3	1	CLYBL	90.6	111.1	100.9	0	84.8	200.5	101.3	104.8	130.6	75.4
Q7Z7K0	COX assembly mitochondrial protein homolog OS=Homo sapiens OX=9606 GN=CMC1 PE=1 SV=1	8	1	1	1	106	12.5	8.63	2.06	1	CMC1	78.5	90.1	89.8	131.6	78.7	125.8	74.6	66.4	126	138.5
Q9NRP2	COX assembly mitochondrial protein 2 homolog OS=Homo sapiens OX=9606 GN=CMC2 PE=1 SV=1	41	2	3	2	79	9.5	7.87	0	2	CMC2	75.8	94.9	93.5	103.5	125.1	113.6	98.9	80.4	109.7	104.7
P30085	UMP-CMP kinase OS=Homo sapiens OX=9606 GN=CMPK1 PE=1 SV=3	38	6	17	6	196	22.2	5.57	19.51	6	CMPK1	102.1	89.8	97.8	91.4	106.3	104.6	91.3	96.9	109.1	110.5
Q9BQ75	Protein CMSS1 OS=Homo sapiens OX=9606 GN=CMSS1 PE=1 SV=2	14	4	6	3	279	31.9	9.19	4.68	4	CMSS1	86.6	135.3	74.6	86.4	113.9	101.5	106.9	106.6	99.7	88.4
Q8N1G2	Cap-specific mRNA (nucleoside-2'-O-)-methyltransferase 1 OS=Homo sapiens OX=9606 GN=CMTR1 PE=1 SV=1	8	6	14	6	835	95.3	7.05	15.47	6	CMTR1	107.5	97.2	107.7	116.8	89.6	81	92.4	114.5	87.8	105.6
P62633	CCHC-type zinc finger nucleic acid binding protein OS=Homo sapiens OX=9606 GN=CNBP PE=1 SV=1	56	9	35	9	177	19.5	7.71	34.33	9	CNBP	103.5	102.1	113.9	95.7	115.1	89.9	86.3	106.1	88.1	99.2
Q96KP4	Cytosolic non-specific dipeptidase OS=Homo sapiens OX=9606 GN=CNDP2 PE=1 SV=2	10	4	6	4	475	52.8	5.97	14.85	4	CNDP2	102	110.2	88.3	96.9	102.3	111.5	107.1	98.8	88.9	94
Q8WXI2	Connector enhancer of kinase suppressor of ras 2 OS=Homo sapiens OX=9606 GN=CNKSR2 PE=1 SV=1	2	2	2	2	1034	117.5	6.79	3.9	2	CNKSR2	0	0	404.4	0	0	272.9	0	322.7	0	0
Q99439	Calponin-2 OS=Homo sapiens OX=9606 GN=CNN2 PE=1 SV=4	13	4	10	2	309	33.7	7.33	17.94	4	CNN2	80.5	62.6	100	142	123.3	80.2	86.4	92.3	127.1	105.5
Q15417	Calponin-3 OS=Homo sapiens OX=9606 GN=CNN3 PE=1 SV=1	47	13	38	11	329	36.4	6.05	71.89	13	CNN3	88.4	87.4	82.2	119.3	121.3	92.5	83.9	84.4	119	121.6
A5YKK6	CCR4-NOT transcription complex subunit 1 OS=Homo sapiens OX=9606 GN=CNOT1 PE=1 SV=2	5	9	14	9	2376	266.8	7.11	11.88	9	CNOT1	106.6	94.6	80.5	130.5	75.5	135.3	117	78.1	84.7	97.1
Q9UKZ1	CCR4-NOT transcription complex subunit 11 OS=Homo sapiens OX=9606 GN=CNOT11 PE=1 SV=1	2	1	1	1	510	55.2	6.4	2.12	1	CNOT11	215.5	109.6	0	314.6	0	0	163.9	196.3	0	0
Q9NZN8	CCR4-NOT transcription complex subunit 2 OS=Homo sapiens OX=9606 GN=CNOT2 PE=1 SV=1	2	1	2	1	540	59.7	7.66	2.1	1	CNOT2	102.8	85.4	108.6	84.4	91.1	103.3	102.9	113.2	98.7	109.6
O75175	CCR4-NOT transcription complex subunit 3 OS=Homo sapiens OX=9606 GN=CNOT3 PE=1 SV=1	7	4	4	4	753	81.8	6.2	5.56	4	CNOT3	112.8	95.4	91.4	105.1	74.7	143.5	110.1	113.3	61.1	92.7
P09543	2',3'-cyclic-nucleotide 3'-phosphodiesterase OS=Homo sapiens OX=9606 GN=CNP PE=1 SV=2	25	10	15	9	421	47.5	9.07	23.31	10	CNP	125.7	87.1	117.5	81.2	97.2	109.5	113.7	108	88.9	71.2
Q9Y2B0	Protein canopy homolog 2 OS=Homo sapiens OX=9606 GN=CNPY2 PE=1 SV=1	42	6	19	6	182	20.6	4.92	34.16	6	CNPY2	92	114.3	80.4	122.2	93.8	132.9	81.8	106.7	59.2	116.7
Q9BT09	Protein canopy homolog 3 OS=Homo sapiens OX=9606 GN=CNPY3 PE=1 SV=1	11	2	5	2	278	30.7	5.49	6.71	2	CNPY3	137.1	111	69.4	57.5	136.1	145.5	137.5	115.6	0	90.3
Q9GZY4	Cytochrome c oxidase assembly factor 1 homolog OS=Homo sapiens OX=9606 GN=COA1 PE=1 SV=1	8	1	1	1	146	16.7	8.81	2.32	1	COA1	85.8	78.8	122	71.5	69	81.8	144.4	93.5	95.7	157.4
Q9Y2R0	Cytochrome c oxidase assembly factor 3 homolog, mitochondrial OS=Homo sapiens OX=9606 GN=COA3 PE=1 SV=1	26	3	14	3	106	11.7	9.6	11.09	3	COA3	79.8	101.2	167.8	74	83.9	110	131.8	122.9	68.2	60.5
Q5JTJ3	Cytochrome c oxidase assembly factor 6 homolog OS=Homo sapiens OX=9606 GN=COA6 PE=1 SV=1	11	1	1	1	125	14.1	8.25	3.34	1	COA6	82.6	90	95	99.7	105.8	111.1	106.2	96.8	111.4	101.5
Q96BR5	Cytochrome c oxidase assembly factor 7 OS=Homo sapiens OX=9606 GN=COA7 PE=1 SV=2	20	4	4	4	231	25.7	6.02	0	4	COA7	128.6	97.1	146.6	74.6	0	104.4	156.1	102.2	123.4	66.9
Q9UP83	Conserved oligomeric Golgi complex subunit 5 OS=Homo sapiens OX=9606 GN=COG5 PE=1 SV=3	2	1	1	1	839	92.7	6.6	2.5	1	COG5	0	521.1	0	0	0	0	0	0	0	478.9
P83436	Conserved oligomeric Golgi complex subunit 7 OS=Homo sapiens OX=9606 GN=COG7 PE=1 SV=1	2	1	9	1	770	86.3	5.47	4.97	1	COG7	1000	0	0	0	0	0	0	0	0	0
Q96MW5	Conserved oligomeric Golgi complex subunit 8 OS=Homo sapiens OX=9606 GN=COG8 PE=1 SV=2	2	1	1	1	612	68.4	5.2	0	1	COG8	215.2	0	0	0	359.8	0	0	0	268.1	156.8
P38432	Coilin OS=Homo sapiens OX=9606 GN=COIL PE=1 SV=1	13	6	10	6	576	62.6	9.07	19.9	6	COIL	101.4	118.7	90.8	100.3	91.8	131.4	107	98.8	77.7	82.1
Q8NBJ5	Procollagen galactosyltransferase 1 OS=Homo sapiens OX=9606 GN=COLGALT1 PE=1 SV=1	12	6	14	5	622	71.6	7.31	35.68	6	COLGALT1	101.6	107.2	107.2	107.4	87.4	101.7	112	96.2	94.3	84.9
Q9Y6G5	COMM domain-containing protein 10 OS=Homo sapiens OX=9606 GN=COMMD10 PE=1 SV=1	4	1	2	1	202	23	6.54	2.12	1	COMMD10	77.2	88.2	120.7	88.3	112.5	102.9	115.2	103.3	77.2	114.4
Q9UBI1	COMM domain-containing protein 3 OS=Homo sapiens OX=9606 GN=COMMD3 PE=1 SV=1	10	2	3	2	195	22.1	5.99	4.66	2	COMMD3	78.8	109.9	99.4	98	138.3	99.4	83.8	103.1	91	98.4
Q9H0A8	COMM domain-containing protein 4 OS=Homo sapiens OX=9606 GN=COMMD4 PE=1 SV=1	6	1	1	1	199	21.8	7.31	2.23	1	COMMD4	127.6	58.3	144.8	66.3	0	146.4	93.1	206	94.9	62.6
Q7Z4G1	COMM domain-containing protein 6 OS=Homo sapiens OX=9606 GN=COMMD6 PE=1 SV=1	21	2	4	2	85	9.6	6	0	2	COMMD6	217.8	80.5	106.6	0	0	145.5	92.6	123.6	154.1	79.5
Q86VX2	COMM domain-containing protein 7 OS=Homo sapiens OX=9606 GN=COMMD7 PE=1 SV=2	4	1	1	1	200	22.5	5.92	1.92	1	COMMD7	153.8	112	90.9	144.5	80.2	50.6	102.5	88.2	139.8	37.3
Q9NX08	COMM domain-containing protein 8 OS=Homo sapiens OX=9606 GN=COMMD8 PE=1 SV=1	4	1	1	1	183	21.1	5.43	1.79	1	COMMD8	106	101.1	124.2	72.2	74.8	103.9	111.1	99.3	95.3	112
Q9P000	COMM domain-containing protein 9 OS=Homo sapiens OX=9606 GN=COMMD9 PE=1 SV=2	6	1	1	1	198	21.8	5.88	2.14	1	COMMD9	122.5	161	113.3	0	74.9	124.1	111.1	98.8	120.4	74
P21964	Catechol O-methyltransferase OS=Homo sapiens OX=9606 GN=COMT PE=1 SV=2	31	7	11	7	271	30	5.47	19.11	7	COMT	105.6	105.2	110.1	88.4	94.2	106.7	110.9	106.7	87.8	84.2
P53621	Coatomer subunit alpha OS=Homo sapiens OX=9606 GN=COPA PE=1 SV=2	25	30	91	30	1224	138.3	7.66	163.88	30	COPA	106	104.5	110	97	98.6	95.9	98.4	99.9	91.4	98.3
P53618	Coatomer subunit beta OS=Homo sapiens OX=9606 GN=COPB1 PE=1 SV=3	16	13	37	13	953	107.1	6.05	64.7	13	COPB1	108.8	107.5	103.9	97.7	100.2	91.8	100.9	100.4	95.9	92.9
P35606	Coatomer subunit beta' OS=Homo sapiens OX=9606 GN=COPB2 PE=1 SV=2	22	15	48	15	906	102.4	5.27	93.33	15	COPB2	108.9	101.7	93	108	101.9	99.7	94.9	95.5	97.9	98.4
O14579	Coatomer subunit epsilon OS=Homo sapiens OX=9606 GN=COPE PE=1 SV=3	16	5	11	5	308	34.5	5.12	12.6	5	COPE	109.8	118.5	96.2	139.1	90.2	98.7	87.9	108.8	71.5	79.4
Q9Y678	Coatomer subunit gamma-1 OS=Homo sapiens OX=9606 GN=COPG1 PE=1 SV=1	13	9	12	8	874	97.7	5.47	18.99	9	COPG1	112.8	108.7	88.2	105.9	92.8	105.2	93.9	108	91.8	92.8
Q9UBF2	Coatomer subunit gamma-2 OS=Homo sapiens OX=9606 GN=COPG2 PE=1 SV=1	4	3	4	2	871	97.6	5.81	7.32	3	COPG2	99.7	93	105.1	111	106.2	100.6	105.7	112.4	82.8	83.5
P61201	COP9 signalosome complex subunit 2 OS=Homo sapiens OX=9606 GN=COPS2 PE=1 SV=1	9	4	11	4	443	51.6	5.53	24.36	4	COPS2	95	94.3	92.5	108.2	108.4	99	86	96.7	110.4	109.5
Q9UNS2	COP9 signalosome complex subunit 3 OS=Homo sapiens OX=9606 GN=COPS3 PE=1 SV=3	13	4	9	4	423	47.8	6.65	12.3	4	COPS3	89.1	84.4	94.5	159.7	64.9	94.3	105.9	135.5	88.1	83.5
Q9BT78	COP9 signalosome complex subunit 4 OS=Homo sapiens OX=9606 GN=COPS4 PE=1 SV=1	24	8	18	8	406	46.2	5.83	21.26	8	COPS4	123	109.3	76.8	86.1	110.7	88.4	70.5	93.9	120.1	121.3
Q92905	COP9 signalosome complex subunit 5 OS=Homo sapiens OX=9606 GN=COPS5 PE=1 SV=4	5	2	7	2	334	37.6	6.54	6.69	2	COPS5	70.7	99.8	125.8	115.4	117.7	93	83.2	89.6	98.4	106.4
Q99627	COP9 signalosome complex subunit 8 OS=Homo sapiens OX=9606 GN=COPS8 PE=1 SV=1	22	3	8	3	209	23.2	5.38	18.13	3	COPS8	99.5	96.6	92.8	122.9	115.6	94.1	91.1	91.9	90.8	104.7
Q8WXC6	COP9 signalosome complex subunit 9 OS=Homo sapiens OX=9606 GN=COPS9 PE=1 SV=3	35	1	1	1	57	6.2	3.83	2.85	1	COPS9	133.2	85.9	94.3	90	112.1	65.1	109.8	79.1	110.8	119.7
P61923	Coatomer subunit zeta-1 OS=Homo sapiens OX=9606 GN=COPZ1 PE=1 SV=1	33	4	7	4	177	20.2	4.81	14.05	4	COPZ1	116.9	92.4	110	88.6	101.6	150.3	105.2	93.6	73.5	67.8
Q9NZJ6	Ubiquinone biosynthesis O-methyltransferase, mitochondrial OS=Homo sapiens OX=9606 GN=COQ3 PE=1 SV=3	8	2	2	2	369	41	7.42	5.29	2	COQ3	0	0	0	0	0	0	1000	0	0	0
Q8NI60	Atypical kinase COQ8A, mitochondrial OS=Homo sapiens OX=9606 GN=COQ8A PE=1 SV=1	8	4	4	4	647	71.9	6.99	4.92	4	COQ8A	102.7	59.2	79.3	88.4	146.5	94.7	117.4	118.1	90.6	103.1
O75208	Ubiquinone biosynthesis protein COQ9, mitochondrial OS=Homo sapiens OX=9606 GN=COQ9 PE=1 SV=1	14	3	3	3	318	35.5	5.94	0	3	COQ9	0	0	0	0	0	0	423.6	576.4	0	0
P31146	Coronin-1A OS=Homo sapiens OX=9606 GN=CORO1A PE=1 SV=4	4	2	2	2	461	51	6.68	2.13	2	CORO1A	87	103.4	96	117	107	98.9	103.2	93.3	93.8	100.3
Q9BR76	Coronin-1B OS=Homo sapiens OX=9606 GN=CORO1B PE=1 SV=1	13	7	12	7	489	54.2	5.88	7.16	7	CORO1B	111.2	103.2	92.7	81.9	97.8	98.8	94.9	124.3	82.8	112.4
Q9ULV4	Coronin-1C OS=Homo sapiens OX=9606 GN=CORO1C PE=1 SV=1	26	13	48	13	474	53.2	7.08	99.05	13	CORO1C	95	89.1	82.7	116.7	114.4	96.7	90.4	92	115	108
P57737	Coronin-7 OS=Homo sapiens OX=9606 GN=CORO7 PE=1 SV=2	3	3	4	3	925	100.5	5.8	4.84	3	CORO7	127.2	101.2	104.8	56.8	107.7	95.9	163.9	106.7	92.6	43.1
Q14019	Coactosin-like protein OS=Homo sapiens OX=9606 GN=COTL1 PE=1 SV=3	50	7	12	7	142	15.9	5.67	10.01	7	COTL1	103.9	89.6	93.6	110.1	93	90.2	97.2	108.6	111.8	101.9
Q14061	Cytochrome c oxidase copper chaperone OS=Homo sapiens OX=9606 GN=COX17 PE=1 SV=2	21	1	1	1	63	6.9	7.24	0	1	COX17	80.7	100.4	107.2	92.2	94.4	88.4	104.8	128	107.9	96
Q49B96	Cytochrome c oxidase assembly protein COX19 OS=Homo sapiens OX=9606 GN=COX19 PE=1 SV=1	11	1	1	1	90	10.4	8.72	0	1	COX19	114.4	72.4	75.4	64.9	117.8	102.5	135.7	125.6	101.3	90.1
P13073	Cytochrome c oxidase subunit 4 isoform 1, mitochondrial OS=Homo sapiens OX=9606 GN=COX4I1 PE=1 SV=1	41	8	30	8	169	19.6	9.51	48.7	8	COX4I1	87.2	90.8	103.6	101.2	111.7	109.4	96.8	99.3	105.8	94.2
P20674	Cytochrome c oxidase subunit 5A, mitochondrial OS=Homo sapiens OX=9606 GN=COX5A PE=1 SV=2	27	6	25	5	150	16.8	6.79	46.51	6	COX5A	99.9	101.6	103.6	92.5	88.8	105.5	112.9	97.6	99.5	98.1
P10606	Cytochrome c oxidase subunit 5B, mitochondrial OS=Homo sapiens OX=9606 GN=COX5B PE=1 SV=2	35	6	20	6	129	13.7	8.81	33	6	COX5B	92.6	98.1	101.1	83.7	87.8	120.7	115.7	111.9	95.5	92.9
P14854	Cytochrome c oxidase subunit 6B1 OS=Homo sapiens OX=9606 GN=COX6B1 PE=1 SV=2	44	4	15	4	86	10.2	7.05	20.34	4	COX6B1	92.5	86.6	107.5	93.7	100.2	113.6	111	98.2	93.5	103.3
P09669	Cytochrome c oxidase subunit 6C OS=Homo sapiens OX=9606 GN=COX6C PE=1 SV=2	23	2	7	2	75	8.8	10.39	4.65	2	COX6C	93.8	97.2	100.9	113.8	117.5	87.5	94.1	89.2	108.8	97.2
P14406	Cytochrome c oxidase subunit 7A2, mitochondrial OS=Homo sapiens OX=9606 GN=COX7A2 PE=1 SV=1	23	2	11	2	83	9.4	9.76	26.98	2	COX7A2	91.5	94.8	95.9	96.4	94	101.5	117.8	98.1	109.1	101
O14548	Cytochrome c oxidase subunit 7A-related protein, mitochondrial OS=Homo sapiens OX=9606 GN=COX7A2L PE=1 SV=2	19	2	5	2	114	12.6	9.42	7.88	2	COX7A2L	87.5	112.3	98.5	95.9	99.2	100.1	118.7	97	97.2	93.7
P15954	Cytochrome c oxidase subunit 7C, mitochondrial OS=Homo sapiens OX=9606 GN=COX7C PE=1 SV=1	24	2	14	2	63	7.2	10.27	37.01	2	COX7C	92	92.1	107.4	95.1	95.1	107.2	118.6	94.7	102.8	95.2
P10176	Cytochrome c oxidase subunit 8A, mitochondrial OS=Homo sapiens OX=9606 GN=COX8A PE=1 SV=2	13	1	2	1	69	7.6	10.24	4.62	1	COX8A	125.8	103.8	91.6	80.9	111.3	99.8	103.5	105.1	113.3	64.8
O75976	Carboxypeptidase D OS=Homo sapiens OX=9606 GN=CPD PE=1 SV=2	1	1	1	1	1380	152.8	6.05	2.34	1	CPD	89.9	100.9	126.1	155.4	111.8	0	163	90.7	98.9	63.3
O75131	Copine-3 OS=Homo sapiens OX=9606 GN=CPNE3 PE=1 SV=1	17	8	26	8	537	60.1	5.85	47.76	8	CPNE3	103.6	95.9	97.3	99.9	99.3	109.3	110.9	105.6	87.9	90.3
P36551	Oxygen-dependent coproporphyrinogen-III oxidase, mitochondrial OS=Homo sapiens OX=9606 GN=CPOX PE=1 SV=3	25	9	35	9	454	50.1	8.25	38.52	9	CPOX	88.7	94.8	98.6	101.5	100.7	118.7	110.2	97.9	89.5	99.3
Q10570	Cleavage and polyadenylation specificity factor subunit 1 OS=Homo sapiens OX=9606 GN=CPSF1 PE=1 SV=2	6	8	8	8	1443	160.8	6.4	3.92	8	CPSF1	109.2	99.4	111.8	100.6	86	109.3	95.5	102.9	82.1	103.1
Q9P2I0	Cleavage and polyadenylation specificity factor subunit 2 OS=Homo sapiens OX=9606 GN=CPSF2 PE=1 SV=2	4	3	3	3	782	88.4	5.11	1.95	3	CPSF2	106.2	95.4	74.4	96.3	124.3	122.3	107.3	138.8	85.2	49.8
Q9UKF6	Cleavage and polyadenylation specificity factor subunit 3 OS=Homo sapiens OX=9606 GN=CPSF3 PE=1 SV=1	8	5	8	5	684	77.4	5.6	16.06	5	CPSF3	112.5	123.2	104.1	72.1	89.1	104.1	115.4	116.3	89.6	73.6
O95639	Cleavage and polyadenylation specificity factor subunit 4 OS=Homo sapiens OX=9606 GN=CPSF4 PE=1 SV=1	12	3	13	3	269	30.2	8.31	23.98	3	CPSF4	111.4	104.9	102.8	86.2	79.4	110.8	130.4	102.2	80.9	90.8
Q16630	Cleavage and polyadenylation specificity factor subunit 6 OS=Homo sapiens OX=9606 GN=CPSF6 PE=1 SV=2	27	14	43	14	551	59.2	7.15	59.89	14	CPSF6	93.1	85.2	88	111	118.3	90.9	90.5	92.5	115.8	114.6
Q8N684	Cleavage and polyadenylation specificity factor subunit 7 OS=Homo sapiens OX=9606 GN=CPSF7 PE=1 SV=1	23	11	45	11	471	52	8	42.28	11	CPSF7	120.6	108	110.4	84	76.2	110.8	107.7	100.4	86.3	95.5
P23786	Carnitine O-palmitoyltransferase 2, mitochondrial OS=Homo sapiens OX=9606 GN=CPT2 PE=1 SV=2	7	4	7	4	658	73.7	8.18	3.29	4	CPT2	113.3	116.2	114.6	66.8	76.6	117.1	137	105	83.7	69.7
Q9H3G5	Probable serine carboxypeptidase CPVL OS=Homo sapiens OX=9606 GN=CPVL PE=1 SV=2	9	3	6	3	476	54.1	5.62	8.33	3	CPVL	86.6	110.6	106.5	95.4	111.7	94.9	125.9	106.3	94.2	67.9
Q96RY5	Protein cramped-like OS=Homo sapiens OX=9606 GN=CRAMP1 PE=1 SV=3	1	1	1	1	1269	134.6	7.87	0	1	CRAMP1	79.4	45.6	62.1	184	69.7	99.3	51.7	104.1	152.2	151.8
O75575	DNA-directed RNA polymerase III subunit RPC9 OS=Homo sapiens OX=9606 GN=CRCP PE=1 SV=1	5	1	1	1	148	16.9	5.39	2.24	1	CRCP	102.8	108.6	110.9	92.1	92.6	96.6	79.4	113.1	99.4	104.5
P16220	Cyclic AMP-responsive element-binding protein 1 OS=Homo sapiens OX=9606 GN=CREB1 PE=1 SV=3	11	4	6	4	327	35.1	5.27	12.73	4	CREB1	97.4	96.7	80.9	124	113.5	99.3	106.1	110.2	85.4	86.6
P46108	Adapter molecule crk OS=Homo sapiens OX=9606 GN=CRK PE=1 SV=2	20	4	5	4	304	33.8	5.55	6.98	4	CRK	93.5	124.6	140	143.1	87.2	70.2	83.5	70	94	93.8
P46109	Crk-like protein OS=Homo sapiens OX=9606 GN=CRKL PE=1 SV=1	53	12	33	12	303	33.8	6.74	59.24	12	CRKL	95	89.9	89.4	105.6	112.5	95.4	90.1	91.2	118	112.8
Q9BZJ0	Crooked neck-like protein 1 OS=Homo sapiens OX=9606 GN=CRNKL1 PE=1 SV=4	7	5	5	5	848	100.4	8	5.05	5	CRNKL1	93.6	86.3	97	123.2	105.5	92.4	91.9	94.2	106.7	109.3
Q08257	Quinone oxidoreductase OS=Homo sapiens OX=9606 GN=CRYZ PE=1 SV=1	22	6	9	6	329	35.2	8.44	18.82	6	CRYZ	99.3	94.9	105.9	96.8	109.2	105.3	103.8	99.4	94.4	90.9
O95825	Quinone oxidoreductase-like protein 1 OS=Homo sapiens OX=9606 GN=CRYZL1 PE=1 SV=2	7	2	4	2	349	38.7	5.78	5.49	2	CRYZL1	104	133.3	96.1	82.2	106.2	128.6	75	107.6	88.6	78.4
O75390	Citrate synthase, mitochondrial OS=Homo sapiens OX=9606 GN=CS PE=1 SV=2	23	12	69	12	466	51.7	8.32	129.78	12	CS	96.9	96.1	102.5	96.5	98.8	106.3	105.9	100.7	99.4	97
O75534	Cold shock domain-containing protein E1 OS=Homo sapiens OX=9606 GN=CSDE1 PE=1 SV=2	40	30	127	30	798	88.8	6.25	246.53	30	CSDE1	103.3	94.1	96.2	115.3	114.9	82.3	84.9	89.3	109.8	109.8
P55060	Exportin-2 OS=Homo sapiens OX=9606 GN=CSE1L PE=1 SV=3	21	21	50	21	971	110.3	5.77	86.08	21	CSE1L	103.8	103.2	98.4	103	103	101.4	91.5	97.6	95.6	102.5
P41240	Tyrosine-protein kinase CSK OS=Homo sapiens OX=9606 GN=CSK PE=1 SV=1	6	3	5	3	450	50.7	7.06	9.8	3	CSK	98.8	69.6	82.3	96.1	158.3	73.9	85.8	124.8	119.6	90.8
P48729	Casein kinase I isoform alpha OS=Homo sapiens OX=9606 GN=CSNK1A1 PE=1 SV=2	3	1	2	1	337	38.9	9.57	4.02	1	CSNK1A1	73.9	222.1	0	150.5	0	92.9	121.3	159.1	92.1	87.9
P49674	Casein kinase I isoform epsilon OS=Homo sapiens OX=9606 GN=CSNK1E PE=1 SV=1	6	2	2	2	416	47.3	9.66	0	2	CSNK1E	104.4	97.1	87	73.7	101.8	93.3	106.3	110.9	106	119.5
P68400	Casein kinase II subunit alpha OS=Homo sapiens OX=9606 GN=CSNK2A1 PE=1 SV=1	20	7	25	6	391	45.1	7.74	43.56	7	CSNK2A1	94	92.1	89.5	105.4	102.2	97	98.9	102.9	107.2	110.8
P19784	Casein kinase II subunit alpha' OS=Homo sapiens OX=9606 GN=CSNK2A2 PE=1 SV=1	16	5	10	4	350	41.2	8.56	23.18	5	CSNK2A2	94.9	96	75.4	123	113.5	104.3	103.2	89.8	112.8	87.2
P67870	Casein kinase II subunit beta OS=Homo sapiens OX=9606 GN=CSNK2B PE=1 SV=1	9	2	2	2	215	24.9	5.55	2.11	2	CSNK2B	92	112.1	85.5	87.5	108.1	99.5	95.6	100.6	100.3	118.8
Q16527	Cysteine and glycine-rich protein 2 OS=Homo sapiens OX=9606 GN=CSRP2 PE=1 SV=3	44	6	12	6	193	20.9	8.62	14.94	6	CSRP2	100.9	83.5	90.9	120.6	114.6	90.9	73.6	99.5	109.8	115.8
P04080	Cystatin-B OS=Homo sapiens OX=9606 GN=CSTB PE=1 SV=2	26	3	48	3	98	11.1	7.56	148.25	3	CSTB	104.9	88.3	96.5	127.6	107.4	100.5	87.1	97.4	84.4	105.9
Q05048	Cleavage stimulation factor subunit 1 OS=Homo sapiens OX=9606 GN=CSTF1 PE=1 SV=1	14	6	6	6	431	48.3	6.58	11.35	6	CSTF1	74	91.3	95.1	115.8	111.3	98.4	127.8	116.5	85.6	84.3
P33240	Cleavage stimulation factor subunit 2 OS=Homo sapiens OX=9606 GN=CSTF2 PE=1 SV=1	25	9	19	4	577	60.9	6.83	33.13	9	CSTF2	115.5	107.7	93.5	104	91.6	118.1	93.8	99.2	83.2	93.3
Q9H0L4	Cleavage stimulation factor subunit 2 tau variant OS=Homo sapiens OX=9606 GN=CSTF2T PE=1 SV=1	22	9	16	4	616	64.4	7.25	14.33	9	CSTF2T	104.3	101.4	104.8	99.8	90.3	113.4	99.9	119.8	84.1	82.2
Q12996	Cleavage stimulation factor subunit 3 OS=Homo sapiens OX=9606 GN=CSTF3 PE=1 SV=1	20	10	17	10	717	82.9	8.12	35.65	10	CSTF3	92.2	113.8	102.9	94	86.4	112.3	106.1	104.8	99.3	88.3
Q13363	C-terminal-binding protein 1 OS=Homo sapiens OX=9606 GN=CTBP1 PE=1 SV=2	16	7	10	5	440	47.5	6.77	9.88	7	CTBP1	99.8	109	105.8	88.5	92.2	101.1	122.4	103.8	84.8	92.5
P56545	C-terminal-binding protein 2 OS=Homo sapiens OX=9606 GN=CTBP2 PE=1 SV=1	14	6	6	4	445	48.9	6.95	2.21	6	CTBP2	0	0	0	0	357	0	224.3	219.6	199.1	0
P49711	Transcriptional repressor CTCF OS=Homo sapiens OX=9606 GN=CTCF PE=1 SV=1	8	5	13	5	727	82.7	6.96	17.78	5	CTCF	93.1	108.4	91.1	100	112.9	79.4	123.9	93.3	105.6	92.5
P32929	Cystathionine gamma-lyase OS=Homo sapiens OX=9606 GN=CTH PE=1 SV=3	15	4	6	4	405	44.5	6.7	7.28	4	CTH	54.2	99.6	45.4	94.8	162.8	78.2	44.3	54	166.7	200.1
P35221	Catenin alpha-1 OS=Homo sapiens OX=9606 GN=CTNNA1 PE=1 SV=1	8	7	19	7	906	100	6.29	14.38	7	CTNNA1	101.7	108.8	109.2	89.3	82.8	113.9	115.5	90	84.2	104.6
P35222	Catenin beta-1 OS=Homo sapiens OX=9606 GN=CTNNB1 PE=1 SV=1	8	5	8	4	781	85.4	5.86	7.85	5	CTNNB1	123.4	85.5	92.1	95.4	112.4	114.1	94.1	104.5	75.8	102.7
Q8WYA6	Beta-catenin-like protein 1 OS=Homo sapiens OX=9606 GN=CTNNBL1 PE=1 SV=1	10	4	4	4	563	65.1	5.05	10.67	4	CTNNBL1	76.4	98.3	120.9	103.6	104.8	76	44.4	131	165.8	78.8
O60716	Catenin delta-1 OS=Homo sapiens OX=9606 GN=CTNND1 PE=1 SV=1	15	11	18	11	968	108.1	6.23	26.68	11	CTNND1	75.7	92.5	99	124.9	116.2	87.4	95	80.3	117	111.9
P17812	CTP synthase 1 OS=Homo sapiens OX=9606 GN=CTPS1 PE=1 SV=2	27	15	49	13	591	66.6	6.46	94.65	15	CTPS1	102.8	108.2	105.5	98	95	104.4	102.4	100.7	88.6	94.5
Q9NRF8	CTP synthase 2 OS=Homo sapiens OX=9606 GN=CTPS2 PE=1 SV=1	5	3	5	1	586	65.6	6.9	4.38	3	CTPS2	145.3	79.6	94.8	0	0	175.2	131.8	167.1	138.9	67.3
Q6PD62	RNA polymerase-associated protein CTR9 homolog OS=Homo sapiens OX=9606 GN=CTR9 PE=1 SV=1	10	11	17	11	1173	133.4	6.77	23.51	11	CTR9	101.9	96.6	94	106	101.1	89.7	97.1	85	117.7	110.8
P07858	Cathepsin B OS=Homo sapiens OX=9606 GN=CTSB PE=1 SV=3	10	3	4	3	339	37.8	6.3	6.69	3	CTSB	113.3	110.5	97.9	89.4	94.8	108.7	112.6	110.3	60	102.6
P53634	Dipeptidyl peptidase 1 OS=Homo sapiens OX=9606 GN=CTSC PE=1 SV=2	8	3	8	3	463	51.8	6.99	16.16	3	CTSC	107.7	107.6	98.5	73	131	132.1	120.2	100.6	65.1	64.3
P07339	Cathepsin D OS=Homo sapiens OX=9606 GN=CTSD PE=1 SV=1	15	6	14	6	412	44.5	6.54	17.78	6	CTSD	118.8	95.9	104.8	100.8	94.9	108.3	104.1	98.4	92	82
P09668	Pro-cathepsin H OS=Homo sapiens OX=9606 GN=CTSH PE=1 SV=4	7	2	2	2	335	37.4	8.07	2.06	2	CTSH	90.5	116.8	98.1	99.9	82.4	95.5	129	128.2	91.7	67.9
Q14247	Src substrate cortactin OS=Homo sapiens OX=9606 GN=CTTN PE=1 SV=2	25	12	24	12	550	61.5	5.4	49.41	12	CTTN	101.3	99.4	106	87.4	91.8	116.8	106.6	111.8	87.5	91.4
Q9P2B4	CTTNBP2 N-terminal-like protein OS=Homo sapiens OX=9606 GN=CTTNBP2NL PE=1 SV=2	6	3	3	3	639	70.1	8.06	6.25	3	CTTNBP2NL	0	154.8	0	0	0	160.7	0	217.2	169.3	298.1
Q13616	Cullin-1 OS=Homo sapiens OX=9606 GN=CUL1 PE=1 SV=2	10	9	10	9	776	89.6	8	10.78	9	CUL1	106	103	100.2	107.6	108.7	85.9	103.1	87.1	90.3	108.3
Q13618	Cullin-3 OS=Homo sapiens OX=9606 GN=CUL3 PE=1 SV=2	7	5	11	5	768	88.9	8.48	10.96	5	CUL3	60.2	70.7	85.7	199.5	140.9	52.3	95.5	110.4	81.2	103.6
Q13620	Cullin-4B OS=Homo sapiens OX=9606 GN=CUL4B PE=1 SV=4	16	14	28	14	913	103.9	7.37	34.3	14	CUL4B	88.2	92.2	109.9	99.7	90.8	105.4	103.8	102.5	101.8	105.7
Q93034	Cullin-5 OS=Homo sapiens OX=9606 GN=CUL5 PE=1 SV=4	2	2	2	2	780	90.9	7.94	1.81	2	CUL5	114.8	90.1	104.2	97.9	109.8	72.7	123.2	112.8	76.4	98.1
Q96C57	Protein CUSTOS OS=Homo sapiens OX=9606 GN=CUSTOS PE=1 SV=2	28	5	6	5	262	28.2	9.42	11.91	5	CUSTOS	24.5	112.3	94.2	81.3	105.6	99.3	150.6	142.1	161.4	28.7
O60888	Protein CutA OS=Homo sapiens OX=9606 GN=CUTA PE=1 SV=2	22	3	6	3	179	19.1	5.5	2.72	3	CUTA	41.8	66.7	87.2	103.5	143.7	95	89.1	132.8	123.6	116.7
P39880	Homeobox protein cut-like 1 OS=Homo sapiens OX=9606 GN=CUX1 PE=1 SV=3	3	5	5	5	1505	164.1	5.9	4.1	5	CUX1	83.9	123.8	71.6	54.5	106.4	119.6	138.3	120.8	71.8	109.3
Q9P013	Spliceosome-associated protein CWC15 homolog OS=Homo sapiens OX=9606 GN=CWC15 PE=1 SV=2	8	2	3	2	229	26.6	5.71	2.89	2	CWC15	86.4	126.2	0	132.8	78.7	145.6	0	157.6	74.1	198.5
Q6UX04	Spliceosome-associated protein CWC27 homolog OS=Homo sapiens OX=9606 GN=CWC27 PE=1 SV=1	11	3	3	3	472	53.8	5.8	7.88	3	CWC27	101	98.9	97.1	107.5	124.3	79.5	102.8	86.1	96	106.9
Q69YN2	CWF19-like protein 1 OS=Homo sapiens OX=9606 GN=CWF19L1 PE=1 SV=2	14	6	8	6	538	60.6	7.24	12.5	6	CWF19L1	120.8	109.1	91.5	86.1	78.6	100.9	113.3	120.3	83.1	96.4
P78310	Coxsackievirus and adenovirus receptor OS=Homo sapiens OX=9606 GN=CXADR PE=1 SV=1	15	5	15	5	365	40	7.56	8.02	5	CXADR	30.5	64.3	66.7	130.6	145.3	107	149.5	119	111.1	76
P00167	Cytochrome b5 OS=Homo sapiens OX=9606 GN=CYB5A PE=1 SV=2	32	3	40	3	134	15.3	4.96	48.59	3	CYB5A	66.3	98.2	122.9	89.1	99.5	114.3	120.1	84	100	105.6
O43169	Cytochrome b5 type B OS=Homo sapiens OX=9606 GN=CYB5B PE=1 SV=3	22	4	10	4	150	16.7	4.97	15.88	4	CYB5B	89.3	105.6	106.9	94.1	92.7	117.7	100	98.7	101.8	93.2
Q9UHQ9	NADH-cytochrome b5 reductase 1 OS=Homo sapiens OX=9606 GN=CYB5R1 PE=1 SV=1	10	4	6	4	305	34.1	9.38	1.78	4	CYB5R1	44.3	133.7	127.9	86.9	54.9	137.6	110	127.3	110.2	67.2
P00387	NADH-cytochrome b5 reductase 3 OS=Homo sapiens OX=9606 GN=CYB5R3 PE=1 SV=3	19	4	25	4	301	34.2	7.59	36.54	4	CYB5R3	90.3	102.8	98.2	94.3	102.5	109.4	108.4	104.8	95.4	94
P08574	Cytochrome c1, heme protein, mitochondrial OS=Homo sapiens OX=9606 GN=CYC1 PE=1 SV=3	7	2	10	2	325	35.4	9	17.81	2	CYC1	85.6	93.3	103.5	103.8	112.5	102.2	98.7	109.6	96.9	93.8
P99999	Cytochrome c OS=Homo sapiens OX=9606 GN=CYCS PE=1 SV=2	42	6	20	6	105	11.7	9.57	28.39	6	CYCS	94.4	88	103.4	97.2	90.6	113.4	111.3	103.2	103.4	95.1
Q7L576	Cytoplasmic FMR1-interacting protein 1 OS=Homo sapiens OX=9606 GN=CYFIP1 PE=1 SV=1	7	8	18	3	1253	145.1	6.9	23.28	8	CYFIP1	119.6	91.7	91.5	106.7	118.6	90.7	96.8	92.8	101	90.5
Q16850	Lanosterol 14-alpha demethylase OS=Homo sapiens OX=9606 GN=CYP51A1 PE=1 SV=4	10	5	11	5	509	57.2	8.53	9.58	5	CYP51A1	110.3	101	111.9	83.4	94.6	106.8	114.4	98.5	98.8	80.3
Q9NUQ9	CYFIP-related Rac1 interactor B OS=Homo sapiens OX=9606 GN=CYRIB PE=1 SV=1	25	7	17	7	324	36.7	6.06	15.66	7	CYRIB	93.1	100.2	89.2	117.3	96.4	92	76.1	92.1	114.6	129.1
Q9NWV4	CXXC motif containing zinc binding protein OS=Homo sapiens OX=9606 GN=CZIB PE=1 SV=1	5	1	1	1	160	18	5.01	1.81	1	CZIB	0	0	0	0	397.2	0	0	324.6	278.2	0
Q9UI36	Dachshund homolog 1 OS=Homo sapiens OX=9606 GN=DACH1 PE=1 SV=4	4	3	10	3	758	78.5	8.51	7.18	3	DACH1	117.6	119.9	138	76.2	47.3	91.1	122.4	108.2	120.1	59.2
Q14118	Dystroglycan 1 OS=Homo sapiens OX=9606 GN=DAG1 PE=1 SV=2	4	3	4	3	895	97.4	8.56	3.42	3	DAG1	145.5	103.6	150	86.9	78.8	144	51.1	93.9	86	60.1
P51398	28S ribosomal protein S29, mitochondrial OS=Homo sapiens OX=9606 GN=DAP3 PE=1 SV=1	13	4	5	4	398	45.5	8.88	9.66	4	DAP3	111.9	112.6	109.8	81.5	86.3	98.4	121.6	96	88	94
P14868	Aspartate--tRNA ligase, cytoplasmic OS=Homo sapiens OX=9606 GN=DARS1 PE=1 SV=2	35	17	77	17	501	57.1	6.55	128.17	17	DARS1	102.7	101.7	107	93.1	99.1	111	100.7	113.4	81	90.3
Q6PI48	Aspartate--tRNA ligase, mitochondrial OS=Homo sapiens OX=9606 GN=DARS2 PE=1 SV=1	12	7	14	6	645	73.5	8.02	18	7	DARS2	103.2	118.2	103.8	101.1	79.8	110.6	113	100.7	80.7	89
Q9UER7	Death domain-associated protein 6 OS=Homo sapiens OX=9606 GN=DAXX PE=1 SV=2	7	3	5	3	740	81.3	4.87	11.06	3	DAXX	61.1	103.4	75.4	122.2	71.5	137.7	39	116.5	103.4	169.9
Q96EP5	DAZ-associated protein 1 OS=Homo sapiens OX=9606 GN=DAZAP1 PE=1 SV=1	13	4	12	4	407	43.4	8.56	19.72	4	DAZAP1	90.4	87.9	96	112.2	101.9	97.9	98.4	99.5	97.6	118.2
P07108	Acyl-CoA-binding protein OS=Homo sapiens OX=9606 GN=DBI PE=1 SV=2	51	3	30	3	87	10	6.57	59.93	3	DBI	106.4	104.8	100.9	94.1	91.6	102.5	88.3	104.7	101.2	105.5
Q16643	Drebrin OS=Homo sapiens OX=9606 GN=DBN1 PE=1 SV=4	24	12	25	12	649	71.4	4.45	35.61	12	DBN1	117.6	119	108.4	74.1	88.8	107.6	111	101.5	86.3	85.6
Q9UJU6	Drebrin-like protein OS=Homo sapiens OX=9606 GN=DBNL PE=1 SV=1	24	8	15	8	430	48.2	5.05	28.65	8	DBNL	131.5	114.8	119.1	67.2	64.7	114.3	113.3	130.5	69	75.7
Q9UK59	Lariat debranching enzyme OS=Homo sapiens OX=9606 GN=DBR1 PE=1 SV=2	10	4	4	4	544	61.5	5.47	2.97	4	DBR1	80.8	107.8	0	132.6	218	95.9	54.2	144.6	81.3	84.9
P11182	Lipoamide acyltransferase component of branched-chain alpha-keto acid dehydrogenase complex, mitochondrial OS=Homo sapiens OX=9606 GN=DBT PE=1 SV=3	2	1	1	1	482	53.5	8.51	1.7	1	DBT	133.9	108	62.1	85.5	94.5	73.5	109.9	97.8	121.9	113
Q9Y4B6	DDB1- and CUL4-associated factor 1 OS=Homo sapiens OX=9606 GN=DCAF1 PE=1 SV=3	1	2	2	2	1507	168.9	5.06	0	2	DCAF1	91.5	86.7	98.5	94.5	103.3	124.6	111.1	96.7	99.7	93.5
Q9NXF7	DDB1- and CUL4-associated factor 16 OS=Homo sapiens OX=9606 GN=DCAF16 PE=1 SV=1	13	2	3	2	216	24.2	6.04	7.44	2	DCAF16	100.9	106.8	100.8	89.9	97.8	121.7	92.2	99.9	93.9	96.2
P61962	DDB1- and CUL4-associated factor 7 OS=Homo sapiens OX=9606 GN=DCAF7 PE=1 SV=1	18	5	7	5	342	38.9	5.52	9.56	5	DCAF7	114.4	107	103.8	76.7	104.5	121	92.9	100	100.2	79.5
P43146	Netrin receptor DCC OS=Homo sapiens OX=9606 GN=DCC PE=1 SV=2	3	3	3	3	1447	158.4	6.77	0	3	DCC	533	467	0	0	0	0	0	0	0	0
P27707	Deoxycytidine kinase OS=Homo sapiens OX=9606 GN=DCK PE=1 SV=1	7	2	3	2	260	30.5	5.21	4	2	DCK	93.1	76.3	63.4	112	139.7	81	91.8	83.3	116.1	143.4
Q9NPI6	mRNA-decapping enzyme 1A OS=Homo sapiens OX=9606 GN=DCP1A PE=1 SV=3	18	8	21	8	582	63.2	6.25	21.34	8	DCP1A	95	84.5	91.7	131.2	104.1	85	84.4	75.4	127.2	121.4
Q96C86	m7GpppX diphosphatase OS=Homo sapiens OX=9606 GN=DCPS PE=1 SV=2	12	3	7	3	337	38.6	6.38	17.53	3	DCPS	115.9	84.9	72.5	101.3	75.6	89.8	100.3	93.2	119.8	146.8
Q5T1A1	DC-STAMP domain-containing protein 2 OS=Homo sapiens OX=9606 GN=DCST2 PE=2 SV=2	2	1	1	1	773	86.2	8.16	2.21	1	DCST2	99.3	97.4	71.6	107	157.7	96.8	64.3	127.8	61.9	116.2
Q14203	Dynactin subunit 1 OS=Homo sapiens OX=9606 GN=DCTN1 PE=1 SV=3	16	17	40	17	1278	141.6	5.81	73.11	17	DCTN1	97.9	103.6	98.1	98.6	86.9	118.4	103	105.7	89.7	98.3
Q13561	Dynactin subunit 2 OS=Homo sapiens OX=9606 GN=DCTN2 PE=1 SV=4	41	13	66	12	401	44.2	5.21	134.73	13	DCTN2	109	100.8	102.9	99.4	92.8	105	103.7	108.8	89.3	88.3
O75935	Dynactin subunit 3 OS=Homo sapiens OX=9606 GN=DCTN3 PE=1 SV=1	12	3	4	2	186	21.1	5.47	6.28	3	DCTN3	141.9	83.4	185.2	56.8	79.3	91	86.3	98.9	94.1	83.1
Q9UJW0	Dynactin subunit 4 OS=Homo sapiens OX=9606 GN=DCTN4 PE=1 SV=1	21	8	11	8	460	52.3	7.34	11.71	8	DCTN4	93	82.3	102.8	99.1	98.9	95.4	111.7	105.8	117.9	93.1
Q9BTE1	Dynactin subunit 5 OS=Homo sapiens OX=9606 GN=DCTN5 PE=1 SV=1	10	2	4	2	182	20.1	8.02	2.78	2	DCTN5	116	84.4	0	126.6	71.7	163.2	134.9	102.4	105.7	95.2
Q9H773	dCTP pyrophosphatase 1 OS=Homo sapiens OX=9606 GN=DCTPP1 PE=1 SV=1	24	4	20	4	170	18.7	5.03	36.27	4	DCTPP1	98.7	98.5	96.3	103.5	114.5	105.3	90.9	97.2	89.9	105.1
Q96GG9	DCN1-like protein 1 OS=Homo sapiens OX=9606 GN=DCUN1D1 PE=1 SV=1	11	2	2	2	259	30.1	5.34	2.87	2	DCUN1D1	106	103.8	98.3	71.3	116.3	97.8	88.8	115.2	111.8	90.7
Q9BTE7	DCN1-like protein 5 OS=Homo sapiens OX=9606 GN=DCUN1D5 PE=1 SV=1	17	4	7	4	237	27.5	5.58	5.35	4	DCUN1D5	90.5	84.6	93	102.7	127.1	112.1	99.8	90	113.6	86.6
Q7Z4W1	L-xylulose reductase OS=Homo sapiens OX=9606 GN=DCXR PE=1 SV=2	29	6	14	6	244	25.9	8.1	16.57	6	DCXR	102.9	74.6	95.1	96.4	103.7	120.4	89.4	112.8	82.5	122.2
Q9BW61	DET1- and DDB1-associated protein 1 OS=Homo sapiens OX=9606 GN=DDA1 PE=1 SV=1	12	1	5	1	102	11.8	8.68	12.44	1	DDA1	86.3	131.5	150.1	88.1	99.9	99.7	62.7	107.3	65.1	109.3
O94760	N(G),N(G)-dimethylarginine dimethylaminohydrolase 1 OS=Homo sapiens OX=9606 GN=DDAH1 PE=1 SV=3	17	5	8	4	285	31.1	5.81	12.06	5	DDAH1	87.7	75.5	89.6	111.4	109.6	110.4	91.3	96.6	106.2	121.9
Q16531	DNA damage-binding protein 1 OS=Homo sapiens OX=9606 GN=DDB1 PE=1 SV=1	21	24	67	24	1140	126.9	5.26	94.91	24	DDB1	97.8	107.3	107.2	97.5	95.2	94.8	96.1	103.5	101.7	98.9
Q92466	DNA damage-binding protein 2 OS=Homo sapiens OX=9606 GN=DDB2 PE=1 SV=1	3	1	1	1	427	47.8	9.47	0	1	DDB2	151.2	160	140	75.3	0	160.9	67.3	66.8	100.5	78.1
Q5TDH0	Protein DDI1 homolog 2 OS=Homo sapiens OX=9606 GN=DDI2 PE=1 SV=1	23	7	14	7	399	44.5	5.05	12.46	7	DDI2	105	106.8	77.8	164.3	94.8	88.3	89.5	96.4	107.3	69.7
P39656	Dolichyl-diphosphooligosaccharide--protein glycosyltransferase 48 kDa subunit OS=Homo sapiens OX=9606 GN=DDOST PE=1 SV=4	10	5	9	5	456	50.8	6.55	12.51	5	DDOST	95.2	109.6	112.6	91.5	101.7	101.4	113.8	91	85.6	97.7
P30046	D-dopachrome decarboxylase OS=Homo sapiens OX=9606 GN=DDT PE=1 SV=3	14	2	6	2	118	12.7	7.3	1.93	2	DDT	92.8	106.2	87.9	131.1	84.8	106	92.3	89.8	107.1	102
Q92499	ATP-dependent RNA helicase DDX1 OS=Homo sapiens OX=9606 GN=DDX1 PE=1 SV=2	41	26	95	26	740	82.4	7.23	176.86	26	DDX1	98	92.8	95.4	103.1	104.3	90	98.6	97.8	111.2	108.8
Q13206	Probable ATP-dependent RNA helicase DDX10 OS=Homo sapiens OX=9606 GN=DDX10 PE=1 SV=2	12	8	15	8	875	100.8	8.63	22.35	8	DDX10	93	110.3	88.4	113.6	88	113.8	116.9	93.3	95.8	87
Q92841	Probable ATP-dependent RNA helicase DDX17 OS=Homo sapiens OX=9606 GN=DDX17 PE=1 SV=2	46	37	193	27	729	80.2	8.27	347.61	37	DDX17	90.4	93.1	92.8	109.9	110.6	88.8	98.4	93.8	112.9	109.3
Q9NVP1	ATP-dependent RNA helicase DDX18 OS=Homo sapiens OX=9606 GN=DDX18 PE=1 SV=2	34	19	47	19	670	75.4	9.5	60.64	19	DDX18	88.9	111.5	115.1	86.7	93	108.6	122.4	105.2	83.5	85.1
Q9NUU7	ATP-dependent RNA helicase DDX19A OS=Homo sapiens OX=9606 GN=DDX19A PE=1 SV=1	24	12	47	2	478	53.9	6.58	66.6	12	DDX19A	114.8	95.8	106.8	97.3	92.6	99.5	118.7	93.3	86.6	94.5
Q9UHI6	Probable ATP-dependent RNA helicase DDX20 OS=Homo sapiens OX=9606 GN=DDX20 PE=1 SV=2	10	8	32	8	824	92.2	6.95	58.82	8	DDX20	102.1	101.2	107.8	99.3	99.8	98.5	101.4	98.8	94.9	96.2
Q9NR30	Nucleolar RNA helicase 2 OS=Homo sapiens OX=9606 GN=DDX21 PE=1 SV=5	49	39	208	36	783	87.3	9.28	343.26	39	DDX21	88.3	103.2	104.5	98.7	101.5	102.7	110	97.2	97.2	96.8
Q9BUQ8	Probable ATP-dependent RNA helicase DDX23 OS=Homo sapiens OX=9606 GN=DDX23 PE=1 SV=3	20	15	42	15	820	95.5	9.55	46.83	15	DDX23	96.6	101	95.3	102.5	100.7	109.3	96	105.3	94.4	98.8
Q9GZR7	ATP-dependent RNA helicase DDX24 OS=Homo sapiens OX=9606 GN=DDX24 PE=1 SV=1	27	17	44	17	859	96.3	9.06	77.51	17	DDX24	70.5	85.6	84.6	139.4	134.5	77.7	84.8	77	119.4	126.5
Q96GQ7	Probable ATP-dependent RNA helicase DDX27 OS=Homo sapiens OX=9606 GN=DDX27 PE=1 SV=2	19	16	38	16	796	89.8	9.28	55.01	16	DDX27	86	119.2	120.7	86.6	81.8	104.8	125	106.9	81.5	87.7
Q9H8H2	Probable ATP-dependent RNA helicase DDX31 OS=Homo sapiens OX=9606 GN=DDX31 PE=1 SV=2	8	5	7	5	851	94	9.99	11.37	5	DDX31	93.7	121.7	102.8	85.3	77.5	74.9	96.7	155.1	97.5	94.9
O00148	ATP-dependent RNA helicase DDX39A OS=Homo sapiens OX=9606 GN=DDX39A PE=1 SV=2	30	13	72	3	427	49.1	5.68	130.16	13	DDX39A	105.2	90.7	104.7	113.6	87.6	87.7	109.2	119.1	106.1	76.1
Q13838	Spliceosome RNA helicase DDX39B OS=Homo sapiens OX=9606 GN=DDX39B PE=1 SV=1	48	22	134	12	428	49	5.67	233	22	DDX39B	98.5	94.4	98.7	98.5	99.5	93.8	103.3	102.9	104.8	105.6
O00571	ATP-dependent RNA helicase DDX3X OS=Homo sapiens OX=9606 GN=DDX3X PE=1 SV=3	49	31	118	30	662	73.2	7.18	180.22	31	DDX3X	97.6	107.9	102	99.7	101.2	99.7	102.4	102.2	92.7	94.4
Q9UJV9	Probable ATP-dependent RNA helicase DDX41 OS=Homo sapiens OX=9606 GN=DDX41 PE=1 SV=2	18	10	20	10	622	69.8	6.84	23.98	10	DDX41	89.9	95.5	106.8	97.6	105.4	98.1	114.4	91.5	91.1	109.8
Q86XP3	ATP-dependent RNA helicase DDX42 OS=Homo sapiens OX=9606 GN=DDX42 PE=1 SV=1	14	11	27	11	938	102.9	7.02	51.63	11	DDX42	92	100	100.1	82.7	108.1	105.5	92.3	101.3	107.4	110.6
Q7L014	Probable ATP-dependent RNA helicase DDX46 OS=Homo sapiens OX=9606 GN=DDX46 PE=1 SV=2	26	25	76	25	1031	117.3	9.29	88.68	25	DDX46	101.7	94.3	101.4	94.6	95	103.7	102.5	110.7	97.3	98.7
Q9H0S4	Probable ATP-dependent RNA helicase DDX47 OS=Homo sapiens OX=9606 GN=DDX47 PE=1 SV=1	19	7	14	7	455	50.6	9.1	18.43	7	DDX47	85.6	106.4	94.5	123.1	104.4	77.5	97.9	110.5	102.6	97.5
P17844	Probable ATP-dependent RNA helicase DDX5 OS=Homo sapiens OX=9606 GN=DDX5 PE=1 SV=1	54	36	220	26	614	69.1	8.92	428.25	36	DDX5	85.5	87.8	90.5	116	116.9	88.1	92	89.5	118.5	115.3
Q9BQ39	ATP-dependent RNA helicase DDX50 OS=Homo sapiens OX=9606 GN=DDX50 PE=1 SV=1	17	11	21	8	737	82.5	9.17	42.09	11	DDX50	105.4	101.2	119.4	74.8	87.6	111.6	123.2	102.4	82.4	91.9
Q8N8A6	ATP-dependent RNA helicase DDX51 OS=Homo sapiens OX=9606 GN=DDX51 PE=1 SV=3	7	4	6	4	666	72.4	8.16	13.46	4	DDX51	98.4	127.8	117.8	77.1	72.5	120.6	116	121.4	64.1	84.4
Q9Y2R4	Probable ATP-dependent RNA helicase DDX52 OS=Homo sapiens OX=9606 GN=DDX52 PE=1 SV=4	14	9	12	8	599	67.4	9.67	17.49	9	DDX52	98.1	113.9	111.3	100.3	81	94.1	110.8	99.8	96.1	94.7
Q8TDD1	ATP-dependent RNA helicase DDX54 OS=Homo sapiens OX=9606 GN=DDX54 PE=1 SV=2	11	8	12	6	881	98.5	10.02	12.78	8	DDX54	73.9	114.9	109	96.8	84.1	100.6	115.2	109.7	112.3	83.5
Q8NHQ9	ATP-dependent RNA helicase DDX55 OS=Homo sapiens OX=9606 GN=DDX55 PE=1 SV=3	4	2	5	2	600	68.5	9.25	7.18	2	DDX55	99.2	109.6	99.1	86.8	126.2	92.2	86.1	121.8	95.5	83.4
Q9NY93	Probable ATP-dependent RNA helicase DDX56 OS=Homo sapiens OX=9606 GN=DDX56 PE=1 SV=1	12	6	11	6	547	61.6	9.26	6.82	6	DDX56	115.9	149.5	112.2	59.9	57.3	145.8	150.6	108.1	36.9	63.8
P26196	Probable ATP-dependent RNA helicase DDX6 OS=Homo sapiens OX=9606 GN=DDX6 PE=1 SV=2	27	11	30	10	483	54.4	8.66	48.81	11	DDX6	101.8	110.7	109	87.6	95.2	108.1	94.9	102.5	90.8	99.5
Q16698	2,4-dienoyl-CoA reductase [(3E)-enoyl-CoA-producing], mitochondrial OS=Homo sapiens OX=9606 GN=DECR1 PE=1 SV=1	10	2	3	2	335	36	9.28	6.67	2	DECR1	131.4	0	159.1	158.6	0	243.8	171.6	135.7	0	0
P35659	Protein DEK OS=Homo sapiens OX=9606 GN=DEK PE=1 SV=1	32	16	53	16	375	42.6	8.56	89.05	16	DEK	88	108.3	103.5	92	90.7	107.1	119.6	101.6	95.4	93.6
O43583	Density-regulated protein OS=Homo sapiens OX=9606 GN=DENR PE=1 SV=2	25	4	17	4	198	22.1	5.3	31.31	4	DENR	106	100.9	101.7	105.6	104.5	92	102.3	95.5	96.3	95.1
Q9Y315	Deoxyribose-phosphate aldolase OS=Homo sapiens OX=9606 GN=DERA PE=1 SV=2	4	1	1	1	318	35.2	8.94	2.98	1	DERA	109.1	95.6	130.1	100.1	68.9	75.6	92.6	157.9	76.6	93.4
Q9BUN8	Derlin-1 OS=Homo sapiens OX=9606 GN=DERL1 PE=1 SV=1	3	1	2	1	251	28.8	9.51	0	1	DERL1	0	326.4	321.8	0	0	0	0	0	0	351.7
Q6ICB0	Desumoylating isopeptidase 1 OS=Homo sapiens OX=9606 GN=DESI1 PE=1 SV=1	5	1	1	1	168	18.3	4.94	0	1	DESI1	124.7	155.9	113.5	40.2	88.1	119.7	122.1	101.2	61.2	73.5
O00273	DNA fragmentation factor subunit alpha OS=Homo sapiens OX=9606 GN=DFFA PE=1 SV=1	20	5	19	5	331	36.5	4.79	39.85	5	DFFA	119	101.8	101	81.4	85.1	114.7	101.7	112.8	91.4	91.1
O76075	DNA fragmentation factor subunit beta OS=Homo sapiens OX=9606 GN=DFFB PE=1 SV=1	5	1	1	1	338	39.1	9	2.88	1	DFFB	0	0	427.1	0	0	293.3	0	0	0	279.6
Q14129	Protein DGCR6 OS=Homo sapiens OX=9606 GN=DGCR6 PE=1 SV=3	4	1	1	1	220	25	7.5	2.18	1	DGCR6	0	496.8	0	0	0	503.2	0	0	0	0
Q8WYQ5	Microprocessor complex subunit DGCR8 OS=Homo sapiens OX=9606 GN=DGCR8 PE=1 SV=1	6	4	4	4	773	86	5.95	2.74	4	DGCR8	0	343.2	245.3	0	0	0	0	0	164.8	246.6
Q15392	Delta(24)-sterol reductase OS=Homo sapiens OX=9606 GN=DHCR24 PE=1 SV=2	7	3	7	3	516	60.1	8.16	15.55	3	DHCR24	86.8	100.4	110.9	95.4	98.3	96.8	104.3	97.9	107.6	101.6
Q9UBM7	7-dehydrocholesterol reductase OS=Homo sapiens OX=9606 GN=DHCR7 PE=1 SV=1	6	3	3	3	475	54.5	8.7	4.25	3	DHCR7	86.2	99.6	108	92	70.7	113.9	115.6	106.2	107.7	100.1
P00374	Dihydrofolate reductase OS=Homo sapiens OX=9606 GN=DHFR PE=1 SV=2	27	4	6	4	187	21.4	7.42	13.18	4	DHFR	123.9	119.9	111.4	65.1	64	130.9	110	133.9	83	58.1
Q02127	Dihydroorotate dehydrogenase (quinone), mitochondrial OS=Homo sapiens OX=9606 GN=DHODH PE=1 SV=3	2	1	1	1	395	42.8	9.67	1.77	1	DHODH	86	124.1	83	119.1	120.4	88.2	114.1	70.7	94.8	99.5
Q9BTZ2	Dehydrogenase/reductase SDR family member 4 OS=Homo sapiens OX=9606 GN=DHRS4 PE=1 SV=3	8	3	4	3	278	29.5	8.56	4.42	3	DHRS4	133.9	89.4	93.8	77.7	84.4	124.3	100.2	152.6	74.4	69.4
O43143	ATP-dependent RNA helicase DHX15 OS=Homo sapiens OX=9606 GN=DHX15 PE=1 SV=2	29	23	105	22	795	90.9	7.46	179.85	23	DHX15	89.4	92.9	101.5	108.4	107.9	95.5	100.6	94.4	105.7	103.7
O60231	Pre-mRNA-splicing factor ATP-dependent RNA helicase DHX16 OS=Homo sapiens OX=9606 GN=DHX16 PE=1 SV=2	7	7	10	6	1041	119.2	6.8	6.83	7	DHX16	128.8	95.1	119.7	69.9	92.9	101.9	92.8	94	89.7	115.1
Q7Z478	ATP-dependent RNA helicase DHX29 OS=Homo sapiens OX=9606 GN=DHX29 PE=1 SV=2	4	5	6	5	1369	155.1	8.09	3.86	5	DHX29	112.7	141.2	83.4	113.7	46	121.6	145	77.2	62	97.1
Q7L2E3	ATP-dependent RNA helicase DHX30 OS=Homo sapiens OX=9606 GN=DHX30 PE=1 SV=1	19	21	44	21	1194	133.9	8.78	65.52	21	DHX30	98	105.8	113.2	91.1	88.9	108.1	109.5	101.4	94.9	89.2
Q7L7V1	Putative pre-mRNA-splicing factor ATP-dependent RNA helicase DHX32 OS=Homo sapiens OX=9606 GN=DHX32 PE=1 SV=1	2	1	1	1	743	84.4	4.97	0	1	DHX32	161.6	223.2	143.2	0	172	0	0	162	0	138.1
Q9H6R0	ATP-dependent RNA helicase DHX33 OS=Homo sapiens OX=9606 GN=DHX33 PE=1 SV=2	2	1	1	1	707	78.8	8.91	3.49	1	DHX33	89.6	108.1	111.8	98.1	81.7	127.1	109.8	101.5	59.7	112.5
Q9H2U1	ATP-dependent DNA/RNA helicase DHX36 OS=Homo sapiens OX=9606 GN=DHX36 PE=1 SV=2	9	7	11	7	1008	114.7	7.68	15.45	7	DHX36	135.6	90.5	77.1	102.3	115.5	95.3	72.4	91.8	86.4	132.9
Q8IY37	Probable ATP-dependent RNA helicase DHX37 OS=Homo sapiens OX=9606 GN=DHX37 PE=1 SV=1	1	2	6	2	1157	129.5	8.1	6.04	2	DHX37	242.3	289.9	0	0	0	0	253.6	109.1	0	105.1
Q92620	Pre-mRNA-splicing factor ATP-dependent RNA helicase PRP16 OS=Homo sapiens OX=9606 GN=DHX38 PE=1 SV=2	11	11	16	10	1227	140.4	6.54	12.85	11	DHX38	0	101.7	107.2	342.4	0	0	0	93.7	193.2	161.8
Q14562	ATP-dependent RNA helicase DHX8 OS=Homo sapiens OX=9606 GN=DHX8 PE=1 SV=1	4	6	8	4	1220	139.2	8.32	5.79	6	DHX8	128.8	56.9	110.2	122.5	99.1	87.6	87.3	85.2	107.4	114.9
Q08211	ATP-dependent RNA helicase A OS=Homo sapiens OX=9606 GN=DHX9 PE=1 SV=4	43	45	173	44	1270	140.9	6.84	303.61	45	DHX9	89.7	97.3	97.7	104	105.6	96.4	100.8	100.2	103.6	104.6
Q9NR28	Diablo IAP-binding mitochondrial protein OS=Homo sapiens OX=9606 GN=DIABLO PE=1 SV=1	17	4	10	3	239	27.1	5.9	15.25	4	DIABLO	113.6	98.5	98.9	81.8	104.5	100.9	134.8	82	102.3	82.8
O60610	Protein diaphanous homolog 1 OS=Homo sapiens OX=9606 GN=DIAPH1 PE=1 SV=2	8	9	15	8	1272	141.3	5.41	24.53	9	DIAPH1	94.6	94	95.5	97.9	104.9	95.1	102.1	95.6	113.2	107.1
Q9NSV4	Protein diaphanous homolog 3 OS=Homo sapiens OX=9606 GN=DIAPH3 PE=1 SV=4	1	1	5	1	1193	136.8	7.03	4.37	1	DIAPH3	0	205.9	0	0	183.4	220.3	0	178.2	0	212.2
Q9UPY3	Endoribonuclease Dicer OS=Homo sapiens OX=9606 GN=DICER1 PE=1 SV=3	4	7	7	7	1922	218.5	5.68	9.71	7	DICER1	137.6	101.3	86.9	101.8	112.3	90.5	83.9	102.7	100.1	82.9
Q9BTC0	Death-inducer obliterator 1 OS=Homo sapiens OX=9606 GN=DIDO1 PE=1 SV=5	5	10	14	10	2240	243.7	7.88	20.78	10	DIDO1	102.2	123.8	116.6	80.3	78.6	119.3	118.9	102.9	77.2	80.3
Q9UNQ2	Probable dimethyladenosine transferase OS=Homo sapiens OX=9606 GN=DIMT1 PE=1 SV=1	16	5	10	5	313	35.2	9.99	8.51	5	DIMT1	118.2	115.8	78	93.3	55.6	128.6	93	125.8	106.1	85.4
Q9Y2L1	Exosome complex exonuclease RRP44 OS=Homo sapiens OX=9606 GN=DIS3 PE=1 SV=2	18	17	36	17	958	108.9	7.14	52.17	17	DIS3	85.7	94.8	85.4	117	115.3	84.4	99.4	91	111.7	115.3
Q8TF46	DIS3-like exonuclease 1 OS=Homo sapiens OX=9606 GN=DIS3L PE=1 SV=2	2	1	2	1	1054	120.7	6.54	2.02	1	DIS3L	52.8	68.6	115.5	92	129.5	111.5	160.6	112.6	106.2	50.7
Q8IYB7	DIS3-like exonuclease 2 OS=Homo sapiens OX=9606 GN=DIS3L2 PE=1 SV=4	3	2	3	2	885	99.2	6.1	3.84	2	DIS3L2	0	213.4	0	0	178.9	0	251.7	150.8	0	205.2
Q155Q3	Dixin OS=Homo sapiens OX=9606 GN=DIXDC1 PE=1 SV=2	2	1	2	1	683	77.4	6.24	3.86	1	DIXDC1	149.9	211.8	151.4	0	0	202.3	140.3	144.3	0	0
O60832	H/ACA ribonucleoprotein complex subunit DKC1 OS=Homo sapiens OX=9606 GN=DKC1 PE=1 SV=3	30	16	45	16	514	57.6	9.42	80.78	16	DKC1	94.9	108.7	102.7	93.7	97.9	108.4	110.3	100.4	88.8	94.3
P10515	Dihydrolipoyllysine-residue acetyltransferase component of pyruvate dehydrogenase complex, mitochondrial OS=Homo sapiens OX=9606 GN=DLAT PE=1 SV=3	16	10	45	10	647	69	7.84	65.58	10	DLAT	92.5	95.2	96	105.7	99.4	108.7	103.9	96	103.6	99.1
P09622	Dihydrolipoyl dehydrogenase, mitochondrial OS=Homo sapiens OX=9606 GN=DLD PE=1 SV=2	38	16	52	16	509	54.1	7.85	87.98	16	DLD	91.3	89.7	91	112.1	104.2	102.3	102.3	98.5	107.8	100.8
Q15398	Disks large-associated protein 5 OS=Homo sapiens OX=9606 GN=DLGAP5 PE=1 SV=2	7	5	5	5	846	95.1	9	6.43	5	DLGAP5	83.1	89.4	38.7	179	135.8	77.1	73.1	85	101	137.8
P36957	Dihydrolipoyllysine-residue succinyltransferase component of 2-oxoglutarate dehydrogenase complex, mitochondrial OS=Homo sapiens OX=9606 GN=DLST PE=1 SV=4	26	9	20	9	453	48.7	8.95	36.07	9	DLST	82.8	84.5	84	114	114.1	97.9	99.2	85.3	125.5	112.7
Q9NPF5	DNA methyltransferase 1-associated protein 1 OS=Homo sapiens OX=9606 GN=DMAP1 PE=1 SV=1	5	2	4	2	467	53	9.5	2.42	2	DMAP1	138.1	317.7	0	0	0	104.7	177.5	134.7	127.4	0
Q9UI17	Dimethylglycine dehydrogenase, mitochondrial OS=Homo sapiens OX=9606 GN=DMGDH PE=1 SV=2	1	1	5	1	866	96.8	7.62	6.8	1	DMGDH	53.9	151.8	92.4	48.4	74.3	105	146.6	113.4	118.1	96.1
P51530	DNA replication ATP-dependent helicase/nuclease DNA2 OS=Homo sapiens OX=9606 GN=DNA2 PE=1 SV=3	4	3	3	3	1060	120.3	7.74	4.77	3	DNA2	72.8	86.1	239.5	0	0	82.8	218	135.2	80.6	85
Q86Y56	Dynein axonemal assembly factor 5 OS=Homo sapiens OX=9606 GN=DNAAF5 PE=1 SV=4	5	4	8	4	855	93.5	6.42	4.25	4	DNAAF5	199.3	147.1	200.8	0	0	66.8	149.1	160.9	0	76
Q8IVF4	Dynein axonemal heavy chain 10 OS=Homo sapiens OX=9606 GN=DNAH10 PE=1 SV=4	0	2	3	2	4471	514.5	5.88	0	2	DNAH10	116.9	102.4	105.6	50	100.1	95.4	100.5	116.7	101.8	110.6
Q6ZR08	Dynein axonemal heavy chain 12 OS=Homo sapiens OX=9606 GN=DNAH12 PE=2 SV=2	2	3	3	2	3092	356.7	6.19	1.7	3	DNAH12	0	0	1000	0	0	0	0	0	0	0
Q9P225	Dynein axonemal heavy chain 2 OS=Homo sapiens OX=9606 GN=DNAH2 PE=1 SV=3	0	1	2	1	4427	507.4	6.37	4.99	1	DNAH2	92	98.7	69.6	133	67.3	92	112.6	109.5	118	107.4
Q9NYC9	Dynein axonemal heavy chain 9 OS=Homo sapiens OX=9606 GN=DNAH9 PE=1 SV=3	1	4	6	3	4486	511.6	5.91	5.83	4	DNAH9	99.9	104.4	95.3	110.7	99.5	88.1	87.8	103.9	104.6	105.9
P31689	DnaJ homolog subfamily A member 1 OS=Homo sapiens OX=9606 GN=DNAJA1 PE=1 SV=2	32	10	63	9	397	44.8	7.08	104.01	10	DNAJA1	98	95.4	97.9	111.7	108.8	81.8	90.1	90.1	117.4	108.8
O60884	DnaJ homolog subfamily A member 2 OS=Homo sapiens OX=9606 GN=DNAJA2 PE=1 SV=1	21	8	34	8	412	45.7	6.48	67.45	8	DNAJA2	100.9	97.6	95.8	101.2	104.6	91.9	94.6	92.7	112.2	108.6
Q96EY1	DnaJ homolog subfamily A member 3, mitochondrial OS=Homo sapiens OX=9606 GN=DNAJA3 PE=1 SV=2	9	4	6	4	480	52.5	9.26	6.25	4	DNAJA3	90	126.2	94.9	78.7	48.2	141.2	119.8	147.4	88	65.6
P25685	DnaJ homolog subfamily B member 1 OS=Homo sapiens OX=9606 GN=DNAJB1 PE=1 SV=4	38	12	29	11	340	38	8.63	47.99	12	DNAJB1	112.1	104.3	104.5	102.1	95.1	92	98.4	98.6	99.8	92.9
Q9UBS4	DnaJ homolog subfamily B member 11 OS=Homo sapiens OX=9606 GN=DNAJB11 PE=1 SV=1	16	5	12	5	358	40.5	6.18	26.81	5	DNAJB11	90.5	92.3	111.5	107.8	93.7	100.8	122.7	96.7	90.2	93.7
Q9NXW2	DnaJ homolog subfamily B member 12 OS=Homo sapiens OX=9606 GN=DNAJB12 PE=1 SV=5	5	1	1	1	375	41.8	8.69	2.37	1	DNAJB12	1000	0	0	0	0	0	0	0	0	0
Q9UDY4	DnaJ homolog subfamily B member 4 OS=Homo sapiens OX=9606 GN=DNAJB4 PE=1 SV=1	11	3	12	2	337	37.8	8.5	21.78	3	DNAJB4	81.1	75	79.9	121.3	143.2	90.8	81	62.7	134.1	130.9
Q96KC8	DnaJ homolog subfamily C member 1 OS=Homo sapiens OX=9606 GN=DNAJC1 PE=1 SV=1	1	1	1	1	554	63.8	8.63	0	1	DNAJC1	101.9	96.5	82.5	75.8	136.2	141.8	101.8	93.9	60.7	108.8
Q8IXB1	DnaJ homolog subfamily C member 10 OS=Homo sapiens OX=9606 GN=DNAJC10 PE=1 SV=2	3	2	2	2	793	91	7.18	4.57	2	DNAJC10	96.3	94.7	98.4	113.4	102.3	106.4	101.1	87.7	92.1	107.5
Q9NVH1	DnaJ homolog subfamily C member 11 OS=Homo sapiens OX=9606 GN=DNAJC11 PE=1 SV=2	1	1	1	1	559	63.2	8.4	1.82	1	DNAJC11	88.4	96.2	96.2	92.4	107.8	132.9	112.2	93.1	83.3	97.4
O75165	DnaJ homolog subfamily C member 13 OS=Homo sapiens OX=9606 GN=DNAJC13 PE=1 SV=5	3	5	7	5	2243	254.3	6.74	5.24	5	DNAJC13	98.4	135	122.8	32.9	70	125.8	96.7	113.8	81.7	123
Q9NVM6	DnaJ homolog subfamily C member 17 OS=Homo sapiens OX=9606 GN=DNAJC17 PE=1 SV=1	6	1	1	1	304	34.7	8.53	2.37	1	DNAJC17	0	0	280.6	204.6	0	0	166.8	205.5	142.4	0
Q99543	DnaJ homolog subfamily C member 2 OS=Homo sapiens OX=9606 GN=DNAJC2 PE=1 SV=4	17	8	11	8	621	72	8.7	18.04	8	DNAJC2	120.1	101.7	97.8	96.5	94.5	102.4	83.9	87.2	105.4	110.6
Q13217	DnaJ homolog subfamily C member 3 OS=Homo sapiens OX=9606 GN=DNAJC3 PE=1 SV=1	3	2	2	2	504	57.5	6.15	1.69	2	DNAJC3	104.8	101.5	81.4	115.9	101.4	98.2	102.9	83.9	89.6	120.5
Q9H3Z4	DnaJ homolog subfamily C member 5 OS=Homo sapiens OX=9606 GN=DNAJC5 PE=1 SV=1	7	1	2	1	198	22.1	5.07	3.04	1	DNAJC5	0	147.1	70.1	183.9	84.2	146.2	65.2	85.1	173.7	44.4
Q99615	DnaJ homolog subfamily C member 7 OS=Homo sapiens OX=9606 GN=DNAJC7 PE=1 SV=2	35	20	53	20	494	56.4	6.96	84.19	20	DNAJC7	105.9	98.7	102.7	85.8	95.5	101.4	104.4	102.9	102.6	100.1
O75937	DnaJ homolog subfamily C member 8 OS=Homo sapiens OX=9606 GN=DNAJC8 PE=1 SV=2	36	11	58	11	253	29.8	9.06	110.12	11	DNAJC8	101.3	96.5	96.7	102	102.6	88.9	92.4	97.3	111	111.2
Q8WXX5	DnaJ homolog subfamily C member 9 OS=Homo sapiens OX=9606 GN=DNAJC9 PE=1 SV=1	32	8	46	8	260	29.9	5.73	68.79	8	DNAJC9	84.2	117.8	98.1	102.1	97.1	91.8	105.8	92.4	95	115.6
O00115	Deoxyribonuclease-2-alpha OS=Homo sapiens OX=9606 GN=DNASE2 PE=1 SV=2	7	2	4	2	360	39.6	8.05	4.2	2	DNASE2	0	356.9	0	0	0	0	0	383.5	259.6	0
Q96M86	Dynein heavy chain domain-containing protein 1 OS=Homo sapiens OX=9606 GN=DNHD1 PE=2 SV=2	1	3	4	2	4753	533.3	6.71	6.38	3	DNHD1	93.7	56.5	99.9	112.7	81.4	112.7	102.3	118.7	104.4	117.6
O00429	Dynamin-1-like protein OS=Homo sapiens OX=9606 GN=DNM1L PE=1 SV=2	13	9	15	9	736	81.8	6.81	21.36	9	DNM1L	91.3	81.8	52.5	130.4	170	86.9	63.5	75.6	114.7	133.3
P50570	Dynamin-2 OS=Homo sapiens OX=9606 GN=DNM2 PE=1 SV=2	9	8	14	8	870	98	7.44	27.04	8	DNM2	105.5	93.3	103.8	106.6	98.7	108.3	96.2	96.6	96.7	94.2
P26358	DNA (cytosine-5)-methyltransferase 1 OS=Homo sapiens OX=9606 GN=DNMT1 PE=1 SV=2	15	22	63	22	1616	183.1	7.75	89.7	22	DNMT1	97	96.3	91.6	116.2	110.4	87.7	97.6	98.2	103.1	102
Q9Y6K1	DNA (cytosine-5)-methyltransferase 3A OS=Homo sapiens OX=9606 GN=DNMT3A PE=1 SV=4	1	1	1	1	912	101.8	6.57	2.86	1	DNMT3A	67.8	140.2	146.4	92.2	78.4	126.9	131.5	96.7	47.6	72.4
Q9UBC3	DNA (cytosine-5)-methyltransferase 3B OS=Homo sapiens OX=9606 GN=DNMT3B PE=1 SV=1	3	2	3	2	853	95.7	8.43	0	2	DNMT3B	0	0	0	0	0	1000	0	0	0	0
Q9ULA0	Aspartyl aminopeptidase OS=Homo sapiens OX=9606 GN=DNPEP PE=1 SV=2	2	1	1	1	485	53.4	7.58	0	1	DNPEP	219.7	355.4	0	0	0	261.3	0	163.6	0	0
O43598	2'-deoxynucleoside 5'-phosphate N-hydrolase 1 OS=Homo sapiens OX=9606 GN=DNPH1 PE=1 SV=1	47	7	18	7	174	19.1	5.05	34.91	7	DNPH1	99.3	100.5	104	102.2	101.7	106.5	96.2	108.7	89.8	91
Q5QJE6	Deoxynucleotidyltransferase terminal-interacting protein 2 OS=Homo sapiens OX=9606 GN=DNTTIP2 PE=1 SV=2	25	16	31	16	756	84.4	6.16	50.84	16	DNTTIP2	88.9	112.6	107.3	93.6	91.5	105.4	115.1	89	96.1	100.5
Q14185	Dedicator of cytokinesis protein 1 OS=Homo sapiens OX=9606 GN=DOCK1 PE=1 SV=2	1	2	2	2	1865	215.2	7.56	5.12	2	DOCK1	127.3	135.1	95	92.3	76.1	98	98.6	119.9	81.3	76.3
Q5JSL3	Dedicator of cytokinesis protein 11 OS=Homo sapiens OX=9606 GN=DOCK11 PE=1 SV=2	3	4	5	4	2073	237.5	7.74	0	4	DOCK11	188.5	107.7	111.2	0	0	104.4	148.7	148.8	94.8	95.7
Q96N67	Dedicator of cytokinesis protein 7 OS=Homo sapiens OX=9606 GN=DOCK7 PE=1 SV=4	5	9	15	9	2140	242.4	6.8	21.14	9	DOCK7	111.6	104.2	134.9	87.7	76.5	123.6	78.6	107.2	87.2	88.7
Q8TEK3	Histone-lysine N-methyltransferase, H3 lysine-79 specific OS=Homo sapiens OX=9606 GN=DOT1L PE=1 SV=3	0	1	1	1	1537	164.8	9.19	1.68	1	DOT1L	90.1	0	180.3	116.5	111.3	118.4	109	97	90.7	86.7
Q9BVM2	Protein DPCD OS=Homo sapiens OX=9606 GN=DPCD PE=1 SV=2	4	1	2	1	203	23.2	9.03	0	1	DPCD	122.9	113.7	99.6	99.2	77.6	106.6	100	137	62.1	81.5
Q92785	Zinc finger protein ubi-d4 OS=Homo sapiens OX=9606 GN=DPF2 PE=1 SV=2	15	5	8	5	391	44.1	6.33	6.96	5	DPF2	75.7	146.7	108.1	0	181.9	174	104.8	109.3	0	99.5
Q9BQC3	2-(3-amino-3-carboxypropyl)histidine synthase subunit 2 OS=Homo sapiens OX=9606 GN=DPH2 PE=1 SV=1	8	2	3	2	489	52.1	5.53	4.36	2	DPH2	223.6	0	0	298.4	0	186.8	103.5	99.4	0	88.2
O60762	Dolichol-phosphate mannosyltransferase subunit 1 OS=Homo sapiens OX=9606 GN=DPM1 PE=1 SV=1	14	4	7	4	260	29.6	9.57	9.31	4	DPM1	115.6	119.7	107.9	71.8	103.2	140.1	97.7	102.6	61.1	80.3
Q9NY33	Dipeptidyl peptidase 3 OS=Homo sapiens OX=9606 GN=DPP3 PE=1 SV=2	12	7	9	7	737	82.5	5.1	15.52	7	DPP3	124.8	93.7	95	86.9	97.5	103	76.2	107.5	108.4	107
Q9C005	Protein dpy-30 homolog OS=Homo sapiens OX=9606 GN=DPY30 PE=1 SV=1	45	3	4	3	99	11.2	4.88	7.57	3	DPY30	96.5	96.9	106.9	128.8	98.6	98.6	84.6	99.2	95.3	94.6
Q16555	Dihydropyrimidinase-related protein 2 OS=Homo sapiens OX=9606 GN=DPYSL2 PE=1 SV=1	32	14	19	11	572	62.3	6.38	30.51	14	DPYSL2	110.6	112.5	93	74.1	85.6	114.6	98.6	115.7	102.9	92.4
O14531	Dihydropyrimidinase-related protein 4 OS=Homo sapiens OX=9606 GN=DPYSL4 PE=1 SV=2	8	4	5	4	572	61.8	7.09	9.92	4	DPYSL4	99.5	115.5	122.9	44.1	83.7	119.9	122.1	105.2	66.3	120.8
Q9BPU6	Dihydropyrimidinase-related protein 5 OS=Homo sapiens OX=9606 GN=DPYSL5 PE=1 SV=1	10	6	10	6	564	61.4	7.2	19.05	6	DPYSL5	132.4	123.3	94.7	81.3	74.4	84.4	92.7	127.9	96.5	92.4
Q01658	Protein Dr1 OS=Homo sapiens OX=9606 GN=DR1 PE=1 SV=1	7	1	3	1	176	19.4	4.75	4.69	1	DR1	83.5	86.8	85.7	90.5	127.9	105	124.4	109	91.5	95.7
Q14919	Dr1-associated corepressor OS=Homo sapiens OX=9606 GN=DRAP1 PE=1 SV=3	11	3	5	3	205	22.3	5.17	2.41	3	DRAP1	116.8	135.5	105.8	106.5	83.4	67.7	108.8	98.4	91.7	85.3
Q9Y295	Developmentally-regulated GTP-binding protein 1 OS=Homo sapiens OX=9606 GN=DRG1 PE=1 SV=1	27	9	35	9	367	40.5	8.9	58.72	9	DRG1	90.7	90.7	93.2	103.5	109	93.6	94.9	91.6	113.7	119.2
P55039	Developmentally-regulated GTP-binding protein 2 OS=Homo sapiens OX=9606 GN=DRG2 PE=1 SV=1	7	3	3	3	364	40.7	8.88	3.7	3	DRG2	62.4	190.6	87.7	62.3	113.4	127.3	60.5	69.5	125.7	100.6
Q02487	Desmocollin-2 OS=Homo sapiens OX=9606 GN=DSC2 PE=1 SV=1	3	2	5	2	901	99.9	5.34	1.68	2	DSC2	81	97.3	109.8	101.9	81.7	110.3	120.2	106.4	101.9	89.5
Q14126	Desmoglein-2 OS=Homo sapiens OX=9606 GN=DSG2 PE=1 SV=2	15	13	28	13	1118	122.2	5.24	48.09	13	DSG2	105	108.6	105.2	86.6	82.4	107.7	111.4	114	92.8	86.3
P15924	Desmoplakin OS=Homo sapiens OX=9606 GN=DSP PE=1 SV=3	8	22	29	22	2871	331.6	6.81	44.9	22	DSP	123.9	109.1	121	78.8	82	110.2	108.2	112.1	77.3	77.3
Q03001	Dystonin OS=Homo sapiens OX=9606 GN=DST PE=1 SV=4	2	8	11	8	7570	860.1	5.25	12.31	8	DST	104	124.4	78.3	69.1	81.9	91.8	119.7	117.8	123.7	89.4
P60981	Destrin OS=Homo sapiens OX=9606 GN=DSTN PE=1 SV=3	70	12	62	11	165	18.5	7.85	96.7	12	DSTN	102.7	94.5	97.4	111	107.5	82.4	94.3	91.9	107.5	110.8
Q8TEA8	D-aminoacyl-tRNA deacylase 1 OS=Homo sapiens OX=9606 GN=DTD1 PE=1 SV=2	4	1	1	1	209	23.4	8.24	2.07	1	DTD1	90.9	92.9	105.4	133.3	133	108	167.2	53	73.7	42.7
Q9Y4J8	Dystrobrevin alpha OS=Homo sapiens OX=9606 GN=DTNA PE=1 SV=2	6	3	5	3	743	83.8	6.89	2.44	3	DTNA	123.2	98.8	44.9	125	93.8	172.8	87.5	82.6	80.6	90.8
Q96EV8	Dysbindin OS=Homo sapiens OX=9606 GN=DTNBP1 PE=1 SV=1	3	1	1	1	351	39.5	4.67	1.81	1	DTNBP1	225.7	0	201	0	233.1	120.8	0	101.8	0	117.6
P23919	Thymidylate kinase OS=Homo sapiens OX=9606 GN=DTYMK PE=1 SV=4	50	12	51	12	212	23.8	8.27	93.61	12	DTYMK	102.1	101.8	100.7	103.8	99	111.3	98.9	110	86.6	85.8
Q6P1R4	tRNA-dihydrouridine(16/17) synthase [NAD(P)(+)]-like OS=Homo sapiens OX=9606 GN=DUS1L PE=1 SV=1	3	1	3	1	473	53.2	8.29	0	1	DUS1L	119.7	76.1	63.7	85.6	134.6	128.1	87.3	100.4	125.2	79.4
O75319	RNA/RNP complex-1-interacting phosphatase OS=Homo sapiens OX=9606 GN=DUSP11 PE=1 SV=2	2	1	1	1	377	43.7	9.29	2.29	1	DUSP11	122.2	0	0	193.4	124.6	179.4	157.4	0	146.8	76.2
Q9UNI6	Dual specificity protein phosphatase 12 OS=Homo sapiens OX=9606 GN=DUSP12 PE=1 SV=1	6	1	3	1	340	37.7	6.84	5.65	1	DUSP12	91.3	70.1	108.2	85.2	80.5	125.1	138.7	43.9	144.6	112.4
P51452	Dual specificity protein phosphatase 3 OS=Homo sapiens OX=9606 GN=DUSP3 PE=1 SV=1	26	4	8	4	185	20.5	7.8	12.24	4	DUSP3	120.1	99.5	97.5	89.3	87.6	88.7	120.3	106	92.4	98.7
P33316	Deoxyuridine 5'-triphosphate nucleotidohydrolase, mitochondrial OS=Homo sapiens OX=9606 GN=DUT PE=1 SV=4	32	6	17	6	252	26.5	9.36	36.16	6	DUT	104.9	91.5	95.7	108.8	109.7	101	88.8	103.5	100.1	95.8
Q14204	Cytoplasmic dynein 1 heavy chain 1 OS=Homo sapiens OX=9606 GN=DYNC1H1 PE=1 SV=5	14	60	162	59	4646	532.1	6.4	223.49	60	DYNC1H1	106.8	105	105.5	91.4	93.8	102.1	100.3	108.5	90.2	96.4
Q13409	Cytoplasmic dynein 1 intermediate chain 2 OS=Homo sapiens OX=9606 GN=DYNC1I2 PE=1 SV=3	7	3	10	3	638	71.4	5.2	2.55	3	DYNC1I2	105.7	111.9	65.8	95.2	147.6	80.3	81.5	103.1	98.4	110.5
Q9Y6G9	Cytoplasmic dynein 1 light intermediate chain 1 OS=Homo sapiens OX=9606 GN=DYNC1LI1 PE=1 SV=3	29	12	25	12	523	56.5	6.42	55.47	12	DYNC1LI1	95.4	90.8	98.8	109.7	104.4	90.1	94.4	95.2	110.8	110.6
O43237	Cytoplasmic dynein 1 light intermediate chain 2 OS=Homo sapiens OX=9606 GN=DYNC1LI2 PE=1 SV=1	15	6	9	6	492	54.1	6.38	16.14	6	DYNC1LI2	113	90	69.2	34.1	102.8	136	155.1	105.5	72.4	121.9
Q8NCM8	Cytoplasmic dynein 2 heavy chain 1 OS=Homo sapiens OX=9606 GN=DYNC2H1 PE=1 SV=4	3	10	18	9	4307	492.3	6.54	19.77	10	DYNC2H1	111.7	87.7	115.1	85.5	79.7	105.2	102.4	115.4	102.1	95.2
P63167	Dynein light chain 1, cytoplasmic OS=Homo sapiens OX=9606 GN=DYNLL1 PE=1 SV=1	79	6	23	6	89	10.4	7.4	46.27	6	DYNLL1	101.9	102.2	101.7	94	95.8	108.4	101.2	103.4	94.8	96.6
Q9NP97	Dynein light chain roadblock-type 1 OS=Homo sapiens OX=9606 GN=DYNLRB1 PE=1 SV=3	40	3	15	3	96	10.9	7.25	23.57	3	DYNLRB1	120	103.7	135	94.8	76	111.2	96.3	98.7	85.7	78.6
Q5JPH6	Probable glutamate--tRNA ligase, mitochondrial OS=Homo sapiens OX=9606 GN=EARS2 PE=1 SV=2	1	1	1	1	523	58.7	8.76	0	1	EARS2	113	86.9	112.8	72.6	101.4	116.6	111.6	137.8	68.2	78.9
Q9UH73	Transcription factor COE1 OS=Homo sapiens OX=9606 GN=EBF1 PE=1 SV=2	5	2	2	2	591	64.4	8.76	2.09	2	EBF1	100.7	211.1	132.6	0	148.6	95.6	71.5	81.3	158.6	0
Q99848	Probable rRNA-processing protein EBP2 OS=Homo sapiens OX=9606 GN=EBNA1BP2 PE=1 SV=2	40	11	33	11	306	34.8	10.1	26.85	11	EBNA1BP2	93.9	111.6	108.9	91.7	83.1	107.5	126.6	94.3	95	87.5
P42892	Endothelin-converting enzyme 1 OS=Homo sapiens OX=9606 GN=ECE1 PE=1 SV=2	2	1	1	1	770	87.1	5.88	0	1	ECE1	122.4	112.4	111.8	100.6	108.8	81.4	70.4	85.5	105.4	101.4
Q13011	Delta(3,5)-Delta(2,4)-dienoyl-CoA isomerase, mitochondrial OS=Homo sapiens OX=9606 GN=ECH1 PE=1 SV=2	28	9	19	9	328	35.8	8	20.21	9	ECH1	89.5	107.2	106.3	94.2	91.3	113.4	111.7	96.2	102.9	87.3
Q9NTX5	Ethylmalonyl-CoA decarboxylase OS=Homo sapiens OX=9606 GN=ECHDC1 PE=1 SV=2	15	4	9	4	307	33.7	8.21	15.27	4	ECHDC1	85.8	101	112.6	97.9	85.3	108.1	116.5	100.8	89	103.1
P30084	Enoyl-CoA hydratase, mitochondrial OS=Homo sapiens OX=9606 GN=ECHS1 PE=1 SV=4	36	10	42	10	290	31.4	8.07	64.47	10	ECHS1	99.6	106.6	104.4	91.4	85.6	118.8	106.4	103.6	95.1	88.5
P42126	Enoyl-CoA delta isomerase 1, mitochondrial OS=Homo sapiens OX=9606 GN=ECI1 PE=1 SV=1	23	5	11	5	302	32.8	8.54	18.28	5	ECI1	97.9	93.4	108.5	107.9	92.1	92.4	99.6	105.3	107.5	95.3
O75521	Enoyl-CoA delta isomerase 2 OS=Homo sapiens OX=9606 GN=ECI2 PE=1 SV=4	8	3	6	3	394	43.6	9	12.31	3	ECI2	102	85.6	91.9	93.7	110.5	133.9	106.1	102.2	86.5	87.3
Q5VYK3	Proteasome adapter and scaffold protein ECM29 OS=Homo sapiens OX=9606 GN=ECPAS PE=1 SV=2	10	16	20	16	1845	204.2	7.12	29.43	16	ECPAS	93.1	88.7	100.7	102.9	118.6	93.5	82.6	92.1	104.4	123.2
Q9H8V3	Protein ECT2 OS=Homo sapiens OX=9606 GN=ECT2 PE=1 SV=4	2	2	2	2	914	103.4	7.71	2.51	2	ECT2	105.8	0	77.7	172.5	162.1	73.7	49.8	56.9	144.6	156.8
Q96F86	Enhancer of mRNA-decapping protein 3 OS=Homo sapiens OX=9606 GN=EDC3 PE=1 SV=1	8	4	9	4	508	56	7.11	11.9	4	EDC3	101.5	67.7	121	90.3	88.6	102.6	94.1	113.4	116.6	104.3
Q6P2E9	Enhancer of mRNA-decapping protein 4 OS=Homo sapiens OX=9606 GN=EDC4 PE=1 SV=1	9	11	22	11	1401	151.6	5.86	41.34	11	EDC4	88.8	93.6	87.7	121.8	119.6	90.4	92.5	94.7	94.6	116.2
O60869	Endothelial differentiation-related factor 1 OS=Homo sapiens OX=9606 GN=EDF1 PE=1 SV=1	44	7	29	7	148	16.4	9.95	40.82	7	EDF1	107.7	104.7	105.7	97.1	95	96.7	101.5	92.8	98.5	100.2
Q15075	Early endosome antigen 1 OS=Homo sapiens OX=9606 GN=EEA1 PE=1 SV=2	5	7	8	7	1411	162.4	5.68	13.65	7	EEA1	126.8	107.6	105.7	91.1	72.2	116.5	117.8	104.6	73.1	84.6
O75530	Polycomb protein EED OS=Homo sapiens OX=9606 GN=EED PE=1 SV=2	8	3	4	3	441	50.2	7.03	5.46	3	EED	109.7	90	110.1	101.3	93.7	95.1	94.9	102.3	103.4	99.5
P68104	Elongation factor 1-alpha 1 OS=Homo sapiens OX=9606 GN=EEF1A1 PE=1 SV=1	63	28	323	18	462	50.1	9.01	601.24	28	EEF1A1	107	95.8	99.2	106.3	105	95	91.3	96.7	101.7	102
Q05639	Elongation factor 1-alpha 2 OS=Homo sapiens OX=9606 GN=EEF1A2 PE=1 SV=1	29	13	105	3	463	50.4	9.03	182.61	13	EEF1A2	105.3	95.7	94.6	105.2	103.1	109.2	87.4	106.1	95.1	98.2
P24534	Elongation factor 1-beta OS=Homo sapiens OX=9606 GN=EEF1B2 PE=1 SV=3	80	16	96	13	225	24.7	4.67	158.02	16	EEF1B2	104.7	96	96.1	106.3	107.6	90.9	96.2	94.6	104.4	103.2
P29692	Elongation factor 1-delta OS=Homo sapiens OX=9606 GN=EEF1D PE=1 SV=5	69	18	120	15	281	31.1	5.01	246.62	18	EEF1D	105	103.1	106.7	100.6	92.4	100.9	99.9	102.4	95.6	93.3
O43324	Eukaryotic translation elongation factor 1 epsilon-1 OS=Homo sapiens OX=9606 GN=EEF1E1 PE=1 SV=1	29	6	8	6	174	19.8	8.54	11.11	6	EEF1E1	99.9	111.3	93.9	86.3	76.4	99.4	89.4	97.4	130.1	115.8
P26641	Elongation factor 1-gamma OS=Homo sapiens OX=9606 GN=EEF1G PE=1 SV=3	37	20	144	20	437	50.1	6.67	194.04	20	EEF1G	105.3	97.5	102.9	103.3	100.8	93.5	91.3	98.4	101.3	105.8
P13639	Elongation factor 2 OS=Homo sapiens OX=9606 GN=EEF2 PE=1 SV=4	55	54	455	53	858	95.3	6.83	690.45	54	EEF2	108.4	102.3	100.1	100.4	102.5	94	90.5	99.3	100.6	101.9
Q96C19	EF-hand domain-containing protein D2 OS=Homo sapiens OX=9606 GN=EFHD2 PE=1 SV=1	15	4	10	2	240	26.7	5.2	13.1	4	EFHD2	123.2	120.8	107.3	78	70.3	113.8	100.6	113.4	73.9	98.8
Q7Z2Z2	Elongation factor-like GTPase 1 OS=Homo sapiens OX=9606 GN=EFL1 PE=1 SV=2	2	2	3	2	1120	125.4	5.91	0	2	EFL1	140.8	107.3	87.3	115.4	136.1	53.8	75.9	69.1	78	136.4
Q15029	116 kDa U5 small nuclear ribonucleoprotein component OS=Homo sapiens OX=9606 GN=EFTUD2 PE=1 SV=1	34	27	86	26	972	109.4	5	153.16	27	EFTUD2	104.2	102.1	104.6	91.1	89	107.4	105.7	106.2	95.9	93.7
Q9GZT9	Egl nine homolog 1 OS=Homo sapiens OX=9606 GN=EGLN1 PE=1 SV=1	13	3	3	3	426	46	8.53	5.19	3	EGLN1	144	99.9	131.5	81.1	75.5	102.3	76.2	69	101.1	119.6
Q8NDI1	EH domain-binding protein 1 OS=Homo sapiens OX=9606 GN=EHBP1 PE=1 SV=3	5	5	7	4	1231	139.9	5.35	7.17	5	EHBP1	132.4	127.5	148.9	64	88.5	117.8	91.1	69.3	99.6	60.9
Q9H4M9	EH domain-containing protein 1 OS=Homo sapiens OX=9606 GN=EHD1 PE=1 SV=2	25	11	33	10	534	60.6	6.83	45.81	11	EHD1	94.8	88.1	78.6	103.2	113.8	97.2	89.7	90.2	117	127.4
Q9H223	EH domain-containing protein 4 OS=Homo sapiens OX=9606 GN=EHD4 PE=1 SV=1	15	7	11	6	541	61.1	6.76	13.26	7	EHD4	92.3	86.8	104.9	115.4	95.5	100.5	114.5	91.4	100.4	98.3
Q9H9B1	Histone-lysine N-methyltransferase EHMT1 OS=Homo sapiens OX=9606 GN=EHMT1 PE=1 SV=4	1	1	1	1	1298	141.4	5.76	3.37	1	EHMT1	105.6	118.9	80.7	101.9	75	94.3	160.7	80.6	60.7	121.5
P41567	Eukaryotic translation initiation factor 1 OS=Homo sapiens OX=9606 GN=EIF1 PE=1 SV=1	27	2	27	2	113	12.7	7.44	83.65	2	EIF1	102.7	104.7	109.6	100.5	107.7	90.3	96.9	95.6	96.7	95.1
Q8N9N8	Probable RNA-binding protein EIF1AD OS=Homo sapiens OX=9606 GN=EIF1AD PE=1 SV=1	5	1	2	1	165	19	5.21	4.66	1	EIF1AD	136.3	120.9	115.2	147.5	141.3	72.2	76.6	68.2	46.9	75
P47813	Eukaryotic translation initiation factor 1A, X-chromosomal OS=Homo sapiens OX=9606 GN=EIF1AX PE=1 SV=2	39	8	45	8	144	16.5	5.24	44.62	8	EIF1AX	97.3	101.2	92.2	105	109	95	87.1	96.5	107	109.6
Q9BY44	Eukaryotic translation initiation factor 2A OS=Homo sapiens OX=9606 GN=EIF2A PE=1 SV=3	19	9	15	9	585	64.9	8.87	30.43	9	EIF2A	106.3	93.6	96.6	107.9	122.9	81.6	88.9	94.8	100.2	107.3
P19525	Interferon-induced, double-stranded RNA-activated protein kinase OS=Homo sapiens OX=9606 GN=EIF2AK2 PE=1 SV=2	14	7	8	7	551	62.1	8.4	11.52	7	EIF2AK2	85.1	121.6	131.3	71.1	79.6	110.1	105.6	107.3	83.6	104.8
Q9NZJ5	Eukaryotic translation initiation factor 2-alpha kinase 3 OS=Homo sapiens OX=9606 GN=EIF2AK3 PE=1 SV=3	2	2	4	2	1116	125.1	5.43	0	2	EIF2AK3	0	0	0	0	0	1000	0	0	0	0
Q14232	Translation initiation factor eIF-2B subunit alpha OS=Homo sapiens OX=9606 GN=EIF2B1 PE=1 SV=1	15	4	6	4	305	33.7	7.33	11.69	4	EIF2B1	92.3	97.9	95.9	89.6	128.2	108.5	74.5	116.5	86	110.6
P49770	Translation initiation factor eIF-2B subunit beta OS=Homo sapiens OX=9606 GN=EIF2B2 PE=1 SV=3	10	3	5	3	351	39	6.16	5.64	3	EIF2B2	0	62.3	150.7	170.7	113.5	129.4	105.5	47	88.9	131.9
Q9NR50	Translation initiation factor eIF-2B subunit gamma OS=Homo sapiens OX=9606 GN=EIF2B3 PE=1 SV=1	8	3	3	3	452	50.2	6.47	4.48	3	EIF2B3	84.1	105.1	105.9	97.9	86.6	135.6	108.3	95	98.1	83.5
Q9UI10	Translation initiation factor eIF-2B subunit delta OS=Homo sapiens OX=9606 GN=EIF2B4 PE=1 SV=2	7	3	4	3	523	57.5	9.38	3.14	3	EIF2B4	94	76.1	128	121.2	69.6	72.5	88.5	124.8	81.4	143.8
Q13144	Translation initiation factor eIF-2B subunit epsilon OS=Homo sapiens OX=9606 GN=EIF2B5 PE=1 SV=3	2	1	1	1	721	80.3	5.08	0	1	EIF2B5	0	0	0	0	0	0	0	404.1	370.5	225.4
P05198	Eukaryotic translation initiation factor 2 subunit 1 OS=Homo sapiens OX=9606 GN=EIF2S1 PE=1 SV=3	42	11	60	11	315	36.1	5.08	54.93	11	EIF2S1	93	97.6	96.9	106	108.7	92.8	96.8	96.5	106.3	105.5
P20042	Eukaryotic translation initiation factor 2 subunit 2 OS=Homo sapiens OX=9606 GN=EIF2S2 PE=1 SV=2	52	19	87	19	333	38.4	5.8	188.23	19	EIF2S2	111.4	110.4	108.9	82.6	88	98	107.4	101.1	95.8	96.4
P41091	Eukaryotic translation initiation factor 2 subunit 3 OS=Homo sapiens OX=9606 GN=EIF2S3 PE=1 SV=3	35	14	42	14	472	51.1	8.4	76.95	14	EIF2S3	104.5	102.4	103.8	93.3	103	103.7	100.2	96.6	95.9	96.8
Q14152	Eukaryotic translation initiation factor 3 subunit A OS=Homo sapiens OX=9606 GN=EIF3A PE=1 SV=1	31	40	230	39	1382	166.5	6.79	259.37	40	EIF3A	99.5	100	98.3	107.8	103	96.5	91.7	99	101.1	103.1
P55884	Eukaryotic translation initiation factor 3 subunit B OS=Homo sapiens OX=9606 GN=EIF3B PE=1 SV=3	31	20	86	20	814	92.4	5	136.46	20	EIF3B	94.5	99.5	83.9	105.8	123.3	93.2	79.6	100.1	110.2	110
B5ME19	Eukaryotic translation initiation factor 3 subunit C-like protein OS=Homo sapiens OX=9606 GN=EIF3CL PE=1 SV=1	24	22	69	22	914	105.4	5.64	99.18	22	EIF3CL	108.7	103.3	97.2	98.7	100.4	94.7	89.4	98.6	103.1	106
O15371	Eukaryotic translation initiation factor 3 subunit D OS=Homo sapiens OX=9606 GN=EIF3D PE=1 SV=1	31	15	64	15	548	63.9	6.05	122.64	15	EIF3D	102.4	101.1	96.9	107.8	103.6	97.7	94.9	96.2	94.3	105.1
P60228	Eukaryotic translation initiation factor 3 subunit E OS=Homo sapiens OX=9606 GN=EIF3E PE=1 SV=1	24	9	26	9	445	52.2	6.04	57.18	9	EIF3E	91.4	99.7	91.5	107.2	112.7	99.4	87.9	98.9	101.6	109.7
O00303	Eukaryotic translation initiation factor 3 subunit F OS=Homo sapiens OX=9606 GN=EIF3F PE=1 SV=1	32	9	29	9	357	37.5	5.45	46.48	9	EIF3F	108.7	102.8	108.3	94.4	88.6	100.1	93.1	91.7	109.1	103.1
O75821	Eukaryotic translation initiation factor 3 subunit G OS=Homo sapiens OX=9606 GN=EIF3G PE=1 SV=2	30	9	49	9	320	35.6	6.13	46.73	9	EIF3G	99.5	103.9	100.4	114.1	106.5	92	91	87.4	99.1	106.1
O15372	Eukaryotic translation initiation factor 3 subunit H OS=Homo sapiens OX=9606 GN=EIF3H PE=1 SV=1	26	8	39	8	352	39.9	6.54	50.85	8	EIF3H	106.2	101	92.7	90.3	105.3	96.9	93.6	104.3	107.7	102
Q13347	Eukaryotic translation initiation factor 3 subunit I OS=Homo sapiens OX=9606 GN=EIF3I PE=1 SV=1	52	14	63	14	325	36.5	5.64	133.21	14	EIF3I	98.4	95.1	92.2	108.8	110	94.8	85.2	96.4	109	110
O75822	Eukaryotic translation initiation factor 3 subunit J OS=Homo sapiens OX=9606 GN=EIF3J PE=1 SV=2	33	10	17	10	258	29	4.83	24.46	10	EIF3J	107.9	97.5	105.6	93.2	107.8	85.9	86.5	97.1	111.9	106.6
Q9UBQ5	Eukaryotic translation initiation factor 3 subunit K OS=Homo sapiens OX=9606 GN=EIF3K PE=1 SV=1	29	6	18	6	218	25	4.93	36.75	6	EIF3K	98.1	100.6	106.4	106.6	95	105.8	91.7	95.5	101.6	98.8
Q9Y262	Eukaryotic translation initiation factor 3 subunit L OS=Homo sapiens OX=9606 GN=EIF3L PE=1 SV=1	28	14	31	14	564	66.7	6.34	65.97	14	EIF3L	105.3	95.3	93.3	109	108.7	98.1	92.4	98.2	98.8	101
Q7L2H7	Eukaryotic translation initiation factor 3 subunit M OS=Homo sapiens OX=9606 GN=EIF3M PE=1 SV=1	20	8	14	8	374	42.5	5.63	18.88	8	EIF3M	99.7	96.5	115.6	91.2	100.1	105.9	81.9	94.1	100.8	114.3
P60842	Eukaryotic initiation factor 4A-I OS=Homo sapiens OX=9606 GN=EIF4A1 PE=1 SV=1	76	25	249	12	406	46.1	5.48	572.95	25	EIF4A1	103.2	97.1	103.9	110.7	104.6	92.4	91.4	92.9	101.4	102.4
Q14240	Eukaryotic initiation factor 4A-II OS=Homo sapiens OX=9606 GN=EIF4A2 PE=1 SV=2	40	15	82	2	407	46.4	5.48	153.67	15	EIF4A2	99.2	122.6	47.5	126.8	95.2	99.1	134.3	97.1	91.7	86.5
P38919	Eukaryotic initiation factor 4A-III OS=Homo sapiens OX=9606 GN=EIF4A3 PE=1 SV=4	36	14	67	11	411	46.8	6.73	122.68	14	EIF4A3	98.9	92.9	99.4	107	104.7	96.5	101.8	93.5	101.3	104
P23588	Eukaryotic translation initiation factor 4B OS=Homo sapiens OX=9606 GN=EIF4B PE=1 SV=2	34	20	66	20	611	69.1	5.73	26.39	20	EIF4B	109	105.2	96.8	105.4	92.4	113	96.3	100.9	89.7	91.2
P06730	Eukaryotic translation initiation factor 4E OS=Homo sapiens OX=9606 GN=EIF4E PE=1 SV=2	28	6	14	6	217	25.1	6.15	29.54	6	EIF4E	110.9	89.7	106.4	111.4	102.8	101.8	85.6	90.4	101.4	99.4
Q13541	Eukaryotic translation initiation factor 4E-binding protein 1 OS=Homo sapiens OX=9606 GN=EIF4EBP1 PE=1 SV=3	26	1	1	1	118	12.6	5.48	3.31	1	EIF4EBP1	0	0	0	0	0	0	0	1000	0	0
Q04637	Eukaryotic translation initiation factor 4 gamma 1 OS=Homo sapiens OX=9606 GN=EIF4G1 PE=1 SV=4	24	37	189	30	1599	175.4	5.33	289.46	37	EIF4G1	102	94.3	100.5	102.8	105.3	88.3	93.9	94.3	107.1	111.4
P78344	Eukaryotic translation initiation factor 4 gamma 2 OS=Homo sapiens OX=9606 GN=EIF4G2 PE=1 SV=1	16	12	19	12	907	102.3	7.14	38.33	12	EIF4G2	110.6	92.1	97.6	99.2	107.6	92	96.5	100.7	107.5	96.2
O43432	Eukaryotic translation initiation factor 4 gamma 3 OS=Homo sapiens OX=9606 GN=EIF4G3 PE=1 SV=2	6	10	21	3	1585	176.5	5.38	31.41	10	EIF4G3	0	0	0	1000	0	0	0	0	0	0
Q15056	Eukaryotic translation initiation factor 4H OS=Homo sapiens OX=9606 GN=EIF4H PE=1 SV=5	42	10	57	10	248	27.4	7.23	91.32	10	EIF4H	98.5	85.1	89.3	121.5	115.1	87.2	92.8	91.4	108.8	110.1
P55010	Eukaryotic translation initiation factor 5 OS=Homo sapiens OX=9606 GN=EIF5 PE=1 SV=2	25	10	23	10	431	49.2	5.58	30.29	10	EIF5	114.1	107.5	109.2	91	90.3	103.7	99.2	107.9	92.2	84.8
P63241	Eukaryotic translation initiation factor 5A-1 OS=Homo sapiens OX=9606 GN=EIF5A PE=1 SV=2	64	9	80	9	154	16.8	5.24	103.69	9	EIF5A	98.3	99.7	83.7	107.4	109.7	98.4	81.1	102.8	108.5	110.4
O60841	Eukaryotic translation initiation factor 5B OS=Homo sapiens OX=9606 GN=EIF5B PE=1 SV=4	19	21	58	21	1220	138.7	5.49	72.56	21	EIF5B	94.2	99.2	93.5	100.5	104.2	88.1	97.7	92.1	117.1	113.5
P56537	Eukaryotic translation initiation factor 6 OS=Homo sapiens OX=9606 GN=EIF6 PE=1 SV=1	30	5	23	5	245	26.6	4.68	53.7	5	EIF6	98.4	105.1	114.4	89.2	95.8	96.4	112.9	110.8	90	87.1
Q9BQ52	Zinc phosphodiesterase ELAC protein 2 OS=Homo sapiens OX=9606 GN=ELAC2 PE=1 SV=2	17	10	27	10	826	92.2	7.9	48.95	10	ELAC2	103.3	104.2	74.2	87.7	63.3	110	94.8	104.5	134.1	124
Q15717	ELAV-like protein 1 OS=Homo sapiens OX=9606 GN=ELAVL1 PE=1 SV=2	51	15	50	14	326	36.1	9.17	88.25	15	ELAVL1	99	93.7	96.4	96.9	101.4	98.3	97.5	105.9	105.2	105.6
Q12926	ELAV-like protein 2 OS=Homo sapiens OX=9606 GN=ELAVL2 PE=1 SV=2	6	2	4	1	359	39.5	9.13	3.69	2	ELAVL2	0	0	0	0	0	309.6	425.7	0	0	264.6
P28324	ETS domain-containing protein Elk-4 OS=Homo sapiens OX=9606 GN=ELK4 PE=1 SV=3	4	1	1	1	431	46.9	7.91	0	1	ELK4	0	0	0	0	0	0	0	0	0	1000
Q8IZ81	ELMO domain-containing protein 2 OS=Homo sapiens OX=9606 GN=ELMOD2 PE=1 SV=1	3	1	1	1	293	34.9	8.05	2.7	1	ELMOD2	103.2	96.2	121.4	106.8	97.8	111.7	99.5	106.5	74.9	82.1
Q14241	Elongin-A OS=Homo sapiens OX=9606 GN=ELOA PE=1 SV=2	5	4	6	4	798	89.9	9.57	5.71	4	ELOA	90.3	128.1	94.3	102.7	0	125.2	81.9	107.6	121.1	148.9
Q15370	Elongin-B OS=Homo sapiens OX=9606 GN=ELOB PE=1 SV=1	29	4	34	4	118	13.1	4.88	31.19	4	ELOB	109.1	103.5	107.6	92.2	99.5	96	94.6	98.1	99.9	99.3
Q15369	Elongin-C OS=Homo sapiens OX=9606 GN=ELOC PE=1 SV=1	56	5	36	5	112	12.5	4.78	71.61	5	ELOC	94	99.4	73.9	112.7	116.7	107.2	71.4	101.4	114.2	109.1
Q9GZR5	Elongation of very long chain fatty acids protein 4 OS=Homo sapiens OX=9606 GN=ELOVL4 PE=1 SV=1	4	1	1	1	314	36.8	9.47	2.84	1	ELOVL4	59.9	107.5	73.6	119.3	118.8	78.8	79.5	78.4	156.9	127.4
O95163	Elongator complex protein 1 OS=Homo sapiens OX=9606 GN=ELP1 PE=1 SV=3	8	8	9	8	1332	150.2	5.94	23.21	8	ELP1	120	110	102	85.6	99	95.6	95.3	111.2	91.7	89.7
Q6IA86	Elongator complex protein 2 OS=Homo sapiens OX=9606 GN=ELP2 PE=1 SV=2	3	2	3	2	826	92.4	5.96	5.6	2	ELP2	123.2	108	251.1	0	0	0	0	227.2	129.9	160.6
Q8TE02	Elongator complex protein 5 OS=Homo sapiens OX=9606 GN=ELP5 PE=1 SV=2	4	1	1	1	316	34.8	4.97	2.19	1	ELP5	128.3	133.4	95.4	117.2	83.1	95.7	91.2	85.6	74.3	95.9
Q8N766	ER membrane protein complex subunit 1 OS=Homo sapiens OX=9606 GN=EMC1 PE=1 SV=1	5	5	6	5	993	111.7	7.66	3.93	5	EMC1	0	0	0	0	0	0	0	0	0	1000
Q5UCC4	ER membrane protein complex subunit 10 OS=Homo sapiens OX=9606 GN=EMC10 PE=1 SV=1	4	1	1	1	262	27.3	6.13	1.92	1	EMC10	139.2	0	0	198.3	124.9	164.6	126.2	97.3	0	149.5
Q15006	ER membrane protein complex subunit 2 OS=Homo sapiens OX=9606 GN=EMC2 PE=1 SV=1	19	5	7	5	297	34.8	6.57	5.16	5	EMC2	101.2	55.4	83.6	77.8	54.3	163.6	137.7	114.5	63.6	148.3
Q9P0I2	ER membrane protein complex subunit 3 OS=Homo sapiens OX=9606 GN=EMC3 PE=1 SV=3	8	2	16	2	261	29.9	6.81	32	2	EMC3	96.1	107.8	112.9	84.3	89.6	99.2	105.7	98.7	116.9	88.8
Q5J8M3	ER membrane protein complex subunit 4 OS=Homo sapiens OX=9606 GN=EMC4 PE=1 SV=2	7	1	3	1	183	20.1	8.62	5.23	1	EMC4	99.9	72.2	93.8	97.3	141.7	145.4	89.4	87.6	119.3	53.3
Q9BV81	ER membrane protein complex subunit 6 OS=Homo sapiens OX=9606 GN=EMC6 PE=1 SV=1	21	2	3	2	110	12	10.07	0	2	EMC6	134.4	50.5	70.2	0	126.4	155	132.8	125.9	58	146.9
Q9NPA0	ER membrane protein complex subunit 7 OS=Homo sapiens OX=9606 GN=EMC7 PE=1 SV=1	16	3	6	3	242	26.5	9.25	2.2	3	EMC7	83.4	82.4	147.3	131.6	72.8	107.6	105.9	66.1	116	86.7
O43402	ER membrane protein complex subunit 8 OS=Homo sapiens OX=9606 GN=EMC8 PE=1 SV=1	32	6	10	6	210	23.8	6.4	18.08	6	EMC8	85	101.7	104.7	110.7	97.7	118.2	102.7	98.4	91.5	89.5
P50402	Emerin OS=Homo sapiens OX=9606 GN=EMD PE=1 SV=1	30	7	38	7	254	29	5.5	71.82	7	EMD	95	103.5	100.5	102.5	90.1	108.2	107	101.2	93.1	99
Q92979	Ribosomal RNA small subunit methyltransferase NEP1 OS=Homo sapiens OX=9606 GN=EMG1 PE=1 SV=4	9	2	3	2	244	26.7	9.17	4.27	2	EMG1	102.9	138.3	125.3	64.7	73.3	100.6	141.6	115.6	56.9	80.8
Q9HC35	Echinoderm microtubule-associated protein-like 4 OS=Homo sapiens OX=9606 GN=EML4 PE=1 SV=3	15	14	20	13	981	108.8	6.4	26.99	14	EML4	89.5	98	86.2	127.1	106.5	94.4	86.8	84.2	111.7	115.5
Q8N8S7	Protein enabled homolog OS=Homo sapiens OX=9606 GN=ENAH PE=1 SV=2	22	12	26	12	591	66.5	6.93	30.33	12	ENAH	98	91.9	85.4	111.6	104.3	99.4	91.9	100.2	110.5	106.7
P06733	Alpha-enolase OS=Homo sapiens OX=9606 GN=ENO1 PE=1 SV=2	77	31	350	26	434	47.1	7.39	779.42	31	ENO1	107.8	99.2	100.3	102.5	102	91.7	94.7	99.7	100.7	101.4
P13929	Beta-enolase OS=Homo sapiens OX=9606 GN=ENO3 PE=1 SV=5	24	7	51	2	434	47	7.71	88.84	7	ENO3	83.1	86.1	79.7	152.3	146.1	98.9	74.1	73.7	95.4	110.4
Q9UHY7	Enolase-phosphatase E1 OS=Homo sapiens OX=9606 GN=ENOPH1 PE=1 SV=1	31	6	13	6	261	28.9	4.78	23.01	6	ENOPH1	106.5	95.2	75.1	107.5	121.3	82.1	94.8	101.6	114.7	101.2
Q8TC92	Ecto-NOX disulfide-thiol exchanger 1 OS=Homo sapiens OX=9606 GN=ENOX1 PE=1 SV=1	3	2	2	1	643	73.3	5.54	1.94	2	ENOX1	0	0	0	0	0	467.2	0	532.8	0	0
O43768	Alpha-endosulfine OS=Homo sapiens OX=9606 GN=ENSA PE=1 SV=1	45	6	14	5	121	13.4	7.24	11.65	6	ENSA	109.5	98.4	108.3	87.5	98.8	94.6	100	104.3	94.4	104
Q9NPA8	Transcription and mRNA export factor ENY2 OS=Homo sapiens OX=9606 GN=ENY2 PE=1 SV=1	39	5	15	5	101	11.5	9.33	25.17	5	ENY2	113.1	104.1	102.5	91.6	92.2	101	99.4	106.5	92.6	97.2
P11171	Protein 4.1 OS=Homo sapiens OX=9606 GN=EPB41 PE=1 SV=4	8	6	10	6	864	97	5.58	11.58	6	EPB41	101.3	95.2	120.3	100.9	81.2	106.9	100.8	101.9	96	95.4
O43491	Band 4.1-like protein 2 OS=Homo sapiens OX=9606 GN=EPB41L2 PE=1 SV=1	13	14	20	10	1005	112.5	5.44	32.48	14	EPB41L2	103.1	104.4	88	94	101.7	118.5	93	104.3	103.4	89.6
Q9Y2J2	Band 4.1-like protein 3 OS=Homo sapiens OX=9606 GN=EPB41L3 PE=1 SV=2	11	10	13	6	1087	120.6	5.19	20.72	10	EPB41L3	108.7	95.4	102	86.7	84.8	100.1	122	110.4	92.4	97.4
O95208	Epsin-2 OS=Homo sapiens OX=9606 GN=EPN2 PE=1 SV=3	2	1	2	1	641	68.4	7.52	2.19	1	EPN2	96.4	92	83.2	97.3	102.4	112.6	117.9	103.9	87.7	106.6
P07814	Bifunctional glutamate/proline--tRNA ligase OS=Homo sapiens OX=9606 GN=EPRS1 PE=1 SV=5	31	41	162	40	1512	170.5	7.33	280.06	41	EPRS1	104.2	98.4	94.5	104.1	102	103	95.8	99.8	99.1	99.3
P42566	Epidermal growth factor receptor substrate 15 OS=Homo sapiens OX=9606 GN=EPS15 PE=1 SV=2	5	4	11	4	896	98.6	4.64	19.1	4	EPS15	99.9	84.7	103.7	140.4	116.3	113.2	110	88.8	69.3	73.6
Q9UBC2	Epidermal growth factor receptor substrate 15-like 1 OS=Homo sapiens OX=9606 GN=EPS15L1 PE=1 SV=1	11	8	14	8	864	94.2	5.11	23.83	8	EPS15L1	69.5	93	113.8	79.4	125.1	105.3	100.5	94.5	110.4	108.5
O75616	GTPase Era, mitochondrial OS=Homo sapiens OX=9606 GN=ERAL1 PE=1 SV=2	4	2	5	2	437	48.3	8.84	0	2	ERAL1	119.2	154	104.8	73.6	119.9	135.1	98.6	52.3	54.7	87.6
Q8IUD2	ELKS/Rab6-interacting/CAST family member 1 OS=Homo sapiens OX=9606 GN=ERC1 PE=1 SV=1	2	2	2	1	1116	128	5.97	0	2	ERC1	94.3	139	100.7	80.9	134	69.4	112	108.7	88.8	72.3
P19447	General transcription and DNA repair factor IIH helicase subunit XPB OS=Homo sapiens OX=9606 GN=ERCC3 PE=1 SV=1	7	3	8	3	782	89.2	7.23	16.86	3	ERCC3	101.7	94.7	89.1	116.5	105.2	95.8	82.4	114.3	95	105.3
Q2NKX8	DNA excision repair protein ERCC-6-like OS=Homo sapiens OX=9606 GN=ERCC6L PE=1 SV=1	7	8	8	8	1250	141	5.31	8.94	8	ERCC6L	101.2	88.6	77.8	151.9	119.1	93.1	78.1	66.7	109.4	114.1
P84090	Enhancer of rudimentary homolog OS=Homo sapiens OX=9606 GN=ERH PE=1 SV=1	40	4	53	4	104	12.3	5.92	99.01	4	ERH	87.9	93.6	98.4	107	105.4	99.6	102.8	93.9	106.9	104.4
O43414	ERI1 exoribonuclease 3 OS=Homo sapiens OX=9606 GN=ERI3 PE=1 SV=2	8	2	3	2	337	37.2	8.07	4.95	2	ERI3	122.7	82.3	114.6	87.9	83.2	122.3	99.1	107.6	105.2	75.2
O75477	Erlin-1 OS=Homo sapiens OX=9606 GN=ERLIN1 PE=1 SV=2	12	5	6	2	348	39.1	7.87	3.48	5	ERLIN1	92.2	125.7	111.6	71.1	89.5	127.3	96.2	89.8	83.1	113.4
O94905	Erlin-2 OS=Homo sapiens OX=9606 GN=ERLIN2 PE=1 SV=1	14	4	5	2	339	37.8	5.62	6.08	4	ERLIN2	84	104.7	114.7	78.8	78.8	139.9	149.7	103.5	70.7	75.1
Q96HE7	ERO1-like protein alpha OS=Homo sapiens OX=9606 GN=ERO1A PE=1 SV=2	12	4	6	4	468	54.4	5.68	14.77	4	ERO1A	329.5	0	255.2	0	0	0	192.8	0	0	222.6
P30040	Endoplasmic reticulum resident protein 29 OS=Homo sapiens OX=9606 GN=ERP29 PE=1 SV=4	31	7	31	7	261	29	7.31	49.66	7	ERP29	102.6	98.2	103.3	99.3	96.9	105.1	109.3	97	97.2	91
Q9BS26	Endoplasmic reticulum resident protein 44 OS=Homo sapiens OX=9606 GN=ERP44 PE=1 SV=1	15	6	22	5	406	46.9	5.26	30.56	6	ERP44	108.3	99.1	94.6	96.8	97.4	99.1	115.6	88.1	99.7	101.3
P10768	S-formylglutathione hydrolase OS=Homo sapiens OX=9606 GN=ESD PE=1 SV=2	37	8	37	8	282	31.4	7.02	71.77	8	ESD	103.9	97.9	94	103.9	106.7	96.6	91.8	102.8	99.8	102.8
Q9H501	ESF1 homolog OS=Homo sapiens OX=9606 GN=ESF1 PE=1 SV=1	11	9	14	9	851	98.7	5.11	13.31	9	ESF1	110	107.2	96.1	98.9	78.5	106.9	108.4	103.3	89.4	101.4
Q9BSJ8	Extended synaptotagmin-1 OS=Homo sapiens OX=9606 GN=ESYT1 PE=1 SV=1	6	6	8	6	1104	122.8	5.83	10.9	6	ESYT1	77.7	112.3	85.6	99	115.1	130.8	113.6	94	81.8	90
A0FGR8	Extended synaptotagmin-2 OS=Homo sapiens OX=9606 GN=ESYT2 PE=1 SV=1	12	9	15	9	921	102.3	9.26	23.23	9	ESYT2	93.6	88.7	104.5	88.1	108.7	109.6	125.2	95.1	90	96.6
P62495	Eukaryotic peptide chain release factor subunit 1 OS=Homo sapiens OX=9606 GN=ETF1 PE=1 SV=3	26	8	29	8	437	49	5.71	37.32	8	ETF1	105.5	104.6	107.7	90.8	95.4	92.7	103.3	93.7	100.5	105.8
P13804	Electron transfer flavoprotein subunit alpha, mitochondrial OS=Homo sapiens OX=9606 GN=ETFA PE=1 SV=1	54	14	46	14	333	35.1	8.38	84.03	14	ETFA	100.2	99.8	108.1	91.4	89.2	108	111.9	105.3	93.6	92.5
P38117	Electron transfer flavoprotein subunit beta OS=Homo sapiens OX=9606 GN=ETFB PE=1 SV=3	57	14	128	14	255	27.8	8.1	216.29	14	ETFB	100.9	100.7	107.3	96.1	85.6	115.6	117.1	105.7	88.6	82.3
Q8TBG4	Ethanolamine-phosphate phospho-lyase OS=Homo sapiens OX=9606 GN=ETNPPL PE=1 SV=1	4	1	1	1	499	55.6	8.1	0	1	ETNPPL	163.4	81.8	129.9	0	0	95.6	137.6	94.2	172.2	125.3
Q01844	RNA-binding protein EWS OS=Homo sapiens OX=9606 GN=EWSR1 PE=1 SV=1	10	5	30	5	656	68.4	9.33	57.74	5	EWSR1	88.9	92.6	89	114	101.5	91.3	93.7	100.1	111.4	117.7
Q8NHP7	piRNA biogenesis protein EXD1 OS=Homo sapiens OX=9606 GN=EXD1 PE=1 SV=4	3	1	1	1	514	58.3	5.69	2.18	1	EXD1	111	167.8	69.5	90.7	113.7	93.4	0	0	125.7	228
Q9NV70	Exocyst complex component 1 OS=Homo sapiens OX=9606 GN=EXOC1 PE=1 SV=4	1	1	1	1	894	101.9	6.61	1.67	1	EXOC1	111.6	166	0	102.1	130.7	80	116.6	65.5	102.1	125.3
Q96KP1	Exocyst complex component 2 OS=Homo sapiens OX=9606 GN=EXOC2 PE=1 SV=1	6	5	5	5	924	104	6.9	6.79	5	EXOC2	124	127	121.4	79.1	64.7	76.3	74.4	89.3	151.6	92.2
Q96A65	Exocyst complex component 4 OS=Homo sapiens OX=9606 GN=EXOC4 PE=1 SV=1	4	2	3	2	974	110.4	6.49	5.34	2	EXOC4	0	0	0	0	0	1000	0	0	0	0
O00471	Exocyst complex component 5 OS=Homo sapiens OX=9606 GN=EXOC5 PE=1 SV=1	4	2	9	2	708	81.8	6.71	9.17	2	EXOC5	139.9	133.7	139.4	0	171.1	254.5	161.4	0	0	0
Q9UPT5	Exocyst complex component 7 OS=Homo sapiens OX=9606 GN=EXOC7 PE=1 SV=3	4	2	2	2	735	83.3	6.79	3.84	2	EXOC7	127	119.6	60.7	117.9	107	138.2	74.3	127.4	60.9	66.9
Q8IYI6	Exocyst complex component 8 OS=Homo sapiens OX=9606 GN=EXOC8 PE=1 SV=2	6	4	8	4	725	81.7	5.49	4.35	4	EXOC8	72.2	106.2	75.4	0	156.9	124.3	63.1	131.1	108.9	161.9
Q9Y3B2	Exosome complex component CSL4 OS=Homo sapiens OX=9606 GN=EXOSC1 PE=1 SV=1	15	2	3	2	195	21.4	8.24	8.2	2	EXOSC1	92	117.8	121.7	82.4	113.1	112	78.7	98.3	87.9	96
Q01780	Exosome component 10 OS=Homo sapiens OX=9606 GN=EXOSC10 PE=1 SV=2	19	16	21	16	885	100.8	8.46	25.3	16	EXOSC10	84.3	110.3	118.2	84.8	76.4	95.2	127	105	104	94.8
Q13868	Exosome complex component RRP4 OS=Homo sapiens OX=9606 GN=EXOSC2 PE=1 SV=2	20	4	5	4	293	32.8	7.5	11.92	4	EXOSC2	137.5	109.6	111.1	98.2	116.5	74.2	102.2	74.7	78.6	97.4
Q9NPD3	Exosome complex component RRP41 OS=Homo sapiens OX=9606 GN=EXOSC4 PE=1 SV=3	12	3	9	3	245	26.4	6.52	12.06	3	EXOSC4	100.4	100.2	95.2	102.9	88.8	113.2	103.9	112.5	86	97
Q5RKV6	Exosome complex component MTR3 OS=Homo sapiens OX=9606 GN=EXOSC6 PE=1 SV=1	20	5	9	5	272	28.2	6.28	15.37	5	EXOSC6	100.6	129	106.6	71.8	66.8	138.7	104.2	113.9	118.7	49.6
Q15024	Exosome complex component RRP42 OS=Homo sapiens OX=9606 GN=EXOSC7 PE=1 SV=3	12	3	6	3	291	31.8	5.19	7.69	3	EXOSC7	92	104.7	88.8	86.6	90.1	119	107.4	123.3	100.7	87.5
Q96B26	Exosome complex component RRP43 OS=Homo sapiens OX=9606 GN=EXOSC8 PE=1 SV=1	30	7	15	7	276	30	5.3	6.95	7	EXOSC8	93.1	104.9	99.7	104.4	88.1	107.6	108	108.6	94.3	91.3
Q06265	Exosome complex component RRP45 OS=Homo sapiens OX=9606 GN=EXOSC9 PE=1 SV=3	7	3	5	3	439	48.9	5.29	7.07	3	EXOSC9	108.8	109.9	96.2	107.2	96	100.1	97.6	104.2	85.4	94.5
Q15910	Histone-lysine N-methyltransferase EZH2 OS=Homo sapiens OX=9606 GN=EZH2 PE=1 SV=2	8	5	10	5	746	85.3	7.02	16.64	5	EZH2	72.6	103.8	116.2	75.6	109.4	92.8	119.5	103.1	95.4	111.5
P15311	Ezrin OS=Homo sapiens OX=9606 GN=EZR PE=1 SV=4	42	28	82	20	586	69.4	6.27	133.96	28	EZR	86.4	85.4	95.9	112.9	116.8	87.6	86.2	94.6	115.8	118.3
Q9Y624	Junctional adhesion molecule A OS=Homo sapiens OX=9606 GN=F11R PE=1 SV=1	4	1	2	1	299	32.6	7.9	3.76	1	F11R	0	0	0	0	0	0	581.9	418.1	0	0
Q01469	Fatty acid-binding protein 5 OS=Homo sapiens OX=9606 GN=FABP5 PE=1 SV=3	47	7	18	7	135	15.2	7.01	23.78	7	FABP5	106.4	90.7	96	100.9	107.8	92.8	103.1	91.3	103.8	107.2
Q13158	FAS-associated death domain protein OS=Homo sapiens OX=9606 GN=FADD PE=1 SV=1	5	1	3	1	208	23.3	5.69	2.4	1	FADD	122.5	184.5	0	192.6	0	170.7	149.3	64.9	115.6	0
Q9UNN5	FAS-associated factor 1 OS=Homo sapiens OX=9606 GN=FAF1 PE=1 SV=2	8	5	5	5	650	73.9	4.88	7.25	5	FAF1	121	102.2	113.6	93.5	84	101.2	92.5	108.8	89.3	93.9
Q96CS3	FAS-associated factor 2 OS=Homo sapiens OX=9606 GN=FAF2 PE=1 SV=2	10	3	4	3	445	52.6	5.62	7.07	3	FAF2	87.3	112.9	90.2	102.2	104	102.6	99	101	89.7	111.1
P16930	Fumarylacetoacetase OS=Homo sapiens OX=9606 GN=FAH PE=1 SV=2	10	3	5	3	419	46.3	6.95	11.2	3	FAH	164.4	82.8	102.6	121.2	73	86.8	81.4	112.1	88.4	87.5
Q6P587	Acylpyruvase FAHD1, mitochondrial OS=Homo sapiens OX=9606 GN=FAHD1 PE=1 SV=2	11	2	2	2	224	24.8	7.39	2.63	2	FAHD1	101.5	112	79.8	96.1	96.8	125.3	97.7	105.1	87	98.9
Q9NVQ4	Fas apoptotic inhibitory molecule 1 OS=Homo sapiens OX=9606 GN=FAIM PE=1 SV=1	21	4	18	4	179	20.2	5.83	26.27	4	FAIM	106.7	107.9	95.8	99.9	100.6	105.9	77.7	105.4	98.7	101.5
Q6P1L5	Protein FAM117B OS=Homo sapiens OX=9606 GN=FAM117B PE=1 SV=2	2	1	1	1	589	61.9	9.82	1.62	1	FAM117B	97.5	100.4	84	101.2	102.7	128.7	86.2	131.8	71.2	96.2
Q9BPY3	Protein FAM118B OS=Homo sapiens OX=9606 GN=FAM118B PE=1 SV=1	5	1	5	1	351	39.5	5.99	13.03	1	FAM118B	102.1	123	72.2	103.6	104.1	62.3	86.6	71.2	156.5	118.3
Q9NZB2	Constitutive coactivator of PPAR-gamma-like protein 1 OS=Homo sapiens OX=9606 GN=FAM120A PE=1 SV=2	11	10	13	10	1118	121.8	8.88	16.43	10	FAM120A	100.2	89.5	103.7	107	117.5	116.3	107.2	86.8	96.1	75.7
Q96C01	Protein FAM136A OS=Homo sapiens OX=9606 GN=FAM136A PE=1 SV=1	18	3	4	3	138	15.6	7.61	3.63	3	FAM136A	81.2	95.6	131	97	94.1	107.5	95.2	155.6	80.1	62.8
Q96A26	Protein FAM162A OS=Homo sapiens OX=9606 GN=FAM162A PE=1 SV=2	23	3	3	3	154	17.3	9.77	5.91	3	FAM162A	94.1	92.1	97.7	112.4	104.3	104.2	101.3	107.2	92.3	94.5
Q9Y6X4	Soluble lamin-associated protein of 75 kDa OS=Homo sapiens OX=9606 GN=FAM169A PE=1 SV=2	6	2	3	2	670	74.9	4.6	5.01	2	FAM169A	101.3	80.2	184.2	123.3	0	62.4	94.9	158.3	108.5	86.9
Q9ULE4	Protein FAM184B OS=Homo sapiens OX=9606 GN=FAM184B PE=2 SV=3	1	1	1	1	1060	121	6.18	2.62	1	FAM184B	94.1	95.1	95.8	97.3	109.2	125.6	88.3	93.3	123.6	77.7
Q92520	Protein FAM3C OS=Homo sapiens OX=9606 GN=FAM3C PE=1 SV=1	10	2	2	2	227	24.7	8.29	4.92	2	FAM3C	152.7	94.3	109.3	91.4	66.4	111.1	94.9	77.4	76.1	126.5
Q14320	Protein FAM50A OS=Homo sapiens OX=9606 GN=FAM50A PE=1 SV=2	26	7	10	7	339	40.2	6.83	21.29	7	FAM50A	97.2	104.1	68.3	92.9	122.9	124.7	70.2	116.3	100.8	102.5
Q9H4H8	Protein FAM83D OS=Homo sapiens OX=9606 GN=FAM83D PE=1 SV=3	3	1	6	1	585	64.4	6.54	2.35	1	FAM83D	0	0	0	1000	0	0	0	0	0	0
Q8NCA5	Protein FAM98A OS=Homo sapiens OX=9606 GN=FAM98A PE=1 SV=2	16	8	36	6	518	55.2	8.95	22.28	8	FAM98A	89.1	84.1	86.9	127.1	121.5	88.1	79.7	92.8	116.1	114.5
Q52LJ0	Protein FAM98B OS=Homo sapiens OX=9606 GN=FAM98B PE=1 SV=2	12	5	15	3	433	45.5	8.69	19.19	5	FAM98B	89.7	84.6	90.2	98.1	120.7	100.8	93	93.3	110.5	119.2
Q9NVI1	Fanconi anemia group I protein OS=Homo sapiens OX=9606 GN=FANCI PE=1 SV=4	9	11	27	11	1328	149.2	6.74	31.41	11	FANCI	97.2	104	115.6	85.5	81.1	107.1	110	122.9	81.7	94.8
Q9Y4F1	FERM, ARHGEF and pleckstrin domain-containing protein 1 OS=Homo sapiens OX=9606 GN=FARP1 PE=1 SV=1	4	3	4	3	1045	118.6	8.15	4.17	3	FARP1	0	0	0	0	0	553.6	0	446.4	0	0
Q9Y285	Phenylalanine--tRNA ligase alpha subunit OS=Homo sapiens OX=9606 GN=FARSA PE=1 SV=3	22	9	35	9	508	57.5	7.8	68.75	9	FARSA	91.1	96.7	91.1	105.8	103.9	117.3	91	111.7	94.2	97.2
Q9NSD9	Phenylalanine--tRNA ligase beta subunit OS=Homo sapiens OX=9606 GN=FARSB PE=1 SV=3	19	12	45	11	589	66.1	6.84	72.07	12	FARSB	115.5	119.7	108.4	85.2	87.6	102	104.3	115.1	80.2	82
P49327	Fatty acid synthase OS=Homo sapiens OX=9606 GN=FASN PE=1 SV=3	36	71	257	69	2511	273.3	6.44	554.59	71	FASN	98.5	97.7	96.8	103	102.4	102.2	94.6	100.1	101	103.7
Q9NYY8	FAST kinase domain-containing protein 2, mitochondrial OS=Homo sapiens OX=9606 GN=FASTKD2 PE=1 SV=1	7	4	4	4	710	81.4	8.05	0	4	FASTKD2	75.5	82.5	99.2	86	97.7	152.7	83	102.5	109.9	110.9
Q7L8L6	FAST kinase domain-containing protein 5, mitochondrial OS=Homo sapiens OX=9606 GN=FASTKD5 PE=1 SV=1	3	2	2	2	764	86.5	8.13	4.58	2	FASTKD5	66.6	93.9	93.9	102	120	80.5	93.4	93.6	128.5	127.6
Q8TDW7	Protocadherin Fat 3 OS=Homo sapiens OX=9606 GN=FAT3 PE=2 SV=3	1	2	3	1	4557	501.7	4.87	1.62	2	FAT3	104.2	102.4	114.7	80.1	101	96.6	130.5	89.4	93.6	87.5
P62861	FAU ubiquitin-like and ribosomal protein S30 OS=Homo sapiens OX=9606 GN=FAU PE=1 SV=2	8	2	16	2	133	14.4	10.17	22.7	2	FAU	101.8	104.3	99.7	100.2	100.4	105.2	99.5	102.6	93.1	92.9
P22087	rRNA 2'-O-methyltransferase fibrillarin OS=Homo sapiens OX=9606 GN=FBL PE=1 SV=2	39	16	50	16	321	33.8	10.18	62.88	16	FBL	94.5	115.4	114.5	86.9	84.9	110.2	125.5	98.2	86.4	83.6
Q8NEZ5	F-box only protein 22 OS=Homo sapiens OX=9606 GN=FBXO22 PE=1 SV=1	6	2	2	2	403	44.5	7.03	4.67	2	FBXO22	77.6	120.9	102	94.7	86.4	81.4	110.3	90.3	122.3	114.1
Q8N4B4	F-box only protein 39 OS=Homo sapiens OX=9606 GN=FBXO39 PE=1 SV=1	2	1	9	1	442	52.6	8.88	0	1	FBXO39	115	99.6	102.5	120.9	98.3	87.5	87.2	110.1	107.6	71.5
P0C2W1	F-box/SPRY domain-containing protein 1 OS=Homo sapiens OX=9606 GN=FBXO45 PE=1 SV=1	9	2	2	2	286	30.6	7.83	0	2	FBXO45	0	0	0	0	0	1000	0	0	0	0
Q0JRZ9	F-BAR domain only protein 2 OS=Homo sapiens OX=9606 GN=FCHO2 PE=1 SV=2	3	2	2	2	810	88.9	6.86	4.87	2	FCHO2	113.2	114.7	67.5	88.7	148	105.7	105.4	74.8	93.2	88.8
P37268	Squalene synthase OS=Homo sapiens OX=9606 GN=FDFT1 PE=1 SV=1	11	3	5	3	417	48.1	6.54	4.71	3	FDFT1	93.4	0	319	0	149	127.4	100.1	78.8	132.4	0
P14324	Farnesyl pyrophosphate synthase OS=Homo sapiens OX=9606 GN=FDPS PE=1 SV=4	14	5	34	5	419	48.2	6.15	70.36	5	FDPS	90	99.8	94.3	95.9	91	98.1	106.1	123.9	101.8	99.1
P10109	Adrenodoxin, mitochondrial OS=Homo sapiens OX=9606 GN=FDX1 PE=1 SV=1	16	2	5	2	184	19.4	5.83	9.31	2	FDX1	0	87.2	143.4	0	127.5	125	236.4	0	124	156.5
P22830	Ferrochelatase, mitochondrial OS=Homo sapiens OX=9606 GN=FECH PE=1 SV=2	7	2	2	2	423	47.8	8.73	1.87	2	FECH	144.4	103.2	100	84.9	75.3	122.8	74	124.1	72.7	98.6
P39748	Flap endonuclease 1 OS=Homo sapiens OX=9606 GN=FEN1 PE=1 SV=1	23	9	60	9	380	42.6	8.62	83.08	9	FEN1	105.5	94.2	96.5	89	100.4	103.6	93.7	104.6	111.3	101.3
Q96AC1	Fermitin family homolog 2 OS=Homo sapiens OX=9606 GN=FERMT2 PE=1 SV=1	3	2	3	2	680	77.8	6.7	4.4	2	FERMT2	70.3	118.8	90.8	126.3	97.9	138.5	69.8	116.1	89.2	82.2
P07954	Fumarate hydratase, mitochondrial OS=Homo sapiens OX=9606 GN=FH PE=1 SV=3	22	11	39	10	510	54.6	8.76	42.95	11	FH	99.9	102.9	98.1	98.8	96.4	107.9	106.8	102.6	95.7	90.9
Q5W0V3	FHF complex subunit HOOK interacting protein 2A OS=Homo sapiens OX=9606 GN=FHIP2A PE=1 SV=1	1	1	1	1	765	86.5	5.29	1.79	1	FHIP2A	0	551.6	0	0	0	0	0	0	0	448.4
Q13642	Four and a half LIM domains protein 1 OS=Homo sapiens OX=9606 GN=FHL1 PE=1 SV=4	30	9	33	9	323	36.2	8.97	45.62	9	FHL1	91.7	92.7	93.6	106.3	111.5	87.5	90.3	96	117	113.5
Q9Y613	FH1/FH2 domain-containing protein 1 OS=Homo sapiens OX=9606 GN=FHOD1 PE=1 SV=3	5	5	10	5	1164	126.5	6.39	16.48	5	FHOD1	183.8	66.4	100.9	50	59.9	98.3	115.1	130	85.8	109.9
Q6UN15	Pre-mRNA 3'-end-processing factor FIP1 OS=Homo sapiens OX=9606 GN=FIP1L1 PE=1 SV=1	18	8	11	8	594	66.5	5.59	16.51	8	FIP1L1	87.3	83.8	95.4	124.1	123.6	91.9	102.6	89.7	94.9	106.6
Q96AY3	Peptidyl-prolyl cis-trans isomerase FKBP10 OS=Homo sapiens OX=9606 GN=FKBP10 PE=1 SV=1	25	12	22	12	582	64.2	5.62	30.65	12	FKBP10	104.9	111.5	109.7	89.4	87.4	110.8	110	103.3	87.8	85.2
P62942	Peptidyl-prolyl cis-trans isomerase FKBP1A OS=Homo sapiens OX=9606 GN=FKBP1A PE=1 SV=2	13	1	3	1	108	11.9	8.16	9.06	1	FKBP1A	98.2	80.7	90.2	124.6	124.7	89.8	87.1	101.2	97.9	105.6
P26885	Peptidyl-prolyl cis-trans isomerase FKBP2 OS=Homo sapiens OX=9606 GN=FKBP2 PE=1 SV=2	17	2	4	2	142	15.6	9.13	6.39	2	FKBP2	100.6	99.1	109.3	107.9	95.6	119.6	106.8	104.9	76.3	80
Q00688	Peptidyl-prolyl cis-trans isomerase FKBP3 OS=Homo sapiens OX=9606 GN=FKBP3 PE=1 SV=1	43	10	62	10	224	25.2	9.28	69.71	10	FKBP3	98.1	96.2	107.2	108.3	105.4	96.7	97.5	95.4	98.8	96.4
Q02790	Peptidyl-prolyl cis-trans isomerase FKBP4 OS=Homo sapiens OX=9606 GN=FKBP4 PE=1 SV=3	52	24	132	23	459	51.8	5.43	251.95	24	FKBP4	106.7	102.2	100.6	100.8	97.7	105.3	95.8	105.7	91.3	93.9
Q13451	Peptidyl-prolyl cis-trans isomerase FKBP5 OS=Homo sapiens OX=9606 GN=FKBP5 PE=1 SV=2	21	9	13	8	457	51.2	5.9	14.18	9	FKBP5	101.4	96.1	101	99.2	101	101.5	102	98.9	85.9	113.1
Q14318	Peptidyl-prolyl cis-trans isomerase FKBP8 OS=Homo sapiens OX=9606 GN=FKBP8 PE=1 SV=2	8	3	3	3	412	44.5	4.84	4.34	3	FKBP8	76.3	141.4	150.2	37.7	125.9	109.2	146.3	76.7	66.7	69.5
Q13045	Protein flightless-1 homolog OS=Homo sapiens OX=9606 GN=FLII PE=1 SV=2	7	7	20	7	1269	144.7	6.05	35.62	7	FLII	103.9	111.7	97.1	90.7	92.1	89.3	101.6	116.3	90.6	106.8
P21333	Filamin-A OS=Homo sapiens OX=9606 GN=FLNA PE=1 SV=4	42	87	360	76	2647	280.6	6.06	649.88	87	FLNA	88.6	86.2	91.2	113.4	112	95.6	90.2	92.6	115.5	114.7
O75369	Filamin-B OS=Homo sapiens OX=9606 GN=FLNB PE=1 SV=2	37	77	263	66	2602	278	5.73	491.74	77	FLNB	89.2	91.5	93	113.9	111.9	96.4	94.8	92.7	108.1	108.4
Q14315	Filamin-C OS=Homo sapiens OX=9606 GN=FLNC PE=1 SV=3	5	15	35	1	2725	290.8	5.97	27.5	15	FLNC	111.5	133.7	128.8	93.1	75.9	93.1	83.7	98.1	94.7	87.6
O75955	Flotillin-1 OS=Homo sapiens OX=9606 GN=FLOT1 PE=1 SV=3	10	3	11	3	427	47.3	7.49	22.04	3	FLOT1	68.7	90.8	60.8	41	143.1	202.3	83.4	147.5	52.7	109.7
Q14254	Flotillin-2 OS=Homo sapiens OX=9606 GN=FLOT2 PE=1 SV=2	9	4	6	4	428	47	5.25	8.47	4	FLOT2	101.7	92	89.4	80.9	117.9	114.5	122.2	111.8	80.9	88.7
Q96CP2	FLYWCH family member 2 OS=Homo sapiens OX=9606 GN=FLYWCH2 PE=1 SV=1	21	2	2	2	140	14.6	8.46	5.12	2	FLYWCH2	161.8	98.6	59.5	0	48.7	185	143.9	181.5	52.7	68.2
Q96HJ9	Protein FMC1 homolog OS=Homo sapiens OX=9606 GN=FMC1 PE=1 SV=2	11	1	1	1	113	12.7	10.07	2.12	1	FMC1	64.8	101.1	150.7	99.3	101.8	99.3	79.4	119	77	107.8
Q06787	Fragile X messenger ribonucleoprotein 1 OS=Homo sapiens OX=9606 GN=FMR1 PE=1 SV=1	11	7	17	5	632	71.1	7.42	22.05	7	FMR1	109.7	87.7	88.6	110.7	102.5	89.8	114.2	95.3	92.3	109.2
Q5T0N5	Formin-binding protein 1-like OS=Homo sapiens OX=9606 GN=FNBP1L PE=1 SV=3	7	4	6	4	605	70	6.64	9.63	4	FNBP1L	104	122.7	139.5	0	52.1	106.2	109.7	104.4	170.8	90.6
Q8N3X1	Formin-binding protein 4 OS=Homo sapiens OX=9606 GN=FNBP4 PE=1 SV=3	2	2	2	2	1017	110.2	4.74	1.84	2	FNBP4	73.8	56	74.2	149.4	132.7	63.9	95.5	75.5	144.9	134.1
Q8TF40	Folliculin-interacting protein 1 OS=Homo sapiens OX=9606 GN=FNIP1 PE=1 SV=3	1	1	1	1	1166	130.5	5.52	0	1	FNIP1	114.8	103.1	116.5	88.9	79.5	75.7	115.4	101.5	108	96.5
P85037	Forkhead box protein K1 OS=Homo sapiens OX=9606 GN=FOXK1 PE=1 SV=1	5	3	7	3	733	75.4	9.32	4.48	3	FOXK1	74	68.4	118	128.4	101.4	100.7	95.7	95.4	99.3	118.7
Q01167	Forkhead box protein K2 OS=Homo sapiens OX=9606 GN=FOXK2 PE=1 SV=3	3	2	2	2	660	69	9.54	5.41	2	FOXK2	108.6	81.4	69.5	130	98.4	84.5	112.8	93.3	91.7	129.8
Q14331	Protein FRG1 OS=Homo sapiens OX=9606 GN=FRG1 PE=1 SV=1	5	1	2	1	258	29.2	9.01	4.7	1	FRG1	102.2	48.9	99.7	154.6	132.9	34.4	113.3	79.4	129.5	105.1
Q16658	Fascin OS=Homo sapiens OX=9606 GN=FSCN1 PE=1 SV=3	40	18	72	18	493	54.5	7.24	84.55	18	FSCN1	70	68.8	76.5	133.1	136.9	85.2	93.9	98.6	108.3	128.7
Q9C0B1	Alpha-ketoglutarate-dependent dioxygenase FTO OS=Homo sapiens OX=9606 GN=FTO PE=1 SV=3	7	3	8	3	505	58.2	5.22	13.8	3	FTO	77.1	79.8	102.3	89.7	76	107.6	94.2	103.9	113.2	156
Q8IY81	pre-rRNA 2'-O-ribose RNA methyltransferase FTSJ3 OS=Homo sapiens OX=9606 GN=FTSJ3 PE=1 SV=2	22	15	48	15	847	96.5	8.4	86.54	15	FTSJ3	98.8	117	118.7	80.6	81.8	104.5	126.4	104	88.2	79.9
Q96AE4	Far upstream element-binding protein 1 OS=Homo sapiens OX=9606 GN=FUBP1 PE=1 SV=3	45	30	89	21	644	67.5	7.61	139.13	30	FUBP1	114.9	101.1	97.6	89.8	92.3	101.3	105	109.3	91.3	97.5
Q96I24	Far upstream element-binding protein 3 OS=Homo sapiens OX=9606 GN=FUBP3 PE=1 SV=2	36	21	51	15	572	61.6	8.38	59.9	21	FUBP3	94.3	91.3	99	109.3	110.4	92.7	97.7	96.7	103.9	104.7
Q9BTY2	Plasma alpha-L-fucosidase OS=Homo sapiens OX=9606 GN=FUCA2 PE=1 SV=2	4	2	2	2	467	54	6.25	2.16	2	FUCA2	86.3	80.2	136.4	108.5	110.1	80.9	88.9	84.4	117	107.4
P35637	RNA-binding protein FUS OS=Homo sapiens OX=9606 GN=FUS PE=1 SV=1	12	10	80	7	526	53.4	9.36	174.72	10	FUS	98.5	92.1	92.8	99.2	103.9	86.8	97.1	97.5	116.1	116
Q16595	Frataxin, mitochondrial OS=Homo sapiens OX=9606 GN=FXN PE=1 SV=2	30	5	17	5	210	23.1	8.69	41.7	5	FXN	89.8	98.8	85.1	102	104.2	115.9	91.5	109.7	105.3	97.6
P51114	RNA-binding protein FXR1 OS=Homo sapiens OX=9606 GN=FXR1 PE=1 SV=3	17	9	26	6	621	69.7	6.15	49.46	9	FXR1	101.3	92.5	91.5	110.3	118.6	87.5	93.8	81.2	105.7	117.6
P51116	RNA-binding protein FXR2 OS=Homo sapiens OX=9606 GN=FXR2 PE=1 SV=2	13	7	14	4	673	74.2	6.23	20.52	7	FXR2	50.9	176.9	163.3	0	89.4	97.6	85.8	149.7	89.7	96.7
Q96QD9	UAP56-interacting factor OS=Homo sapiens OX=9606 GN=FYTTD1 PE=1 SV=3	13	4	6	4	318	35.8	11.78	6.64	4	FYTTD1	91.2	108.4	53.3	101	104.8	131.3	120.1	67.9	135.4	86.5
Q13283	Ras GTPase-activating protein-binding protein 1 OS=Homo sapiens OX=9606 GN=G3BP1 PE=1 SV=1	28	10	54	9	466	52.1	5.52	96.23	10	G3BP1	102	109.9	102.5	100.5	97.4	101.6	93.4	99.9	91.3	101.5
Q9UN86	Ras GTPase-activating protein-binding protein 2 OS=Homo sapiens OX=9606 GN=G3BP2 PE=1 SV=2	17	8	35	7	482	54.1	5.55	19.88	8	G3BP2	94	95.2	77.5	119.5	116.7	97.2	90.5	92.1	106.3	111
P11413	Glucose-6-phosphate 1-dehydrogenase OS=Homo sapiens OX=9606 GN=G6PD PE=1 SV=4	13	6	8	6	515	59.2	6.84	10.08	6	G6PD	110.1	91.6	118	89.2	89.4	102.6	106.1	105.3	91.6	95.9
P10253	Lysosomal alpha-glucosidase OS=Homo sapiens OX=9606 GN=GAA PE=1 SV=4	3	2	2	2	952	105.3	6	5.3	2	GAA	92.4	96.7	114.5	134.6	70.8	119.1	79	100.8	96.3	95.8
Q9UQC2	GRB2-associated-binding protein 2 OS=Homo sapiens OX=9606 GN=GAB2 PE=1 SV=1	2	1	1	1	676	74.4	8.31	0	1	GAB2	0	0	0	0	0	0	0	1000	0	0
O95166	Gamma-aminobutyric acid receptor-associated protein OS=Homo sapiens OX=9606 GN=GABARAP PE=1 SV=1	16	3	8	2	117	13.9	8.79	2.14	3	GABARAP	94.5	140.2	111.9	94.2	95.6	120.8	74.1	82.4	75.3	111
P60520	Gamma-aminobutyric acid receptor-associated protein-like 2 OS=Homo sapiens OX=9606 GN=GABARAPL2 PE=1 SV=1	32	5	5	4	117	13.7	8.1	2.91	5	GABARAPL2	111.3	99.4	106.3	118.1	95.4	72.5	93.5	98	99.2	106.4
Q06546	GA-binding protein alpha chain OS=Homo sapiens OX=9606 GN=GABPA PE=1 SV=1	7	2	6	2	454	51.3	4.97	7.81	2	GABPA	218.8	46.8	130.9	0	78.1	150.5	140.4	109.8	0	124.7
Q8TAE8	Growth arrest and DNA damage-inducible proteins-interacting protein 1 OS=Homo sapiens OX=9606 GN=GADD45GIP1 PE=1 SV=1	21	3	3	3	222	25.4	10.02	6.5	3	GADD45GIP1	86.3	104.2	93.9	103.4	125.4	103.9	105.5	96.8	87.1	93.4
Q6ZQY3	Acidic amino acid decarboxylase GADL1 OS=Homo sapiens OX=9606 GN=GADL1 PE=1 SV=4	4	1	1	1	521	59.2	6.37	0	1	GADL1	117.1	96.5	105.4	82.5	73.1	102	112.7	106.3	94.5	109.7
Q14376	UDP-glucose 4-epimerase OS=Homo sapiens OX=9606 GN=GALE PE=1 SV=2	3	1	1	1	348	38.3	6.73	2.12	1	GALE	151.9	126.8	324.7	0	0	151.4	0	245.2	0	0
P51570	Galactokinase OS=Homo sapiens OX=9606 GN=GALK1 PE=1 SV=1	8	3	7	3	392	42.2	6.46	6.47	3	GALK1	116.2	139.5	132.7	28.8	142.4	94.9	77.2	117.4	85.6	65.6
Q8IUC8	Polypeptide N-acetylgalactosaminyltransferase 13 OS=Homo sapiens OX=9606 GN=GALNT13 PE=1 SV=2	2	2	3	2	556	64	6.83	0	2	GALNT13	86.5	133.7	64	107.3	85.8	126.8	99.2	131.9	55.6	109.3
Q10471	Polypeptide N-acetylgalactosaminyltransferase 2 OS=Homo sapiens OX=9606 GN=GALNT2 PE=1 SV=1	2	1	1	1	571	64.7	8.35	2.63	1	GALNT2	0	0	0	0	0	437.4	0	562.6	0	0
Q9H2C0	Gigaxonin OS=Homo sapiens OX=9606 GN=GAN PE=1 SV=1	4	2	6	2	597	67.6	5.85	2.05	2	GAN	97.6	91.2	100.3	100.1	101.7	96.1	101	97	109.4	105.7
Q14697	Neutral alpha-glucosidase AB OS=Homo sapiens OX=9606 GN=GANAB PE=1 SV=3	37	29	170	28	944	106.8	6.14	275.12	29	GANAB	107	103.4	103.1	98.3	90	119.9	103.3	102.8	86.2	86
P04406	Glyceraldehyde-3-phosphate dehydrogenase OS=Homo sapiens OX=9606 GN=GAPDH PE=1 SV=3	87	23	240	22	335	36	8.46	406.04	23	GAPDH	96.2	90.1	89.6	116.7	115.9	91.2	87	92.6	108.6	112.1
O14556	Glyceraldehyde-3-phosphate dehydrogenase, testis-specific OS=Homo sapiens OX=9606 GN=GAPDHS PE=1 SV=2	7	2	35	1	408	44.5	8.19	31	2	GAPDHS	165.3	95.6	0	101.7	123.5	153.6	102.1	164.6	0	93.5
Q14C86	GTPase-activating protein and VPS9 domain-containing protein 1 OS=Homo sapiens OX=9606 GN=GAPVD1 PE=1 SV=2	8	11	27	10	1478	164.9	5.22	27.32	11	GAPVD1	92.2	92.7	102.7	100	113.5	96.8	88.5	103.1	102.2	108.3
Q9NY12	H/ACA ribonucleoprotein complex subunit 1 OS=Homo sapiens OX=9606 GN=GAR1 PE=1 SV=1	11	3	5	3	217	22.3	10.92	6.62	3	GAR1	106.1	116.4	105.1	92.2	83.3	83.6	113.6	103.3	100.7	95.8
P41250	Glycine--tRNA ligase OS=Homo sapiens OX=9606 GN=GARS1 PE=1 SV=3	25	18	37	18	739	83.1	7.03	55.48	18	GARS1	81.6	83.9	86	125.7	127	84.3	75.5	90.9	122.9	122.2
P22102	Trifunctional purine biosynthetic protein adenosine-3 OS=Homo sapiens OX=9606 GN=GART PE=1 SV=1	31	29	80	29	1010	107.7	6.7	145.88	29	GART	107.6	100.1	98.1	101.6	100.5	101.7	95.7	102.1	96.7	95.9
Q86YP4	Transcriptional repressor p66-alpha OS=Homo sapiens OX=9606 GN=GATAD2A PE=1 SV=1	19	9	13	9	633	68	9.94	16.58	9	GATAD2A	81.1	110.1	97.8	92	58.8	83.2	129.6	130.9	129.9	86.5
Q8WXI9	Transcriptional repressor p66-beta OS=Homo sapiens OX=9606 GN=GATAD2B PE=1 SV=1	9	4	4	4	593	65.2	9.7	4.96	4	GATAD2B	112.4	107	143.8	113	75.5	92	91.7	87.4	95.2	82
O43716	Glutamyl-tRNA(Gln) amidotransferase subunit C, mitochondrial OS=Homo sapiens OX=9606 GN=GATC PE=1 SV=1	27	3	3	3	136	15.1	5.05	4.64	3	GATC	0	0	1000	0	0	0	0	0	0	0
Q8NB37	Glutamine amidotransferase-like class 1 domain-containing protein 1 OS=Homo sapiens OX=9606 GN=GATD1 PE=1 SV=1	19	3	6	3	220	23.3	6.61	8.75	3	GATD1	116.1	106.1	104.9	90.8	107.2	104.6	109.3	112.5	68.2	80.5
A0A0B4J2D5	Putative glutamine amidotransferase-like class 1 domain-containing protein 3B, mitochondrial OS=Homo sapiens OX=9606 GN=GATD3B PE=5 SV=1	22	5	8	5	268	28.1	8.27	7.96	5	GATD3B	101.2	110.3	107.5	81.1	81.3	117.5	116.7	116.7	88.1	79.6
P04062	Lysosomal acid glucosylceramidase OS=Homo sapiens OX=9606 GN=GBA PE=1 SV=3	2	1	1	1	536	59.7	7.61	2.08	1	GBA1	157.9	86	137.6	52	37.7	146.4	154.3	115.1	46.3	66.7
Q04446	1,4-alpha-glucan-branching enzyme OS=Homo sapiens OX=9606 GN=GBE1 PE=1 SV=3	10	5	7	5	702	80.4	6.32	7.05	5	GBE1	94.8	99.2	94.2	107.3	107.8	96.4	95	108.5	98.8	98.2
P02774	Vitamin D-binding protein OS=Homo sapiens OX=9606 GN=GC PE=1 SV=2	2	1	1	1	474	52.9	5.45	1.65	1	GC	68.6	147.3	103.9	0	0	131.1	202.2	110.7	117.4	118.8
P28676	Grancalcin OS=Homo sapiens OX=9606 GN=GCA PE=1 SV=2	6	1	1	1	217	24	5.21	2.84	1	GCA	107.1	97.6	84.4	93.4	105.7	95.4	91.2	100.5	100.4	124.3
Q8IWJ2	GRIP and coiled-coil domain-containing protein 2 OS=Homo sapiens OX=9606 GN=GCC2 PE=1 SV=4	3	6	11	4	1684	195.8	5.14	10.3	6	GCC2	91.1	78.7	85.2	47.9	95.5	142.3	134.4	126.2	117.7	81.1
P16383	Intron Large complex component GCFC2 OS=Homo sapiens OX=9606 GN=GCFC2 PE=1 SV=2	3	2	2	2	781	89.3	5.99	2.26	2	GCFC2	88.8	114	99.3	104.9	94.5	117.5	92	91.2	93	104.8
P48507	Glutamate--cysteine ligase regulatory subunit OS=Homo sapiens OX=9606 GN=GCLM PE=1 SV=1	17	5	9	5	274	30.7	6.02	11.54	5	GCLM	97.8	78.7	102.6	120.1	90.4	94.1	96.4	106.9	109.7	103.3
Q92616	eIF-2-alpha kinase activator GCN1 OS=Homo sapiens OX=9606 GN=GCN1 PE=1 SV=7	13	30	50	30	2671	292.5	7.43	91.43	30	GCN1	105.1	100.7	103.6	100	98.9	96.1	97.7	101.2	97.9	98.8
P23434	Glycine cleavage system H protein, mitochondrial OS=Homo sapiens OX=9606 GN=GCSH PE=1 SV=2	17	2	11	2	173	18.9	4.88	29.09	2	GCSH	97.9	95.4	108.6	102	108.6	107.3	97.2	99.3	89.7	94.1
Q8TB36	Ganglioside-induced differentiation-associated protein 1 OS=Homo sapiens OX=9606 GN=GDAP1 PE=1 SV=3	4	1	1	1	358	41.3	8.34	2.02	1	GDAP1	79.8	126.9	120.1	137.7	115.1	74.3	102.7	76.4	80.3	86.7
Q9NXN4	Ganglioside-induced differentiation-associated protein 2 OS=Homo sapiens OX=9606 GN=GDAP2 PE=1 SV=1	2	1	1	1	497	56.2	5.74	0	1	GDAP2	0	0	0	0	311	265.9	0	235.9	187.2	0
O95390	Growth/differentiation factor 11 OS=Homo sapiens OX=9606 GN=GDF11 PE=1 SV=1	5	1	1	1	407	45.1	7.93	0	1	GDF11	102	75.1	92	118.8	117.9	129.5	61.7	102.7	98.9	101.4
P31150	Rab GDP dissociation inhibitor alpha OS=Homo sapiens OX=9606 GN=GDI1 PE=1 SV=2	14	6	27	3	447	50.6	5.14	19.61	6	GDI1	71.2	90.1	102.2	126.8	115.7	89.9	63.7	59	141.3	140.1
P50395	Rab GDP dissociation inhibitor beta OS=Homo sapiens OX=9606 GN=GDI2 PE=1 SV=2	35	13	56	10	445	50.6	6.47	74.87	13	GDI2	109.2	91.3	100.7	107.1	109.9	89.9	88	89.5	107.5	106.9
O14893	Gem-associated protein 2 OS=Homo sapiens OX=9606 GN=GEMIN2 PE=1 SV=1	8	2	2	1	280	31.6	5.58	0	2	GEMIN2	0	1000	0	0	0	0	0	0	0	0
Q8TEQ6	Gem-associated protein 5 OS=Homo sapiens OX=9606 GN=GEMIN5 PE=1 SV=3	8	12	18	12	1508	168.5	6.62	36.28	12	GEMIN5	95.9	106.2	91.4	103.3	110.1	101.7	87.5	99.8	100.7	103.4
O43681	ATPase GET3 OS=Homo sapiens OX=9606 GN=GET3 PE=1 SV=2	5	2	5	2	348	38.8	4.91	8.92	2	GET3	84.9	90.3	112	111.3	112.1	104.3	92.4	102.3	82.4	107.9
Q7L5D6	Golgi to ER traffic protein 4 homolog OS=Homo sapiens OX=9606 GN=GET4 PE=1 SV=1	7	2	2	2	327	36.5	5.41	2.22	2	GET4	0	0	0	545.2	0	0	0	454.8	0	0
Q96RP9	Elongation factor G, mitochondrial OS=Homo sapiens OX=9606 GN=GFM1 PE=1 SV=2	15	11	39	11	751	83.4	7.01	51.74	11	GFM1	91.3	93	92.5	101.8	104.3	103.6	105	94.7	109.8	104.1
Q969S9	Ribosome-releasing factor 2, mitochondrial OS=Homo sapiens OX=9606 GN=GFM2 PE=1 SV=1	3	1	1	1	779	86.5	6.51	0	1	GFM2	73.6	94.5	83.9	116.8	96.3	114.6	96.7	124.3	83.4	116
Q13630	GDP-L-fucose synthase OS=Homo sapiens OX=9606 GN=GFUS PE=1 SV=1	9	2	6	2	321	35.9	6.6	4.43	2	GFUS	0	87.3	130.6	0	197.3	116.2	83.4	123.7	167	94.6
O75223	Gamma-glutamylcyclotransferase OS=Homo sapiens OX=9606 GN=GGCT PE=1 SV=1	20	4	23	4	188	21	5.14	50.67	4	GGCT	92	105.9	118.2	85.6	96.8	101.1	103.7	102.3	87	107.3
Q92820	Gamma-glutamyl hydrolase OS=Homo sapiens OX=9606 GN=GGH PE=1 SV=2	21	7	14	7	318	35.9	7.11	15.67	7	GGH	87.9	127	150.1	90.4	93.5	107.9	76.6	110.9	69.5	86.4
O95749	Geranylgeranyl pyrophosphate synthase OS=Homo sapiens OX=9606 GN=GGPS1 PE=1 SV=1	11	3	3	3	300	34.8	6.14	6.4	3	GGPS1	0	73.7	110.4	122.8	133.3	101.2	83.6	155.4	92.8	126.7
Q9H3K2	Growth hormone-inducible transmembrane protein OS=Homo sapiens OX=9606 GN=GHITM PE=1 SV=2	3	1	1	1	345	37.2	9.94	1.69	1	GHITM	0	0	0	0	0	1000	0	0	0	0
Q6Y7W6	GRB10-interacting GYF protein 2 OS=Homo sapiens OX=9606 GN=GIGYF2 PE=1 SV=1	6	6	10	6	1299	150	5.54	10.54	6	GIGYF2	139.2	78.3	117.8	70	71.2	118.7	131.6	97	45.7	130.4
Q9Y248	DNA replication complex GINS protein PSF2 OS=Homo sapiens OX=9606 GN=GINS2 PE=1 SV=1	7	1	3	1	185	21.4	5.44	2.97	1	GINS2	108.9	120.2	116.7	86.6	66.2	103.7	108.4	116.5	87.1	85.7
Q9BRX5	DNA replication complex GINS protein PSF3 OS=Homo sapiens OX=9606 GN=GINS3 PE=1 SV=1	15	3	5	3	216	24.5	5.34	6.35	3	GINS3	133.5	65.9	107.9	89.8	44	102.6	156.8	77.4	88.9	133.2
Q9BRT9	DNA replication complex GINS protein SLD5 OS=Homo sapiens OX=9606 GN=GINS4 PE=1 SV=1	24	4	5	4	223	26	4.98	9.16	4	GINS4	86.5	127.9	112.3	93.9	103.7	107.9	106.4	110.6	95.1	55.7
O14908	PDZ domain-containing protein GIPC1 OS=Homo sapiens OX=9606 GN=GIPC1 PE=1 SV=2	5	1	1	1	333	36	6.28	2.18	1	GIPC1	132.4	136.1	109	96	77.5	51	133.9	110.9	89.7	63.6
Q9Y2X7	ARF GTPase-activating protein GIT1 OS=Homo sapiens OX=9606 GN=GIT1 PE=1 SV=2	14	7	10	6	761	84.3	6.8	5.67	7	GIT1	127.5	99.9	58.9	104.3	99.1	110.9	94.7	95.6	86.9	122.3
Q14161	ARF GTPase-activating protein GIT2 OS=Homo sapiens OX=9606 GN=GIT2 PE=1 SV=2	2	1	1	1	759	84.5	7.23	2.97	1	GIT2	136.8	0	0	167.7	86.2	159.6	101.8	133.1	84.7	130
P17302	Gap junction alpha-1 protein OS=Homo sapiens OX=9606 GN=GJA1 PE=1 SV=2	4	1	2	1	382	43	8.76	6.15	1	GJA1	0	89.4	85.9	169.6	204.1	113.7	0	124.8	109.2	103.3
O95452	Gap junction beta-6 protein OS=Homo sapiens OX=9606 GN=GJB6 PE=1 SV=2	2	1	6	1	261	30.4	8.51	3.45	1	GJB6	123.1	112.8	88.7	62.8	100.1	96	116.1	101.3	89.9	109.2
P06280	Alpha-galactosidase A OS=Homo sapiens OX=9606 GN=GLA PE=1 SV=1	19	8	24	8	429	48.7	5.6	51.41	8	GLA	120.3	110.1	100.7	66.2	80.1	125.4	107.4	119.2	85	85.5
P16278	Beta-galactosidase OS=Homo sapiens OX=9606 GN=GLB1 PE=1 SV=2	2	1	2	1	677	76	6.57	2.14	1	GLB1	156.5	0	137.2	0	227.1	0	136.2	166.7	176.3	0
P23378	Glycine dehydrogenase (decarboxylating), mitochondrial OS=Homo sapiens OX=9606 GN=GLDC PE=1 SV=2	4	3	5	3	1020	112.7	7.11	8.59	3	GLDC	84.5	111.6	85.1	93.1	90.6	128.5	128.8	85.2	101.3	91.4
Q04760	Lactoylglutathione lyase OS=Homo sapiens OX=9606 GN=GLO1 PE=1 SV=4	46	9	66	9	184	20.8	5.31	72.9	9	GLO1	105.1	97.3	96.5	102.1	98.3	98.8	97.4	105.4	99.3	99.9
Q9HC38	Glyoxalase domain-containing protein 4 OS=Homo sapiens OX=9606 GN=GLOD4 PE=1 SV=1	22	6	9	6	313	34.8	5.6	10.84	6	GLOD4	111.2	106.1	98.7	88.2	102.3	99.8	103.2	102.4	91.7	96.4
P35754	Glutaredoxin-1 OS=Homo sapiens OX=9606 GN=GLRX PE=1 SV=2	10	1	2	1	106	11.8	8.09	5.44	1	GLRX	67.5	100.6	78.5	123.6	149.7	93.9	95.1	81.5	112.2	97.3
O76003	Glutaredoxin-3 OS=Homo sapiens OX=9606 GN=GLRX3 PE=1 SV=2	40	13	63	13	335	37.4	5.39	84.95	13	GLRX3	107.2	94.3	103.7	105.3	105.2	95	87.2	97	102.1	103.1
Q86SX6	Glutaredoxin-related protein 5, mitochondrial OS=Homo sapiens OX=9606 GN=GLRX5 PE=1 SV=2	20	3	50	3	157	16.6	6.79	76.71	3	GLRX5	89.7	83	91.2	113.7	114.2	96.7	97.2	89.6	115.7	108.9
O94925	Glutaminase kidney isoform, mitochondrial OS=Homo sapiens OX=9606 GN=GLS PE=1 SV=1	11	6	17	6	669	73.4	7.77	14.6	6	GLS	81.4	79	81.8	96.7	125.8	97.1	98.8	102.9	126.3	110.2
P00367	Glutamate dehydrogenase 1, mitochondrial OS=Homo sapiens OX=9606 GN=GLUD1 PE=1 SV=2	45	23	89	22	558	61.4	7.8	172.73	23	GLUD1	90.8	91.4	89.8	106.1	107.1	103.6	103.4	92.8	108.2	106.8
P15104	Glutamine synthetase OS=Homo sapiens OX=9606 GN=GLUL PE=1 SV=4	18	7	18	7	373	42	6.89	25.36	7	GLUL	107.6	137.3	107.4	86	74.8	115.5	118.9	84.5	78.1	89.8
Q49A26	Cytokine-like nuclear factor N-PAC OS=Homo sapiens OX=9606 GN=GLYR1 PE=1 SV=4	10	5	5	5	553	60.5	9.17	12.41	5	GLYR1	86.7	102.2	109.4	86.9	102.9	110.7	126.3	93.1	92.5	89.4
P17900	Ganglioside GM2 activator OS=Homo sapiens OX=9606 GN=GM2A PE=1 SV=4	13	3	4	3	193	20.8	5.31	6.84	3	GM2A	94.4	118.3	107.3	99.1	87.7	105.9	103.7	98.3	89	96.3
O60547	GDP-mannose 4,6 dehydratase OS=Homo sapiens OX=9606 GN=GMDS PE=1 SV=1	6	2	4	2	372	41.9	7.31	6.08	2	GMDS	113.1	81.4	93.4	97.6	116.6	86	68.9	103.5	103.6	135.9
P60983	Glia maturation factor beta OS=Homo sapiens OX=9606 GN=GMFB PE=1 SV=2	26	4	7	3	142	16.7	5.29	10.88	4	GMFB	90.9	61	79.5	108.3	137.4	96.2	70.2	112.3	109.4	134.9
O60234	Glia maturation factor gamma OS=Homo sapiens OX=9606 GN=GMFG PE=1 SV=1	20	3	6	2	142	16.8	5.26	6.11	3	GMFG	110.5	125.7	102	96.3	105.1	90.1	103.8	86.3	99.6	80.8
O75496	Geminin OS=Homo sapiens OX=9606 GN=GMNN PE=1 SV=1	6	1	1	1	209	23.6	4.96	2.11	1	GMNN	0	0	0	0	1000	0	0	0	0	0
Q9Y5P6	Mannose-1-phosphate guanyltransferase beta OS=Homo sapiens OX=9606 GN=GMPPB PE=1 SV=2	9	3	4	3	360	39.8	6.61	4.42	3	GMPPB	127.2	98.6	90.9	97.2	55	114.9	78.1	130.3	124.1	83.6
Q9P2T1	GMP reductase 2 OS=Homo sapiens OX=9606 GN=GMPR2 PE=1 SV=1	11	4	4	4	348	37.9	7.23	8.39	4	GMPR2	131.8	146.7	131.8	75.9	93.2	54.9	84.6	152.8	77.3	50.8
P49915	GMP synthase [glutamine-hydrolyzing] OS=Homo sapiens OX=9606 GN=GMPS PE=1 SV=1	36	23	78	23	693	76.7	6.87	146.08	23	GMPS	103.5	97.3	101	104.4	100.8	92.6	97.2	101.3	100.7	101.1
P04899	Guanine nucleotide-binding protein G(i) subunit alpha-2 OS=Homo sapiens OX=9606 GN=GNAI2 PE=1 SV=3	22	7	14	5	355	40.4	5.54	26.97	7	GNAI2	95.9	75.4	75.4	106.3	111	120	94.4	102.3	105.2	114
Q5JWF2	Guanine nucleotide-binding protein G(s) subunit alpha isoforms XLas OS=Homo sapiens OX=9606 GN=GNAS PE=1 SV=2	5	5	8	4	1037	111	5.03	6.17	5	GNAS	81.3	98.6	102.5	94.9	114.9	104.7	124.5	107.6	87.7	83.3
P62873	Guanine nucleotide-binding protein G(I)/G(S)/G(T) subunit beta-1 OS=Homo sapiens OX=9606 GN=GNB1 PE=1 SV=3	16	5	26	2	340	37.4	6	43.4	5	GNB1	91.2	93.1	92.9	116	101	87.2	123.4	93.3	108.4	93.6
Q9BYB4	Guanine nucleotide-binding protein subunit beta-like protein 1 OS=Homo sapiens OX=9606 GN=GNB1L PE=1 SV=2	3	1	1	1	327	35.6	7.97	2.78	1	GNB1L	78.3	97.3	124.2	96.4	106.6	91.5	128.2	84.4	97.2	95.8
P62879	Guanine nucleotide-binding protein G(I)/G(S)/G(T) subunit beta-2 OS=Homo sapiens OX=9606 GN=GNB2 PE=1 SV=3	22	6	27	2	340	37.3	6	42.18	6	GNB2	96.2	94.5	92.4	115.9	101.2	98.5	110.8	88.2	102.3	100
Q9Y223	Bifunctional UDP-N-acetylglucosamine 2-epimerase/N-acetylmannosamine kinase OS=Homo sapiens OX=9606 GN=GNE PE=1 SV=1	7	4	5	4	722	79.2	6.8	6.95	4	GNE	157.1	119.4	78.6	127	73.2	110.8	66.9	124.2	75.8	67.1
Q9UBI6	Guanine nucleotide-binding protein G(I)/G(S)/G(O) subunit gamma-12 OS=Homo sapiens OX=9606 GN=GNG12 PE=1 SV=3	25	2	2	2	72	8	8.97	0	2	GNG12	117.1	90.5	73.1	89.5	76.6	132.7	64.6	112.1	132.9	111
P63218	Guanine nucleotide-binding protein G(I)/G(S)/G(O) subunit gamma-5 OS=Homo sapiens OX=9606 GN=GNG5 PE=1 SV=3	24	2	4	2	68	7.3	9.85	5.89	2	GNG5	100.4	77.1	110.6	117.6	114.8	93.9	87.3	102	90.8	105.5
P36915	Guanine nucleotide-binding protein-like 1 OS=Homo sapiens OX=9606 GN=GNL1 PE=1 SV=2	8	4	14	4	607	68.6	5.8	7.42	4	GNL1	99.5	109.2	110.1	102.7	107.5	95.3	82.7	100.6	91.6	100.8
Q13823	Nucleolar GTP-binding protein 2 OS=Homo sapiens OX=9606 GN=GNL2 PE=1 SV=1	12	9	15	9	731	83.6	9.25	18.96	9	GNL2	87.9	85.9	105.8	110.3	118.7	105.7	90.5	83.7	106	105.6
Q9BVP2	Guanine nucleotide-binding protein-like 3 OS=Homo sapiens OX=9606 GN=GNL3 PE=1 SV=2	33	18	56	18	549	62	9.16	94.11	18	GNL3	104.7	115.2	115.1	79.9	82.2	112.3	121.7	110.9	78.8	79.2
P46926	Glucosamine-6-phosphate isomerase 1 OS=Homo sapiens OX=9606 GN=GNPDA1 PE=1 SV=1	10	3	5	3	289	32.6	6.92	6.52	3	GNPDA1	104.9	100.9	111.8	92.8	105.7	108.5	90.9	100.7	84.3	99.5
Q96EK6	Glucosamine 6-phosphate N-acetyltransferase OS=Homo sapiens OX=9606 GN=GNPNAT1 PE=1 SV=1	14	2	3	2	184	20.7	7.99	5.33	2	GNPNAT1	138.7	89.2	83.7	110.4	98.3	108.8	68.1	88.3	105	109.6
P15586	N-acetylglucosamine-6-sulfatase OS=Homo sapiens OX=9606 GN=GNS PE=1 SV=3	7	4	5	4	552	62	8.31	4.57	4	GNS	119.9	80.6	99.2	107.1	106.5	104.9	80	83.9	108.4	109.6
Q08378	Golgin subfamily A member 3 OS=Homo sapiens OX=9606 GN=GOLGA3 PE=1 SV=2	2	2	3	2	1498	167.3	5.44	2.18	2	GOLGA3	136.6	116.8	111.1	83.3	40.2	122	108.7	104.8	92.8	83.7
Q13439	Golgin subfamily A member 4 OS=Homo sapiens OX=9606 GN=GOLGA4 PE=1 SV=1	5	10	11	10	2230	261	5.39	9.38	10	GOLGA4	142.9	168.2	0	213.4	130.6	89.4	0	93.7	0	161.8
Q14789	Golgin subfamily B member 1 OS=Homo sapiens OX=9606 GN=GOLGB1 PE=1 SV=2	4	14	25	12	3259	375.8	5	18.73	14	GOLGB1	63.8	76.6	117.6	129.2	92	128.5	88.7	84.7	125.5	93.4
Q3T8J9	GON-4-like protein OS=Homo sapiens OX=9606 GN=GON4L PE=1 SV=1	3	4	5	4	2241	248.5	5.01	9.19	4	GON4L	0	205.1	0	0	221.2	180.1	0	203.4	190.2	0
Q9HD26	Golgi-associated PDZ and coiled-coil motif-containing protein OS=Homo sapiens OX=9606 GN=GOPC PE=1 SV=1	11	4	4	4	462	50.5	5.92	6.89	4	GOPC	118.4	108.2	105.9	70.3	85.2	94.7	109.2	122	90.3	95.8
Q9H8Y8	Golgi reassembly-stacking protein 2 OS=Homo sapiens OX=9606 GN=GORASP2 PE=1 SV=3	18	5	16	5	452	47.1	4.82	25.85	5	GORASP2	97.6	90.3	89	118.6	97.9	95.7	93.6	92.3	114.9	110.1
O95249	Golgi SNAP receptor complex member 1 OS=Homo sapiens OX=9606 GN=GOSR1 PE=1 SV=1	13	3	3	3	250	28.6	9.42	6.65	3	GOSR1	74.9	119.3	81.7	107	131.5	167.2	105	93.4	119.9	0
P17174	Aspartate aminotransferase, cytoplasmic OS=Homo sapiens OX=9606 GN=GOT1 PE=1 SV=3	19	8	11	8	413	46.2	7.01	18.53	8	GOT1	86.7	84.4	76.8	125.4	124.3	97.4	80.4	90.1	118.9	115.6
P00505	Aspartate aminotransferase, mitochondrial OS=Homo sapiens OX=9606 GN=GOT2 PE=1 SV=3	44	17	70	17	430	47.5	9.01	145.05	17	GOT2	88.7	88.7	96.1	110	104.3	104.7	105.1	98.4	104.2	99.8
Q8IXQ4	GPALPP motifs-containing protein 1 OS=Homo sapiens OX=9606 GN=GPALPP1 PE=1 SV=1	4	1	3	1	340	38.1	5.41	6.46	1	GPALPP1	99.8	102.1	111.4	72.8	101.3	89.5	87.3	113.2	115.8	106.8
Q86UL3	Glycerol-3-phosphate acyltransferase 4 OS=Homo sapiens OX=9606 GN=GPAT4 PE=1 SV=1	3	1	1	1	456	52	9.19	0	1	GPAT4	92.2	96.7	91.1	81.6	95.1	96	91.8	112	136	107.4
Q8N954	G patch domain-containing protein 11 OS=Homo sapiens OX=9606 GN=GPATCH11 PE=1 SV=4	4	1	6	1	285	33.3	5.86	0	1	GPATCH11	114.7	52.3	79.9	70.9	164.1	83	45	82.8	147.2	160
Q5T3I0	G patch domain-containing protein 4 OS=Homo sapiens OX=9606 GN=GPATCH4 PE=1 SV=2	12	6	8	6	446	50.4	9.63	5.72	6	GPATCH4	141.6	147.3	132.5	49.4	28.9	133.8	101.1	120.9	68.9	75.8
Q9UKJ3	G patch domain-containing protein 8 OS=Homo sapiens OX=9606 GN=GPATCH8 PE=1 SV=2	3	3	3	3	1502	164.1	8.66	0	3	GPATCH8	111.7	184.5	103.2	120.3	0	81.3	115.7	69.5	105.9	107.9
Q8N335	Glycerol-3-phosphate dehydrogenase 1-like protein OS=Homo sapiens OX=9606 GN=GPD1L PE=1 SV=1	8	3	5	3	351	38.4	7.02	5.79	3	GPD1L	0	171.3	0	0	0	0	0	199.2	248.4	381.1
P43304	Glycerol-3-phosphate dehydrogenase, mitochondrial OS=Homo sapiens OX=9606 GN=GPD2 PE=1 SV=3	6	5	5	5	727	80.8	7.69	7.18	5	GPD2	95.3	121.4	107	89.8	85.4	112.1	127.3	92.9	78	90.7
Q9NQX3	Gephyrin OS=Homo sapiens OX=9606 GN=GPHN PE=1 SV=1	7	5	5	5	736	79.7	5.43	9.54	5	GPHN	122.9	84.9	88.9	82.7	81.8	78.9	119.8	104.1	114.9	121.2
P06744	Glucose-6-phosphate isomerase OS=Homo sapiens OX=9606 GN=GPI PE=1 SV=4	31	19	49	19	558	63.1	8.32	79.65	19	GPI	97.3	96.8	102.3	105.1	101.8	90.9	98	100.2	102.9	104.5
Q92917	G-patch domain and KOW motifs-containing protein OS=Homo sapiens OX=9606 GN=GPKOW PE=1 SV=2	10	3	3	3	476	52.2	6.15	5.97	3	GPKOW	260.1	167.4	105.3	0	96.3	84.5	238.3	0	48.1	0
Q9UHW5	GPN-loop GTPase 3 OS=Homo sapiens OX=9606 GN=GPN3 PE=1 SV=2	5	1	1	1	284	32.7	4.5	2.98	1	GPN3	89.4	100	90.4	117.6	111.1	70.1	78.6	77.7	124.5	140.7
Q8IYL9	Psychosine receptor OS=Homo sapiens OX=9606 GN=GPR65 PE=1 SV=1	3	1	1	1	337	39.3	7.85	0	1	GPR65	138.3	0	0	0	0	140.4	193	90.2	198.1	240
Q7Z2K8	G protein-regulated inducer of neurite outgrowth 1 OS=Homo sapiens OX=9606 GN=GPRIN1 PE=1 SV=2	2	2	3	2	1008	102.3	8.06	3.75	2	GPRIN1	114.8	113	113.8	59.2	84.5	123.8	113.5	145.7	53.9	77.9
Q13098	COP9 signalosome complex subunit 1 OS=Homo sapiens OX=9606 GN=GPS1 PE=1 SV=4	11	7	9	7	491	55.5	6.74	4.25	7	GPS1	96.5	135.7	104.9	100.9	113.9	90.7	78.7	72.6	116.6	89.5
P36969	Phospholipid hydroperoxide glutathione peroxidase OS=Homo sapiens OX=9606 GN=GPX4 PE=1 SV=3	24	4	9	4	197	22.2	8.37	11	4	GPX4	64.2	56.9	98.7	126.8	98.2	105.9	101.7	128.1	126.3	93.2
Q8TED1	Probable glutathione peroxidase 8 OS=Homo sapiens OX=9606 GN=GPX8 PE=1 SV=2	10	2	2	2	209	23.9	9.35	4.63	2	GPX8	74.5	147.9	86.4	87.4	116.2	114.4	130.6	110.8	53.3	78.6
Q13322	Growth factor receptor-bound protein 10 OS=Homo sapiens OX=9606 GN=GRB10 PE=1 SV=2	2	1	1	1	594	67.2	7.87	1.94	1	GRB10	123.7	128.2	91.3	70.2	114.8	112.6	127.3	79.1	53.1	99.6
P62993	Growth factor receptor-bound protein 2 OS=Homo sapiens OX=9606 GN=GRB2 PE=1 SV=1	38	9	28	9	217	25.2	6.32	55.29	9	GRB2	94.7	88.6	97.5	117.4	112.9	86.2	89.8	86.9	111.8	114.2
Q6ISB3	Grainyhead-like protein 2 homolog OS=Homo sapiens OX=9606 GN=GRHL2 PE=1 SV=1	1	1	1	1	625	71.1	6.44	2.73	1	GRHL2	89.6	98.9	100.6	98.5	121	107.2	102.7	94.2	101.4	85.9
Q9UBQ7	Glyoxylate reductase/hydroxypyruvate reductase OS=Homo sapiens OX=9606 GN=GRHPR PE=1 SV=1	24	6	23	6	328	35.6	7.39	57.31	6	GRHPR	105.7	99.7	93.7	98.3	94.3	104	96.4	119.3	90.5	98.2
Q15835	Rhodopsin kinase GRK1 OS=Homo sapiens OX=9606 GN=GRK1 PE=1 SV=1	3	1	1	1	563	63.5	5.87	2.09	1	GRK1	0	231.4	0	0	0	142.8	200.6	0	172.3	252.9
P28799	Progranulin OS=Homo sapiens OX=9606 GN=GRN PE=1 SV=2	3	2	4	2	593	63.5	6.83	7.07	2	GRN	0	197.7	0	0	149.2	330.1	0	79.1	113.5	130.3
Q9HAV7	GrpE protein homolog 1, mitochondrial OS=Homo sapiens OX=9606 GN=GRPEL1 PE=1 SV=2	42	10	44	10	217	24.3	8.12	78.71	10	GRPEL1	103.3	109.1	110	89.7	86.3	114.3	114.5	103.8	82.1	86.8
Q8TAA5	GrpE protein homolog 2, mitochondrial OS=Homo sapiens OX=9606 GN=GRPEL2 PE=1 SV=1	15	3	10	3	225	25.4	7.72	4.58	3	GRPEL2	0	0	184	0	178.8	106.9	165.2	246.6	0	118.3
Q12849	G-rich sequence factor 1 OS=Homo sapiens OX=9606 GN=GRSF1 PE=1 SV=3	35	13	53	13	480	53.1	6.19	79.12	13	GRSF1	94.5	104	95.3	100	97.3	111.9	103.9	99.9	91.5	101.5
Q9BQ67	Glutamate-rich WD repeat-containing protein 1 OS=Homo sapiens OX=9606 GN=GRWD1 PE=1 SV=1	17	7	17	7	446	49.4	4.92	40.27	7	GRWD1	92	100.3	97.8	109.1	106	110.1	100.6	93.7	98	92.5
P49840	Glycogen synthase kinase-3 alpha OS=Homo sapiens OX=9606 GN=GSK3A PE=1 SV=2	8	2	2	1	483	50.9	8.75	4.86	2	GSK3A	0	0	228.5	229.4	0	0	165.5	217.9	0	158.7
P49841	Glycogen synthase kinase-3 beta OS=Homo sapiens OX=9606 GN=GSK3B PE=1 SV=2	4	2	3	1	420	46.7	8.78	3.34	2	GSK3B	119.7	112.8	98.1	98.7	75.3	132.3	100.4	62.3	68.6	131.7
Q9P0R6	GSK3B-interacting protein OS=Homo sapiens OX=9606 GN=GSKIP PE=1 SV=2	15	2	2	2	139	15.6	4.48	5.7	2	GSKIP	140.4	124.6	72.3	158.6	83.2	58.2	83.8	100.4	98.3	80.1
P06396	Gelsolin OS=Homo sapiens OX=9606 GN=GSN PE=1 SV=1	4	3	5	3	782	85.6	6.28	3.98	3	GSN	0	0	0	0	537.7	0	0	0	462.3	0
P15170	Eukaryotic peptide chain release factor GTP-binding subunit ERF3A OS=Homo sapiens OX=9606 GN=GSPT1 PE=1 SV=1	28	13	34	13	499	55.7	5.62	61.48	13	GSPT1	108.8	100.1	98.2	100.3	103.8	102	92.5	97.8	97.2	99.5
P00390	Glutathione reductase, mitochondrial OS=Homo sapiens OX=9606 GN=GSR PE=1 SV=2	23	10	33	10	522	56.2	8.5	73.2	10	GSR	90.2	101.6	93.6	103.9	105.3	116.3	84.2	94.3	104.9	105.7
P48637	Glutathione synthetase OS=Homo sapiens OX=9606 GN=GSS PE=1 SV=1	17	7	9	7	474	52.4	5.92	16.24	7	GSS	114.7	98.2	105.6	83.3	95	126.5	83.5	114.9	72.2	106.1
Q9Y2Q3	Glutathione S-transferase kappa 1 OS=Homo sapiens OX=9606 GN=GSTK1 PE=1 SV=3	23	4	10	4	226	25.5	8.41	14.61	4	GSTK1	88.7	106.3	116.8	69.3	99.1	108.4	116.9	112.2	97.1	85.3
P28161	Glutathione S-transferase Mu 2 OS=Homo sapiens OX=9606 GN=GSTM2 PE=1 SV=2	14	3	5	3	218	25.7	6.37	4.62	3	GSTM2	100.2	96.8	116.7	89.7	69.2	93.5	110.7	112	107.3	104
P21266	Glutathione S-transferase Mu 3 OS=Homo sapiens OX=9606 GN=GSTM3 PE=1 SV=3	15	3	5	3	225	26.5	5.54	13.07	3	GSTM3	116	111.5	107.2	85.1	73.7	97.9	114.5	107.8	90.5	95.6
P78417	Glutathione S-transferase omega-1 OS=Homo sapiens OX=9606 GN=GSTO1 PE=1 SV=2	26	6	25	6	241	27.5	6.6	44.38	6	GSTO1	110.1	98.9	105.5	96.2	97.2	94.4	103.4	106.3	94.1	94
P09211	Glutathione S-transferase P OS=Homo sapiens OX=9606 GN=GSTP1 PE=1 SV=2	47	8	45	8	210	23.3	5.64	102	8	GSTP1	100.2	91	96	109.3	104.6	99.6	94.9	100	103.2	101.1
O43708	Maleylacetoacetate isomerase OS=Homo sapiens OX=9606 GN=GSTZ1 PE=1 SV=3	11	1	1	1	216	24.2	8.54	2.49	1	GSTZ1	0	134.7	0	159.7	179.9	170.2	0	194.1	161.4	0
Q00403	Transcription initiation factor IIB OS=Homo sapiens OX=9606 GN=GTF2B PE=1 SV=1	24	6	21	6	316	34.8	8.35	32	6	GTF2B	81.2	83.9	80.8	140.8	132.5	74.1	89.2	70.3	127.6	119.6
P29084	Transcription initiation factor IIE subunit beta OS=Homo sapiens OX=9606 GN=GTF2E2 PE=1 SV=1	10	3	5	3	291	33	9.66	4	3	GTF2E2	113.1	133.1	104.6	134.1	79.4	100	61.6	140.8	68.3	65.1
P35269	General transcription factor IIF subunit 1 OS=Homo sapiens OX=9606 GN=GTF2F1 PE=1 SV=2	11	6	10	6	517	58.2	7.49	10.14	6	GTF2F1	61.5	75.5	87.7	122.4	119	89.2	93.2	101.7	108.9	140.8
P13984	General transcription factor IIF subunit 2 OS=Homo sapiens OX=9606 GN=GTF2F2 PE=1 SV=2	27	5	7	5	249	28.4	9.23	12.32	5	GTF2F2	94.3	93.7	77	130.8	121.7	80.2	96.6	99.9	101	104.6
P78347	General transcription factor II-I OS=Homo sapiens OX=9606 GN=GTF2I PE=1 SV=2	31	30	66	30	998	112.3	6.39	143.53	30	GTF2I	109	107.8	100.6	85.4	85.8	102.8	110.3	111.8	90	96.5
Q12789	General transcription factor 3C polypeptide 1 OS=Homo sapiens OX=9606 GN=GTF3C1 PE=1 SV=4	4	7	10	7	2109	238.7	7.3	10.39	7	GTF3C1	94.6	112.2	123	116.8	62.3	70.1	123.3	109.7	98.6	89.4
Q9Y5Q9	General transcription factor 3C polypeptide 3 OS=Homo sapiens OX=9606 GN=GTF3C3 PE=1 SV=1	5	4	5	4	886	101.2	5.07	4.96	4	GTF3C3	105.2	116.5	103.2	105.3	80.8	106.2	84.2	103.5	94.7	100.4
Q9Y5Q8	General transcription factor 3C polypeptide 5 OS=Homo sapiens OX=9606 GN=GTF3C5 PE=1 SV=2	12	6	6	6	519	59.5	6.9	6.35	6	GTF3C5	99.1	95.1	92.6	104.9	94.9	111	102.1	106.2	96.8	97.2
O00178	GTP-binding protein 1 OS=Homo sapiens OX=9606 GN=GTPBP1 PE=1 SV=3	15	8	10	8	669	72.4	8.34	19.03	8	GTPBP1	106.4	97.1	98.9	85.5	88.3	100.8	121.8	100.1	109	92.1
A4D1E9	GTP-binding protein 10 OS=Homo sapiens OX=9606 GN=GTPBP10 PE=1 SV=1	6	2	4	2	387	42.9	9.03	0	2	GTPBP10	0	323.9	239.8	0	0	245.4	0	0	191	0
Q969Y2	tRNA modification GTPase GTPBP3, mitochondrial OS=Homo sapiens OX=9606 GN=GTPBP3 PE=1 SV=2	5	2	3	2	492	52	6.48	5.9	2	GTPBP3	98.6	124.6	111.5	71.8	81.2	124.4	140	105.4	85.5	57
Q9BZE4	GTP-binding protein 4 OS=Homo sapiens OX=9606 GN=GTPBP4 PE=1 SV=3	23	15	39	15	634	73.9	9.5	25.11	15	GTPBP4	94.6	115.5	107	92.2	97.1	111.1	108	93.6	90.7	90.3
O43824	Putative GTP-binding protein 6 OS=Homo sapiens OX=9606 GN=GTPBP6 PE=1 SV=4	2	1	1	1	516	56.9	9.42	2.44	1	GTPBP6	102.3	91.6	118.6	82.8	93.9	133.9	110.1	109.6	81.7	75.6
Q8N3Z3	GTP-binding protein 8 OS=Homo sapiens OX=9606 GN=GTPBP8 PE=1 SV=1	4	1	1	1	284	32.1	9.42	2.45	1	GTPBP8	169.4	167	0	0	181.7	0	0	176.6	305.4	0
Q9NYZ3	G2 and S phase-expressed protein 1 OS=Homo sapiens OX=9606 GN=GTSE1 PE=1 SV=3	5	3	7	3	720	76.6	9.39	7.4	3	GTSE1	48.8	42.8	46.5	130	79	51	140.7	120.5	195.1	145.7
Q8WW33	Gametocyte-specific factor 1 OS=Homo sapiens OX=9606 GN=GTSF1 PE=1 SV=2	10	2	4	2	167	19.3	6.51	2.23	2	GTSF1	102.1	110.6	108.8	96.4	103.4	106.7	105.5	94.1	87.5	84.8
P46976	Glycogenin-1 OS=Homo sapiens OX=9606 GN=GYG1 PE=1 SV=4	11	2	2	2	350	39.4	5.53	6.93	2	GYG1	0	111.9	115.3	0	137.4	172.8	106.5	125.4	125.1	105.7
P13807	Glycogen [starch] synthase, muscle OS=Homo sapiens OX=9606 GN=GYS1 PE=1 SV=2	3	2	3	2	737	83.7	6.18	8.11	2	GYS1	113.9	124.5	108.4	59	80	116.5	98.5	133.6	72.2	93.4
P07305	Histone H1.0 OS=Homo sapiens OX=9606 GN=H1-0 PE=1 SV=3	21	4	16	4	194	20.9	10.84	29.76	4	H1-0	88	116.7	119.2	69.9	82.8	117.1	126.5	111.7	88.8	79.3
Q92522	Histone H1.10 OS=Homo sapiens OX=9606 GN=H1-10 PE=1 SV=1	45	12	42	12	213	22.5	10.76	57.13	12	H1-10	79.7	82	86.1	125.9	117.7	97.5	108.9	87	105.7	109.4
P16403	Histone H1.2 OS=Homo sapiens OX=9606 GN=H1-2 PE=1 SV=2	49	19	244	6	213	21.4	10.93	236.18	19	H1-2	102.4	127.9	128.8	63.1	62.2	115.7	146.3	112.2	73.1	68.3
P16402	Histone H1.3 OS=Homo sapiens OX=9606 GN=H1-3 PE=1 SV=2	48	18	185	5	221	22.3	11.02	240.91	18	H1-3	107.7	153.4	138.6	52	51.2	125.8	142.9	113.7	58.7	56
P10412	Histone H1.4 OS=Homo sapiens OX=9606 GN=H1-4 PE=1 SV=2	52	22	254	6	219	21.9	11.03	250.36	22	H1-4	94.5	131.1	124.2	67.8	69.3	120.1	139.2	107.5	73.4	72.6
Q16777	Histone H2A type 2-C OS=Homo sapiens OX=9606 GN=H2AC20 PE=1 SV=4	67	12	187	5	129	14	10.9	260.13	12	H2AC20	84.2	121	130.5	71.3	67.1	114.1	137.9	114	81.5	78.3
Q8IUE6	Histone H2A type 2-B OS=Homo sapiens OX=9606 GN=H2AC21 PE=1 SV=3	61	10	142	2	130	14	10.89	211.74	10	H2AC21	42.7	90	133.8	45	51.3	140.8	169.6	166.8	60.4	99.5
Q7L7L0	Histone H2A type 3 OS=Homo sapiens OX=9606 GN=H2AW PE=1 SV=3	66	11	168	3	130	14.1	11.05	241.91	11	H2AC25	90.2	192.1	146.8	46.2	36.8	106.9	135.1	99.1	53.8	92.9
O75367	Core histone macro-H2A.1 OS=Homo sapiens OX=9606 GN=MACROH2A1 PE=1 SV=4	47	15	79	13	372	39.6	9.79	162.85	15	H2afy	86.1	109.8	111.8	97.4	90.5	104.6	118.4	96.7	97.2	87.5
P16104	Histone H2AX OS=Homo sapiens OX=9606 GN=H2AX PE=1 SV=2	72	13	181	5	143	15.1	10.74	245.48	13	H2AX	96.3	130.5	126	65.7	69.1	108.9	143.9	103.5	79.2	76.9
Q71UI9	Histone H2A.V OS=Homo sapiens OX=9606 GN=H2AZ2 PE=1 SV=3	56	6	64	4	128	13.5	10.58	85.92	6	H2AZ2	98.2	115.4	116.5	73.5	83.1	106.4	125	99.6	93.4	88.8
Q5QNW6	Histone H2B type 2-F OS=Homo sapiens OX=9606 GN=H2BC18 PE=1 SV=3	71	16	361	3	126	13.9	10.32	568.48	16	H2BC18	88.1	123.7	115.7	82.4	75.1	123.1	129.2	105.7	77	79.8
Q16778	Histone H2B type 2-E OS=Homo sapiens OX=9606 GN=H2BC21 PE=1 SV=3	71	16	358	1	126	13.9	10.32	569.67	16	H2BC21	89.4	125.9	113.6	82	80.1	118	130.2	102.1	80.1	78.5
Q8N257	Histone H2B type 3-B OS=Homo sapiens OX=9606 GN=H2BU1 PE=1 SV=3	69	14	331	2	126	13.9	10.32	538.41	14	H2BC26	82.6	121.3	108.1	93.5	82.7	120.7	130	99.3	82.8	79.1
P84243	Histone H3.3 OS=Homo sapiens OX=9606 GN=H3-3B PE=1 SV=2	78	14	136	2	136	15.3	11.27	72.79	14	H3-3A	101	97.9	93.6	134.2	117.4	60.2	84.5	101.1	122.4	87.7
P68431	Histone H3.1 OS=Homo sapiens OX=9606 GN=H3C12 PE=1 SV=2	81	15	140	1	136	15.4	11.12	85.85	15	H3C1	91.3	124.8	125.1	78.7	78.9	112.6	133.2	104.3	77	74.2
P62805	Histone H4 OS=Homo sapiens OX=9606 GN=H4-16 PE=1 SV=2	68	15	217	15	103	11.4	11.36	360.66	15	H4C1	87.8	124.3	120.2	83.3	81.5	116.5	128	104.5	77.9	75.9
Q9P035	Very-long-chain (3R)-3-hydroxyacyl-CoA dehydratase 3 OS=Homo sapiens OX=9606 GN=HACD3 PE=1 SV=2	11	3	11	3	362	43.1	8.94	26.95	3	HACD3	95.8	102.6	104.1	87	95	104.8	109.7	99.8	108.7	92.4
Q9UJ83	2-hydroxyacyl-CoA lyase 1 OS=Homo sapiens OX=9606 GN=HACL1 PE=1 SV=2	2	1	1	1	578	63.7	7.36	2.01	1	HACL1	94.7	108.5	96.7	94.2	88.9	123.1	147.3	66.4	104.7	75.4
Q16836	Hydroxyacyl-coenzyme A dehydrogenase, mitochondrial OS=Homo sapiens OX=9606 GN=HADH PE=1 SV=3	28	8	21	8	314	34.3	8.85	41.72	8	HADH	107	112.4	103.8	78.8	72.9	123.4	122.2	113.3	84.9	81.3
P40939	Trifunctional enzyme subunit alpha, mitochondrial OS=Homo sapiens OX=9606 GN=HADHA PE=1 SV=2	32	23	72	23	763	82.9	9.04	120.51	23	HADHA	91.2	90.2	97.6	99.9	98.8	106.2	109.4	101.4	104.3	100.9
P55084	Trifunctional enzyme subunit beta, mitochondrial OS=Homo sapiens OX=9606 GN=HADHB PE=1 SV=3	21	11	34	10	474	51.3	9.41	28.38	11	HADHB	84.2	88.7	102.7	103.1	104.3	101.1	108.9	96.8	105.5	104.8
Q16775	Hydroxyacylglutathione hydrolase, mitochondrial OS=Homo sapiens OX=9606 GN=HAGH PE=1 SV=2	12	3	3	3	308	33.8	8.12	5.49	3	HAGH	0	142.1	144.5	0	0	82.8	129.2	255.4	147.3	98.8
P12081	Histidine--tRNA ligase, cytoplasmic OS=Homo sapiens OX=9606 GN=HARS1 PE=1 SV=2	23	14	48	11	509	57.4	5.88	52.93	14	HARS1	107.8	99	101.2	108.4	92.1	97.3	94.9	104.6	100.2	94.5
P49590	Histidine--tRNA ligase, mitochondrial OS=Homo sapiens OX=9606 GN=HARS2 PE=1 SV=1	10	5	9	2	506	56.9	8.24	13.26	5	HARS2	76.5	82.9	110.9	73.9	93	131.6	121	135.9	88.7	85.6
O14929	Histone acetyltransferase type B catalytic subunit OS=Homo sapiens OX=9606 GN=HAT1 PE=1 SV=2	17	6	13	6	419	49.5	5.69	27.39	6	HAT1	94.2	97.4	96.2	110	114.1	84.1	85.1	91.6	112.2	115.2
Q96CS2	HAUS augmin-like complex subunit 1 OS=Homo sapiens OX=9606 GN=HAUS1 PE=1 SV=1	8	2	8	2	278	31.8	5.53	7.05	2	HAUS1	144.6	90.7	121.4	62.6	93.7	99.5	111.6	122.2	87.5	66.1
O00165	HCLS1-associated protein X-1 OS=Homo sapiens OX=9606 GN=HAX1 PE=1 SV=2	10	3	4	3	279	31.6	4.92	7.55	3	HAX1	101.6	186	0	146.6	0	119.7	89.5	195.4	72.2	89.1
P69905	Hemoglobin subunit alpha OS=Homo sapiens OX=9606 GN=HBA2 PE=1 SV=2	17	2	21	2	142	15.2	8.68	28.1	2	HBA1	58.2	64.3	115.4	107.1	151.9	78.6	88	73.4	170.3	92.7
Q9Y450	HBS1-like protein OS=Homo sapiens OX=9606 GN=HBS1L PE=1 SV=1	11	7	7	7	684	75.4	6.61	0	7	HBS1L	92.4	96.4	90.1	120.4	115.2	78.8	79.5	100.2	103.8	123.2
P53701	Holocytochrome c-type synthase OS=Homo sapiens OX=9606 GN=HCCS PE=1 SV=1	14	3	6	3	268	30.6	6.68	12.34	3	HCCS	96.1	112.3	104.4	102.4	89.8	112.7	92.5	92.3	102.6	95
P51610	Host cell factor 1 OS=Homo sapiens OX=9606 GN=HCFC1 PE=1 SV=2	15	23	46	22	2035	208.6	7.46	73.96	23	HCFC1	103.7	105.7	94.4	105.5	89.6	101.1	94	105.4	100.3	100.2
Q13547	Histone deacetylase 1 OS=Homo sapiens OX=9606 GN=HDAC1 PE=1 SV=1	13	7	28	1	482	55.1	5.48	44.84	7	HDAC1	103.8	92.9	94.7	89.7	93.8	89.7	119.9	108.3	101.6	105.5
Q92769	Histone deacetylase 2 OS=Homo sapiens OX=9606 GN=HDAC2 PE=1 SV=2	15	8	38	2	488	55.3	5.91	54.27	8	HDAC2	97.5	98.8	95.3	108.1	107.2	97.4	93.6	99.4	97.5	105.4
O15379	Histone deacetylase 3 OS=Homo sapiens OX=9606 GN=HDAC3 PE=1 SV=2	5	2	8	1	428	48.8	5.16	7.6	2	HDAC3	0	177.9	0	331.8	0	212.4	0	0	0	277.9
Q9UQL6	Histone deacetylase 5 OS=Homo sapiens OX=9606 GN=HDAC5 PE=1 SV=2	2	2	4	2	1122	121.9	6.24	2.06	2	HDAC5	106.1	123.9	110.1	79.6	91.4	105.3	78.6	102.2	108.5	94.2
Q7Z4H3	5'-deoxynucleotidase HDDC2 OS=Homo sapiens OX=9606 GN=HDDC2 PE=1 SV=1	20	3	11	3	204	23.4	5.49	15.52	3	HDDC2	100.3	91.3	94.8	120.3	112.3	85	85.8	100	104	106.3
P51858	Hepatoma-derived growth factor OS=Homo sapiens OX=9606 GN=HDGF PE=1 SV=1	56	12	53	11	240	26.8	4.73	94.35	12	HDGF	95	86.7	87.9	108.2	114.9	88.2	87.1	92.6	118.9	120.6
Q7Z4V5	Hepatoma-derived growth factor-related protein 2 OS=Homo sapiens OX=9606 GN=HDGFL2 PE=1 SV=1	12	7	25	6	671	74.3	7.49	8.97	7	HDGFL2	96.8	109.6	107.2	91.5	108.7	93.8	105.3	103.2	86.7	97.3
Q9Y3E1	Hepatoma-derived growth factor-related protein 3 OS=Homo sapiens OX=9606 GN=HDGFL3 PE=1 SV=1	16	3	5	2	203	22.6	7.99	11.1	3	HDGFL3	76.8	99.1	104	115	98.1	106.8	114.2	101.1	99.1	85.9
Q9BXW7	Haloacid dehalogenase-like hydrolase domain-containing 5 OS=Homo sapiens OX=9606 GN=HDHD5 PE=1 SV=1	9	4	22	4	423	46.3	8.13	29.72	4	HDHD5	68.3	136.9	115.5	66.1	81.8	137.8	115.3	111.5	103.5	63.2
Q00341	Vigilin OS=Homo sapiens OX=9606 GN=HDLBP PE=1 SV=2	30	33	79	32	1268	141.4	6.87	156.02	33	HDLBP	106.3	99.8	97.1	105.8	99.8	100.1	98.2	98.8	97.2	96.8
Q9H583	HEAT repeat-containing protein 1 OS=Homo sapiens OX=9606 GN=HEATR1 PE=1 SV=3	10	21	49	21	2144	242.2	6.54	97.27	21	HEATR1	94.5	124.4	109.4	84.1	82.7	102.7	115.4	104.4	91.1	91.3
Q7Z4Q2	HEAT repeat-containing protein 3 OS=Homo sapiens OX=9606 GN=HEATR3 PE=1 SV=2	5	3	4	3	680	74.5	5.11	6.87	3	HEATR3	68.5	0	135	149.9	192.9	168.4	0	43	140.3	102.1
Q9P2D3	HEAT repeat-containing protein 5B OS=Homo sapiens OX=9606 GN=HEATR5B PE=1 SV=2	1	2	2	2	2071	224.2	7.17	2.52	2	HEATR5B	93.9	109.8	153.8	101.9	90.5	88.8	88.5	87.7	101.9	83.1
Q9NRV9	Heme-binding protein 1 OS=Homo sapiens OX=9606 GN=HEBP1 PE=1 SV=1	27	4	4	4	189	21.1	5.8	8.48	4	HEBP1	125.1	92.2	111.9	80.5	96.9	102.8	105.8	100.1	94.5	90.3
Q9Y5Z4	Heme-binding protein 2 OS=Homo sapiens OX=9606 GN=HEBP2 PE=1 SV=1	22	4	5	4	205	22.9	4.63	12.76	4	HEBP2	102.1	105.8	102	97.2	94.5	92.5	96.3	107.4	85.8	116.3
Q9ULT8	E3 ubiquitin-protein ligase HECTD1 OS=Homo sapiens OX=9606 GN=HECTD1 PE=1 SV=4	6	16	22	16	2610	289.2	5.35	18.23	16	HECTD1	125.8	98.6	110.7	81.1	106.5	101.9	104.1	85.6	100.3	85.4
Q5T447	E3 ubiquitin-protein ligase HECTD3 OS=Homo sapiens OX=9606 GN=HECTD3 PE=1 SV=1	5	3	3	3	861	97.1	5.64	2.62	3	HECTD3	0	0	206.2	0	154.1	0	262.8	143.5	0	233.4
Q8NG08	DNA helicase B OS=Homo sapiens OX=9606 GN=HELB PE=1 SV=2	1	1	1	1	1087	123.2	5.87	2.55	1	HELB	114.3	85.3	108.4	107.7	72.9	85	94.2	89.1	117.6	125.5
Q9NRZ9	Lymphoid-specific helicase OS=Homo sapiens OX=9606 GN=HELLS PE=1 SV=1	19	14	23	14	838	97	7.93	25.76	14	HELLS	96.6	107.2	109.3	90.6	100.8	99.8	104.8	94.1	93.5	103.3
Q15751	Probable E3 ubiquitin-protein ligase HERC1 OS=Homo sapiens OX=9606 GN=HERC1 PE=1 SV=2	0	1	1	1	4861	531.9	6.04	2.24	1	HERC1	114.6	109.4	89.3	51.6	118.1	57.6	111.7	131.1	118.8	97.8
O95714	E3 ubiquitin-protein ligase HERC2 OS=Homo sapiens OX=9606 GN=HERC2 PE=1 SV=2	1	3	3	3	4834	526.9	6.28	2.27	3	HERC2	0	175	215	211.9	0	0	141.5	110.8	0	145.8
P06865	Beta-hexosaminidase subunit alpha OS=Homo sapiens OX=9606 GN=HEXA PE=1 SV=2	6	4	4	4	529	60.7	5.16	5.66	4	HEXA	170.9	126.1	0	0	210.5	151.4	102	90.7	0	148.5
P07686	Beta-hexosaminidase subunit beta OS=Homo sapiens OX=9606 GN=HEXB PE=1 SV=4	11	5	10	5	556	63.1	6.76	19.27	5	HEXB	106.3	98.8	122.3	80	75.4	118	142.4	100.4	81	75.2
O94992	Protein HEXIM1 OS=Homo sapiens OX=9606 GN=HEXIM1 PE=1 SV=1	15	5	6	5	359	40.6	4.89	7.18	5	HEXIM1	77.7	63.8	84.8	135.6	151.2	87.3	65.4	61	150.4	122.9
Q9BTY7	Protein HGH1 homolog OS=Homo sapiens OX=9606 GN=HGH1 PE=1 SV=1	7	3	3	3	390	42.1	4.81	3.91	3	HGH1	146.4	94.6	132.8	56.5	88.7	147.2	106	91.2	67.2	69.3
O14964	Hepatocyte growth factor-regulated tyrosine kinase substrate OS=Homo sapiens OX=9606 GN=HGS PE=1 SV=1	10	8	10	8	777	86.1	6.16	11.76	8	HGS	113.9	111.6	105.2	69.9	85.2	135.3	87.3	101.1	80.2	110.1
P31937	3-hydroxyisobutyrate dehydrogenase, mitochondrial OS=Homo sapiens OX=9606 GN=HIBADH PE=1 SV=2	22	6	11	6	336	35.3	8.13	20.61	6	HIBADH	105.5	111.1	78.7	78.9	52.3	145.6	120.1	127.9	90.9	89.1
Q6NVY1	3-hydroxyisobutyryl-CoA hydrolase, mitochondrial OS=Homo sapiens OX=9606 GN=HIBCH PE=1 SV=2	31	10	22	10	386	43.5	8.19	23.61	10	HIBCH	90.2	101.5	90.7	94.3	102.9	103.2	116.6	93.6	103	104
P49773	Adenosine 5'-monophosphoramidase HINT1 OS=Homo sapiens OX=9606 GN=HINT1 PE=1 SV=2	6	1	24	1	126	13.8	6.95	42.48	1	HINT1	95.8	86.8	87.5	129.6	136.8	91.2	80.7	88.6	96.3	106.8
Q9BX68	Adenosine 5'-monophosphoramidase HINT2 OS=Homo sapiens OX=9606 GN=HINT2 PE=1 SV=1	13	2	4	2	163	17.2	9.16	4.65	2	HINT2	108.3	104.6	89.2	110.4	92.5	85.2	117.8	106.3	87.7	98
O75146	Huntingtin-interacting protein 1-related protein OS=Homo sapiens OX=9606 GN=HIP1R PE=1 SV=2	4	4	6	4	1068	119.3	6.67	4.76	4	HIP1R	0	0	0	0	0	305	0	412.2	0	282.8
P54198	Protein HIRA OS=Homo sapiens OX=9606 GN=HIRA PE=1 SV=2	3	2	2	2	1017	111.8	8.07	0	2	HIRA	0	0	345.8	0	0	301.4	352.7	0	0	0
P19367	Hexokinase-1 OS=Homo sapiens OX=9606 GN=HK1 PE=1 SV=3	19	17	34	16	917	102.4	6.8	47.68	17	HK1	88.8	91	100.1	96.6	92.6	117.4	105.6	111.1	98.2	98.7
P52789	Hexokinase-2 OS=Homo sapiens OX=9606 GN=HK2 PE=1 SV=2	18	14	39	13	917	102.3	6.05	54.22	14	HK2	102.4	102.9	102.4	95.1	95.1	108.3	91.9	103.6	94	104.3
P10321	HLA class I histocompatibility antigen, C alpha chain OS=Homo sapiens OX=9606 GN=HLA-C PE=1 SV=3	6	2	3	2	366	40.6	6.04	1.97	2	HLA-C	0	0	0	0	0	0	444.8	0	555.2	0
Q8TCT9	Minor histocompatibility antigen H13 OS=Homo sapiens OX=9606 GN=HM13 PE=1 SV=1	2	1	1	1	377	41.5	6.43	0	1	HM13	1000	0	0	0	0	0	0	0	0	0
P08397	Porphobilinogen deaminase OS=Homo sapiens OX=9606 GN=HMBS PE=1 SV=2	8	3	7	3	361	39.3	7.18	17.07	3	HMBS	117.6	115	99.7	89.8	88.9	109.6	103.2	108.3	88.7	79.3
P17096	High mobility group protein HMG-I/HMG-Y OS=Homo sapiens OX=9606 GN=HMGA1 PE=1 SV=3	16	2	6	2	107	11.7	10.32	3.33	2	HMGA1	51.3	98.3	103.3	95.6	103.5	102.5	142.9	88	94	120.6
P52926	High mobility group protein HMGI-C OS=Homo sapiens OX=9606 GN=HMGA2 PE=1 SV=1	36	3	9	3	109	11.8	10.62	13.19	3	HMGA2	93.1	127.8	126.1	70.4	67.6	107	133.8	109.7	74.9	89.6
P09429	High mobility group protein B1 OS=Homo sapiens OX=9606 GN=HMGB1 PE=1 SV=3	53	16	158	10	215	24.9	5.74	314.69	16	HMGB1	98.9	102.7	94.6	97.4	99.4	96.4	93	100	106.4	111.3
P26583	High mobility group protein B2 OS=Homo sapiens OX=9606 GN=HMGB2 PE=1 SV=2	47	11	85	7	209	24	7.81	82.78	11	HMGB2	95.5	106.4	82.8	94.7	99.5	109.8	89.5	108.7	109.2	104
O15347	High mobility group protein B3 OS=Homo sapiens OX=9606 GN=HMGB3 PE=1 SV=4	37	7	37	6	200	23	8.37	44.9	7	HMGB3	109.5	107.2	108.7	85.1	89.6	97.3	102.7	106.3	96	97.7
P35914	Hydroxymethylglutaryl-CoA lyase, mitochondrial OS=Homo sapiens OX=9606 GN=HMGCL PE=1 SV=2	7	2	2	2	325	34.3	8.54	0	2	HMGCL	104.4	96.7	114.8	89.7	95.3	88.3	113.3	103.1	112.3	82.1
Q01581	Hydroxymethylglutaryl-CoA synthase, cytoplasmic OS=Homo sapiens OX=9606 GN=HMGCS1 PE=1 SV=2	18	9	21	9	520	57.3	5.41	41.96	9	HMGCS1	112.3	105	107.7	94.2	93.8	86.2	95	109.1	97	99.8
P05114	Non-histone chromosomal protein HMG-14 OS=Homo sapiens OX=9606 GN=HMGN1 PE=1 SV=3	54	6	65	6	100	10.7	9.6	27.32	6	HMGN1	80.7	108.6	97.1	84.7	89.6	105.1	119.3	106.4	102.1	106.4
P05204	Non-histone chromosomal protein HMG-17 OS=Homo sapiens OX=9606 GN=HMGN2 PE=1 SV=3	41	5	84	5	90	9.4	9.99	52.36	5	HMGN2	102.1	133.3	119.8	59.6	69.9	103.6	142.9	107.7	81.1	79.9
Q15651	High mobility group nucleosome-binding domain-containing protein 3 OS=Homo sapiens OX=9606 GN=HMGN3 PE=1 SV=2	35	4	11	4	99	10.7	9.66	4.47	4	HMGN3	96.9	101.2	142.1	98.5	55.5	52.5	102.9	81.5	166	103
O00479	High mobility group nucleosome-binding domain-containing protein 4 OS=Homo sapiens OX=9606 GN=HMGN4 PE=1 SV=3	18	2	3	2	90	9.5	10.48	2.12	2	HMGN4	83.2	120.5	108.8	55.8	111.6	118.1	131.8	84.1	99.3	86.7
P82970	High mobility group nucleosome-binding domain-containing protein 5 OS=Homo sapiens OX=9606 GN=HMGN5 PE=1 SV=1	25	5	25	5	282	31.5	4.55	12.65	5	HMGN5	99.7	107	115.9	99.4	80.9	90.6	105.4	99.9	103.5	97.8
P30519	Heme oxygenase 2 OS=Homo sapiens OX=9606 GN=HMOX2 PE=1 SV=2	17	4	31	4	316	36	5.41	64.83	4	HMOX2	88.5	96.4	88.6	102.1	101.3	92.8	111.6	95.4	113.8	109.5
Q13151	Heterogeneous nuclear ribonucleoprotein A0 OS=Homo sapiens OX=9606 GN=HNRNPA0 PE=1 SV=1	35	9	57	7	305	30.8	9.29	39.65	9	HNRNPA0	100	100.6	99.4	90.7	100.3	109.3	95.1	94.8	100.7	109
P09651	Heterogeneous nuclear ribonucleoprotein A1 OS=Homo sapiens OX=9606 GN=HNRNPA1 PE=1 SV=5	64	22	207	7	372	38.7	9.13	424.66	22	HNRNPA1	105.2	99.3	91.5	99	102.1	100.4	93	108.1	99.1	102.2
A0A2R8Y4L2	Heterogeneous nuclear ribonucleoprotein A1-like 3 OS=Homo sapiens OX=9606 GN=HNRNPA1L3 PE=4 SV=1	63	16	172	1	275	29.2	9.48	344.39	16	HNRNPA1L3	126.8	140.8	105.1	86.4	29.4	134.7	92.2	158.5	77.9	48.3
P22626	Heterogeneous nuclear ribonucleoproteins A2/B1 OS=Homo sapiens OX=9606 GN=HNRNPA2B1 PE=1 SV=2	73	26	355	23	353	37.4	8.95	566.33	26	HNRNPA2B1	103	101.2	95.8	94.1	93.4	102.9	101.3	111	99.7	97.7
P51991	Heterogeneous nuclear ribonucleoprotein A3 OS=Homo sapiens OX=9606 GN=HNRNPA3 PE=1 SV=2	43	15	148	13	378	39.6	9.01	274.29	15	HNRNPA3	107.6	98.5	94.2	92.2	94.2	103.9	98.9	106.7	102.2	101.6
Q99729	Heterogeneous nuclear ribonucleoprotein A/B OS=Homo sapiens OX=9606 GN=HNRNPAB PE=1 SV=2	29	11	46	10	332	36.2	8.21	71.41	11	HNRNPAB	98.6	92.9	88	108.9	108.9	91.7	94	93.3	110.7	113
P07910	Heterogeneous nuclear ribonucleoproteins C1/C2 OS=Homo sapiens OX=9606 GN=HNRNPC PE=1 SV=4	55	22	275	12	306	33.7	5.08	420.22	22	HNRNPC	103.5	96.5	93.8	95.7	99.8	95.7	96.9	103.7	108.3	106.1
Q14103	Heterogeneous nuclear ribonucleoprotein D0 OS=Homo sapiens OX=9606 GN=HNRNPD PE=1 SV=1	38	15	114	13	355	38.4	7.81	247.96	15	HNRNPD	107.5	101.1	103.6	84.7	93.4	99.8	104.6	109.4	98.1	97.9
O14979	Heterogeneous nuclear ribonucleoprotein D-like OS=Homo sapiens OX=9606 GN=HNRNPDL PE=1 SV=3	35	17	110	15	420	46.4	9.57	231.75	17	HNRNPDL	113	109	105.2	82.3	83.7	106.2	107	113.7	92.6	87.4
P52597	Heterogeneous nuclear ribonucleoprotein F OS=Homo sapiens OX=9606 GN=HNRNPF PE=1 SV=3	33	11	73	8	415	45.6	5.58	152.79	11	HNRNPF	96.3	95.1	97.5	105	101.1	91	100.1	101.3	106.9	105.7
P31943	Heterogeneous nuclear ribonucleoprotein H OS=Homo sapiens OX=9606 GN=HNRNPH1 PE=1 SV=4	57	21	204	10	449	49.2	6.3	533.04	21	HNRNPH1	95.8	95.1	92.1	102.8	101	95.2	98.9	101.7	109.7	107.5
P55795	Heterogeneous nuclear ribonucleoprotein H2 OS=Homo sapiens OX=9606 GN=HNRNPH2 PE=1 SV=1	47	18	143	8	449	49.2	6.3	357.53	18	HNRNPH2	97.5	95.6	102.6	92.5	100.6	93.4	106	100.8	101.3	109.7
P31942	Heterogeneous nuclear ribonucleoprotein H3 OS=Homo sapiens OX=9606 GN=HNRNPH3 PE=1 SV=2	49	12	116	11	346	36.9	6.87	164.41	12	HNRNPH3	95	92.4	94.6	106.4	101.9	99.1	100.5	103.5	104	102.7
P61978	Heterogeneous nuclear ribonucleoprotein K OS=Homo sapiens OX=9606 GN=HNRNPK PE=1 SV=1	56	28	332	28	463	50.9	5.54	455.38	28	HNRNPK	95.6	93.9	85.6	106.7	107.9	101.8	88.7	102.7	107.8	109.3
P14866	Heterogeneous nuclear ribonucleoprotein L OS=Homo sapiens OX=9606 GN=HNRNPL PE=1 SV=2	55	22	105	21	589	64.1	8.22	201.89	22	HNRNPL	106.2	102.1	92.1	91.4	91.2	106.9	102	115.3	97.9	94.7
Q8WVV9	Heterogeneous nuclear ribonucleoprotein L-like OS=Homo sapiens OX=9606 GN=HNRNPLL PE=1 SV=1	11	6	16	5	542	60	7.72	8.36	6	HNRNPLL	90.1	52.3	113.1	61.1	87.7	156.6	104.7	104.6	101.9	128
P52272	Heterogeneous nuclear ribonucleoprotein M OS=Homo sapiens OX=9606 GN=HNRNPM PE=1 SV=3	52	42	273	42	730	77.5	8.7	404.65	42	HNRNPM	95.4	93.7	96.5	103	105	91.5	99.5	97.9	110.2	107.4
O43390	Heterogeneous nuclear ribonucleoprotein R OS=Homo sapiens OX=9606 GN=HNRNPR PE=1 SV=1	49	26	172	18	633	70.9	8.13	373.01	26	HNRNPR	94.8	91.8	96	97.8	103.4	91.8	97.5	103.6	112.9	110.4
Q00839	Heterogeneous nuclear ribonucleoprotein U OS=Homo sapiens OX=9606 GN=HNRNPU PE=1 SV=6	48	39	347	38	825	90.5	6	624.15	39	HNRNPU	89.1	87.5	87.4	109.2	112.9	86.9	91.7	92.5	121.9	120.9
Q9BUJ2	Heterogeneous nuclear ribonucleoprotein U-like protein 1 OS=Homo sapiens OX=9606 GN=HNRNPUL1 PE=1 SV=2	17	14	35	13	856	95.7	6.92	62.69	14	HNRNPUL1	96.1	103.5	97.4	94.8	93.1	99.9	103.7	102.6	101.4	107.6
Q1KMD3	Heterogeneous nuclear ribonucleoprotein U-like protein 2 OS=Homo sapiens OX=9606 GN=HNRNPUL2 PE=1 SV=1	28	17	32	17	747	85.1	4.91	64.71	17	HNRNPUL2	92.5	94	95.5	99	104.8	100.6	93.3	100.7	105.7	113.9
P31260	Homeobox protein Hox-A10 OS=Homo sapiens OX=9606 GN=HOXA10 PE=1 SV=3	11	2	2	2	410	42.4	8.34	5.79	2	HOXA10	0	0	0	407.1	0	0	0	237.5	355.4	0
Q5SSJ5	Heterochromatin protein 1-binding protein 3 OS=Homo sapiens OX=9606 GN=HP1BP3 PE=1 SV=1	14	8	11	8	553	61.2	9.67	14.39	8	HP1BP3	80.6	123.6	111.3	72.3	101.7	100.8	119.2	97.6	104.8	87.9
Q9NWY4	Histone PARylation factor 1 OS=Homo sapiens OX=9606 GN=HPF1 PE=1 SV=2	7	2	4	2	346	39.4	6.8	5.58	2	HPF1	95.7	90.6	120.3	88.3	91.1	94	103.1	127.1	99.8	90
P00492	Hypoxanthine-guanine phosphoribosyltransferase OS=Homo sapiens OX=9606 GN=HPRT1 PE=1 SV=2	52	8	67	8	218	24.6	6.68	167.48	8	HPRT1	102	96.8	94.7	100	103.1	91.5	95.5	103.6	108.3	104.4
Q969F9	BLOC-2 complex member HPS3 OS=Homo sapiens OX=9606 GN=HPS3 PE=1 SV=1	2	2	2	2	1004	113.7	6.43	0	2	HPS3	100.4	93.1	90.6	118	107.1	100.9	91.4	88.9	107.3	102.2
Q9UPZ3	BLOC-2 complex member HPS5 OS=Homo sapiens OX=9606 GN=HPS5 PE=1 SV=2	2	1	1	1	1129	127.4	5.54	0	1	HPS5	143.2	85.1	112.1	0	0	83.7	185.5	115.5	180.1	94.7
Q9Y251	Heparanase OS=Homo sapiens OX=9606 GN=HPSE PE=1 SV=2	3	1	1	1	543	61.1	9.28	0	1	HPSE	80.9	0	123.5	191.8	91.1	144.5	129.9	65.3	75.2	97.8
Q53T59	HCLS1-binding protein 3 OS=Homo sapiens OX=9606 GN=HS1BP3 PE=1 SV=1	3	1	1	1	392	42.8	5.01	2.38	1	HS1BP3	167.2	121.4	79.8	122.2	54.1	88.4	117	78.4	88.1	83.4
Q99714	3-hydroxyacyl-CoA dehydrogenase type-2 OS=Homo sapiens OX=9606 GN=HSD17B10 PE=1 SV=3	52	10	42	10	261	26.9	7.78	88.63	10	HSD17B10	93	92.4	101.7	97.1	95.5	108.2	112.5	105.7	103.4	90.5
Q8NBQ5	Estradiol 17-beta-dehydrogenase 11 OS=Homo sapiens OX=9606 GN=HSD17B11 PE=1 SV=3	8	3	3	3	300	32.9	9.07	0	3	HSD17B11	168.3	154.5	0	151.1	121.9	116.6	0	187.5	0	100
Q53GQ0	Very-long-chain 3-oxoacyl-CoA reductase OS=Homo sapiens OX=9606 GN=HSD17B12 PE=1 SV=2	8	2	4	2	312	34.3	9.32	7.96	2	HSD17B12	122.8	106.5	97.5	71.5	74.2	86.8	115.5	109.7	120.3	95.2
P51659	Peroxisomal multifunctional enzyme type 2 OS=Homo sapiens OX=9606 GN=HSD17B4 PE=1 SV=3	38	21	57	21	736	79.6	8.84	75	21	HSD17B4	103.9	101.1	104.6	98.5	90.3	113.7	105.3	103.3	92.1	87.3
Q92506	(3R)-3-hydroxyacyl-CoA dehydrogenase OS=Homo sapiens OX=9606 GN=HSD17B8 PE=1 SV=2	5	1	1	1	261	27	6.54	0	1	HSD17B8	0	0	0	0	0	0	0	1000	0	0
Q6YN16	Hydroxysteroid dehydrogenase-like protein 2 OS=Homo sapiens OX=9606 GN=HSDL2 PE=1 SV=1	16	5	9	5	418	45.4	7.99	16.81	5	HSDL2	118.8	96	119.1	81.8	77.5	114.5	115.5	104.5	88.1	84.2
P07900	Heat shock protein HSP 90-alpha OS=Homo sapiens OX=9606 GN=HSP90AA1 PE=1 SV=5	64	53	606	29	732	84.6	5.02	1127.44	53	HSP90AA1	106.8	100.3	104.4	96	96.9	95.5	99.4	102	98.6	100.1
P08238	Heat shock protein HSP 90-beta OS=Homo sapiens OX=9606 GN=HSP90AB1 PE=1 SV=4	66	52	583	28	724	83.2	5.03	1223.54	52	HSP90AB1	99.1	94.5	98.9	107.3	107.4	94.2	91.9	96.2	105.1	105.4
P14625	Endoplasmin OS=Homo sapiens OX=9606 GN=HSP90B1 PE=1 SV=1	62	47	325	45	803	92.4	4.84	586.4	47	HSP90B1	100.5	99.2	104.8	98.1	96.3	104.3	106.6	96.3	99.1	94.8
Q0VDF9	Heat shock 70 kDa protein 14 OS=Homo sapiens OX=9606 GN=HSPA14 PE=1 SV=1	9	5	5	5	509	54.8	5.59	7.91	5	HSPA14	106	104.6	99.2	99.6	92.2	92.8	95.3	105.5	102.8	101.9
P0DMV9	Heat shock 70 kDa protein 1B OS=Homo sapiens OX=9606 GN=HSPA1B PE=1 SV=1	66	40	510	21	641	70	5.66	843.72	40	HSPA1B	106.8	101.3	103	105.9	104	89.2	90.5	93.8	102.1	103.4
P34931	Heat shock 70 kDa protein 1-like OS=Homo sapiens OX=9606 GN=HSPA1L PE=1 SV=2	37	21	237	2	641	70.3	6.02	485.05	21	HSPA1L	90.3	93.5	119.8	119.5	112.2	84.7	86.6	79.6	116.6	97.2
P54652	Heat shock-related 70 kDa protein 2 OS=Homo sapiens OX=9606 GN=HSPA2 PE=1 SV=1	30	20	211	3	639	70	5.74	381.35	20	HSPA2	111.7	102.7	115.9	124.1	92.2	92.3	98.8	68.6	97.2	96.6
P34932	Heat shock 70 kDa protein 4 OS=Homo sapiens OX=9606 GN=HSPA4 PE=1 SV=4	60	48	327	42	840	94.3	5.19	472.97	48	HSPA4	100.8	93	90.9	108.2	113.4	89.5	91.6	95.3	107.6	109.8
O95757	Heat shock 70 kDa protein 4L OS=Homo sapiens OX=9606 GN=HSPA4L PE=1 SV=3	32	25	72	18	839	94.5	5.88	126.91	25	HSPA4L	99.9	90.6	90.1	119.1	116	90.5	91.4	90.2	102.6	109.7
P11021	Endoplasmic reticulum chaperone BiP OS=Homo sapiens OX=9606 GN=HSPA5 PE=1 SV=2	56	36	299	33	654	72.3	5.16	771.72	36	HSPA5	99.7	95	101	101.1	100.1	101.5	103.6	92.1	103.6	102.3
P11142	Heat shock cognate 71 kDa protein OS=Homo sapiens OX=9606 GN=HSPA8 PE=1 SV=1	79	45	625	27	646	70.9	5.52	1226.73	45	HSPA8	105.8	99.3	99.8	101.2	101	96.7	94.4	99.3	101.2	101.4
P38646	Stress-70 protein, mitochondrial OS=Homo sapiens OX=9606 GN=HSPA9 PE=1 SV=2	63	41	298	40	679	73.6	6.16	602.61	41	HSPA9	93.6	95	96.9	99.8	104	107.5	105.3	98	102.6	97.2
P04792	Heat shock protein beta-1 OS=Homo sapiens OX=9606 GN=HSPB1 PE=1 SV=2	8	1	1	1	205	22.8	6.4	2.92	1	HSPB1	82.5	135.6	61.9	97.3	123.7	70.4	112.3	99.9	96	120.5
Q9NZL4	Hsp70-binding protein 1 OS=Homo sapiens OX=9606 GN=HSPBP1 PE=1 SV=2	8	2	3	2	359	39.3	5.21	2.05	2	HSPBP1	95	124.4	85.4	107.4	85.9	72.2	137.5	60.2	133.2	98.8
P10809	60 kDa heat shock protein, mitochondrial OS=Homo sapiens OX=9606 GN=HSPD1 PE=1 SV=2	71	38	312	38	573	61	5.87	690.55	38	HSPD1	101.4	99.7	104.1	88.7	91.8	108.6	111.3	104	97	93.6
P61604	10 kDa heat shock protein, mitochondrial OS=Homo sapiens OX=9606 GN=HSPE1 PE=1 SV=2	75	11	74	11	102	10.9	8.92	100.86	11	HSPE1	99.3	101.2	104.5	91.8	95.7	108.6	112.3	102.6	93.8	90.2
Q92598	Heat shock protein 105 kDa OS=Homo sapiens OX=9606 GN=HSPH1 PE=1 SV=1	40	35	173	29	858	96.8	5.39	303.06	35	HSPH1	93	85.2	91	123.8	122	84.4	84	83.9	116.9	115.8
Q9BUP3	Oxidoreductase HTATIP2 OS=Homo sapiens OX=9606 GN=HTATIP2 PE=1 SV=2	5	1	1	1	242	27	8.38	2.81	1	HTATIP2	92.6	106.3	117.1	124.7	79.4	97.3	104.1	104.2	99.7	74.6
O43719	HIV Tat-specific factor 1 OS=Homo sapiens OX=9606 GN=HTATSF1 PE=1 SV=1	15	10	54	10	755	85.8	4.4	34.48	10	HTATSF1	99.9	103.1	93.4	112.5	108.3	96.6	97	99.2	94.4	95.6
P41595	5-hydroxytryptamine receptor 2B OS=Homo sapiens OX=9606 GN=HTR2B PE=1 SV=1	2	1	2	1	481	54.3	9.1	1.76	1	HTR2B	82.9	108.9	80.4	83.5	113	96	121.9	106	110.5	96.9
O43464	Serine protease HTRA2, mitochondrial OS=Homo sapiens OX=9606 GN=HTRA2 PE=1 SV=2	5	2	2	2	458	48.8	10.07	5.6	2	HTRA2	103.7	102.7	107.8	84.9	81.9	111	108.1	133.9	83.5	82.4
P42858	Huntingtin OS=Homo sapiens OX=9606 GN=HTT PE=1 SV=2	1	2	2	2	3142	347.4	6.2	4.16	2	HTT	85.7	78.3	104.7	57.3	145.1	81.3	97.6	125.1	119.3	105.7
Q7Z6Z7	E3 ubiquitin-protein ligase HUWE1 OS=Homo sapiens OX=9606 GN=HUWE1 PE=1 SV=3	5	18	36	18	4374	481.6	5.22	44.89	18	HUWE1	100.7	99.4	104	100.8	94.2	99.6	100.6	103.7	104.1	92.9
Q9Y4L1	Hypoxia up-regulated protein 1 OS=Homo sapiens OX=9606 GN=HYOU1 PE=1 SV=1	23	19	114	19	999	111.3	5.22	249.24	19	HYOU1	94.1	96.1	92	110	104.6	98.1	99.4	93.2	104.5	108.1
Q9NX55	Huntingtin-interacting protein K OS=Homo sapiens OX=9606 GN=HYPK PE=1 SV=3	46	5	21	5	121	13.6	4.82	22.57	5	HYPK	108.3	106.6	109.2	86	102.4	94.4	96.9	102.3	97.3	96.7
Q2TAA2	Isoamyl acetate-hydrolyzing esterase 1 homolog OS=Homo sapiens OX=9606 GN=IAH1 PE=1 SV=1	5	1	1	1	248	27.6	5.3	0	1	IAH1	0	0	1000	0	0	0	0	0	0	0
P41252	Isoleucine--tRNA ligase, cytoplasmic OS=Homo sapiens OX=9606 GN=IARS1 PE=1 SV=2	21	24	57	24	1262	144.4	6.15	69.68	24	IARS1	107.7	100.6	105.5	94.9	94.5	111.1	95.6	109.1	90	91
Q9NSE4	Isoleucine--tRNA ligase, mitochondrial OS=Homo sapiens OX=9606 GN=IARS2 PE=1 SV=2	17	16	33	16	1012	113.7	7.2	57.88	16	IARS2	87.7	88.9	96.1	103.8	108.9	112.5	109.7	96.8	101.9	93.7
Q5T440	Putative transferase CAF17, mitochondrial OS=Homo sapiens OX=9606 GN=IBA57 PE=1 SV=1	4	1	1	1	356	38.1	9.83	3.32	1	IBA57	92.9	81.9	95.1	90.9	87.4	130	119.4	75	107.7	119.8
P14735	Insulin-degrading enzyme OS=Homo sapiens OX=9606 GN=IDE PE=1 SV=4	11	11	16	11	1019	117.9	6.61	24.32	11	IDE	112.6	110.2	111.2	84.7	89.1	106.3	105.6	106.2	86	88.1
O75874	Isocitrate dehydrogenase [NADP] cytoplasmic OS=Homo sapiens OX=9606 GN=IDH1 PE=1 SV=2	39	15	40	15	414	46.6	7.01	53.77	15	IDH1	111.8	97.2	104.7	101.3	96	102.1	99.5	106.1	92.4	88.8
P48735	Isocitrate dehydrogenase [NADP], mitochondrial OS=Homo sapiens OX=9606 GN=IDH2 PE=1 SV=2	17	7	23	7	452	50.9	8.69	26.19	7	IDH2	102.9	90.7	83.5	108.8	99	117.4	140.7	123.1	54.6	79.2
P50213	Isocitrate dehydrogenase [NAD] subunit alpha, mitochondrial OS=Homo sapiens OX=9606 GN=IDH3A PE=1 SV=1	31	11	34	11	366	39.6	6.92	67.21	11	IDH3A	94.1	92.5	101.3	99.8	106.1	98.8	109.5	96.4	103.7	97.8
O43837	Isocitrate dehydrogenase [NAD] subunit beta, mitochondrial OS=Homo sapiens OX=9606 GN=IDH3B PE=1 SV=2	17	6	10	6	385	42.2	8.46	16.92	6	IDH3B	88.5	87.5	100.2	110.5	107.7	98.5	102.3	96.8	107.8	100.2
P51553	Isocitrate dehydrogenase [NAD] subunit gamma, mitochondrial OS=Homo sapiens OX=9606 GN=IDH3G PE=1 SV=1	11	4	8	4	393	42.8	8.5	19.81	4	IDH3G	93.8	88.3	105	90.9	118.2	102	111	104.8	102.1	83.9
Q13907	Isopentenyl-diphosphate Delta-isomerase 1 OS=Homo sapiens OX=9606 GN=IDI1 PE=1 SV=2	34	6	14	6	227	26.3	6.34	21.85	6	IDI1	107.6	85.1	88.9	95.6	110.9	105.4	83.1	119.3	100.9	103.3
Q9NZ38	Uncharacterized protein IDI2-AS1 OS=Homo sapiens OX=9606 GN=IDI2-AS1 PE=2 SV=1	9	1	2	1	188	21.3	10.2	2.08	1	IDI2-AS1	90.1	60.8	117.5	113.3	123	90.5	78.3	78.7	128.4	119.4
Q8IY31	Intraflagellar transport protein 20 homolog OS=Homo sapiens OX=9606 GN=IFT20 PE=1 SV=1	11	1	1	1	132	15.3	5.12	2.38	1	IFT20	0	180	0	284.2	0	0	298.1	0	237.7	0
Q9BW83	Intraflagellar transport protein 27 homolog OS=Homo sapiens OX=9606 GN=IFT27 PE=1 SV=1	30	5	7	5	186	20.5	5.41	8.5	5	IFT27	117.5	113.1	104.5	49.6	95.4	112.5	128.3	105	92.1	81.8
Q86VG3	Intraflagellar transport-associated protein OS=Homo sapiens OX=9606 GN=IFTAP PE=1 SV=1	4	1	1	1	221	25.4	4.51	2.15	1	IFTAP	0	0	0	0	0	0	1000	0	0	0
Q9NZI8	Insulin-like growth factor 2 mRNA-binding protein 1 OS=Homo sapiens OX=9606 GN=IGF2BP1 PE=1 SV=2	38	19	89	18	577	63.4	9.2	147.22	19	IGF2BP1	105.6	103.8	103.4	95.3	94.4	101.6	100.5	102.4	95.7	97.5
Q9Y6M1	Insulin-like growth factor 2 mRNA-binding protein 2 OS=Homo sapiens OX=9606 GN=IGF2BP2 PE=1 SV=2	16	8	13	6	599	66.1	8.46	22.28	8	IGF2BP2	102.5	86.8	98.1	117	106.4	102.5	91.4	106.8	91.5	97
O00425	Insulin-like growth factor 2 mRNA-binding protein 3 OS=Homo sapiens OX=9606 GN=IGF2BP3 PE=1 SV=2	20	11	18	9	579	63.7	8.87	15.55	11	IGF2BP3	112	98.9	107.9	88.8	95	104.5	96.7	99.2	94.3	102.8
P11717	Cation-independent mannose-6-phosphate receptor OS=Homo sapiens OX=9606 GN=IGF2R PE=1 SV=3	6	13	19	13	2491	274.2	5.94	18.36	13	IGF2R	100.6	80.8	98.2	85	114.2	106.9	112.9	119.3	89.7	92.5
Q969P0	Immunoglobulin superfamily member 8 OS=Homo sapiens OX=9606 GN=IGSF8 PE=1 SV=1	2	1	1	1	613	65	8	0	1	IGSF8	0	194.9	164.8	0	0	228.4	221.2	0	0	190.7
Q13123	Protein Red OS=Homo sapiens OX=9606 GN=IK PE=1 SV=3	16	9	13	8	557	65.6	6.64	14.66	9	IK	97.1	100.1	106.3	102.1	89.9	104.2	100.1	97.3	110.3	92.7
O14920	Inhibitor of nuclear factor kappa-B kinase subunit beta OS=Homo sapiens OX=9606 GN=IKBKB PE=1 SV=1	2	1	1	1	756	86.5	5.78	2.69	1	IKBKB	0	0	0	0	0	0	0	0	1000	0
P22301	Interleukin-10 OS=Homo sapiens OX=9606 GN=IL10 PE=1 SV=1	10	1	2	1	178	20.5	8	0	1	IL10	0	0	1000	0	0	0	0	0	0	0
Q8NAC3	Interleukin-17 receptor C OS=Homo sapiens OX=9606 GN=IL17RC PE=1 SV=2	3	1	1	1	791	86.2	6.1	2.21	1	IL17RC	136.6	228.5	0	0	0	118.6	0	120.2	231.1	165
Q9NP60	X-linked interleukin-1 receptor accessory protein-like 2 OS=Homo sapiens OX=9606 GN=IL1RAPL2 PE=1 SV=1	4	1	1	1	686	78.6	6.46	0	1	IL1RAPL2	142.6	120.6	215.5	0	126.6	0	129.3	103.1	0	162.3
Q12905	Interleukin enhancer-binding factor 2 OS=Homo sapiens OX=9606 GN=ILF2 PE=1 SV=2	32	10	68	10	390	43	5.26	171.76	10	ILF2	94.7	94.9	93.4	96.3	101.5	91.1	95.9	97.6	116.6	118
Q12906	Interleukin enhancer-binding factor 3 OS=Homo sapiens OX=9606 GN=ILF3 PE=1 SV=3	42	29	152	24	894	95.3	8.76	334.15	29	ILF3	93.4	92.8	91.3	107.2	108.3	90.6	96.6	96	111.8	111.9
Q13418	Integrin-linked protein kinase OS=Homo sapiens OX=9606 GN=ILK PE=1 SV=2	8	4	5	4	452	51.4	8.07	0	4	ILK	116.8	90.2	109.8	105.8	69.3	105.2	86.9	106.8	125.9	83.4
Q9H0C8	Integrin-linked kinase-associated serine/threonine phosphatase 2C OS=Homo sapiens OX=9606 GN=ILKAP PE=1 SV=1	7	3	5	3	392	42.9	7.09	8.04	3	ILKAP	116.2	96	87.1	100.3	94.9	89.5	89.5	117.6	100.9	108.1
Q16891	MICOS complex subunit MIC60 OS=Homo sapiens OX=9606 GN=IMMT PE=1 SV=1	30	21	56	21	758	83.6	6.48	114.37	21	IMMT	90.4	93.5	101.9	104.4	100	103	108.6	101.3	98.1	99
Q9NV31	U3 small nucleolar ribonucleoprotein protein IMP3 OS=Homo sapiens OX=9606 GN=IMP3 PE=1 SV=1	14	2	2	2	184	21.8	9.5	5.13	2	IMP3	105.4	106.8	92.9	83.5	101.7	112.1	118.3	97.2	95.8	86.2
P29218	Inositol monophosphatase 1 OS=Homo sapiens OX=9606 GN=IMPA1 PE=1 SV=1	13	3	7	3	277	30.2	5.26	7.96	3	IMPA1	95.4	78.9	77.5	126.3	120.3	73.3	84.1	88.9	142.7	112.7
Q9P2X3	Protein IMPACT OS=Homo sapiens OX=9606 GN=IMPACT PE=1 SV=2	3	1	1	1	320	36.5	4.97	3.07	1	IMPACT	108.1	101.3	65.6	139.1	76.5	66.3	109.4	119.7	108.8	105.3
P20839	Inosine-5'-monophosphate dehydrogenase 1 OS=Homo sapiens OX=9606 GN=IMPDH1 PE=1 SV=2	12	5	9	3	514	55.4	6.9	16.67	5	IMPDH1	114.9	94.7	81.3	110.4	102.6	103.1	81.8	108	107.6	95.6
P12268	Inosine-5'-monophosphate dehydrogenase 2 OS=Homo sapiens OX=9606 GN=IMPDH2 PE=1 SV=2	40	21	146	19	514	55.8	6.9	324.75	21	IMPDH2	105.8	95.5	102.7	101.6	97.9	100	96.8	103.6	99.3	96.9
Q9NQS7	Inner centromere protein OS=Homo sapiens OX=9606 GN=INCENP PE=1 SV=3	6	5	6	5	918	105.4	9.44	9.55	5	INCENP	84.6	101.4	81.7	133	136.2	80.2	105.5	78.5	119.2	79.5
Q8WYH8	Inhibitor of growth protein 5 OS=Homo sapiens OX=9606 GN=ING5 PE=1 SV=1	7	1	2	1	240	27.7	7.61	5.8	1	ING5	96.6	138.7	117.2	69.2	75	103	127.4	105.3	92	75.6
Q92835	Phosphatidylinositol 3,4,5-trisphosphate 5-phosphatase 1 OS=Homo sapiens OX=9606 GN=INPP5D PE=1 SV=2	1	1	1	1	1189	133.2	7.59	0	1	INPP5D	146.2	0	0	190.8	190.8	0	142.7	99.8	130.1	99.6
O15357	Phosphatidylinositol 3,4,5-trisphosphate 5-phosphatase 2 OS=Homo sapiens OX=9606 GN=INPPL1 PE=1 SV=2	2	2	2	2	1258	138.5	6.54	2.33	2	INPPL1	0	132.4	99.1	181.2	164.5	150.3	82.9	62.4	127.3	0
Q9NVM9	Integrator complex subunit 13 OS=Homo sapiens OX=9606 GN=INTS13 PE=1 SV=2	8	5	10	5	706	80.2	6.7	6.86	5	INTS13	95	113.8	102.4	81.2	104.9	108.5	71.7	102	104.1	116.3
Q68E01	Integrator complex subunit 3 OS=Homo sapiens OX=9606 GN=INTS3 PE=1 SV=1	5	3	4	3	1043	118	5.8	6.1	3	INTS3	0	1000	0	0	0	0	0	0	0	0
Q9NVH2	Integrator complex subunit 7 OS=Homo sapiens OX=9606 GN=INTS7 PE=1 SV=1	3	2	3	2	962	106.8	8.02	4.36	2	INTS7	333.4	222	0	0	0	0	229.8	0	0	214.8
Q8TEX9	Importin-4 OS=Homo sapiens OX=9606 GN=IPO4 PE=1 SV=2	8	8	12	8	1081	118.6	4.96	26.63	8	IPO4	103.8	139.2	114.6	96.8	77.1	114.7	98.5	113.2	66.6	75.5
O00410	Importin-5 OS=Homo sapiens OX=9606 GN=IPO5 PE=1 SV=4	14	15	37	15	1097	123.6	4.94	56.29	15	IPO5	107.4	106.2	103.8	98.2	89.7	97.8	96.9	99.5	100.8	99.7
O95373	Importin-7 OS=Homo sapiens OX=9606 GN=IPO7 PE=1 SV=1	11	11	24	11	1038	119.4	4.82	47.01	11	IPO7	86.6	98.5	97.8	123.5	106.3	90.1	86.2	100.5	104.6	105.8
O15397	Importin-8 OS=Homo sapiens OX=9606 GN=IPO8 PE=1 SV=2	4	4	7	4	1037	119.9	5.16	5.8	4	IPO8	109	108.9	100.7	98.3	91.8	110.6	100.2	106.2	69.7	104.5
Q96P70	Importin-9 OS=Homo sapiens OX=9606 GN=IPO9 PE=1 SV=3	4	4	5	4	1041	115.9	4.81	7.6	4	IPO9	66.1	101.9	81.7	109.7	134.4	109.2	92.7	96.5	93.4	114.4
Q8N6M8	IQ domain-containing protein F1 OS=Homo sapiens OX=9606 GN=IQCF1 PE=1 SV=2	8	1	1	1	205	23.7	9.61	2.02	1	IQCF1	0	107.9	94.2	82.5	187.3	145.6	72.6	107.6	103.2	99.1
Q9H095	Dynein regulatory complex protein 9 OS=Homo sapiens OX=9606 GN=IQCG PE=1 SV=1	5	2	3	2	443	51.9	6.52	4.52	2	IQCG	0	107.1	120.2	124.1	90.8	130.4	115.1	102.4	122.9	87.1
P46940	Ras GTPase-activating-like protein IQGAP1 OS=Homo sapiens OX=9606 GN=IQGAP1 PE=1 SV=1	16	24	49	21	1657	189.1	6.48	71.46	24	IQGAP1	100.7	90.7	102.3	99.5	105.4	95.6	99.8	95.8	103.1	107.1
Q13576	Ras GTPase-activating-like protein IQGAP2 OS=Homo sapiens OX=9606 GN=IQGAP2 PE=1 SV=4	3	5	5	3	1575	180.5	5.64	6.26	5	IQGAP2	112.2	76.4	107.2	84.8	82.4	123.8	130	96.8	92.5	93.8
Q86VI3	Ras GTPase-activating-like protein IQGAP3 OS=Homo sapiens OX=9606 GN=IQGAP3 PE=1 SV=2	1	2	2	1	1631	184.6	7.65	4.83	2	IQGAP3	0	185.6	270.3	0	0	335.5	0	0	0	208.5
Q8IU81	Interferon regulatory factor 2-binding protein 1 OS=Homo sapiens OX=9606 GN=IRF2BP1 PE=1 SV=1	1	1	1	1	584	61.6	8.18	0	1	IRF2BP1	125.6	124.9	102.8	83.2	101.3	126.6	70.8	139.7	64.9	60.1
Q7Z5L9	Interferon regulatory factor 2-binding protein 2 OS=Homo sapiens OX=9606 GN=IRF2BP2 PE=1 SV=2	2	1	4	1	587	61	8.69	2.05	1	IRF2BP2	0	83.7	164.3	106.7	159.4	101.4	93	104.2	60.5	126.8
Q8WZA9	Immunity-related GTPase family Q protein OS=Homo sapiens OX=9606 GN=IRGQ PE=1 SV=1	5	3	3	3	623	62.7	4.88	4.38	3	IRGQ	118.8	88.2	114	90.3	80.8	105.3	121.8	103.9	95	81.9
O14654	Insulin receptor substrate 4 OS=Homo sapiens OX=9606 GN=IRS4 PE=1 SV=1	15	15	29	14	1257	133.7	8.44	58.77	15	IRS4	136.2	137	147.3	42.6	51.3	131.9	123.3	129.8	54.3	46.4
Q9BUE6	Iron-sulfur cluster assembly 1 homolog, mitochondrial OS=Homo sapiens OX=9606 GN=ISCA1 PE=1 SV=1	9	1	1	1	129	14.2	9.07	3.49	1	ISCA1	87	94.6	74	117.5	139.6	139.3	97.9	84.5	113.5	51.9
Q9H9L3	Interferon-stimulated 20 kDa exonuclease-like 2 OS=Homo sapiens OX=9606 GN=ISG20L2 PE=1 SV=1	17	5	8	5	353	39.1	9.94	2.55	5	ISG20L2	122.1	125.5	122.7	55.4	56.9	128.6	114.9	132.6	81.3	59.9
Q96CN7	Isochorismatase domain-containing protein 1 OS=Homo sapiens OX=9606 GN=ISOC1 PE=1 SV=3	13	4	4	4	298	32.2	7.39	10.61	4	ISOC1	104.5	90.5	88.1	108.9	124.8	98.3	76.4	86.2	94.5	127.9
P53990	IST1 homolog OS=Homo sapiens OX=9606 GN=IST1 PE=1 SV=1	17	7	9	7	364	39.7	5.35	14.52	7	IST1	87.4	86.1	94.8	117.8	113.1	79.3	81.5	92.1	110.4	137.4
Q9ULR0	Pre-mRNA-splicing factor ISY1 homolog OS=Homo sapiens OX=9606 GN=ISY1 PE=1 SV=3	7	1	1	1	285	33	5.17	4.77	1	ISY1	91.5	103.5	117.1	92.8	105.4	116.9	53.6	97.7	114.4	107
Q9NPH2	Inositol-3-phosphate synthase 1 OS=Homo sapiens OX=9606 GN=ISYNA1 PE=1 SV=1	6	3	4	3	558	61	5.76	4.51	3	ISYNA1	93.1	82.6	68.5	123.6	119.6	89.5	92.5	97.7	122.7	110.3
Q96J02	E3 ubiquitin-protein ligase Itchy homolog OS=Homo sapiens OX=9606 GN=ITCH PE=1 SV=2	4	4	4	4	903	102.7	6.3	2.23	4	ITCH	88.9	95.6	102.2	86.3	111.9	118.7	119.4	104.4	74.7	97.9
P05556	Integrin beta-1 OS=Homo sapiens OX=9606 GN=ITGB1 PE=1 SV=2	9	6	7	6	798	88.4	5.39	11.59	6	ITGB1	101.3	86.4	89.7	71.3	106.4	100.7	123.7	104.9	101.9	113.8
P19823	Inter-alpha-trypsin inhibitor heavy chain H2 OS=Homo sapiens OX=9606 GN=ITIH2 PE=1 SV=2	3	2	2	2	946	106.4	6.86	3.17	2	ITIH2	56.5	87.4	152.8	112.9	75.9	121	99.5	106	68.6	119.2
Q9Y287	Integral membrane protein 2B OS=Homo sapiens OX=9606 GN=ITM2B PE=1 SV=1	4	1	1	1	266	30.3	5.14	0	1	ITM2B	0	317.8	0	0	0	259.3	422.9	0	0	0
Q9BY32	Inosine triphosphate pyrophosphatase OS=Homo sapiens OX=9606 GN=ITPA PE=1 SV=2	24	3	11	3	194	21.4	5.66	17.91	3	ITPA	109	98.5	109.1	96.7	79.8	99	103.2	108.9	89.7	106.2
Q13572	Inositol-tetrakisphosphate 1-kinase OS=Homo sapiens OX=9606 GN=ITPK1 PE=1 SV=2	2	1	21	1	414	45.6	6.16	2.17	1	ITPK1	23.9	30.8	0	302.3	222.8	129	6.2	90.7	86.8	107.5
Q15811	Intersectin-1 OS=Homo sapiens OX=9606 GN=ITSN1 PE=1 SV=3	3	4	5	4	1721	195.3	7.77	4.33	4	ITSN1	0	0	0	0	0	0	0	0	1000	0
Q9NZM3	Intersectin-2 OS=Homo sapiens OX=9606 GN=ITSN2 PE=1 SV=3	1	2	6	1	1697	193.3	8.12	6.85	2	ITSN2	0	220.7	0	0	346.1	239.1	0	0	0	194.1
P26440	Isovaleryl-CoA dehydrogenase, mitochondrial OS=Homo sapiens OX=9606 GN=IVD PE=1 SV=2	19	8	14	8	426	46.6	8.05	14.02	8	IVD	99.6	106.5	107.1	82	86.8	126.4	122.3	103.5	78.1	87.6
Q96ST2	Protein IWS1 homolog OS=Homo sapiens OX=9606 GN=IWS1 PE=1 SV=2	5	5	9	5	819	91.9	4.69	14.71	5	IWS1	101.9	97.2	75.9	115.1	120	102.1	92.1	79.1	119.2	97.5
Q92613	Protein Jade-3 OS=Homo sapiens OX=9606 GN=JADE3 PE=1 SV=1	3	2	2	2	823	93.7	7.18	2.28	2	JADE3	73.3	117.6	125.8	105.9	93.4	83.8	86.9	111.3	78.1	123.9
Q8N5M9	Protein jagunal homolog 1 OS=Homo sapiens OX=9606 GN=JAGN1 PE=1 SV=1	7	1	6	1	183	21.1	9.73	6.52	1	JAGN1	0	0	0	0	0	0	530.7	218.6	250.7	0
Q6NYC1	Bifunctional arginine demethylase and lysyl-hydroxylase JMJD6 OS=Homo sapiens OX=9606 GN=JMJD6 PE=1 SV=1	5	2	4	2	403	46.4	8.69	6.54	2	JMJD6	98.1	90.7	94.4	117.9	88	74.4	80.1	90.6	134.9	130.8
Q9UK76	Jupiter microtubule associated homolog 1 OS=Homo sapiens OX=9606 GN=JPT1 PE=1 SV=3	26	3	7	3	154	16	5.6	5.3	3	JPT1	223.9	0	278.3	0	274.5	0	0	0	0	223.3
Q9H910	Jupiter microtubule associated homolog 2 OS=Homo sapiens OX=9606 GN=JPT2 PE=1 SV=1	52	8	32	8	190	20.1	9.26	64.55	8	JPT2	105.9	101.7	89	109	98.8	99.7	94.6	101.2	96.7	103.4
P05412	Transcription factor Jun OS=Homo sapiens OX=9606 GN=JUN PE=1 SV=2	5	1	1	1	331	35.7	8.76	2.12	1	JUN	0	297.2	0	0	0	203.6	307.6	191.6	0	0
P14923	Junction plakoglobin OS=Homo sapiens OX=9606 GN=JUP PE=1 SV=3	6	4	5	3	745	81.7	6.14	4.98	4	JUP	71.8	106.3	113.1	97.5	110.4	115.3	105.7	95.1	87	98
O60229	Kalirin OS=Homo sapiens OX=9606 GN=KALRN PE=1 SV=3	1	2	2	2	2986	340	6.07	4.02	2	KALRN	176.1	140.3	161.5	0	0	97.1	140.4	0	134.2	150.4
Q7Z3B3	KAT8 regulatory NSL complex subunit 1 OS=Homo sapiens OX=9606 GN=KANSL1 PE=1 SV=2	1	1	10	1	1105	121	8.81	3.69	1	KANSL1	122.2	104.4	42.9	109.7	128.6	92.5	101.5	95.3	113.6	89.3
Q9P2N6	KAT8 regulatory NSL complex subunit 3 OS=Homo sapiens OX=9606 GN=KANSL3 PE=1 SV=2	4	2	5	2	904	95.9	9.39	4.97	2	KANSL3	0	1000	0	0	0	0	0	0	0	0
Q15046	Lysine--tRNA ligase OS=Homo sapiens OX=9606 GN=KARS1 PE=1 SV=3	34	19	67	19	597	68	6.35	95.95	19	KARS1	102.7	101.9	102.2	97.1	99.3	101.1	99.1	104.9	93.7	97.9
Q92830	Histone acetyltransferase KAT2A OS=Homo sapiens OX=9606 GN=KAT2A PE=1 SV=3	2	2	5	1	837	93.9	9.04	0	2	KAT2A	0	117.7	0	269	0	126.7	297.8	188.7	0	0
Q86V97	Kelch repeat and BTB domain-containing protein 6 OS=Homo sapiens OX=9606 GN=KBTBD6 PE=1 SV=1	2	1	2	1	674	76.1	6.07	2.19	1	KBTBD6	130.1	100.9	104.7	140.2	0	81.1	80.9	63	179.5	119.7
Q9ULS6	Potassium voltage-gated channel subfamily S member 2 OS=Homo sapiens OX=9606 GN=KCNS2 PE=1 SV=2	6	2	2	2	477	54.2	5.86	2.54	2	KCNS2	95.9	100.9	132.1	91.4	104.7	95.8	82.1	81	108.9	107.1
Q9H3F6	BTB/POZ domain-containing adapter for CUL3-mediated RhoA degradation protein 3 OS=Homo sapiens OX=9606 GN=KCTD10 PE=1 SV=1	10	4	4	4	313	35.4	6.34	2.37	4	KCTD10	0	1000	0	0	0	0	0	0	0	0
Q96CX2	BTB/POZ domain-containing protein KCTD12 OS=Homo sapiens OX=9606 GN=KCTD12 PE=1 SV=1	18	6	21	6	325	35.7	5.64	44.1	6	KCTD12	142.7	121.9	111.7	87.8	87.7	98.4	97.1	127.8	59.6	65.4
Q9NXV2	BTB/POZ domain-containing protein KCTD5 OS=Homo sapiens OX=9606 GN=KCTD5 PE=1 SV=1	7	1	3	1	234	26.1	6.24	2.16	1	KCTD5	634.9	0	0	0	0	0	0	0	365.1	0
O60341	Lysine-specific histone demethylase 1A OS=Homo sapiens OX=9606 GN=KDM1A PE=1 SV=2	12	8	23	8	852	92.8	6.52	17.7	8	KDM1A	76.9	90.6	73.5	99.9	116.1	92.3	123.3	106.9	124.8	95.7
Q9Y2K7	Lysine-specific demethylase 2A OS=Homo sapiens OX=9606 GN=KDM2A PE=1 SV=3	5	5	9	5	1162	132.7	7.58	7.86	5	KDM2A	88	107.4	128.8	76.5	92.9	105.1	121.2	92.2	79	108.9
Q7LBC6	Lysine-specific demethylase 3B OS=Homo sapiens OX=9606 GN=KDM3B PE=1 SV=2	7	8	14	8	1761	191.5	7.18	22.07	8	KDM3B	137.8	80.5	92.8	84.5	69.7	96.4	101.5	95.4	121.1	120.3
O15550	Lysine-specific demethylase 6A OS=Homo sapiens OX=9606 GN=KDM6A PE=1 SV=2	1	1	2	1	1401	154.1	7.44	2.17	1	KDM6A	125.5	110	145.9	56.6	166.3	92.7	79.5	130	0	93.5
P82909	Alpha-ketoglutarate dehydrogenase component 4 OS=Homo sapiens OX=9606 GN=MRPS36 PE=1 SV=2	17	1	1	1	103	11.5	9.99	3.22	1	KGD4	95.2	62.8	98.2	82.8	82.6	118.7	147.2	132.8	102.9	76.7
Q07666	KH domain-containing, RNA-binding, signal transduction-associated protein 1 OS=Homo sapiens OX=9606 GN=KHDRBS1 PE=1 SV=1	33	13	119	10	443	48.2	8.66	180.12	13	KHDRBS1	101	97.4	96.9	94.4	98.4	96.5	99.1	101	106	109.3
O75525	KH domain-containing, RNA-binding, signal transduction-associated protein 3 OS=Homo sapiens OX=9606 GN=KHDRBS3 PE=1 SV=1	11	5	40	1	346	38.8	7.61	20.66	5	KHDRBS3	103.5	83	84.8	97.3	118.8	134.6	55.3	113.9	106.1	102.8
Q92945	Far upstream element-binding protein 2 OS=Homo sapiens OX=9606 GN=KHSRP PE=1 SV=4	52	31	98	24	711	73.1	7.3	194.67	31	KHSRP	99.6	86.8	90.5	113.3	110.9	89.4	86.9	97	112.9	112.8
Q96AT1	Uncharacterized protein KIAA1143 OS=Homo sapiens OX=9606 GN=KIAA1143 PE=1 SV=2	13	2	3	2	154	17.5	6.11	2.02	2	KIAA1143	0	0	1000	0	0	0	0	0	0	0
Q9HCI6	E3 SUMO-protein ligase KIAA1586 OS=Homo sapiens OX=9606 GN=KIAA1586 PE=1 SV=2	1	1	1	1	787	89.6	7.74	0	1	KIAA1586	150.3	72.8	0	108.5	86	101.8	139.2	149.6	96.5	95.3
P52732	Kinesin-like protein KIF11 OS=Homo sapiens OX=9606 GN=KIF11 PE=1 SV=2	8	8	16	8	1056	119.1	5.64	20.54	8	KIF11	80.1	73.8	79.9	121.3	138.9	76.1	89.8	75.7	137	127.5
Q9NS87	Kinesin-like protein KIF15 OS=Homo sapiens OX=9606 GN=KIF15 PE=1 SV=1	2	4	6	4	1388	160.1	6	2.48	4	KIF15	123.2	131.2	104	51.7	80.3	132.1	86.3	108.5	93.4	89.3
Q12756	Kinesin-like protein KIF1A OS=Homo sapiens OX=9606 GN=KIF1A PE=1 SV=2	2	4	7	1	1690	190.9	6.21	7.97	4	KIF1A	186.8	248	177.3	0	0	144.2	0	0	148.1	95.7
Q7Z4S6	Kinesin-like protein KIF21A OS=Homo sapiens OX=9606 GN=KIF21A PE=1 SV=2	3	4	15	3	1674	187.1	6.42	7.75	4	KIF21A	144.3	152.4	119.7	0	0	141.4	120.8	137.4	100.5	83.4
Q02241	Kinesin-like protein KIF23 OS=Homo sapiens OX=9606 GN=KIF23 PE=1 SV=3	3	2	4	2	960	110	8.51	0	2	KIF23	1000	0	0	0	0	0	0	0	0	0
O00139	Kinesin-like protein KIF2A OS=Homo sapiens OX=9606 GN=KIF2A PE=1 SV=3	12	8	9	7	706	79.9	6.68	12.95	8	KIF2A	85.8	96.8	120.5	98.1	108.2	86.7	106	90.9	101.2	105.8
Q99661	Kinesin-like protein KIF2C OS=Homo sapiens OX=9606 GN=KIF2C PE=1 SV=2	5	3	14	2	725	81.3	7.83	12.36	3	KIF2C	57.7	50.8	73.9	162	139.3	67.1	50.5	73.3	147.1	178.2
Q9Y496	Kinesin-like protein KIF3A OS=Homo sapiens OX=9606 GN=KIF3A PE=1 SV=4	5	4	8	2	699	80	6.54	13.54	4	KIF3A	167.8	101.8	98.8	135.3	90.6	99.8	50.7	45.1	114.7	95.3
O95239	Chromosome-associated kinesin KIF4A OS=Homo sapiens OX=9606 GN=KIF4A PE=1 SV=3	13	13	39	12	1232	139.8	6.27	49.99	13	KIF4A	97.5	84.5	65.3	118.9	127.6	85	81.4	98.5	113.5	127.8
P33176	Kinesin-1 heavy chain OS=Homo sapiens OX=9606 GN=KIF5B PE=1 SV=1	24	20	66	15	963	109.6	6.51	100.15	20	KIF5B	99.5	94.5	83.3	118.4	109.2	88.8	91.6	89.6	116	109
O60282	Kinesin heavy chain isoform 5C OS=Homo sapiens OX=9606 GN=KIF5C PE=1 SV=1	8	7	27	2	957	109.4	6.19	50.87	7	KIF5C	0	177	146	0	0	155.5	140.9	108.7	151.1	120.9
Q2M1P5	Kinesin-like protein KIF7 OS=Homo sapiens OX=9606 GN=KIF7 PE=1 SV=2	2	3	4	2	1343	150.5	6.79	4.12	3	KIF7	105.6	104.8	79.8	86	105.9	108.8	100.3	120.1	90	98.8
Q96EK5	KIF-binding protein OS=Homo sapiens OX=9606 GN=KIFBP PE=1 SV=1	17	7	11	6	621	71.8	5.49	19.94	7	KIFBP	87.4	77.1	94.8	147.4	122.4	65.4	89.7	89.1	104.1	122.7
O60870	DNA/RNA-binding protein KIN17 OS=Homo sapiens OX=9606 GN=KIN PE=1 SV=2	14	6	9	6	393	45.3	8.95	11.25	6	KIN	120.3	130.9	111.9	93.9	59.9	76.1	145.5	83.7	88.3	89.6
Q96J84	Kin of IRRE-like protein 1 OS=Homo sapiens OX=9606 GN=KIRREL1 PE=1 SV=2	2	1	19	1	757	83.5	5.73	26.14	1	KIRREL1	99.4	84.3	101.6	122.1	108.8	100.9	92.5	98.1	97.5	94.7
Q07866	Kinesin light chain 1 OS=Homo sapiens OX=9606 GN=KLC1 PE=1 SV=2	23	13	14	9	573	65.3	6.2	19.62	13	KLC1	100.2	84.5	100.8	111.4	104.9	94.9	84.9	91.9	119.2	107.3
Q9H0B6	Kinesin light chain 2 OS=Homo sapiens OX=9606 GN=KLC2 PE=1 SV=1	19	10	14	6	622	68.9	7.15	10.02	10	KLC2	94.1	93	88.6	111.7	97	94.3	83.7	101.3	118.5	117.6
Q9NSK0	Kinesin light chain 4 OS=Homo sapiens OX=9606 GN=KLC4 PE=1 SV=3	10	6	14	2	619	68.6	6.18	5.58	6	KLC4	0	107.7	65.7	165.4	140.5	106.6	57	71.5	126.6	158.9
Q9NVR0	Kelch-like protein 11 OS=Homo sapiens OX=9606 GN=KLHL11 PE=1 SV=1	2	1	1	1	708	80.1	6.16	2.59	1	KLHL11	83.2	89.8	54.4	100.4	157.3	144.5	61	93.6	95.5	120.4
Q53GT1	Kelch-like protein 22 OS=Homo sapiens OX=9606 GN=KLHL22 PE=1 SV=2	2	1	4	1	634	71.6	5.49	4.56	1	KLHL22	125.3	98.3	82	61.1	107.3	93.6	117.1	70.9	122.3	122
Q2TBA0	Kelch-like protein 40 OS=Homo sapiens OX=9606 GN=KLHL40 PE=1 SV=2	1	1	1	1	621	69.2	5.27	0	1	KLHL40	0	1000	0	0	0	0	0	0	0	0
O14686	Histone-lysine N-methyltransferase 2D OS=Homo sapiens OX=9606 GN=KMT2D PE=1 SV=2	0	2	2	2	5537	593	5.58	4.23	2	KMT2D	120	168.6	122.9	0	0	146.2	112.9	190	59.2	80.2
Q76NI1	Kinase non-catalytic C-lobe domain-containing protein 1 OS=Homo sapiens OX=9606 GN=KNDC1 PE=2 SV=2	1	1	2	1	1749	191.3	6.16	0	1	KNDC1	0	1000	0	0	0	0	0	0	0	0
Q8NG31	Kinetochore scaffold 1 OS=Homo sapiens OX=9606 GN=KNL1 PE=1 SV=3	2	3	3	3	2342	265.2	5.47	0	3	KNL1	114.3	58.9	122.8	198.6	110.1	165.1	143.3	86.8	0	0
Q1ED39	Lysine-rich nucleolar protein 1 OS=Homo sapiens OX=9606 GN=KNOP1 PE=1 SV=1	10	4	6	4	458	51.6	9.86	13.49	4	KNOP1	128.3	132	193.8	45.3	43.4	115.8	178.9	84.7	51.2	26.5
P52294	Importin subunit alpha-5 OS=Homo sapiens OX=9606 GN=KPNA1 PE=1 SV=3	13	6	22	2	538	60.2	5.01	39.46	6	KPNA1	71.2	88.2	80.8	44.8	146.8	100	129.2	111.2	85.7	142.2
P52292	Importin subunit alpha-1 OS=Homo sapiens OX=9606 GN=KPNA2 PE=1 SV=1	43	17	64	17	529	57.8	5.4	163.19	17	KPNA2	89.4	88.2	87.3	119.8	118.6	79.3	84.1	80.2	127.3	125.9
O00505	Importin subunit alpha-4 OS=Homo sapiens OX=9606 GN=KPNA3 PE=1 SV=2	9	4	9	2	521	57.8	4.94	5.12	4	KPNA3	89.8	89.5	110.8	0	78.9	143	72.2	123.6	137.6	154.6
O00629	Importin subunit alpha-3 OS=Homo sapiens OX=9606 GN=KPNA4 PE=1 SV=1	10	4	11	2	521	57.9	4.96	4.44	4	KPNA4	0	0	1000	0	0	0	0	0	0	0
O60684	Importin subunit alpha-7 OS=Homo sapiens OX=9606 GN=KPNA6 PE=1 SV=1	24	10	28	6	536	60	4.98	49.36	10	KPNA6	93.5	107.7	104.2	119.1	86.4	89.6	85.6	92.4	97.4	124
Q14974	Importin subunit beta-1 OS=Homo sapiens OX=9606 GN=KPNB1 PE=1 SV=2	29	20	70	20	876	97.1	4.78	110.02	20	KPNB1	100.1	95.1	96.1	103.6	101.3	98.6	93.4	102.2	107.3	102.4
Q8N9T8	Protein KRI1 homolog OS=Homo sapiens OX=9606 GN=KRI1 PE=1 SV=3	11	6	9	6	703	82.5	5.14	14.37	6	KRI1	122.9	128.8	122.4	73.7	43.8	118.3	116	103.8	75.3	95
Q13601	KRR1 small subunit processome component homolog OS=Homo sapiens OX=9606 GN=KRR1 PE=1 SV=4	22	8	26	8	381	43.6	9.77	48.38	8	KRR1	88.9	98.8	105.6	94.6	100	107.1	111.5	96.3	102.6	94.5
Q96EK9	Protein KTI12 homolog OS=Homo sapiens OX=9606 GN=KTI12 PE=1 SV=1	18	4	6	4	354	38.6	6.95	9.42	4	KTI12	0	0	307.6	0	0	268.1	0	220.8	0	203.4
Q86UP2	Kinectin OS=Homo sapiens OX=9606 GN=KTN1 PE=1 SV=1	23	27	74	27	1357	156.2	5.64	82.66	27	KTN1	102.6	98.9	101.7	94.8	96.7	101.5	108.2	105.3	91.9	98.4
Q6YP21	Kynurenine--oxoglutarate transaminase 3 OS=Homo sapiens OX=9606 GN=KYAT3 PE=1 SV=1	21	7	9	7	454	51.4	8.19	14.43	7	KYAT3	105.6	110.6	108.3	98	72	121.8	111.1	103.8	86.6	82.1
Q9H9P8	L-2-hydroxyglutarate dehydrogenase, mitochondrial OS=Homo sapiens OX=9606 GN=L2HGDH PE=1 SV=3	2	1	1	1	463	50.3	8.15	2.85	1	L2HGDH	93.7	93.9	81.6	111.7	105.7	127.5	63.7	121.4	97.1	103.7
Q96EM0	Trans-3-hydroxy-L-proline dehydratase OS=Homo sapiens OX=9606 GN=L3HYPDH PE=1 SV=2	3	1	1	1	354	38.1	6.68	2	1	L3HYPDH	0	0	0	0	0	1000	0	0	0	0
Q969R5	Lethal(3)malignant brain tumor-like protein 2 OS=Homo sapiens OX=9606 GN=L3MBTL2 PE=1 SV=1	3	2	3	2	705	79.1	6.84	4.21	2	L3MBTL2	0	465.4	0	0	0	0	0	0	0	534.6
Q14657	EKC/KEOPS complex subunit LAGE3 OS=Homo sapiens OX=9606 GN=LAGE3 PE=1 SV=2	16	1	4	1	143	14.8	8.63	8.29	1	LAGE3	196.3	80.9	0	121	0	84	230.4	0	104.6	182.9
P07942	Laminin subunit beta-1 OS=Homo sapiens OX=9606 GN=LAMB1 PE=1 SV=2	3	4	5	4	1786	197.9	4.94	5.04	4	LAMB1	107	114.1	98.1	106.9	66.8	136.9	93.8	111.3	63.4	101.5
P11047	Laminin subunit gamma-1 OS=Homo sapiens OX=9606 GN=LAMC1 PE=1 SV=3	2	3	3	3	1609	177.5	5.12	4.76	3	LAMC1	225.1	228.4	235	0	0	0	311.6	0	0	0
P11279	Lysosome-associated membrane glycoprotein 1 OS=Homo sapiens OX=9606 GN=LAMP1 PE=1 SV=3	5	2	4	2	417	44.9	8.75	8.22	2	LAMP1	94.5	102.2	94.5	113.8	87.1	82.3	62	95.7	141.6	126.3
P13473	Lysosome-associated membrane glycoprotein 2 OS=Homo sapiens OX=9606 GN=LAMP2 PE=1 SV=2	5	2	2	2	410	44.9	5.63	2.1	2	LAMP2	77.6	105.8	105	87.3	85	117	121.1	97.5	97.7	106.1
Q6IAA8	Ragulator complex protein LAMTOR1 OS=Homo sapiens OX=9606 GN=LAMTOR1 PE=1 SV=2	21	3	5	3	161	17.7	5.15	9.25	3	LAMTOR1	98.8	126	134.1	102.1	74.5	116.8	127.4	72.6	57.4	90.2
O43813	Glutathione S-transferase LANCL1 OS=Homo sapiens OX=9606 GN=LANCL1 PE=1 SV=1	9	3	4	3	399	45.3	7.75	10.27	3	LANCL1	109	94.2	91.7	98.9	95.9	101.6	106.8	103.4	91.8	106.6
P28838	Cytosol aminopeptidase OS=Homo sapiens OX=9606 GN=LAP3 PE=1 SV=3	37	17	62	17	519	56.1	7.93	140.28	17	LAP3	95.1	95.4	98.2	114.1	102.2	102.9	94	99.2	104.1	94.7
Q6PKG0	La-related protein 1 OS=Homo sapiens OX=9606 GN=LARP1 PE=1 SV=2	22	20	39	19	1096	123.4	8.82	79.94	20	LARP1	102.1	98.5	95	111.3	103.2	97.4	91.2	89.9	107.3	104.1
Q71RC2	La-related protein 4 OS=Homo sapiens OX=9606 GN=LARP4 PE=1 SV=3	13	8	26	8	724	80.5	6.61	28.8	8	LARP4	91.2	109.2	111.3	79.9	94.7	86.5	103.5	109.3	102.2	112.2
Q92615	La-related protein 4B OS=Homo sapiens OX=9606 GN=LARP4B PE=1 SV=3	8	5	5	5	738	80.5	6.92	10.01	5	LARP4B	101.8	113.1	97.8	97.9	87.3	103	96.3	110.7	94.8	97.3
Q4G0J3	La-related protein 7 OS=Homo sapiens OX=9606 GN=LARP7 PE=1 SV=1	8	4	4	4	582	66.9	9.55	4.67	4	LARP7	110.1	79.4	128.4	84.5	87.1	100.1	107.9	117.6	90.4	94.5
Q9P2J5	Leucine--tRNA ligase, cytoplasmic OS=Homo sapiens OX=9606 GN=LARS1 PE=1 SV=2	23	25	60	25	1176	134.4	7.3	97.34	25	LARS1	112.7	98.3	105.7	94.6	92	108.4	104.2	106.8	89.9	87.4
Q15031	Leucine--tRNA ligase, mitochondrial OS=Homo sapiens OX=9606 GN=LARS2 PE=1 SV=2	7	7	12	7	903	101.9	8.22	22.73	7	LARS2	106.3	116.2	96	71.2	34.1	136.3	116.5	149.7	93.7	80
Q9Y4W2	Ribosomal biogenesis protein LAS1L OS=Homo sapiens OX=9606 GN=LAS1L PE=1 SV=2	5	3	3	3	734	83	4.73	6.41	3	LAS1L	83.1	86.9	119	111.8	63.3	115.5	120.4	110.7	82.3	106.9
Q14847	LIM and SH3 domain protein 1 OS=Homo sapiens OX=9606 GN=LASP1 PE=1 SV=2	11	3	5	3	261	29.7	7.05	3.43	3	LASP1	91	81.2	80.4	100.5	145.8	114.9	103.4	85.8	101	95.9
O95835	Serine/threonine-protein kinase LATS1 OS=Homo sapiens OX=9606 GN=LATS1 PE=1 SV=1	1	1	5	1	1130	126.8	8.7	9.71	1	LATS1	0	307.7	0	0	0	170.7	302	122.1	0	97.5
Q14739	Delta(14)-sterol reductase LBR OS=Homo sapiens OX=9606 GN=LBR PE=1 SV=2	12	8	34	8	615	70.7	9.36	37.63	8	LBR	79.7	104.3	97.8	113.5	99.7	101	108.1	90.9	102.8	102.1
Q6UWP7	Lysocardiolipin acyltransferase 1 OS=Homo sapiens OX=9606 GN=LCLAT1 PE=1 SV=1	9	3	7	3	414	48.9	8.62	12.69	3	LCLAT1	0	157.3	139	0	162.6	121.2	0	102.8	0	317.1
P13796	Plastin-2 OS=Homo sapiens OX=9606 GN=LCP1 PE=1 SV=6	16	10	39	3	627	70.2	5.43	43.98	10	LCP1	88.4	88.1	89.6	117.2	99.8	97.9	95	99	114.1	111
P00338	L-lactate dehydrogenase A chain OS=Homo sapiens OX=9606 GN=LDHA PE=1 SV=2	53	18	161	16	332	36.7	8.27	312.57	18	LDHA	105.5	101.2	106.7	95.9	97.2	95.6	96.5	102.1	98.7	100.5
Q6ZMR3	L-lactate dehydrogenase A-like 6A OS=Homo sapiens OX=9606 GN=LDHAL6A PE=1 SV=1	5	2	11	1	332	36.5	6.99	27.7	2	LDHAL6A	109.7	110.3	96.4	113.4	108.8	88.2	76.2	97.5	90.4	109.1
P07195	L-lactate dehydrogenase B chain OS=Homo sapiens OX=9606 GN=LDHB PE=1 SV=2	52	21	130	19	334	36.6	6.05	181.54	21	LDHB	106.8	98.5	101.9	94.4	99	93.1	98.9	101.6	103.9	102
Q8NC56	LEM domain-containing protein 2 OS=Homo sapiens OX=9606 GN=LEMD2 PE=1 SV=1	5	2	2	2	503	56.9	9	2.05	2	LEMD2	80.7	123.5	115.7	86.1	97.3	111.2	110.1	109.8	77.1	88.6
Q9Y2U8	Inner nuclear membrane protein Man1 OS=Homo sapiens OX=9606 GN=LEMD3 PE=1 SV=2	3	3	4	3	911	99.9	7.55	6.88	3	LEMD3	95.9	88	111.9	115.8	97.2	117.5	99.3	91.4	79	104
Q8WVC0	RNA polymerase-associated protein LEO1 OS=Homo sapiens OX=9606 GN=LEO1 PE=1 SV=1	2	1	5	1	666	75.4	4.51	7.3	1	LEO1	81	96.8	84.5	128.7	117.8	92.6	78.9	87.3	107.4	125.1
O95202	Mitochondrial proton/calcium exchanger protein OS=Homo sapiens OX=9606 GN=LETM1 PE=1 SV=1	22	16	50	16	739	83.3	6.7	71.76	16	LETM1	90.8	96.3	93.8	101.4	104.4	100.6	101.1	94	109.3	108.5
Q99538	Legumain OS=Homo sapiens OX=9606 GN=LGMN PE=1 SV=1	4	2	6	2	433	49.4	6.55	7.2	2	LGMN	63.9	91.5	106.5	54.1	135.2	79.4	147.1	67.4	86.6	168.3
P18858	DNA ligase 1 OS=Homo sapiens OX=9606 GN=LIG1 PE=1 SV=1	12	8	18	8	919	101.7	5.62	30.53	8	LIG1	93	134	69.1	120.2	89.2	66.9	95.8	126.4	94.1	111.3
P49916	DNA ligase 3 OS=Homo sapiens OX=9606 GN=LIG3 PE=1 SV=2	9	9	11	9	1009	112.8	9.01	10.8	9	LIG3	89.8	107.3	127.3	66.3	105.1	114.2	115.9	106.9	87	80
Q9UHB6	LIM domain and actin-binding protein 1 OS=Homo sapiens OX=9606 GN=LIMA1 PE=1 SV=1	23	14	25	14	759	85.2	6.84	31.36	14	LIMA1	81.7	86.1	79.5	107.9	118.5	110.5	86.6	101.3	119.2	108.7
Q9UGP4	LIM domain-containing protein 1 OS=Homo sapiens OX=9606 GN=LIMD1 PE=1 SV=1	6	3	8	3	676	72.1	6.65	4.81	3	LIMD1	167.2	0	199	92.2	106.4	112.1	85.1	75.7	79.7	82.7
P48059	LIM and senescent cell antigen-like-containing domain protein 1 OS=Homo sapiens OX=9606 GN=LIMS1 PE=1 SV=4	4	1	3	1	325	37.2	8.05	2.04	1	LIMS1	98.3	87	115.7	143.7	105.5	71.5	66.5	89.9	114	107.9
Q6ZN17	Protein lin-28 homolog B OS=Homo sapiens OX=9606 GN=LIN28B PE=1 SV=1	12	2	3	2	250	27.1	8.91	4.49	2	LIN28B	0	0	0	0	0	462.5	0	537.5	0	0
O14910	Protein lin-7 homolog A OS=Homo sapiens OX=9606 GN=LIN7A PE=1 SV=2	11	3	4	1	233	26	8.72	4.76	3	LIN7A	149.6	88.8	171.3	57.7	70.6	129.5	85.4	159.7	0	87.5
Q9NUP9	Protein lin-7 homolog C OS=Homo sapiens OX=9606 GN=LIN7C PE=1 SV=1	32	6	21	4	197	21.8	8.43	42.53	6	LIN7C	93.5	98.6	84.5	86.6	98.4	111.9	123.4	105.9	106.5	90.6
Q9BRT6	Protein LLP homolog OS=Homo sapiens OX=9606 GN=LLPH PE=1 SV=1	17	2	2	2	129	15.2	10.37	1.71	2	LLPH	91.5	110	119.1	77	108.7	98.1	105.7	113.7	95.5	80.9
P49257	Protein ERGIC-53 OS=Homo sapiens OX=9606 GN=LMAN1 PE=1 SV=2	9	4	15	4	510	57.5	6.77	22.24	4	LMAN1	110.7	74.2	55.8	105.5	111.6	90.9	132.9	102.8	85.2	130.3
Q12907	Vesicular integral-membrane protein VIP36 OS=Homo sapiens OX=9606 GN=LMAN2 PE=1 SV=1	12	4	9	4	356	40.2	6.95	18.47	4	LMAN2	106	98.1	98.4	92.1	89.1	126	110.1	89.6	97.5	93
P02545	Prelamin-A/C OS=Homo sapiens OX=9606 GN=LMNA PE=1 SV=1	37	23	90	22	664	74.1	7.02	128.24	23	LMNA	72.2	78.8	78.6	133.8	133	83.9	85.4	77.2	128	129.2
P20700	Lamin-B1 OS=Homo sapiens OX=9606 GN=LMNB1 PE=1 SV=2	64	42	273	37	586	66.4	5.16	389.13	42	LMNB1	91.3	105.3	103.9	97.8	95	106.3	112.3	96.7	96.4	95
Q03252	Lamin-B2 OS=Homo sapiens OX=9606 GN=LMNB2 PE=1 SV=4	41	31	116	26	620	69.9	5.59	153.89	31	LMNB2	97.7	108.3	104	95.8	94.3	111.9	113.5	98.3	87.3	88.9
Q8N9Z9	Lamin tail domain-containing protein 1 OS=Homo sapiens OX=9606 GN=LMNTD1 PE=2 SV=2	4	1	3	1	388	43.4	9.07	2.06	1	LMNTD1	106.1	109.7	121.3	75.5	106.6	84.7	99.9	111.5	108.8	75.8
Q9C0E8	Endoplasmic reticulum junction formation protein lunapark OS=Homo sapiens OX=9606 GN=LNPK PE=1 SV=2	6	2	2	2	428	47.7	5.11	2.44	2	LNPK	0	0	0	0	0	0	0	1000	0	0
A0A0B4J2E5	Utp12 domain-containing protein OS=Homo sapiens OX=9606 GN=LOC102724159 PE=1 SV=1	8	7	14	7	919	102.4	6.2	22.64	7	LOC102724159	106.1	114.7	119.4	72.6	92.4	105.2	123.4	101.7	84	80.5
A0A590UJ96	Uncharacterized protein OS=Homo sapiens OX=9606 PE=1 SV=1	1	1	1	1	1178	118.6	6.47	0	1	LOC122526780	140.4	80.1	92	184.8	156.7	53.5	74	60.6	78.9	78.9
M0QZD8	Uncharacterized protein OS=Homo sapiens OX=9606 GN=LOC400499 PE=4 SV=3	1	2	8	2	3266	357.6	7.85	6.47	2	LOC400499	79.1	74.3	96.3	128.7	117.2	106.7	97.6	93.2	115.3	91.6
P36776	Lon protease homolog, mitochondrial OS=Homo sapiens OX=9606 GN=LONP1 PE=1 SV=2	16	13	40	12	959	106.4	6.39	59.94	13	LONP1	98.6	97.9	106.3	85.9	85.4	117.4	113.4	110.7	99.2	85.1
Q8NF37	Lysophosphatidylcholine acyltransferase 1 OS=Homo sapiens OX=9606 GN=LPCAT1 PE=1 SV=2	5	3	7	3	534	59.1	6.02	4.84	3	LPCAT1	99.3	99.5	121.2	70.7	85	115.9	129.4	113.1	85.9	80
P50851	Lipopolysaccharide-responsive and beige-like anchor protein OS=Homo sapiens OX=9606 GN=LRBA PE=1 SV=4	2	7	12	7	2863	318.9	5.6	2.38	7	LRBA	111.8	109.2	99.4	107.6	111.4	101.7	83.9	66.9	104.4	103.8
Q9Y2L9	Leucine-rich repeat and calponin homology domain-containing protein 1 OS=Homo sapiens OX=9606 GN=LRCH1 PE=1 SV=3	3	2	4	1	728	80.8	5.94	1.7	2	LRCH1	82.1	103.4	110.7	131.2	82	82.4	105.5	86.9	108.4	107.4
Q5VUJ6	Leucine-rich repeat and calponin homology domain-containing protein 2 OS=Homo sapiens OX=9606 GN=LRCH2 PE=1 SV=2	5	3	5	2	765	84.5	6.55	4.11	3	LRCH2	89.8	80.5	70.3	118.9	98.7	108.9	82.1	106	144.5	100.3
O75427	Leucine-rich repeat and calponin homology domain-containing protein 4 OS=Homo sapiens OX=9606 GN=LRCH4 PE=1 SV=2	4	2	2	2	683	73.4	8.22	3.86	2	LRCH4	112	102.5	49.9	109.8	79	101.9	88.1	99.7	139.2	118
O75197	Low-density lipoprotein receptor-related protein 5 OS=Homo sapiens OX=9606 GN=LRP5 PE=1 SV=2	0	1	1	1	1615	179	5.34	0	1	LRP5	88.6	99	114.8	133.7	88.1	115.5	93.1	92.3	72.1	102.9
P30533	Alpha-2-macroglobulin receptor-associated protein OS=Homo sapiens OX=9606 GN=LRPAP1 PE=1 SV=1	20	7	25	7	357	41.4	8.78	38.25	7	LRPAP1	95.7	101.2	105.6	95.2	106.3	89.4	105.2	97.4	100.9	103
P42704	Leucine-rich PPR motif-containing protein, mitochondrial OS=Homo sapiens OX=9606 GN=LRPPRC PE=1 SV=3	36	48	138	48	1394	157.8	6.13	226.66	48	LRPPRC	94.2	98.3	98.6	98.8	103.8	107.2	101.3	100.4	100.1	97.1
Q53EV4	Leucine-rich repeat-containing protein 23 OS=Homo sapiens OX=9606 GN=LRRC23 PE=1 SV=2	6	2	2	2	343	39.7	4.65	1.88	2	LRRC23	108.8	119.5	114.2	84.8	92.2	112	86.1	110.2	78.4	93.9
Q9H9A6	Leucine-rich repeat-containing protein 40 OS=Homo sapiens OX=9606 GN=LRRC40 PE=1 SV=1	20	10	19	10	602	68.2	6.43	17.68	10	LRRC40	97	86.1	78	138.4	109.8	85.8	86.6	89.5	112.4	116.4
Q8N1G4	Leucine-rich repeat-containing protein 47 OS=Homo sapiens OX=9606 GN=LRRC47 PE=1 SV=1	8	4	23	4	583	63.4	8.28	46.23	4	LRRC47	100.8	101.1	92.1	105.7	110.4	109.3	97.3	99.7	90.2	93.3
Q8IYG6	Leucine-rich repeat-containing protein 56 OS=Homo sapiens OX=9606 GN=LRRC56 PE=1 SV=1	1	1	1	1	542	58.7	7.9	0	1	LRRC56	90.4	95.4	80.9	136.8	140.3	127.5	98.7	111.6	57.5	60.9
Q8N9N7	Leucine-rich repeat-containing protein 57 OS=Homo sapiens OX=9606 GN=LRRC57 PE=1 SV=1	10	2	2	2	239	26.7	8.43	4.62	2	LRRC57	115	113.3	123.5	53.6	72.6	126.4	125.4	95.4	82.6	92.1
Q96AG4	Leucine-rich repeat-containing protein 59 OS=Homo sapiens OX=9606 GN=LRRC59 PE=1 SV=1	25	8	30	8	307	34.9	9.57	63.18	8	LRRC59	94.1	110.6	105.7	90.8	94.8	99.3	115.5	102.3	94.3	92.6
Q32MZ4	Leucine-rich repeat flightless-interacting protein 1 OS=Homo sapiens OX=9606 GN=LRRFIP1 PE=1 SV=2	15	9	15	9	808	89.2	4.65	13.26	9	LRRFIP1	102.1	85.7	86.1	73.2	111.5	101.8	102.7	125.2	104.4	107.3
Q9Y608	Leucine-rich repeat flightless-interacting protein 2 OS=Homo sapiens OX=9606 GN=LRRFIP2 PE=1 SV=1	5	3	3	3	721	82.1	6.95	0	3	LRRFIP2	95.7	108.6	63.5	92.9	76.3	152.3	118.3	40.3	140	112
Q9H089	Large subunit GTPase 1 homolog OS=Homo sapiens OX=9606 GN=LSG1 PE=1 SV=2	7	5	5	5	658	75.2	6.38	4.97	5	LSG1	79.5	79.8	43	119.3	137.9	97.6	73	128.3	89.6	152
Q3MHD2	Protein LSM12 OS=Homo sapiens OX=9606 GN=LSM12 PE=1 SV=2	7	1	4	1	195	21.7	7.74	11.5	1	LSM12	114.2	97.3	69.6	120.5	101.7	83.5	93	88.2	125.3	106.7
Q8ND56	Protein LSM14 homolog A OS=Homo sapiens OX=9606 GN=LSM14A PE=1 SV=3	11	4	10	3	463	50.5	9.52	4.23	4	LSM14A	108.6	117.3	103.6	100.4	92.8	99.1	87.8	118.3	79.5	92.5
Q9Y333	U6 snRNA-associated Sm-like protein LSm2 OS=Homo sapiens OX=9606 GN=LSM2 PE=1 SV=1	36	3	16	3	95	10.8	6.52	29.88	3	LSM2	103.5	106.6	109	92	95.9	104	103.4	105	89.2	91.4
P62310	U6 snRNA-associated Sm-like protein LSm3 OS=Homo sapiens OX=9606 GN=LSM3 PE=1 SV=2	20	2	2	2	102	11.8	4.7	2.73	2	LSM3	102.2	92.6	96.3	128.5	93	81.3	88.8	110.5	112.1	94.8
Q9Y4Z0	U6 snRNA-associated Sm-like protein LSm4 OS=Homo sapiens OX=9606 GN=LSM4 PE=1 SV=1	30	5	8	5	139	15.3	9.99	6.88	5	LSM4	110.3	93.7	106.6	90.3	63.2	117.5	119.8	105.1	92.3	101
Q9Y4Y9	U6 snRNA-associated Sm-like protein LSm5 OS=Homo sapiens OX=9606 GN=LSM5 PE=1 SV=3	36	1	2	1	91	9.9	4.54	3.39	1	LSM5	219.6	122.1	135.6	0	77.4	161.1	141.4	106.7	0	36.1
P62312	U6 snRNA-associated Sm-like protein LSm6 OS=Homo sapiens OX=9606 GN=LSM6 PE=1 SV=1	55	5	14	5	80	9.1	9.58	14.86	5	LSM6	110.9	105.5	95.2	102.1	109.8	102.8	103.3	106.1	77.2	87.1
Q9UK45	U6 snRNA-associated Sm-like protein LSm7 OS=Homo sapiens OX=9606 GN=LSM7 PE=1 SV=1	79	7	12	6	103	11.6	5.27	11.32	7	LSM7	120.6	99.6	102.6	89.2	111.4	86.9	101.2	100.8	100.5	87.1
O95777	U6 snRNA-associated Sm-like protein LSm8 OS=Homo sapiens OX=9606 GN=LSM8 PE=1 SV=3	64	5	26	5	96	10.4	4.48	66.24	5	LSM8	105.5	102	90.7	111.4	107.1	101.2	83.6	109.3	95.4	93.8
P48449	Lanosterol synthase OS=Homo sapiens OX=9606 GN=LSS PE=1 SV=1	7	4	4	4	732	83.3	6.61	5.09	4	LSS	113.7	103.9	159.9	93.2	124.4	87.7	76.2	109.7	59.7	71.6
P09960	Leukotriene A-4 hydrolase OS=Homo sapiens OX=9606 GN=LTA4H PE=1 SV=2	25	15	43	15	611	69.2	6.18	63.63	15	LTA4H	98.3	93.3	93	112	114.4	91.6	89.5	95.1	107.2	105.8
P02788	Lactotransferrin OS=Homo sapiens OX=9606 GN=LTF PE=1 SV=6	2	1	3	1	710	78.1	8.12	7.73	1	LTF	79.3	86.8	83.3	89	104.7	114.4	134	108.8	107.1	92.6
Q96GA3	Protein LTV1 homolog OS=Homo sapiens OX=9606 GN=LTV1 PE=1 SV=1	11	4	11	4	475	54.8	4.91	14.77	4	LTV1	116.3	101.4	105.3	103.9	98.1	90.7	86.7	83.3	112.6	101.7
Q9NQ29	Putative RNA-binding protein Luc7-like 1 OS=Homo sapiens OX=9606 GN=LUC7L PE=1 SV=1	28	9	41	4	371	43.7	9.92	76.02	9	LUC7L	0	0	0	0	446.9	0	0	288.9	264.2	0
Q9Y383	Putative RNA-binding protein Luc7-like 2 OS=Homo sapiens OX=9606 GN=LUC7L2 PE=1 SV=2	35	14	83	9	392	46.5	10.01	151.89	14	LUC7L2	95.2	90.1	95.6	104.6	110.1	86.2	90.6	92.5	118.7	116.5
O95232	Luc7-like protein 3 OS=Homo sapiens OX=9606 GN=LUC7L3 PE=1 SV=2	22	9	19	9	432	51.4	9.79	40.61	9	LUC7L3	84.9	85.6	84	113.4	109.7	90.3	94.4	98.8	123.5	115.5
Q86V48	Leucine zipper protein 1 OS=Homo sapiens OX=9606 GN=LUZP1 PE=1 SV=2	9	7	7	7	1076	120.2	8.5	12.05	7	LUZP1	62.5	72.1	80.4	206.8	108.4	96.6	88.8	93.3	88	103.1
Q9NX58	Cell growth-regulating nucleolar protein OS=Homo sapiens OX=9606 GN=LYAR PE=1 SV=3	27	10	51	10	379	43.6	9.57	55.04	10	LYAR	85.4	95.5	104.8	71.2	114.2	107	94.1	111	116.1	100.6
P12980	Protein lyl-1 OS=Homo sapiens OX=9606 GN=LYL1 PE=1 SV=3	6	1	1	1	280	29.9	10.68	0	1	LYL1	0	0	0	1000	0	0	0	0	0	0
P07948	Tyrosine-protein kinase Lyn OS=Homo sapiens OX=9606 GN=LYN PE=1 SV=3	8	4	14	3	512	58.5	7.11	22.4	4	LYN	0	189.4	143.6	0	0	154.9	332.7	0	0	179.4
O75608	Acyl-protein thioesterase 1 OS=Homo sapiens OX=9606 GN=LYPLA1 PE=1 SV=1	25	4	6	4	230	24.7	6.77	10.83	4	LYPLA1	94.8	104.1	94.7	93.9	108.6	105.9	100.2	99.2	88	110.7
O95372	Acyl-protein thioesterase 2 OS=Homo sapiens OX=9606 GN=LYPLA2 PE=1 SV=1	11	3	3	3	231	24.7	7.23	3.75	3	LYPLA2	0	0	0	0	218.2	0	223.2	168.5	390.2	0
Q5U5X0	Complex III assembly factor LYRM7 OS=Homo sapiens OX=9606 GN=LYRM7 PE=1 SV=1	21	3	6	2	104	11.9	9.66	9.22	3	LYRM7	107.6	98.5	100.7	102	88.4	103	114.3	113.7	77.6	94.4
Q8WZA0	Protein LZIC OS=Homo sapiens OX=9606 GN=LZIC PE=1 SV=1	6	1	6	1	190	21.5	4.94	7.14	1	LZIC	130.3	198.5	218.8	0	132.6	0	0	233.1	0	86.7
Q9NQ48	Leucine zipper transcription factor-like protein 1 OS=Homo sapiens OX=9606 GN=LZTFL1 PE=1 SV=1	8	2	8	2	299	34.6	5.36	13.3	2	LZTFL1	123.8	108.1	133.1	73.7	72.4	105.6	96	98.3	93.4	95.4
P20645	Cation-dependent mannose-6-phosphate receptor OS=Homo sapiens OX=9606 GN=M6PR PE=1 SV=1	13	4	9	4	277	31	5.83	5.93	4	M6PR	92.3	93.2	107.8	125.9	119	95.8	99.8	92.6	77.6	96.2
Q9UPN3	Microtubule-actin cross-linking factor 1, isoforms 1/2/3/4/5 OS=Homo sapiens OX=9606 GN=MACF1 PE=1 SV=4	1	6	12	6	7388	837.8	5.39	11.15	6	MACF1	186.9	141	0	62	154.9	148.8	120.1	186.4	0	0
Q8N5G2	Macoilin OS=Homo sapiens OX=9606 GN=MACO1 PE=1 SV=1	2	1	5	1	664	76.1	9.07	4.18	1	MACO1	0	249.4	112	0	0	0	101	193.1	195.1	149.5
Q9BQ69	ADP-ribose glycohydrolase MACROD1 OS=Homo sapiens OX=9606 GN=MACROD1 PE=1 SV=2	8	2	2	2	325	35.5	9.51	2.12	2	MACROD1	256.3	0	0	185.3	172.5	122.4	0	155.1	0	108.4
Q9P0M6	Core histone macro-H2A.2 OS=Homo sapiens OX=9606 GN=MACROH2A2 PE=1 SV=3	34	10	32	8	372	40	9.69	68.22	10	MACROH2A2	89.3	121.9	115.9	78	75.3	121.3	129.5	107.4	81	80.4
Q9Y6D9	Mitotic spindle assembly checkpoint protein MAD1 OS=Homo sapiens OX=9606 GN=MAD1L1 PE=1 SV=2	4	2	2	2	718	83	5.92	4.1	2	MAD1L1	47.3	87.9	112.6	99.9	86.3	146.3	104.7	111.4	112.3	91.4
Q13257	Mitotic spindle assembly checkpoint protein MAD2A OS=Homo sapiens OX=9606 GN=MAD2L1 PE=1 SV=1	19	5	6	5	205	23.5	5.08	5.5	5	MAD2L1	104.2	92.3	134.3	91.8	95.2	79.8	115.2	102.5	95.1	89.7
P43355	Melanoma-associated antigen 1 OS=Homo sapiens OX=9606 GN=MAGEA1 PE=1 SV=1	7	2	2	2	309	34.3	4.86	2.54	2	MAGEA1	305.4	0	268.9	0	0	0	164.4	0	0	261.3
P43359	Putative melanoma-associated antigen 5P OS=Homo sapiens OX=9606 GN=MAGEA5P PE=5 SV=1	9	1	1	1	124	13	4.67	2.48	1	MAGEA5P	101.7	57.5	103.9	71.9	133.9	32.8	42.3	97.4	232.3	126.2
O15479	Melanoma-associated antigen B2 OS=Homo sapiens OX=9606 GN=MAGEB2 PE=1 SV=3	10	3	4	3	319	35.3	8.76	3.07	3	MAGEB2	104.3	79.2	115.6	65	69.1	121.7	119.7	134.8	91	99.6
Q9Y5V3	Melanoma-associated antigen D1 OS=Homo sapiens OX=9606 GN=MAGED1 PE=1 SV=3	6	3	5	2	778	86.1	5.83	8.99	3	MAGED1	99.4	115.3	143.5	165.5	113	119.7	66.3	0	97.1	80.1
Q9UNF1	Melanoma-associated antigen D2 OS=Homo sapiens OX=9606 GN=MAGED2 PE=1 SV=2	19	13	26	12	606	64.9	9.32	30.26	13	MAGED2	105	87.5	99.8	97.5	98.4	102.7	108.3	105.3	98.1	97.3
P61326	Protein mago nashi homolog OS=Homo sapiens OX=9606 GN=MAGOH PE=1 SV=1	34	6	16	6	146	17.2	6.11	18.11	6	MAGOH	100.5	94.5	102.9	92.3	93.5	109.7	99.8	108.1	98.9	99.8
Q9H0U3	Magnesium transporter protein 1 OS=Homo sapiens OX=9606 GN=MAGT1 PE=1 SV=1	6	2	2	2	335	38	9.63	0	2	MAGT1	0	0	0	0	0	0	1000	0	0	0
Q8WWC4	m-AAA protease-interacting protein 1, mitochondrial OS=Homo sapiens OX=9606 GN=MAIP1 PE=1 SV=1	4	1	1	1	291	32.5	9.17	2.34	1	MAIP1	0	189.2	210.8	0	0	0	157.9	224.8	217.2	0
Q9NQG1	Protein MANBAL OS=Homo sapiens OX=9606 GN=MANBAL PE=1 SV=1	9	1	1	1	85	9.5	9.16	2.07	1	MANBAL	553.9	0	0	0	0	0	0	0	0	446.1
P55145	Mesencephalic astrocyte-derived neurotrophic factor OS=Homo sapiens OX=9606 GN=MANF PE=1 SV=3	41	7	32	7	182	20.7	8.69	59.82	7	MANF	106.4	100.8	105.2	87.5	92.4	110	105.5	103.1	92.3	96.7
P46821	Microtubule-associated protein 1B OS=Homo sapiens OX=9606 GN=MAP1B PE=1 SV=2	4	8	9	7	2468	270.5	4.81	19.15	8	MAP1B	106.8	111.2	105.8	89.4	98.3	106.8	105.5	94.4	77.4	104.4
Q02750	Dual specificity mitogen-activated protein kinase kinase 1 OS=Homo sapiens OX=9606 GN=MAP2K1 PE=1 SV=2	10	3	4	2	393	43.4	6.62	4.16	3	MAP2K1	80.9	94.4	89.3	133.4	104	98.8	81.1	101.5	92.2	124.4
P46734	Dual specificity mitogen-activated protein kinase kinase 3 OS=Homo sapiens OX=9606 GN=MAP2K3 PE=1 SV=2	5	2	4	2	347	39.3	7.43	1.82	2	MAP2K3	113	132.1	92.6	74.9	126.6	112.8	87.1	79.4	75.8	105.7
P45985	Dual specificity mitogen-activated protein kinase kinase 4 OS=Homo sapiens OX=9606 GN=MAP2K4 PE=1 SV=1	11	4	5	4	399	44.3	8.07	3.99	4	MAP2K4	82.8	105.8	99.2	54.6	120.7	71.6	128	117.2	84.7	135.5
P52564	Dual specificity mitogen-activated protein kinase kinase 6 OS=Homo sapiens OX=9606 GN=MAP2K6 PE=1 SV=1	6	2	2	2	334	37.5	7.39	4.56	2	MAP2K6	83.1	91.6	96.2	90.7	105.8	110	116.3	114.5	107.9	83.8
O14733	Dual specificity mitogen-activated protein kinase kinase 7 OS=Homo sapiens OX=9606 GN=MAP2K7 PE=1 SV=2	5	2	2	2	419	47.5	9.16	0	2	MAP2K7	79.9	107	100	202.2	80.1	70.6	75.5	102.2	86.1	96.5
Q9Y2U5	Mitogen-activated protein kinase kinase kinase 2 OS=Homo sapiens OX=9606 GN=MAP3K2 PE=1 SV=2	2	2	3	2	619	69.7	8	2.21	2	MAP3K2	105	115.1	85.9	115.8	111.4	70.1	104.8	90.8	90.4	110.7
Q9NYL2	Mitogen-activated protein kinase kinase kinase 20 OS=Homo sapiens OX=9606 GN=MAP3K20 PE=1 SV=3	1	1	1	1	800	91.1	7.87	2.6	1	MAP3K20	126.5	139.5	132.1	118.1	0	159.7	162.9	72.5	0	88.8
Q9Y6R4	Mitogen-activated protein kinase kinase kinase 4 OS=Homo sapiens OX=9606 GN=MAP3K4 PE=1 SV=2	1	2	2	1	1608	181.6	6.32	3.86	2	MAP3K4	167.2	0	139.6	151.3	0	0	218.3	215.8	0	107.7
P27816	Microtubule-associated protein 4 OS=Homo sapiens OX=9606 GN=MAP4 PE=1 SV=3	37	40	95	39	1152	120.9	5.43	137.01	40	MAP4	109.7	104.6	105.3	88.4	92.5	101.8	102.7	104.5	95	95.5
O95819	Mitogen-activated protein kinase kinase kinase kinase 4 OS=Homo sapiens OX=9606 GN=MAP4K4 PE=1 SV=2	6	6	7	3	1239	142	7.46	15.98	6	MAP4K4	88.9	88.5	100.4	102.2	98.4	104	107.2	110.3	101	99.1
Q9Y4K4	Mitogen-activated protein kinase kinase kinase kinase 5 OS=Homo sapiens OX=9606 GN=MAP4K5 PE=1 SV=2	2	1	2	1	846	95	7.83	2.41	1	MAP4K5	0	340.9	0	0	346	0	0	0	313.1	0
Q14244	Ensconsin OS=Homo sapiens OX=9606 GN=MAP7 PE=1 SV=1	2	2	3	1	749	84	9.61	6.69	2	MAP7	85.8	95.3	65.6	142.8	120.2	93.4	103	82.9	77.8	133.3
Q3KQU3	MAP7 domain-containing protein 1 OS=Homo sapiens OX=9606 GN=MAP7D1 PE=1 SV=1	9	8	9	7	841	92.8	10.11	9.91	8	MAP7D1	87	0	0	174	115.7	133.1	129.1	0	167.1	194.2
Q8IWC1	MAP7 domain-containing protein 3 OS=Homo sapiens OX=9606 GN=MAP7D3 PE=1 SV=2	8	8	10	6	876	98.4	9.32	11.53	8	MAP7D3	131.6	118.7	108.6	79.9	83.2	90	97.9	109.3	94.5	86.3
P28482	Mitogen-activated protein kinase 1 OS=Homo sapiens OX=9606 GN=MAPK1 PE=1 SV=3	22	8	31	6	360	41.4	6.98	57.56	8	MAPK1	91.9	87.5	98.7	106.4	108.9	87.2	93.5	95	113.8	117.1
Q16539	Mitogen-activated protein kinase 14 OS=Homo sapiens OX=9606 GN=MAPK14 PE=1 SV=3	11	4	8	3	360	41.3	5.78	11.25	4	MAPK14	135.4	97.8	92.3	119.5	87.3	92.5	79.2	85.2	116.2	94.4
P27361	Mitogen-activated protein kinase 3 OS=Homo sapiens OX=9606 GN=MAPK3 PE=1 SV=4	25	8	24	6	379	43.1	6.74	31.49	8	MAPK3	107.5	96.6	102.4	93.5	90	121.1	107.2	100.6	80.9	100.1
P45984	Mitogen-activated protein kinase 9 OS=Homo sapiens OX=9606 GN=MAPK9 PE=1 SV=2	4	2	3	1	424	48.1	5.63	1.63	2	MAPK9	143.4	78.9	184.5	0	101.5	130.5	105.9	150.7	0	104.7
P49137	MAP kinase-activated protein kinase 2 OS=Homo sapiens OX=9606 GN=MAPKAPK2 PE=1 SV=1	3	1	1	1	400	45.5	8.68	2.14	1	MAPKAPK2	103.5	67.6	72.8	155.1	101.4	102.2	113.2	83	98.3	102.9
Q15691	Microtubule-associated protein RP/EB family member 1 OS=Homo sapiens OX=9606 GN=MAPRE1 PE=1 SV=3	44	12	35	11	268	30	5.14	59.45	12	MAPRE1	94.3	90.9	97.8	108.7	110.3	86.6	95.6	93.6	112.2	110.2
Q15555	Microtubule-associated protein RP/EB family member 2 OS=Homo sapiens OX=9606 GN=MAPRE2 PE=1 SV=1	17	4	9	3	327	37	5.57	6.06	4	MAPRE2	88.1	72.3	64.5	140.7	115.9	87.9	62.7	88.8	144.6	134.5
P29966	Myristoylated alanine-rich C-kinase substrate OS=Homo sapiens OX=9606 GN=MARCKS PE=1 SV=4	42	11	164	10	332	31.5	4.45	259.49	11	MARCKS	104.8	97.2	98.5	96.9	100	104.2	98.7	99.5	96.8	103.3
P49006	MARCKS-related protein OS=Homo sapiens OX=9606 GN=MARCKSL1 PE=1 SV=2	64	7	50	6	195	19.5	4.67	79.24	7	MARCKSL1	89.6	90.2	100.7	105.5	113.3	100.8	96.1	96.7	101.3	105.9
Q9Y4F3	Meiosis regulator and mRNA stability factor 1 OS=Homo sapiens OX=9606 GN=MARF1 PE=1 SV=6	2	2	2	2	1742	192.7	7.87	2.45	2	MARF1	86.6	78.3	78.7	115.9	94.8	144.8	106.4	87.9	134.9	72
Q7KZI7	Serine/threonine-protein kinase MARK2 OS=Homo sapiens OX=9606 GN=MARK2 PE=1 SV=2	5	4	5	3	788	87.9	9.72	6.5	4	MARK2	122.5	93.8	132.1	106.1	134.9	83.3	87.7	93	66.3	80.4
P56192	Methionine--tRNA ligase, cytoplasmic OS=Homo sapiens OX=9606 GN=MARS1 PE=1 SV=2	11	7	16	7	900	101.1	6.16	24.6	7	MARS1	108.8	103.7	101.7	103.4	97.4	113.3	81	105	87.9	97.7
P31153	S-adenosylmethionine synthase isoform type-2 OS=Homo sapiens OX=9606 GN=MAT2A PE=1 SV=1	31	13	48	13	395	43.6	6.48	81.61	13	MAT2A	120.8	109.5	111.4	85.5	89.7	110	92.8	110.9	80	89.4
Q9NZL9	Methionine adenosyltransferase 2 subunit beta OS=Homo sapiens OX=9606 GN=MAT2B PE=1 SV=1	24	7	24	7	334	37.5	7.36	37.68	7	MAT2B	103	91.4	88.3	107.7	105.3	98.9	102.5	107.6	92	103.3
P43243	Matrin-3 OS=Homo sapiens OX=9606 GN=MATR3 PE=1 SV=2	37	28	183	28	847	94.6	6.25	266.54	28	MATR3	94.2	92.5	91.4	100.8	106.9	98.5	94.2	101.6	111.7	108.3
P56270	Myc-associated zinc finger protein OS=Homo sapiens OX=9606 GN=MAZ PE=1 SV=1	7	3	10	3	477	48.6	8.95	6.74	3	MAZ	180.9	278.5	122.5	0	0	142.4	0	0	137.8	137.8
Q9UBB5	Methyl-CpG-binding domain protein 2 OS=Homo sapiens OX=9606 GN=MBD2 PE=1 SV=1	12	5	6	3	411	43.2	10.04	0	5	MBD2	0	0	0	0	0	0	233	254.5	305.5	206.9
O95983	Methyl-CpG-binding domain protein 3 OS=Homo sapiens OX=9606 GN=MBD3 PE=1 SV=1	22	5	6	3	291	32.8	5.34	4.21	5	MBD3	134.3	105.7	103.9	74	153.6	82.3	95.8	91.3	97.1	62
Q5VZF2	Muscleblind-like protein 2 OS=Homo sapiens OX=9606 GN=MBNL2 PE=1 SV=2	4	2	2	2	373	40.5	8.38	2.39	2	MBNL2	111	117	129.7	94.7	83.6	77.7	103.5	94	91.4	97.5
P43121	Cell surface glycoprotein MUC18 OS=Homo sapiens OX=9606 GN=MCAM PE=1 SV=2	3	2	3	2	646	71.6	5.76	2.14	2	MCAM	67.2	101.9	131.4	80.5	63.7	133	92.9	105.1	124.5	99.7
Q8IVS2	Malonyl-CoA-acyl carrier protein transacylase, mitochondrial OS=Homo sapiens OX=9606 GN=MCAT PE=1 SV=2	7	2	15	2	390	42.9	8.72	17.53	2	MCAT	77.9	108	71	96.7	139.6	131.8	104.6	76.4	94.2	100
Q96RQ3	Methylcrotonoyl-CoA carboxylase subunit alpha, mitochondrial OS=Homo sapiens OX=9606 GN=MCCC1 PE=1 SV=3	3	3	3	3	725	80.4	7.78	4.94	3	MCCC1	96.8	93.3	99.4	107.5	82.1	125.3	88.7	100.4	112.8	93.6
Q9HCC0	Methylcrotonoyl-CoA carboxylase beta chain, mitochondrial OS=Homo sapiens OX=9606 GN=MCCC2 PE=1 SV=1	25	13	36	13	563	61.3	7.68	22.34	13	MCCC2	109.9	106.9	92.6	49.8	87.7	102.1	118.5	123.5	114.9	94.2
Q86YR7	Probable guanine nucleotide exchange factor MCF2L2 OS=Homo sapiens OX=9606 GN=MCF2L2 PE=2 SV=3	1	1	1	1	1114	126.9	6.42	1.63	1	MCF2L2	0	0	583.6	0	416.4	0	0	0	0	0
P49736	DNA replication licensing factor MCM2 OS=Homo sapiens OX=9606 GN=MCM2 PE=1 SV=4	35	24	76	24	904	101.8	5.52	169.88	24	MCM2	104.5	97	104.3	94.5	96.9	104.1	99.8	97.7	100.7	100.5
P25205	DNA replication licensing factor MCM3 OS=Homo sapiens OX=9606 GN=MCM3 PE=1 SV=3	37	27	102	27	808	90.9	5.77	189.06	27	MCM3	103	97.7	105.8	101.3	97.3	94.8	102.6	98.9	98.3	100.3
O60318	Germinal-center associated nuclear protein OS=Homo sapiens OX=9606 GN=MCM3AP PE=1 SV=2	1	3	4	3	1980	218.3	6.39	7.53	3	MCM3AP	72.5	83.8	149.7	62.1	115.5	119.3	128.7	70.9	124.2	73.3
P33991	DNA replication licensing factor MCM4 OS=Homo sapiens OX=9606 GN=MCM4 PE=1 SV=5	25	20	68	20	863	96.5	6.74	136.45	20	MCM4	104.2	99.3	93.6	105.3	102.2	99.1	94.8	102.8	98.3	100.5
P33992	DNA replication licensing factor MCM5 OS=Homo sapiens OX=9606 GN=MCM5 PE=1 SV=5	29	18	41	18	734	82.2	8.37	60.02	18	MCM5	105.1	96.2	93.7	101.5	94	107	98.5	107.7	99.1	97.2
Q14566	DNA replication licensing factor MCM6 OS=Homo sapiens OX=9606 GN=MCM6 PE=1 SV=1	38	30	105	30	821	92.8	5.41	168.18	30	MCM6	104.7	98.3	97.8	98.5	96.2	97	98.4	109.3	99.1	100.7
P33993	DNA replication licensing factor MCM7 OS=Homo sapiens OX=9606 GN=MCM7 PE=1 SV=4	34	22	60	22	719	81.3	6.46	99.12	22	MCM7	104.7	94	108.6	95.9	100.8	97.1	98.6	104.6	92.7	102.9
Q9BTE3	Mini-chromosome maintenance complex-binding protein OS=Homo sapiens OX=9606 GN=MCMBP PE=1 SV=2	10	6	7	6	642	72.9	5.87	9.81	6	MCMBP	126.4	68.3	119.3	91.4	97.2	118.1	65.9	108.9	88.8	115.7
C9JLW8	Mapk-regulated corepressor-interacting protein 1 OS=Homo sapiens OX=9606 GN=MCRIP1 PE=1 SV=1	16	1	1	1	97	10.9	9.41	3.07	1	MCRIP1	126.7	96.8	103.7	76.5	78.2	95.5	112.8	120.3	78	111.4
Q96EZ8	Microspherule protein 1 OS=Homo sapiens OX=9606 GN=MCRS1 PE=1 SV=1	3	1	3	1	462	51.8	9.38	2.23	1	MCRS1	0	0	0	0	0	0	0	510.7	0	489.3
Q9ULC4	Malignant T-cell-amplified sequence 1 OS=Homo sapiens OX=9606 GN=MCTS1 PE=1 SV=1	38	5	18	5	181	20.5	8.82	32.73	5	MCTS1	107.8	102.4	101.2	107.2	87.7	98.2	101.9	98	94.7	101
Q8NE86	Calcium uniporter protein, mitochondrial OS=Homo sapiens OX=9606 GN=MCU PE=1 SV=1	6	2	2	2	351	39.8	8.65	4.23	2	MCU	0	130.1	146.8	0	146.3	149.3	99.2	104.1	129.7	94.4
Q14676	Mediator of DNA damage checkpoint protein 1 OS=Homo sapiens OX=9606 GN=MDC1 PE=1 SV=3	12	17	28	17	2089	226.5	5.47	27.18	17	MDC1	102.2	111	117.1	64.5	52	118.5	154.9	115	80.1	84.7
P40925	Malate dehydrogenase, cytoplasmic OS=Homo sapiens OX=9606 GN=MDH1 PE=1 SV=4	49	15	50	15	334	36.4	7.36	85.66	15	MDH1	104.8	94.7	95.5	108.9	108.2	96.7	94.5	101.7	93.2	101.8
P40926	Malate dehydrogenase, mitochondrial OS=Homo sapiens OX=9606 GN=MDH2 PE=1 SV=3	64	21	177	21	338	35.5	8.68	385.39	21	MDH2	96.3	94.4	96.1	100.2	97.9	108.7	109.1	100.3	99.7	97.2
Q9NU22	Midasin OS=Homo sapiens OX=9606 GN=MDN1 PE=1 SV=2	3	16	17	16	5596	632.4	5.68	24.46	16	MDN1	98.1	110.4	108.7	70.5	95.6	106.9	111.2	110	99.5	89
P23368	NAD-dependent malic enzyme, mitochondrial OS=Homo sapiens OX=9606 GN=ME2 PE=1 SV=1	13	6	11	6	584	65.4	7.61	18.52	6	ME2	96	105.3	102.5	112.5	74	106.7	113.4	107.7	85.8	96
Q16626	Male-enhanced antigen 1 OS=Homo sapiens OX=9606 GN=MEA1 PE=1 SV=2	9	1	2	1	185	19.9	4.22	2.21	1	MEA1	129.7	166.7	133.6	0	81	116.4	69	99.1	116.6	87.8
Q9HAF1	Chromatin modification-related protein MEAF6 OS=Homo sapiens OX=9606 GN=MEAF6 PE=1 SV=1	9	2	2	2	191	21.6	9.32	2.05	2	MEAF6	0	359.8	155.9	0	0	237.7	0	0	0	246.5
P51608	Methyl-CpG-binding protein 2 OS=Homo sapiens OX=9606 GN=MECP2 PE=1 SV=1	22	8	12	8	486	52.4	9.95	19.02	8	MECP2	94.8	98	122.3	105.1	83.4	105.3	109.4	93.5	86.8	101.4
Q15648	Mediator of RNA polymerase II transcription subunit 1 OS=Homo sapiens OX=9606 GN=MED1 PE=1 SV=4	4	5	6	5	1581	168.4	8.73	10.59	5	MED1	96.5	115.1	103.7	88.3	75.5	85.6	131.2	110.6	97.1	96.5
Q93074	Mediator of RNA polymerase II transcription subunit 12 OS=Homo sapiens OX=9606 GN=MED12 PE=1 SV=4	2	3	6	3	2177	242.9	7.05	4.13	3	MED12	227.8	127	200	0	0	0	122.1	0	156.3	166.8
Q86YW9	Mediator of RNA polymerase II transcription subunit 12-like protein OS=Homo sapiens OX=9606 GN=MED12L PE=1 SV=2	0	1	2	1	2145	240	7.77	3.37	1	MED12L	81.4	119.4	104.7	121.4	121.8	93	120.1	96.2	70.4	71.6
O60244	Mediator of RNA polymerase II transcription subunit 14 OS=Homo sapiens OX=9606 GN=MED14 PE=1 SV=2	1	1	1	1	1454	160.5	8.73	2.84	1	MED14	95.1	102.6	104.6	90.7	89.9	116.3	90	105.1	84.3	121.4
Q96RN5	Mediator of RNA polymerase II transcription subunit 15 OS=Homo sapiens OX=9606 GN=MED15 PE=1 SV=2	4	3	9	3	788	86.7	9.42	9.85	3	MED15	109.1	100.3	90.7	65.9	83.2	104.5	92.1	90.7	132.2	131.3
Q9Y2X0	Mediator of RNA polymerase II transcription subunit 16 OS=Homo sapiens OX=9606 GN=MED16 PE=1 SV=2	1	1	1	1	877	96.7	7.37	2.93	1	MED16	106	125.7	79.2	64.3	98.4	137.2	94.5	73	123.2	98.6
Q9NVC6	Mediator of RNA polymerase II transcription subunit 17 OS=Homo sapiens OX=9606 GN=MED17 PE=1 SV=2	5	3	4	3	651	72.8	7.44	4.12	3	MED17	92.7	64.4	73.4	92.5	106.7	162.9	126.2	87.7	85.3	108.2
O75448	Mediator of RNA polymerase II transcription subunit 24 OS=Homo sapiens OX=9606 GN=MED24 PE=1 SV=1	1	1	3	1	989	110.2	6.95	0	1	MED24	89.4	128.1	74.4	112.4	91.9	91.2	117.3	112.1	98.5	84.7
Q9NPJ6	Mediator of RNA polymerase II transcription subunit 4 OS=Homo sapiens OX=9606 GN=MED4 PE=1 SV=1	16	3	3	3	270	29.7	5.1	4.34	3	MED4	112.1	106.8	0	220.7	233.9	0	181.3	0	0	145.3
O00255	Menin OS=Homo sapiens OX=9606 GN=MEN1 PE=1 SV=4	4	2	2	2	615	68	6.55	0	2	MEN1	131.5	90.3	107.6	187.7	0	122.8	64.5	111.8	89.4	94.4
Q7L2J0	7SK snRNA methylphosphate capping enzyme OS=Homo sapiens OX=9606 GN=MEPCE PE=1 SV=1	3	2	3	2	689	74.3	9.57	1.73	2	MEPCE	0	0	0	0	0	0	0	0	0	1000
Q14696	LRP chaperone MESD OS=Homo sapiens OX=9606 GN=MESD PE=1 SV=2	35	8	35	8	234	26.1	7.78	17.1	8	MESD	100.3	102.9	102.6	101.8	93.5	106	113	93.5	102.8	83.5
P53582	Methionine aminopeptidase 1 OS=Homo sapiens OX=9606 GN=METAP1 PE=1 SV=2	21	6	12	6	386	43.2	7.17	24.77	6	METAP1	102	103.8	81.1	116.5	101.9	90.9	91.3	95.8	114.9	101.8
P50579	Methionine aminopeptidase 2 OS=Homo sapiens OX=9606 GN=METAP2 PE=1 SV=1	16	5	26	5	478	52.9	5.82	46.1	5	METAP2	92.7	84.9	90.7	127.5	131.1	82.1	76.9	75.4	122	116.6
Q9UBP6	tRNA (guanine-N(7)-)-methyltransferase OS=Homo sapiens OX=9606 GN=METTL1 PE=1 SV=1	5	1	1	1	276	31.5	7.64	2.26	1	METTL1	102.7	97.8	115.7	134.2	81.1	114.2	106.4	96	73.8	78.1
Q8N6R0	eEF1A lysine and N-terminal methyltransferase OS=Homo sapiens OX=9606 GN=METTL13 PE=1 SV=1	4	2	2	2	699	78.7	6.73	3.49	2	METTL13	92.6	100.1	0	143.7	122.9	132	112	117.1	114.9	64.7
Q9H7H0	Methyltransferase-like protein 17, mitochondrial OS=Homo sapiens OX=9606 GN=METTL17 PE=1 SV=1	5	2	2	2	456	50.7	9.33	3.96	2	METTL17	124.9	124.6	61.6	54.5	56.8	107.3	92.8	123.2	146.6	107.6
Q86U44	N6-adenosine-methyltransferase catalytic subunit OS=Homo sapiens OX=9606 GN=METTL3 PE=1 SV=2	6	3	3	3	580	64.4	6.42	2.61	3	METTL3	104.8	97	109.4	82.6	107.2	95.4	92.7	123.1	69.8	118.1
P55081	Microfibrillar-associated protein 1 OS=Homo sapiens OX=9606 GN=MFAP1 PE=1 SV=2	5	2	6	2	439	51.9	4.98	7.51	2	MFAP1	104.5	114.4	107.4	54.1	93.5	116	125.4	96.7	92.7	95.3
Q8IWI9	MAX gene-associated protein OS=Homo sapiens OX=9606 GN=MGA PE=1 SV=4	2	6	6	6	3065	336	6.9	9.44	6	MGA	109.2	115.4	107.1	68.9	120.6	92.5	130	85.4	75.4	95.5
Q9BQP7	Mitochondrial genome maintenance exonuclease 1 OS=Homo sapiens OX=9606 GN=MGME1 PE=1 SV=1	19	5	5	5	344	39.4	7.68	7.42	5	MGME1	94.9	91.9	85.7	81.6	111.1	100.5	118.8	113.3	97.2	105
O14880	Microsomal glutathione S-transferase 3 OS=Homo sapiens OX=9606 GN=MGST3 PE=1 SV=1	23	2	3	2	152	16.5	9.38	3.89	2	MGST3	0	133.4	0	0	0	200.8	193.3	159.7	0	312.7
Q5JRA6	Transport and Golgi organization protein 1 homolog OS=Homo sapiens OX=9606 GN=MIA3 PE=1 SV=1	7	11	21	11	1907	213.6	4.84	30.95	11	MIA3	100	90.6	107.3	107.6	83.2	100.1	111.8	100.1	94.7	104.5
Q86YT6	E3 ubiquitin-protein ligase MIB1 OS=Homo sapiens OX=9606 GN=MIB1 PE=1 SV=1	1	1	1	1	1006	110.1	6.92	3.23	1	MIB1	0	368.2	0	0	0	0	0	631.8	0	0
Q7RTP6	[F-actin]-monooxygenase MICAL3 OS=Homo sapiens OX=9606 GN=MICAL3 PE=1 SV=2	3	5	6	5	2002	224.2	5.55	2.16	5	MICAL3	102.5	146.2	103.6	104.2	118.7	73.4	85	75.7	97.6	93.1
Q8N3F8	MICAL-like protein 1 OS=Homo sapiens OX=9606 GN=MICALL1 PE=1 SV=2	7	4	6	4	863	93.4	7.25	4.59	4	MICALL1	139	131.9	0	138.3	84.7	144.9	78.8	133.2	0	149.2
Q8IY33	MICAL-like protein 2 OS=Homo sapiens OX=9606 GN=MICALL2 PE=1 SV=1	2	1	1	1	904	97.4	9.57	0	1	MICALL2	0	0	0	0	0	0	574.7	0	0	425.3
Q5XKP0	MICOS complex subunit MIC13 OS=Homo sapiens OX=9606 GN=MICOS13 PE=1 SV=1	30	3	4	3	118	13.1	9.42	4.76	3	MICOS13	105.3	96.3	97.8	73.9	104.7	108.6	134.1	87	97.1	95.3
O15344	E3 ubiquitin-protein ligase Midline-1 OS=Homo sapiens OX=9606 GN=MID1 PE=1 SV=1	4	2	6	2	667	75.2	6.8	9.36	2	MID1	0	180.7	0	0	206.9	187.6	187	237.7	0	0
Q8N108	Mesoderm induction early response protein 1 OS=Homo sapiens OX=9606 GN=MIER1 PE=1 SV=2	5	3	3	2	512	57.9	4.42	4.69	3	MIER1	83.5	91.8	83.3	104	131.8	100.6	93.9	101.6	97.4	112.1
P14174	Macrophage migration inhibitory factor OS=Homo sapiens OX=9606 GN=MIF PE=1 SV=4	47	5	43	5	115	12.5	7.88	95.4	5	MIF	99.7	89.1	92	121.8	111.4	100.2	91.6	99.1	95.5	99.5
Q9H8M7	Ubiquitin carboxyl-terminal hydrolase MINDY-3 OS=Homo sapiens OX=9606 GN=MINDY3 PE=1 SV=1	2	1	3	1	445	49.7	4.77	0	1	MINDY3	0	0	0	0	0	1000	0	0	0	0
Q9UNW1	Multiple inositol polyphosphate phosphatase 1 OS=Homo sapiens OX=9606 GN=MINPP1 PE=1 SV=1	5	2	2	2	487	55	7.81	5.89	2	MINPP1	103.6	83.1	129.8	74.1	87.1	105.7	123.9	108.9	97.4	86.3
Q8TD10	Mirror-image polydactyly gene 1 protein OS=Homo sapiens OX=9606 GN=MIPOL1 PE=1 SV=1	4	1	1	1	442	51.5	5.72	2.6	1	MIPOL1	151.2	97.6	137.1	0	0	133.9	86.6	93.1	188.2	112.2
Q9NYP9	Protein Mis18-alpha OS=Homo sapiens OX=9606 GN=MIS18A PE=1 SV=1	12	2	5	2	233	25.8	5.2	3.26	2	MIS18A	100.2	100.9	100.8	113.1	93.3	86.7	104.4	98.2	99	103.4
Q4VC31	Protein MIX23 OS=Homo sapiens OX=9606 GN=MIX23 PE=1 SV=1	28	3	5	3	144	16.6	7.81	11.76	3	MIX23	107.3	91.5	102.5	88.8	90	110.2	120.4	108.1	89.9	91.2
P46013	Proliferation marker protein Ki-67 OS=Homo sapiens OX=9606 GN=MKI67 PE=1 SV=2	22	51	126	51	3256	358.5	9.45	205.47	51	MKI67	83.2	97.4	101.3	100.7	102	97.9	107.2	98	105.2	107
Q9BUB5	MAP kinase-interacting serine/threonine-protein kinase 1 OS=Homo sapiens OX=9606 GN=MKNK1 PE=1 SV=1	3	1	2	1	465	51.3	6.68	2.97	1	MKNK1	107.9	95.7	140.8	0	94.7	87	133.5	137.6	100	102.7
Q9UHC7	E3 ubiquitin-protein ligase makorin-1 OS=Homo sapiens OX=9606 GN=MKRN1 PE=1 SV=3	7	3	4	3	482	53.3	5.14	4.17	3	MKRN1	56.3	54.6	98.6	154.1	167	51.2	63.8	110.3	121.3	123
Q9H000	E3 ubiquitin-protein ligase makorin-2 OS=Homo sapiens OX=9606 GN=MKRN2 PE=1 SV=2	4	2	2	2	416	46.9	7.61	0	2	MKRN2	0	0	0	0	0	0	0	278.5	454.2	267.3
Q14165	Malectin OS=Homo sapiens OX=9606 GN=MLEC PE=1 SV=1	16	4	5	4	292	32.2	5.41	2.42	4	MLEC	86.2	115.9	109.9	110.9	90.6	111.9	119.5	87.4	91.2	76.5
Q9BVC4	Target of rapamycin complex subunit LST8 OS=Homo sapiens OX=9606 GN=MLST8 PE=1 SV=1	3	1	2	1	326	35.9	5.86	0	1	MLST8	0	1000	0	0	0	0	0	0	0	0
Q96EY8	Corrinoid adenosyltransferase MMAB OS=Homo sapiens OX=9606 GN=MMAB PE=1 SV=1	4	1	2	1	250	27.4	8.6	3.9	1	MMAB	0	0	135.1	0	0	153.1	264.2	323.8	123.7	0
Q8N4V1	ER membrane protein complex subunit 5 OS=Homo sapiens OX=9606 GN=MMGT1 PE=1 SV=1	39	3	4	3	131	14.7	9.16	5.28	3	MMGT1	118.3	84.8	118.9	91.5	108.9	89.2	97.6	107.8	84.1	98.9
Q96T76	MMS19 nucleotide excision repair protein homolog OS=Homo sapiens OX=9606 GN=MMS19 PE=1 SV=2	3	3	3	3	1030	113.2	6.35	6.12	3	MMS19	97.5	88.2	67.9	124.6	117.8	131	118	69.3	93.5	92.3
Q9BU76	Multiple myeloma tumor-associated protein 2 OS=Homo sapiens OX=9606 GN=MMTAG2 PE=1 SV=1	13	3	3	3	263	29.4	10.02	3.72	3	MMTAG2	119.8	93.5	104.6	90.6	78.2	97.1	113.4	107.3	92.2	103.4
P22033	Methylmalonyl-CoA mutase, mitochondrial OS=Homo sapiens OX=9606 GN=MMUT PE=1 SV=4	9	6	9	6	750	83.1	6.93	12.63	6	MMUT	100.7	98.7	117.7	78.8	75.3	119.1	114.1	116.4	88.2	91.1
P51948	CDK-activating kinase assembly factor MAT1 OS=Homo sapiens OX=9606 GN=MNAT1 PE=1 SV=1	15	3	3	3	309	35.8	6.09	2.59	3	MNAT1	0	0	0	0	0	0	300.5	343.7	0	355.8
Q7L9L4	MOB kinase activator 1B OS=Homo sapiens OX=9606 GN=MOB1B PE=1 SV=3	22	4	14	4	216	25.1	6.73	33.8	4	MOB1B	95.5	87.7	85	109	126.3	88.2	83.3	100.1	108.2	116.6
Q9Y3A3	MOB-like protein phocein OS=Homo sapiens OX=9606 GN=MOB4 PE=1 SV=1	5	1	2	1	225	26	5.78	2.06	1	MOB4	174.2	180.4	214.9	179.2	0	0	251.3	0	0	0
O96007	Molybdopterin synthase catalytic subunit OS=Homo sapiens OX=9606 GN=MOCS2 PE=1 SV=1	5	1	1	1	188	20.9	5.44	2.12	1	MOCS2	109	155.8	62.9	126.2	0	120	122.2	150.4	63.5	90.1
Q9Y6X9	ATPase MORC2 OS=Homo sapiens OX=9606 GN=MORC2 PE=1 SV=2	2	3	3	2	1032	117.8	8.38	3.63	3	MORC2	124.3	96.6	98.4	80.7	63.3	89.4	161.8	132.6	78.7	74.3
Q14149	MORC family CW-type zinc finger protein 3 OS=Homo sapiens OX=9606 GN=MORC3 PE=1 SV=3	4	3	3	3	939	107	5.6	1.81	3	MORC3	130.5	65.4	99.9	90.7	109.1	98.4	78.9	116.4	112.6	98.1
Q9UBU8	Mortality factor 4-like protein 1 OS=Homo sapiens OX=9606 GN=MORF4L1 PE=1 SV=2	11	4	4	3	362	41.4	9.28	9.74	4	MORF4L1	121.7	134.7	127.4	58.1	62.7	85.6	111.5	82.2	114.3	101.9
Q15014	Mortality factor 4-like protein 2 OS=Homo sapiens OX=9606 GN=MORF4L2 PE=1 SV=1	8	2	2	1	288	32.3	9.72	5.91	2	MORF4L2	0	0	1000	0	0	0	0	0	0	0
Q9HCE1	Helicase MOV-10 OS=Homo sapiens OX=9606 GN=MOV10 PE=1 SV=2	4	4	4	4	1003	113.6	8.82	7.31	4	MOV10	124.9	118.1	127.5	28.2	79.9	105.4	99.4	76.8	88.6	151.2
Q6UVY6	DBH-like monooxygenase protein 1 OS=Homo sapiens OX=9606 GN=MOXD1 PE=1 SV=1	2	1	1	1	613	69.6	6.43	0	1	MOXD1	394.5	0	0	0	0	346.5	259.1	0	0	0
O95563	Mitochondrial pyruvate carrier 2 OS=Homo sapiens OX=9606 GN=MPC2 PE=1 SV=1	6	1	1	1	127	14.3	10.43	0	1	MPC2	94.6	106.8	111.1	95.8	93.2	107.1	126.6	99.6	77.3	87.9
O75970	Multiple PDZ domain protein OS=Homo sapiens OX=9606 GN=MPDZ PE=1 SV=2	0	1	1	1	2070	221.5	5.06	1.68	1	MPDZ	109.1	76.7	65	137.2	128.4	107.1	78.3	87.6	99.9	110.7
O00566	U3 small nucleolar ribonucleoprotein protein MPP10 OS=Homo sapiens OX=9606 GN=MPHOSPH10 PE=1 SV=2	14	9	27	9	681	78.8	4.86	57.89	9	MPHOSPH10	95.9	124.5	104.4	87.6	78.3	119.4	133.8	101.9	73.4	80.7
Q99547	M-phase phosphoprotein 6 OS=Homo sapiens OX=9606 GN=MPHOSPH6 PE=1 SV=2	21	3	5	3	160	19	5.2	4.32	3	MPHOSPH6	105.2	120.4	135.5	68.1	85.9	104.2	121.7	87.4	87.8	84
Q99549	M-phase phosphoprotein 8 OS=Homo sapiens OX=9606 GN=MPHOSPH8 PE=1 SV=2	6	4	5	4	860	97.1	6.06	4.98	4	MPHOSPH8	75.1	107.1	84.2	109.5	100.6	95.1	121.8	95.1	106.2	105.4
P34949	Mannose-6-phosphate isomerase OS=Homo sapiens OX=9606 GN=MPI PE=1 SV=2	11	4	6	4	423	46.6	5.95	7.22	4	MPI	122.2	116.7	94.6	83.7	97.1	121.1	106.4	116.3	83.5	58.5
Q00013	55 kDa erythrocyte membrane protein OS=Homo sapiens OX=9606 GN=MPP1 PE=1 SV=2	12	5	12	5	466	52.3	7.37	12.22	5	MPP1	90.6	89.1	117.8	172.1	121.2	70.7	88.9	98.5	78.2	73
Q14168	MAGUK p55 subfamily member 2 OS=Homo sapiens OX=9606 GN=MPP2 PE=1 SV=3	8	3	5	3	576	64.5	6.77	2.42	3	MPP2	1000	0	0	0	0	0	0	0	0	0
Q6WCQ1	Myosin phosphatase Rho-interacting protein OS=Homo sapiens OX=9606 GN=MPRIP PE=1 SV=3	4	2	2	2	1025	116.5	6.21	2.94	2	MPRIP	116.8	111.8	81.3	94.6	100.6	124.6	99.9	95.4	102.7	72.5
P25325	3-mercaptopyruvate sulfurtransferase OS=Homo sapiens OX=9606 GN=MPST PE=1 SV=3	30	7	22	6	297	33.2	6.6	23.54	7	MPST	115.4	82.1	95.9	56.3	99.6	153.6	79.2	131.8	100.2	86
P49959	Double-strand break repair protein MRE11 OS=Homo sapiens OX=9606 GN=MRE11 PE=1 SV=3	12	7	14	7	708	80.5	5.9	20.23	7	MRE11	99.4	93.6	98.6	106	106.9	101	100.7	101.3	93.3	99.1
Q9NV56	MRG/MORF4L-binding protein OS=Homo sapiens OX=9606 GN=MRGBP PE=1 SV=1	7	1	4	1	204	22.4	5.83	10.32	1	MRGBP	107.2	87.7	138.4	78	99	120.6	116.4	114.9	86.6	51.1
Q9BV20	Methylthioribose-1-phosphate isomerase OS=Homo sapiens OX=9606 GN=MRI1 PE=1 SV=1	25	6	13	6	369	39.1	6.3	23.79	6	MRI1	123.2	115.6	137.5	101.3	82.2	95.2	89.2	109.7	74.1	71.9
Q9HC36	rRNA methyltransferase 3, mitochondrial OS=Homo sapiens OX=9606 GN=MRM3 PE=1 SV=2	5	2	3	2	420	47	8.73	7.64	2	MRM3	84.2	101.7	106.2	87.3	98	104.1	142.2	124.2	84.7	67.5
Q9BYD6	39S ribosomal protein L1, mitochondrial OS=Homo sapiens OX=9606 GN=MRPL1 PE=1 SV=2	24	6	7	6	325	36.9	8.78	14.11	6	MRPL1	102.7	103.1	101.9	90.5	86.2	109.5	118.7	101.3	98.3	87.7
Q7Z7H8	39S ribosomal protein L10, mitochondrial OS=Homo sapiens OX=9606 GN=MRPL10 PE=1 SV=3	7	2	2	2	261	29.3	9.58	3.85	2	MRPL10	89.2	131.8	84	153.9	77.8	117.7	96.7	90.3	110.8	47.9
Q9Y3B7	39S ribosomal protein L11, mitochondrial OS=Homo sapiens OX=9606 GN=MRPL11 PE=1 SV=1	38	7	14	7	192	20.7	9.91	24.97	7	MRPL11	98.9	105.1	97.1	101.7	90.5	123.2	118	98.8	80.3	86.4
P52815	39S ribosomal protein L12, mitochondrial OS=Homo sapiens OX=9606 GN=MRPL12 PE=1 SV=2	31	5	27	5	198	21.3	8.87	50.72	5	MRPL12	114.9	105.1	113.4	76.9	83.1	114.9	127.1	109.7	73.8	81.1
Q9BYD1	39S ribosomal protein L13, mitochondrial OS=Homo sapiens OX=9606 GN=MRPL13 PE=1 SV=1	24	3	7	3	178	20.7	9.16	8.56	3	MRPL13	110	101.3	107.8	87.2	83.3	110.4	116.4	102.5	96.7	84.5
Q6P1L8	39S ribosomal protein L14, mitochondrial OS=Homo sapiens OX=9606 GN=MRPL14 PE=1 SV=1	23	3	7	3	145	15.9	10.24	10.48	3	MRPL14	45.9	93.6	63	69.6	106.9	145	89.9	138	146.5	101.6
Q9P015	39S ribosomal protein L15, mitochondrial OS=Homo sapiens OX=9606 GN=MRPL15 PE=1 SV=1	16	4	5	4	296	33.4	10.01	7.45	4	MRPL15	95.6	117.8	99.1	97.9	83.9	102.5	103.3	129.1	73.9	96.9
Q9NX20	39S ribosomal protein L16, mitochondrial OS=Homo sapiens OX=9606 GN=MRPL16 PE=1 SV=1	8	2	6	2	251	28.4	10.13	4.51	2	MRPL16	106.9	98.2	113.2	79.6	82.7	101.4	124.8	113.5	87	92.7
Q9NRX2	39S ribosomal protein L17, mitochondrial OS=Homo sapiens OX=9606 GN=MRPL17 PE=1 SV=1	10	2	2	2	175	20	10.11	1.95	2	MRPL17	94.2	133	113.3	73.8	93.3	135	92.4	103.7	83.6	77.6
Q9H0U6	39S ribosomal protein L18, mitochondrial OS=Homo sapiens OX=9606 GN=MRPL18 PE=1 SV=1	5	1	1	1	180	20.6	9.54	2.43	1	MRPL18	123.5	93.6	109.5	83.3	95.6	124.6	107.3	105.9	66	90.7
P49406	39S ribosomal protein L19, mitochondrial OS=Homo sapiens OX=9606 GN=MRPL19 PE=1 SV=2	6	2	2	2	292	33.5	9.5	0	2	MRPL19	86	112.5	139.1	91.4	104.9	105.8	49.4	97.7	110.9	102.4
Q5T653	39S ribosomal protein L2, mitochondrial OS=Homo sapiens OX=9606 GN=MRPL2 PE=1 SV=2	6	2	3	2	305	33.3	11.3	1.78	2	MRPL2	90.1	91.9	103.1	66.3	96.4	126.1	110.4	120.1	104.5	91.1
Q7Z2W9	39S ribosomal protein L21, mitochondrial OS=Homo sapiens OX=9606 GN=MRPL21 PE=1 SV=2	24	4	13	4	205	22.8	9.89	21.19	4	MRPL21	90.6	99.5	95.9	60.5	91.5	162	107	115.1	78.7	99.3
Q9NWU5	39S ribosomal protein L22, mitochondrial OS=Homo sapiens OX=9606 GN=MRPL22 PE=1 SV=1	9	2	2	1	206	23.6	9.94	3.85	2	MRPL22	0	139.6	249.5	119	110.7	0	0	140.6	120.2	120.3
Q96A35	39S ribosomal protein L24, mitochondrial OS=Homo sapiens OX=9606 GN=MRPL24 PE=1 SV=1	16	3	3	3	216	24.9	9.29	4.92	3	MRPL24	106.8	118.7	110.1	76.4	81.5	97.8	114.9	117.6	92.3	83.8
Q9P0M9	39S ribosomal protein L27, mitochondrial OS=Homo sapiens OX=9606 GN=MRPL27 PE=1 SV=1	17	3	6	3	148	16.1	10.42	7.75	3	MRPL27	95.4	103.2	109.2	103	89.2	125.2	95.5	107.9	99.6	71.7
Q13084	39S ribosomal protein L28, mitochondrial OS=Homo sapiens OX=9606 GN=MRPL28 PE=1 SV=4	5	1	3	1	256	30.1	8.29	2.69	1	MRPL28	102.9	117	124.8	61.8	78.1	119.3	114.9	105.3	80.1	95.9
P09001	39S ribosomal protein L3, mitochondrial OS=Homo sapiens OX=9606 GN=MRPL3 PE=1 SV=1	16	5	7	5	348	38.6	9.48	6.75	5	MRPL3	110.8	106.2	70.5	84.3	105.2	147.8	66.4	115.7	96.6	96.6
Q8TCC3	39S ribosomal protein L30, mitochondrial OS=Homo sapiens OX=9606 GN=MRPL30 PE=1 SV=1	11	2	3	2	161	18.5	9.99	2.25	2	MRPL30	0	147.6	0	173.9	61.8	176.2	187	142.1	70.9	40.5
O75394	39S ribosomal protein L33, mitochondrial OS=Homo sapiens OX=9606 GN=MRPL33 PE=1 SV=1	22	1	1	1	65	7.6	10.8	3.34	1	MRPL33	118.8	98.4	93.7	87.4	113.6	108.1	92.6	92.3	97.7	97.4
Q9NZE8	39S ribosomal protein L35, mitochondrial OS=Homo sapiens OX=9606 GN=MRPL35 PE=1 SV=3	17	4	5	4	188	21.5	11.3	6.87	4	MRPL35	111.5	92.4	100.3	100.7	100.7	94.3	97.7	93.5	116.3	92.8
Q9BZE1	39S ribosomal protein L37, mitochondrial OS=Homo sapiens OX=9606 GN=MRPL37 PE=1 SV=2	8	3	5	3	423	48.1	8.59	3.62	3	MRPL37	99.8	101.2	99	97.6	89.5	126	104.8	104	101.2	76.7
Q96DV4	39S ribosomal protein L38, mitochondrial OS=Homo sapiens OX=9606 GN=MRPL38 PE=1 SV=2	13	5	8	5	380	44.6	7.53	6.47	5	MRPL38	113.6	104.5	109.2	79	98.1	114.3	102.4	111.6	83.4	83.9
Q9NYK5	39S ribosomal protein L39, mitochondrial OS=Homo sapiens OX=9606 GN=MRPL39 PE=1 SV=3	30	10	26	10	338	38.7	7.65	41.05	10	MRPL39	101	110	113.8	91.1	87.8	110.3	113.1	100	91.9	81
Q9BYD3	39S ribosomal protein L4, mitochondrial OS=Homo sapiens OX=9606 GN=MRPL4 PE=1 SV=1	20	5	10	5	311	34.9	9.72	18.01	5	MRPL4	104.2	116.3	94.3	81.2	83.4	137.3	111.5	109.6	87.4	74.9
Q9NQ50	39S ribosomal protein L40, mitochondrial OS=Homo sapiens OX=9606 GN=MRPL40 PE=1 SV=1	12	2	6	2	206	24.5	9.63	13.71	2	MRPL40	106.9	72.7	95.3	111.5	76.3	122.4	108.8	125.9	85.6	94.5
Q8IXM3	39S ribosomal protein L41, mitochondrial OS=Homo sapiens OX=9606 GN=MRPL41 PE=1 SV=1	18	2	2	2	137	15.4	9.57	4.4	2	MRPL41	125.4	115.5	134.9	47.1	111.9	128.2	77.4	126.2	89.7	43.7
Q9Y6G3	39S ribosomal protein L42, mitochondrial OS=Homo sapiens OX=9606 GN=MRPL42 PE=1 SV=1	27	2	2	2	142	16.7	8.35	7.31	2	MRPL42	102.2	119.4	98.8	79.7	139.5	101.6	104.7	98.5	55.2	100.6
Q8N983	39S ribosomal protein L43, mitochondrial OS=Homo sapiens OX=9606 GN=MRPL43 PE=1 SV=1	27	6	9	6	215	23.4	8.65	21.9	6	MRPL43	112.3	100.3	86	101.2	101.4	129.4	98.9	109.8	81.4	79.3
Q9H9J2	39S ribosomal protein L44, mitochondrial OS=Homo sapiens OX=9606 GN=MRPL44 PE=1 SV=1	14	4	14	4	332	37.5	8.4	24.75	4	MRPL44	103.7	107.2	101.3	132.1	97.5	110.5	86.8	78.3	88.3	94.2
Q9BRJ2	39S ribosomal protein L45, mitochondrial OS=Homo sapiens OX=9606 GN=MRPL45 PE=1 SV=2	9	3	13	3	306	35.3	9.03	27.14	3	MRPL45	92.7	98	140.2	64.3	93.5	121.5	104.1	105.5	101.5	78.7
Q9H2W6	39S ribosomal protein L46, mitochondrial OS=Homo sapiens OX=9606 GN=MRPL46 PE=1 SV=1	13	3	6	3	279	31.7	7.05	11.53	3	MRPL46	110.5	112.3	99	88.2	88	91.8	113.5	108.7	95.9	92.2
Q9HD33	39S ribosomal protein L47, mitochondrial OS=Homo sapiens OX=9606 GN=MRPL47 PE=1 SV=2	14	4	10	4	250	29.4	10.37	13.9	4	MRPL47	100.7	106.2	118.3	56.4	93.3	109.4	126.5	110	97.6	81.6
Q96GC5	39S ribosomal protein L48, mitochondrial OS=Homo sapiens OX=9606 GN=MRPL48 PE=1 SV=2	5	1	6	1	212	23.9	8.98	2.24	1	MRPL48	74.8	63	102.1	88	107.7	136	132.1	106.7	87.8	101.9
Q13405	39S ribosomal protein L49, mitochondrial OS=Homo sapiens OX=9606 GN=MRPL49 PE=1 SV=1	23	3	4	3	166	19.2	9.45	8.89	3	MRPL49	106.8	107.2	110.7	76.9	89.3	117.5	118.8	107.6	84.5	80.6
Q8N5N7	39S ribosomal protein L50, mitochondrial OS=Homo sapiens OX=9606 GN=MRPL50 PE=1 SV=2	30	3	18	3	158	18.3	7.88	35.31	3	MRPL50	96.4	107.2	92.7	103	76.3	102.5	113.7	109.9	94.2	104
Q96EL3	39S ribosomal protein L53, mitochondrial OS=Homo sapiens OX=9606 GN=MRPL53 PE=1 SV=1	29	3	4	3	112	12.1	8.76	4.4	3	MRPL53	134.4	91.3	93.8	85.4	65	129.1	109.4	116.2	95.9	79.5
Q6P161	39S ribosomal protein L54, mitochondrial OS=Homo sapiens OX=9606 GN=MRPL54 PE=1 SV=1	7	1	3	1	138	15.8	9.6	3.27	1	MRPL54	0	0	0	0	688.5	0	0	311.5	0	0
Q7Z7F7	39S ribosomal protein L55, mitochondrial OS=Homo sapiens OX=9606 GN=MRPL55 PE=1 SV=1	19	2	5	2	128	15.1	11.15	7.5	2	MRPL55	99.6	127.2	58.6	78.6	115.3	88.7	80.7	118.8	114	118.6
Q14197	Peptidyl-tRNA hydrolase ICT1, mitochondrial OS=Homo sapiens OX=9606 GN=MRPL58 PE=1 SV=1	6	1	2	1	206	23.6	10.07	4.93	1	MRPL58	58.6	126.6	112.1	108	68.6	108.4	115.1	121.3	104.1	77.1
Q9BYD2	39S ribosomal protein L9, mitochondrial OS=Homo sapiens OX=9606 GN=MRPL9 PE=1 SV=2	8	3	3	3	267	30.2	10.08	0	3	MRPL9	0	136.2	113.3	103.3	116.7	138.8	204.8	123.1	0	63.8
P82664	28S ribosomal protein S10, mitochondrial OS=Homo sapiens OX=9606 GN=MRPS10 PE=1 SV=2	6	1	2	1	201	23	8	6.09	1	MRPS10	84.3	123.7	95.4	111.1	58.2	121	91.2	129.5	65.4	120.2
O15235	28S ribosomal protein S12, mitochondrial OS=Homo sapiens OX=9606 GN=MRPS12 PE=1 SV=1	18	1	14	1	138	15.2	10.29	8.26	1	MRPS12	0	0	0	0	0	1000	0	0	0	0
O60783	28S ribosomal protein S14, mitochondrial OS=Homo sapiens OX=9606 GN=MRPS14 PE=1 SV=1	12	1	6	1	128	15.1	11.41	13.8	1	MRPS14	178.4	134.6	0	0	150.8	94.7	94.4	111.9	139.6	95.8
P82914	28S ribosomal protein S15, mitochondrial OS=Homo sapiens OX=9606 GN=MRPS15 PE=1 SV=1	9	3	3	3	257	29.8	10.48	1.75	3	MRPS15	109.3	131.6	79.8	97.3	61.8	106.9	151.1	127.8	85.2	49.1
Q9Y3D3	28S ribosomal protein S16, mitochondrial OS=Homo sapiens OX=9606 GN=MRPS16 PE=1 SV=1	26	3	5	3	137	15.3	9.5	10.19	3	MRPS16	90.3	101.4	108.8	100.4	84.4	129.2	99.9	108.4	82.1	95.1
Q9Y3D5	28S ribosomal protein S18c, mitochondrial OS=Homo sapiens OX=9606 GN=MRPS18C PE=1 SV=1	6	1	2	1	142	15.8	9.55	2.01	1	MRPS18C	138.5	131.5	0	94.3	185.7	99.7	70.6	144.3	72.6	62.7
Q9Y399	28S ribosomal protein S2, mitochondrial OS=Homo sapiens OX=9606 GN=MRPS2 PE=1 SV=1	19	4	7	4	296	33.2	9.26	13.3	4	MRPS2	76.5	108.7	118.5	0	160.6	96	146	142.7	85	65.9
P82650	28S ribosomal protein S22, mitochondrial OS=Homo sapiens OX=9606 GN=MRPS22 PE=1 SV=1	21	7	18	7	360	41.3	7.9	32.82	7	MRPS22	100.2	110.9	99.4	94.9	78.7	117.2	117.6	100.7	96.1	84.1
Q9Y3D9	28S ribosomal protein S23, mitochondrial OS=Homo sapiens OX=9606 GN=MRPS23 PE=1 SV=2	21	4	6	4	190	21.8	8.9	8.18	4	MRPS23	95.1	111.5	115.1	83.2	88.9	117.4	123.6	109.1	78.6	77.5
P82663	28S ribosomal protein S25, mitochondrial OS=Homo sapiens OX=9606 GN=MRPS25 PE=1 SV=1	35	4	6	4	173	20.1	8.82	12.23	4	MRPS25	73.6	106.1	126.4	90.7	66.5	125.8	152.9	118.4	50.1	89.6
Q9BYN8	28S ribosomal protein S26, mitochondrial OS=Homo sapiens OX=9606 GN=MRPS26 PE=1 SV=1	20	5	6	5	205	24.2	10.39	6.62	5	MRPS26	59.5	145.8	173.7	0	0	130.6	174.5	97.3	133.7	84.8
Q92552	28S ribosomal protein S27, mitochondrial OS=Homo sapiens OX=9606 GN=MRPS27 PE=1 SV=3	11	4	31	4	414	47.6	6.18	50.05	4	MRPS27	111.5	103.5	113.4	77.9	73.1	126.8	108.6	120.3	83.4	81.4
Q9Y2Q9	28S ribosomal protein S28, mitochondrial OS=Homo sapiens OX=9606 GN=MRPS28 PE=1 SV=1	20	4	9	4	187	20.8	9.1	12.92	4	MRPS28	111.3	110.5	98	93.4	72.8	117.3	111.6	120.1	83.2	81.9
Q92665	28S ribosomal protein S31, mitochondrial OS=Homo sapiens OX=9606 GN=MRPS31 PE=1 SV=3	23	7	14	7	395	45.3	9.29	29.53	7	MRPS31	99.2	82.4	93.2	102.2	90.4	129.1	110	112.9	101.7	79
Q9Y291	28S ribosomal protein S33, mitochondrial OS=Homo sapiens OX=9606 GN=MRPS33 PE=1 SV=1	8	1	1	1	106	12.6	10.11	0	1	MRPS33	84.4	91.5	97.2	81	123.2	139.7	101.8	94.5	92.4	94.3
P82673	28S ribosomal protein S35, mitochondrial OS=Homo sapiens OX=9606 GN=MRPS35 PE=1 SV=1	23	7	16	7	323	36.8	8.24	12.87	7	MRPS35	90.7	93.9	87.8	94.6	81.3	136.4	92	115	119.6	88.8
P82675	28S ribosomal protein S5, mitochondrial OS=Homo sapiens OX=9606 GN=MRPS5 PE=1 SV=2	8	4	7	4	430	48	9.92	14.11	4	MRPS5	90	114.2	106.2	104.2	87	113	101.1	104.8	91.3	88.2
P82932	28S ribosomal protein S6, mitochondrial OS=Homo sapiens OX=9606 GN=MRPS6 PE=1 SV=3	26	3	3	3	125	14.2	9.26	4.36	3	MRPS6	127.7	128.7	133.3	0	0	127.8	0	170.1	173.5	138.9
Q9Y2R9	28S ribosomal protein S7, mitochondrial OS=Homo sapiens OX=9606 GN=MRPS7 PE=1 SV=2	38	8	13	8	242	28.1	9.99	29.11	8	MRPS7	100.7	103.2	105.1	84.9	85.8	116.2	117.6	113.6	85.3	87.5
P82933	28S ribosomal protein S9, mitochondrial OS=Homo sapiens OX=9606 GN=MRPS9 PE=1 SV=2	14	6	14	6	396	45.8	9.51	18.15	6	MRPS9	83.9	96.2	95.8	86.8	110.1	122.1	121.8	104.8	96.7	81.9
Q96E11	Ribosome-recycling factor, mitochondrial OS=Homo sapiens OX=9606 GN=MRRF PE=1 SV=1	8	2	3	2	262	29.3	9.79	4.54	2	MRRF	103.5	109.7	113	85.3	78.4	126.2	109.3	104.9	97.1	72.5
Q9UKD2	mRNA turnover protein 4 homolog OS=Homo sapiens OX=9606 GN=MRTO4 PE=1 SV=2	28	6	11	6	239	27.5	8.29	13.48	6	MRTO4	103.1	101.8	100.4	98.9	100.8	103.3	108.3	103.6	92.6	87.4
Q9GZW8	Membrane-spanning 4-domains subfamily A member 7 OS=Homo sapiens OX=9606 GN=MS4A7 PE=1 SV=1	7	1	3	1	240	26.1	6.65	7.28	1	MS4A7	86.7	86.9	114	90.5	91.1	111.3	126.3	98.3	108	86.8
P43246	DNA mismatch repair protein Msh2 OS=Homo sapiens OX=9606 GN=MSH2 PE=1 SV=1	20	17	22	17	934	104.7	5.77	24.07	17	MSH2	112.5	94.9	99.4	94.4	96.7	97.7	92.5	103.5	113.5	94.8
P20585	DNA mismatch repair protein Msh3 OS=Homo sapiens OX=9606 GN=MSH3 PE=1 SV=4	3	3	3	3	1137	127.3	8.02	5.01	3	MSH3	63.9	114.5	175.9	113.2	129.2	169.1	63.2	82	0	88.9
P52701	DNA mismatch repair protein Msh6 OS=Homo sapiens OX=9606 GN=MSH6 PE=1 SV=2	14	18	40	18	1360	152.7	6.9	71.68	18	MSH6	93.2	104.1	94.5	108.9	105.7	97	95.6	97.6	100.3	103
O43347	RNA-binding protein Musashi homolog 1 OS=Homo sapiens OX=9606 GN=MSI1 PE=1 SV=1	6	2	2	2	362	39.1	7.85	4.95	2	MSI1	113.4	104.8	109.7	82.8	91.7	91.8	98.4	91.8	121.1	94.4
Q96DH6	RNA-binding protein Musashi homolog 2 OS=Homo sapiens OX=9606 GN=MSI2 PE=1 SV=1	17	4	12	4	328	35.2	8.48	15.42	4	MSI2	100.8	103.9	98.5	102.3	94.7	96.4	97.8	102.5	99.3	103.8
Q15800	Methylsterol monooxygenase 1 OS=Homo sapiens OX=9606 GN=MSMO1 PE=1 SV=1	4	1	1	1	293	35.2	7.23	0	1	MSMO1	0	357.2	0	0	0	0	0	286.1	356.7	0
P26038	Moesin OS=Homo sapiens OX=9606 GN=MSN PE=1 SV=3	21	12	25	6	577	67.8	6.4	61.13	12	MSN	87.6	87	79	109.2	112.6	87.2	99.4	101.3	123	113.7
P80297	Metallothionein-1X OS=Homo sapiens OX=9606 GN=MT1X PE=1 SV=1	20	1	2	1	61	6.1	7.96	0	1	MT1X	0	0	0	0	0	217.9	302.2	0	261.9	218
Q13330	Metastasis-associated protein MTA1 OS=Homo sapiens OX=9606 GN=MTA1 PE=1 SV=2	17	12	28	6	715	80.7	9.26	36.87	12	MTA1	121.1	95.7	115.6	96.6	82.7	111.4	102.4	116.8	83.4	74.2
O94776	Metastasis-associated protein MTA2 OS=Homo sapiens OX=9606 GN=MTA2 PE=1 SV=1	31	20	45	15	668	75	9.66	62.43	20	MTA2	94.7	104.8	96.4	109	100.6	97.2	95	107.1	98.3	96.8
Q9BTC8	Metastasis-associated protein MTA3 OS=Homo sapiens OX=9606 GN=MTA3 PE=1 SV=2	18	11	22	4	594	67.5	8.57	19.72	11	MTA3	0	91.4	366.8	0	0	204.8	164.3	172.8	0	0
Q13126	S-methyl-5'-thioadenosine phosphorylase OS=Homo sapiens OX=9606 GN=MTAP PE=1 SV=2	16	4	8	4	283	31.2	7.18	26.2	4	MTAP	98.5	93.3	99.3	106.4	94.7	115.2	97.1	105.1	91.4	99
Q5VT66	Mitochondrial amidoxime-reducing component 1 OS=Homo sapiens OX=9606 GN=MTARC1 PE=1 SV=1	6	2	7	2	337	37.5	8.88	16.49	2	MTARC1	262.2	0	160.2	0	187.1	0	0	242.5	148	0
P03928	ATP synthase protein 8 OS=Homo sapiens OX=9606 GN=MT-ATP8 PE=1 SV=1	29	2	3	2	68	8	9.91	0	2	MT-ATP8	80.8	86.8	0	163.9	131.2	173.1	46.1	116.7	99.7	101.8
Q96DY7	Mdm2-binding protein OS=Homo sapiens OX=9606 GN=MTBP PE=1 SV=1	1	1	2	1	904	102.1	7.77	0	1	MTBP	97.4	103.1	118.6	127.5	0	110.7	165.6	117.9	159.2	0
Q9NZJ7	Mitochondrial carrier homolog 1 OS=Homo sapiens OX=9606 GN=MTCH1 PE=1 SV=1	11	4	4	4	389	41.5	9.32	2.39	4	MTCH1	88.5	88.6	98.7	118.5	127.4	82.7	96.8	86.4	111	101.4
Q9Y6C9	Mitochondrial carrier homolog 2 OS=Homo sapiens OX=9606 GN=MTCH2 PE=1 SV=1	7	2	6	2	303	33.3	7.97	6.22	2	MTCH2	90.8	112.4	75.4	89.1	109.9	129.8	80.8	116.4	95.9	99.4
P00403	Cytochrome c oxidase subunit 2 OS=Homo sapiens OX=9606 GN=MT-CO2 PE=1 SV=1	15	4	14	4	227	25.5	4.82	15.02	4	MT-CO2	78	97	93.1	115.1	109	109.2	103.9	90.9	100.6	103.2
Q86UE4	Protein LYRIC OS=Homo sapiens OX=9606 GN=MTDH PE=1 SV=2	23	11	35	11	582	63.8	9.32	58.13	11	MTDH	88.5	90.5	94.5	89.6	113.5	94.1	114.7	97.3	111	106.2
Q9Y483	Metal-response element-binding transcription factor 2 OS=Homo sapiens OX=9606 GN=MTF2 PE=1 SV=3	8	3	3	3	593	67	8.75	0	3	MTF2	90.1	94	188.1	0	160.7	222.5	0	110.8	133.8	0
Q9UDX5	Mitochondrial fission process protein 1 OS=Homo sapiens OX=9606 GN=MTFP1 PE=1 SV=1	7	1	1	1	166	18	9.31	2.31	1	MTFP1	123.2	96.4	100.3	107.9	77.2	123.4	122.4	113.6	59	76.8
P11586	C-1-tetrahydrofolate synthase, cytoplasmic OS=Homo sapiens OX=9606 GN=MTHFD1 PE=1 SV=4	41	36	207	36	935	101.5	7.3	346.54	36	MTHFD1	112.8	104.6	107.3	91.6	91.7	103.4	103.6	108.1	88.4	88.5
Q6UB35	Monofunctional C1-tetrahydrofolate synthase, mitochondrial OS=Homo sapiens OX=9606 GN=MTHFD1L PE=1 SV=1	21	17	49	17	978	105.7	8.06	90.44	17	MTHFD1L	101.6	103.2	112.7	83.8	85.8	121.1	119.1	110.6	85.7	76.5
P13995	Bifunctional methylenetetrahydrofolate dehydrogenase/cyclohydrolase, mitochondrial OS=Homo sapiens OX=9606 GN=MTHFD2 PE=1 SV=2	34	10	34	10	350	37.9	8.73	55.53	10	MTHFD2	93.2	100.3	100	94.3	95.4	106.1	110.7	100.6	99.8	99.7
P49914	5-formyltetrahydrofolate cyclo-ligase OS=Homo sapiens OX=9606 GN=MTHFS PE=1 SV=2	12	2	7	2	203	23.2	7.88	3	2	MTHFS	98.2	90.6	128.7	79.4	90	109.9	102	127	88.7	85.4
P46199	Translation initiation factor IF-2, mitochondrial OS=Homo sapiens OX=9606 GN=MTIF2 PE=1 SV=2	1	1	1	1	727	81.3	7.15	1.92	1	MTIF2	0	270.6	268.6	0	0	280.9	0	180	0	0
Q13613	Myotubularin-related protein 1 OS=Homo sapiens OX=9606 GN=MTMR1 PE=1 SV=4	2	2	2	2	665	74.6	7.14	4.41	2	MTMR1	114.6	97.3	92	101.9	104.2	106.6	107.9	116.6	74.5	84.5
Q13615	Myotubularin-related protein 3 OS=Homo sapiens OX=9606 GN=MTMR3 PE=1 SV=3	2	2	2	2	1198	133.5	5.8	4.57	2	MTMR3	105.2	0	131.8	145.5	166.2	0	124	0	153.5	173.7
Q9BSJ5	Uncharacterized protein C17orf80 OS=Homo sapiens OX=9606 GN=C17orf80 PE=1 SV=2	2	1	2	1	609	67.3	9.16	2.29	1	MTNAP1	114.7	155.4	112.5	131.1	0	98	59.9	98.2	143.4	86.8
P42345	Serine/threonine-protein kinase mTOR OS=Homo sapiens OX=9606 GN=MTOR PE=1 SV=1	2	3	3	3	2549	288.7	7.17	2.42	3	MTOR	0	159	0	172.9	148	185.1	219.5	115.4	0	0
Q9NVV4	Poly(A) RNA polymerase, mitochondrial OS=Homo sapiens OX=9606 GN=MTPAP PE=1 SV=1	4	3	3	3	582	66.1	9.04	1.94	3	MTPAP	111.9	89.7	97.9	77.9	109.8	126.8	124.1	70.1	96.1	95.6
P58546	Myotrophin OS=Homo sapiens OX=9606 GN=MTPN PE=1 SV=2	28	3	12	3	118	12.9	5.52	23.34	3	MTPN	101	84.7	90.5	111.1	105.4	88.1	93.4	100.8	112.4	112.6
Q99707	Methionine synthase OS=Homo sapiens OX=9606 GN=MTR PE=1 SV=2	5	5	8	5	1265	140.4	5.58	15.37	5	MTR	78.2	82.2	107.4	72.1	85.4	120.9	114.6	149.3	89.1	100.7
P42285	Exosome RNA helicase MTR4 OS=Homo sapiens OX=9606 GN=MTREX PE=1 SV=3	17	16	58	16	1042	117.7	6.52	63.05	16	MTREX	98.7	105.5	109.4	96.6	96.1	99.7	100.1	95.6	101.9	96.6
Q9UBK8	Methionine synthase reductase OS=Homo sapiens OX=9606 GN=MTRR PE=1 SV=4	3	2	3	2	698	77.6	6.49	0	2	MTRR	0	0	247.5	0	225.4	0	174.7	203.3	149.1	0
Q13505	Metaxin-1 OS=Homo sapiens OX=9606 GN=MTX1 PE=1 SV=3	18	7	11	7	466	51.4	9.79	7.42	7	MTX1	95	141.9	123.1	63.1	48.4	98.5	135.7	120	96.5	77.9
O75431	Metaxin-2 OS=Homo sapiens OX=9606 GN=MTX2 PE=1 SV=1	10	3	3	3	263	29.7	6.29	5.45	3	MTX2	81.4	101.2	87.2	119.8	108.4	120.5	132.2	85	88.3	75.9
Q8WXI7	Mucin-16 OS=Homo sapiens OX=9606 GN=MUC16 PE=1 SV=3	0	4	10	4	14507	1518.2	5.26	12.34	4	MUC16	91.5	81.4	76.7	101.4	109.6	97.6	103.9	113.9	122.5	101.5
Q96EY5	Multivesicular body subunit 12A OS=Homo sapiens OX=9606 GN=MVB12A PE=1 SV=1	13	2	2	2	273	28.8	8.91	6.37	2	MVB12A	99.9	116.7	121.7	110.7	105.8	103.9	94.9	97.9	100.5	47.9
P53602	Diphosphomevalonate decarboxylase OS=Homo sapiens OX=9606 GN=MVD PE=1 SV=1	5	2	2	2	400	43.4	7.23	3.75	2	MVD	103	75.3	96.6	106.9	103.9	90.2	91.7	111.3	124.5	96.6
Q03426	Mevalonate kinase OS=Homo sapiens OX=9606 GN=MVK PE=1 SV=1	7	2	2	2	396	42.4	6.46	0	2	MVK	0	164.2	166.4	95.2	107.3	0	177.1	67.5	100.3	122
Q14764	Major vault protein OS=Homo sapiens OX=9606 GN=MVP PE=1 SV=4	1	1	3	1	893	99.3	5.48	4.21	1	MVP	50.6	52.8	47.3	228.8	170	116.8	56.2	77.8	86.9	112.8
Q9BQG0	Myb-binding protein 1A OS=Homo sapiens OX=9606 GN=MYBBP1A PE=1 SV=2	12	17	38	17	1328	148.8	9.28	58.32	17	MYBBP1A	104.2	107.2	111.4	89	84.1	113.7	112	102.8	88.2	87.4
Q99417	c-Myc-binding protein OS=Homo sapiens OX=9606 GN=MYCBP PE=1 SV=3	35	4	6	4	103	12	5.91	5.96	4	MYCBP	111.5	90.5	105.5	78	104.5	115.5	99.4	104.2	109.2	81.8
Q969H8	Myeloid-derived growth factor OS=Homo sapiens OX=9606 GN=MYDGF PE=1 SV=1	21	4	36	4	173	18.8	6.68	42.94	4	MYDGF	103.6	92.4	108.7	102.5	111.4	102.9	106.2	91.5	93.7	87
Q9HB07	MYG1 exonuclease OS=Homo sapiens OX=9606 GN=MYG1 PE=1 SV=3	24	5	7	5	376	42.5	6.77	21.92	5	MYG1	115.2	102.1	93.7	107.8	108.6	96.1	88.3	105.4	94.3	88.4
P12882	Myosin-1 OS=Homo sapiens OX=9606 GN=MYH1 PE=1 SV=3	2	4	7	1	1939	223	5.74	3.85	4	MYH1	97.4	113.8	58.5	152.2	0	139.6	120.5	69.1	127.7	121.2
P35580	Myosin-10 OS=Homo sapiens OX=9606 GN=MYH10 PE=1 SV=3	28	59	242	37	1976	228.9	5.54	358.33	59	MYH10	99.7	98.7	101.8	101.5	105.8	102.1	95.2	100.1	102.2	93
P35749	Myosin-11 OS=Homo sapiens OX=9606 GN=MYH11 PE=1 SV=3	8	18	77	1	1972	227.2	5.5	120.36	18	MYH11	100	101.3	75.4	95	100.2	112.2	105.9	101.4	85	123.5
Q7Z406	Myosin-14 OS=Homo sapiens OX=9606 GN=MYH14 PE=1 SV=2	7	14	41	3	1995	227.7	5.6	54.72	14	MYH14	99.2	119.5	98.3	93.5	100.1	91.3	113.5	97	89.8	97.8
P35579	Myosin-9 OS=Homo sapiens OX=9606 GN=MYH9 PE=1 SV=4	39	74	414	53	1960	226.4	5.6	645.71	74	MYH9	104	100.2	104.4	97.5	97.7	102	98.1	98.9	98.1	99.1
O14950	Myosin regulatory light chain 12B OS=Homo sapiens OX=9606 GN=MYL12B PE=1 SV=2	30	4	33	4	172	19.8	4.84	54.31	4	MYL12B	65.9	60.9	55.6	115.8	88.7	135.5	117.9	129.6	126.2	103.9
P60660	Myosin light polypeptide 6 OS=Homo sapiens OX=9606 GN=MYL6 PE=1 SV=2	64	10	45	7	151	16.9	4.65	70.98	10	MYL6	106.2	96.1	96.2	101.7	104.3	100.3	93	98	103.9	100.5
Q92614	Unconventional myosin-XVIIIa OS=Homo sapiens OX=9606 GN=MYO18A PE=1 SV=3	1	1	3	1	2054	233	6.3	5.43	1	MYO18A	137.4	0	193.1	0	117.5	206.7	230.1	115.2	0	0
O43795	Unconventional myosin-Ib OS=Homo sapiens OX=9606 GN=MYO1B PE=1 SV=3	5	7	7	7	1136	131.9	9.38	12.79	7	MYO1B	101.4	94.4	82.6	91.9	101.7	99	100.9	82.1	126.1	120
O00159	Unconventional myosin-Ic OS=Homo sapiens OX=9606 GN=MYO1C PE=1 SV=4	6	4	4	4	1063	121.6	9.41	8.27	4	MYO1C	79.8	99.8	85.8	91.9	77.7	97	139.2	156.3	84.6	87.8
O94832	Unconventional myosin-Id OS=Homo sapiens OX=9606 GN=MYO1D PE=1 SV=2	8	6	12	6	1006	116.1	9.39	11.8	6	MYO1D	154.6	91.9	38.4	72	111.3	131.8	81.4	120.4	143.6	54.8
Q12965	Unconventional myosin-Ie OS=Homo sapiens OX=9606 GN=MYO1E PE=1 SV=2	2	2	2	1	1108	127	8.92	4.66	2	MYO1E	174	88.9	0	0	152.7	109.9	166.6	144.3	0	163.5
Q9Y4I1	Unconventional myosin-Va OS=Homo sapiens OX=9606 GN=MYO5A PE=1 SV=2	3	5	8	4	1855	215.3	8.48	6.79	5	MYO5A	117.9	144.7	96	32.6	121.4	122.3	44.9	105.6	123.4	91.2
Q9NQX4	Unconventional myosin-Vc OS=Homo sapiens OX=9606 GN=MYO5C PE=1 SV=2	3	5	6	3	1742	202.7	7.71	2.68	5	MYO5C	96.8	113.7	99.8	89.4	114.6	100.6	109.4	102.8	90.2	82.7
Q9UM54	Unconventional myosin-VI OS=Homo sapiens OX=9606 GN=MYO6 PE=1 SV=4	7	8	12	8	1294	149.6	8.53	10.25	8	MYO6	117.4	108	85.2	89.5	84.5	108.3	99.4	113.6	94.6	99.5
Q6PIF6	Unconventional myosin-VIIb OS=Homo sapiens OX=9606 GN=MYO7B PE=1 SV=2	2	3	3	3	2116	241.4	8.57	0	3	MYO7B	413.6	0	0	0	0	0	211	375.4	0	0
B2RTY4	Unconventional myosin-IXa OS=Homo sapiens OX=9606 GN=MYO9A PE=1 SV=2	1	2	2	2	2548	292.5	8.88	2.03	2	MYO9A	0	94	112	0	180.8	113.2	132.4	155.9	125.2	86.4
Q13459	Unconventional myosin-IXb OS=Homo sapiens OX=9606 GN=MYO9B PE=1 SV=3	0	1	7	1	2157	243.2	8.75	0	1	MYO9B	0	164	0	179.4	135.6	219	0	223	0	79
Q96LU7	Myelin regulatory factor-like protein OS=Homo sapiens OX=9606 GN=MYRFL PE=2 SV=2	1	1	1	1	910	101.6	6.84	0	1	MYRFL	100.3	83	100.8	88.7	113	104.7	117.9	118.4	74.7	98.7
P41227	N-alpha-acetyltransferase 10 OS=Homo sapiens OX=9606 GN=NAA10 PE=1 SV=1	35	7	29	7	235	26.4	5.64	31.46	7	NAA10	104.8	96.9	92.4	106.8	103.1	99.5	89.1	94.9	107.2	105.3
Q9BXJ9	N-alpha-acetyltransferase 15, NatA auxiliary subunit OS=Homo sapiens OX=9606 GN=NAA15 PE=1 SV=1	22	21	55	17	866	101.2	7.42	61	21	NAA15	97.8	93.5	100.1	99.7	110.4	90.4	98	97	107.5	105.6
Q14CX7	N-alpha-acetyltransferase 25, NatB auxiliary subunit OS=Homo sapiens OX=9606 GN=NAA25 PE=1 SV=1	2	2	2	2	972	112.2	6.64	1.73	2	NAA25	69.8	138	122.9	99.8	166.6	83.4	74.5	85.1	66.1	93.7
Q147X3	N-alpha-acetyltransferase 30 OS=Homo sapiens OX=9606 GN=NAA30 PE=1 SV=1	5	1	1	1	362	39.3	5.52	3.27	1	NAA30	61.1	99.1	76	129.1	112.6	87.5	83.7	130.1	120.3	100.5
Q9GZZ1	N-alpha-acetyltransferase 50 OS=Homo sapiens OX=9606 GN=NAA50 PE=1 SV=1	60	9	25	9	169	19.4	8.81	41.15	9	NAA50	104.8	105.6	97.1	97.3	99.4	101	93.4	94	106.7	100.6
E9PAV3	Nascent polypeptide-associated complex subunit alpha, muscle-specific form OS=Homo sapiens OX=9606 GN=NACA PE=1 SV=1	4	6	41	5	2078	205.3	9.58	109.81	6	NACA	107.5	99.5	100.1	109	106.4	89.2	91.8	96.6	100.3	99.6
Q9BZK3	Putative nascent polypeptide-associated complex subunit alpha-like protein OS=Homo sapiens OX=9606 GN=NACA4P PE=5 SV=1	13	2	6	1	213	23.3	4.59	15.01	2	NACA4P	116.7	96.8	100.2	114.7	101.3	93.9	91.3	86.3	101	97.8
Q4G0N4	NAD kinase 2, mitochondrial OS=Homo sapiens OX=9606 GN=NADK2 PE=1 SV=2	11	4	4	4	442	49.4	8.18	6.18	4	NADK2	87.7	105.7	115.2	70.5	100	131.6	116.7	113.8	66.7	92.1
Q13564	NEDD8-activating enzyme E1 regulatory subunit OS=Homo sapiens OX=9606 GN=NAE1 PE=1 SV=1	18	7	20	7	534	60.2	5.4	19.63	7	NAE1	134	102.7	116.7	83.6	73.5	59.1	114	122.6	93.7	100
Q96HR8	H/ACA ribonucleoprotein complex non-core subunit NAF1 OS=Homo sapiens OX=9606 GN=NAF1 PE=1 SV=2	7	3	6	3	494	53.7	4.87	5.86	3	NAF1	88.7	69.7	69.9	137.5	122.8	79.3	71.8	87.2	134.7	138.4
P43490	Nicotinamide phosphoribosyltransferase OS=Homo sapiens OX=9606 GN=NAMPT PE=1 SV=1	30	13	32	13	491	55.5	7.15	54.93	13	NAMPT	100.1	94.6	94.4	101.2	110.8	92.5	91.8	99.1	106.2	109.3
Q9NR45	Sialic acid synthase OS=Homo sapiens OX=9606 GN=NANS PE=1 SV=2	18	6	61	6	359	40.3	6.74	147.71	6	NANS	89.7	104.4	91.6	107.6	109.3	87.9	87.4	98.4	111.3	112.4
P55209	Nucleosome assembly protein 1-like 1 OS=Homo sapiens OX=9606 GN=NAP1L1 PE=1 SV=1	21	6	130	4	391	45.3	4.46	304.84	6	NAP1L1	101.3	100.9	101	91.6	104.8	93.3	94	98.3	106.6	108.2
Q99733	Nucleosome assembly protein 1-like 4 OS=Homo sapiens OX=9606 GN=NAP1L4 PE=1 SV=1	18	8	108	6	375	42.8	4.69	247.35	8	NAP1L4	96.6	95.5	91.7	108.6	114.1	92.9	91.6	91.5	107.7	109.8
P54920	Alpha-soluble NSF attachment protein OS=Homo sapiens OX=9606 GN=NAPA PE=1 SV=3	12	3	10	3	295	33.2	5.36	10.29	3	NAPA	78.1	125.3	117.9	90.7	113.9	91.8	58.9	123.1	87.1	113.2
Q99747	Gamma-soluble NSF attachment protein OS=Homo sapiens OX=9606 GN=NAPG PE=1 SV=1	5	2	3	2	312	34.7	5.41	2.05	2	NAPG	106	72.6	78.1	128.8	68.8	92.4	86.4	120	119.2	127.7
Q9UHQ1	Nuclear prelamin A recognition factor OS=Homo sapiens OX=9606 GN=NARF PE=1 SV=1	3	1	1	1	456	51.1	7.08	2.18	1	NARF	0	0	0	0	573.1	426.9	0	0	0	0
O43776	Asparagine--tRNA ligase, cytoplasmic OS=Homo sapiens OX=9606 GN=NARS1 PE=1 SV=1	20	11	57	11	548	62.9	6.25	94.42	11	NARS1	94.9	94.7	94.2	107.2	103.8	96.4	90	92	115.3	111.4
P49321	Nuclear autoantigenic sperm protein OS=Homo sapiens OX=9606 GN=NASP PE=1 SV=2	48	28	175	27	788	85.2	4.3	339.71	28	NASP	102.2	93.5	95.3	107.8	105	94.4	89.9	98.3	105.4	108.1
Q9H0A0	RNA cytidine acetyltransferase OS=Homo sapiens OX=9606 GN=NAT10 PE=1 SV=2	26	25	60	25	1025	115.7	8.27	79.02	25	NAT10	95.2	114.7	116.4	83.3	86.2	104.7	120.8	105	86.2	87.5
Q8WUY8	Probable N-acetyltransferase 14 OS=Homo sapiens OX=9606 GN=NAT14 PE=1 SV=1	11	1	1	1	206	21.6	10.74	2.8	1	NAT14	74.4	109.1	76.4	74.2	88.6	95.7	107.1	120.1	104.6	149.8
Q8IVL0	Neuron navigator 3 OS=Homo sapiens OX=9606 GN=NAV3 PE=1 SV=3	1	2	4	2	2385	255.5	8.76	0	2	NAV3	0	0	0	546.6	0	0	453.4	0	0	0
Q8IW45	ATP-dependent (S)-NAD(P)H-hydrate dehydratase OS=Homo sapiens OX=9606 GN=NAXD PE=1 SV=1	6	2	6	2	347	36.6	8.06	4.35	2	NAXD	115.3	102.3	107.2	90.2	98.1	90.8	85.5	99.4	115.2	96
Q8NCW5	NAD(P)H-hydrate epimerase OS=Homo sapiens OX=9606 GN=NAXE PE=1 SV=2	18	5	15	5	288	31.7	7.66	23.22	5	NAXE	116.1	110.8	109.6	86.2	91.1	86.4	117.8	98.5	87.4	96
A0A0U1RRE5	Negative regulator of P-body association OS=Homo sapiens OX=9606 GN=NBDY PE=1 SV=1	40	1	1	1	68	7	9.42	2.47	1	NBDY	98.1	91.1	107.5	93.9	109.2	79	101.2	91.4	108.4	120.2
O60934	Nibrin OS=Homo sapiens OX=9606 GN=NBN PE=1 SV=1	5	3	4	3	754	84.9	6.9	5.91	3	NBN	70.7	98.6	88.4	86.3	134.2	102.4	132.2	105.5	71.2	110.5
P13591	Neural cell adhesion molecule 1 OS=Homo sapiens OX=9606 GN=NCAM1 PE=1 SV=3	1	1	2	1	858	94.5	4.87	5.02	1	NCAM1	96	111.5	140	57.9	74.5	63.2	140.3	167.5	67	82
Q15021	Condensin complex subunit 1 OS=Homo sapiens OX=9606 GN=NCAPD2 PE=1 SV=3	11	13	24	13	1401	157.1	6.61	39.32	13	NCAPD2	120	118.8	104.9	91.7	90.5	101.7	94.1	106.2	79.9	92.3
P42695	Condensin-2 complex subunit D3 OS=Homo sapiens OX=9606 GN=NCAPD3 PE=1 SV=2	1	2	2	2	1498	168.8	7.5	4.74	2	NCAPD3	67.1	110	92.6	163.2	149.4	51.2	62.8	122.2	71.8	109.8
Q9BPX3	Condensin complex subunit 3 OS=Homo sapiens OX=9606 GN=NCAPG PE=1 SV=1	6	6	6	6	1015	114.3	5.59	12.69	6	NCAPG	101	100.7	102.6	94.2	115.5	99.9	104.8	97.1	74.4	109.8
Q86XI2	Condensin-2 complex subunit G2 OS=Homo sapiens OX=9606 GN=NCAPG2 PE=1 SV=1	5	5	6	5	1143	130.9	6.87	2.34	5	NCAPG2	114.9	80.1	112.6	0	161.9	91.7	108.4	56.8	122.7	151
Q15003	Condensin complex subunit 2 OS=Homo sapiens OX=9606 GN=NCAPH PE=1 SV=3	13	9	30	9	741	82.5	5.06	35.47	9	NCAPH	103.4	105.6	105.6	100.6	95.5	96.8	96.7	106.7	89.7	99.4
Q09161	Nuclear cap-binding protein subunit 1 OS=Homo sapiens OX=9606 GN=NCBP1 PE=1 SV=1	8	5	10	5	790	91.8	6.43	14.36	5	NCBP1	98	89.7	106.9	101	68.5	114.3	101.9	122.3	91.8	105.7
P52298	Nuclear cap-binding protein subunit 2 OS=Homo sapiens OX=9606 GN=NCBP2 PE=1 SV=1	26	5	7	5	156	18	8.21	11.61	5	NCBP2	117.6	93.5	102.1	75.8	96.1	102.1	114.2	122.3	97.9	78.6
Q53F19	Nuclear cap-binding protein subunit 3 OS=Homo sapiens OX=9606 GN=NCBP3 PE=1 SV=2	5	3	3	3	620	70.5	5.73	3.56	3	NCBP3	87.8	88.9	86.4	118.1	84.9	81.7	91.2	102.5	146.2	112.3
Q9UBB6	Neurochondrin OS=Homo sapiens OX=9606 GN=NCDN PE=1 SV=1	4	3	5	3	729	78.8	5.48	4.48	3	NCDN	175.9	179.8	183.6	0	0	0	159.5	147.8	0	153.4
P16333	Cytoplasmic protein NCK1 OS=Homo sapiens OX=9606 GN=NCK1 PE=1 SV=1	8	3	3	2	377	42.8	6.47	3.94	3	NCK1	89.6	94.3	94.7	92.8	112.1	109.1	83.8	113.2	94.1	116.6
Q9Y2A7	Nck-associated protein 1 OS=Homo sapiens OX=9606 GN=NCKAP1 PE=1 SV=1	3	4	5	3	1128	128.7	6.62	3.79	4	NCKAP1	99.3	92.6	99.2	94.3	127.1	90.6	111.1	88	102.2	95.5
P19338	Nucleolin OS=Homo sapiens OX=9606 GN=NCL PE=1 SV=3	48	49	464	48	710	76.6	4.7	614.31	49	NCL	99.2	102.5	98.6	93.3	95.5	91.6	105.8	102.5	105.1	105.8
Q969V3	Nicalin OS=Homo sapiens OX=9606 GN=NCLN PE=1 SV=2	4	2	2	2	563	62.9	6.89	0	2	NCLN	63.9	120.2	74.5	111.1	140.8	104.3	90.3	115.2	66.2	113.5
Q9HCD5	Nuclear receptor coactivator 5 OS=Homo sapiens OX=9606 GN=NCOA5 PE=1 SV=2	8	4	5	4	579	65.5	9.6	2.03	4	NCOA5	124	91.1	112.7	68.7	48.4	126.1	126.9	110.8	119.4	71.9
O75376	Nuclear receptor corepressor 1 OS=Homo sapiens OX=9606 GN=NCOR1 PE=1 SV=2	1	3	3	3	2440	270	7.11	2.94	3	NCOR1	105.2	60	99.6	132.3	71.6	104.6	106.5	100.7	91.1	128.1
Q68D85	Natural cytotoxicity triggering receptor 3 ligand 1 OS=Homo sapiens OX=9606 GN=NCR3LG1 PE=1 SV=1	3	1	4	1	454	50.8	5.59	11.22	1	NCR3LG1	93	91.5	112.1	90.3	117.7	136.9	131	90.9	63.9	72.5
Q92542	Nicastrin OS=Homo sapiens OX=9606 GN=NCSTN PE=1 SV=2	2	1	3	1	709	78.4	5.99	4.83	1	NCSTN	136.7	63.4	146.9	0	112.9	193.8	113	87.6	145.6	0
Q9BTX1	Nucleoporin NDC1 OS=Homo sapiens OX=9606 GN=NDC1 PE=1 SV=2	5	3	3	3	674	76.3	9.09	5.86	3	NDC1	81.8	130.8	126.2	64.1	99.4	107.2	102.7	115	76.6	96.2
O14777	Kinetochore protein NDC80 homolog OS=Homo sapiens OX=9606 GN=NDC80 PE=1 SV=1	7	4	6	4	642	73.9	5.6	7.34	4	NDC80	140	79.8	113.5	78.6	103.4	106.4	78.9	91.1	110.8	97.4
Q9UN36	Protein NDRG2 OS=Homo sapiens OX=9606 GN=NDRG2 PE=1 SV=2	3	1	2	1	371	40.8	5.21	4.52	1	NDRG2	121.5	112.4	113.4	81.3	86.5	113.4	97.2	122.2	86.3	65.9
Q9UGV2	Protein NDRG3 OS=Homo sapiens OX=9606 GN=NDRG3 PE=1 SV=2	13	3	3	3	375	41.4	5.31	4.81	3	NDRG3	93.4	96	99.3	102.5	125.2	100.4	94.7	88.4	99.1	101.2
Q9UI09	NADH dehydrogenase [ubiquinone] 1 alpha subcomplex subunit 12 OS=Homo sapiens OX=9606 GN=NDUFA12 PE=1 SV=1	23	3	3	3	145	17.1	9.63	8.18	3	NDUFA12	94.8	83.8	122.6	107.9	101.8	107.2	105.4	87.1	85.9	103.5
Q9P0J0	NADH dehydrogenase [ubiquinone] 1 alpha subcomplex subunit 13 OS=Homo sapiens OX=9606 GN=NDUFA13 PE=1 SV=3	26	3	6	3	144	16.7	8.43	6.73	3	NDUFA13	0	124.7	121.2	105.9	0	113.6	163.3	119.5	160.7	91.2
O43678	NADH dehydrogenase [ubiquinone] 1 alpha subcomplex subunit 2 OS=Homo sapiens OX=9606 GN=NDUFA2 PE=1 SV=3	42	5	7	5	99	10.9	9.57	18.02	5	NDUFA2	89.1	95.2	125.1	99.8	74.7	128.9	112.3	106.4	81.3	87.1
O00483	Cytochrome c oxidase subunit NDUFA4 OS=Homo sapiens OX=9606 GN=NDUFA4 PE=1 SV=1	46	4	7	4	81	9.4	9.38	8.93	4	NDUFA4	92.9	101	110.5	89.3	105.3	101.5	109.5	100.2	102	87.7
Q16718	NADH dehydrogenase [ubiquinone] 1 alpha subcomplex subunit 5 OS=Homo sapiens OX=9606 GN=NDUFA5 PE=1 SV=3	29	3	11	3	116	13.5	5.99	22.52	3	NDUFA5	111.3	101	107	86.9	81.4	101.5	131.3	95	94.7	89.7
P56556	NADH dehydrogenase [ubiquinone] 1 alpha subcomplex subunit 6 OS=Homo sapiens OX=9606 GN=NDUFA6 PE=1 SV=4	18	3	9	3	128	15.1	9.98	8.16	3	NDUFA6	115.6	102.4	137.7	71.1	88.2	109.7	109.9	99.8	99.8	65.8
O95182	NADH dehydrogenase [ubiquinone] 1 alpha subcomplex subunit 7 OS=Homo sapiens OX=9606 GN=NDUFA7 PE=1 SV=3	52	6	15	6	113	12.5	10.18	16.65	6	NDUFA7	83.7	131	88.1	88.7	90.7	119	104.2	112.2	73.8	108.7
P51970	NADH dehydrogenase [ubiquinone] 1 alpha subcomplex subunit 8 OS=Homo sapiens OX=9606 GN=NDUFA8 PE=1 SV=3	13	3	4	3	172	20.1	7.65	3.85	3	NDUFA8	197.9	153.7	150.2	0	0	0	195.8	76.2	99.5	126.8
Q16795	NADH dehydrogenase [ubiquinone] 1 alpha subcomplex subunit 9, mitochondrial OS=Homo sapiens OX=9606 GN=NDUFA9 PE=1 SV=2	9	3	3	3	377	42.5	9.8	2.98	3	NDUFA9	0	0	0	0	380.5	0	318.5	0	301	0
O14561	Acyl carrier protein, mitochondrial OS=Homo sapiens OX=9606 GN=NDUFAB1 PE=1 SV=3	19	3	6	3	156	17.4	4.93	6.73	3	NDUFAB1	96.3	96.8	101.7	107.9	96.3	109.4	111.2	98.8	89.2	92.4
Q9Y375	Complex I intermediate-associated protein 30, mitochondrial OS=Homo sapiens OX=9606 GN=NDUFAF1 PE=1 SV=2	3	1	2	1	327	37.7	7.64	2.63	1	NDUFAF1	160.1	52	97	134.2	0	122.3	141.6	145.2	77.6	70
Q8N183	NADH dehydrogenase [ubiquinone] 1 alpha subcomplex assembly factor 2 OS=Homo sapiens OX=9606 GN=NDUFAF2 PE=1 SV=1	36	5	30	5	169	19.8	8.97	62.87	5	NDUFAF2	101.1	86.4	89.9	100.6	113.3	90.6	98.7	96.3	113.1	110.2
Q9BU61	NADH dehydrogenase [ubiquinone] 1 alpha subcomplex assembly factor 3 OS=Homo sapiens OX=9606 GN=NDUFAF3 PE=1 SV=1	25	4	9	4	184	20.3	8.22	16.11	4	NDUFAF3	0	249.8	86.4	73.2	75.3	94.8	108.4	116.3	64.8	130.9
Q9P032	NADH dehydrogenase [ubiquinone] 1 alpha subcomplex assembly factor 4 OS=Homo sapiens OX=9606 GN=NDUFAF4 PE=1 SV=1	28	5	7	5	175	20.3	8.82	4.79	5	NDUFAF4	91.2	101	91.9	99	96.5	107.8	110.5	101.7	109.7	90.6
Q7L592	Protein arginine methyltransferase NDUFAF7, mitochondrial OS=Homo sapiens OX=9606 GN=NDUFAF7 PE=1 SV=1	5	2	2	2	441	49.2	8.34	5.07	2	NDUFAF7	98.5	82.8	123.8	106.2	92.7	108.7	108.8	107	81.9	89.5
O75438	NADH dehydrogenase [ubiquinone] 1 beta subcomplex subunit 1 OS=Homo sapiens OX=9606 GN=NDUFB1 PE=1 SV=1	21	1	1	1	58	7	8.92	0	1	NDUFB1	98.1	109.6	123.8	99	89.6	82.4	113.5	102.7	85.7	95.5
O96000	NADH dehydrogenase [ubiquinone] 1 beta subcomplex subunit 10 OS=Homo sapiens OX=9606 GN=NDUFB10 PE=1 SV=3	34	5	17	5	172	20.8	8.48	23.02	5	NDUFB10	103.5	93.5	98.7	104.9	100.2	102.2	104.1	104.9	99.9	88.1
Q9NX14	NADH dehydrogenase [ubiquinone] 1 beta subcomplex subunit 11, mitochondrial OS=Homo sapiens OX=9606 GN=NDUFB11 PE=1 SV=1	7	1	4	1	153	17.3	5.22	5.95	1	NDUFB11	64.1	115.6	160.2	73.1	126.5	92.2	106.1	91.4	92.2	78.6
[truncated: 1,803 more rows]

## Sheet: Global proteomics_#2
Accession	Description	Coverage [%]	# Peptides	# PSMs	# Unique Peptides	# AAs	MW [kDa]	calc. pI	Score Sequest HT: Sequest HT	# Peptides (by Search Engine): Sequest HT	Gene Symbol	Abundances (Grouped): F1, 126	Abundances (Grouped): F1, 127N	Abundances (Grouped): F1, 127C	Abundances (Grouped): F1, 128N	Abundances (Grouped): F1, 128C	Abundances (Grouped): F1, 129N	Abundances (Grouped): F1, 129C	Abundances (Grouped): F1, 130N	Abundances (Grouped): F1, 130C	Abundances (Grouped): F1, 131
P01023	Alpha-2-macroglobulin OS=Homo sapiens OX=9606 GN=A2M PE=1 SV=3	1	2	2	2	1474	163.2	6.46	4.41	2	A2M	97.8	99.1	132	92.1	84	117.1	116.1	84.9	84	93
Q9NRG9	Aladin OS=Homo sapiens OX=9606 GN=AAAS PE=1 SV=1	8	4	5	4	546	59.5	7.5	4.9	4	AAAS	63.6	95.4	90.6	100.9	106.8	149.7	112.6	92.8	114.3	73.4
Q2M2I8	AP2-associated protein kinase 1 OS=Homo sapiens OX=9606 GN=AAK1 PE=1 SV=3	2	2	2	2	961	103.8	6.6	2.61	2	AAK1	248.9	0	0	0	0	0	168.9	0	273.2	309
Q13685	Angio-associated migratory cell protein OS=Homo sapiens OX=9606 GN=AAMP PE=1 SV=2	18	7	15	7	434	46.7	4.42	34.4	7	AAMP	113.1	96.2	86.8	108.8	108.7	92.8	81	92.4	106.3	113.9
Q9Y312	Protein AAR2 homolog OS=Homo sapiens OX=9606 GN=AAR2 PE=1 SV=2	9	3	6	3	384	43.4	5.96	12.53	3	AAR2	89	89.3	86.2	138.7	120.8	65.1	92	79.5	104.2	135.1
P49588	Alanine--tRNA ligase, cytoplasmic OS=Homo sapiens OX=9606 GN=AARS1 PE=1 SV=2	23	21	61	21	968	106.7	5.53	112.6	21	AARS1	133.3	105.6	110.1	84.3	84.3	111.4	96.3	111.6	79.4	83.5
Q5JTZ9	Alanine--tRNA ligase, mitochondrial OS=Homo sapiens OX=9606 GN=AARS2 PE=1 SV=1	11	10	12	10	985	107.3	6.27	15.63	10	AARS2	112.2	120.4	115.8	87.4	62.8	124	115	106.5	66.2	89.5
Q9NRN7	L-aminoadipate-semialdehyde dehydrogenase-phosphopantetheinyl transferase OS=Homo sapiens OX=9606 GN=AASDHPPT PE=1 SV=2	8	3	3	3	309	35.8	6.8	2.57	3	AASDHPPT	129	108.2	129.8	52.8	118.1	101.5	64.1	107.3	80.3	108.7
Q9UDR5	Alpha-aminoadipic semialdehyde synthase, mitochondrial OS=Homo sapiens OX=9606 GN=AASS PE=1 SV=1	2	2	2	2	926	102.1	6.64	2.28	2	AASS	81	87.3	118.1	89.1	85.8	104	121.8	84.5	111.4	117.1
Q9NY61	Protein AATF OS=Homo sapiens OX=9606 GN=AATF PE=1 SV=1	4	2	6	2	560	63.1	4.94	2.28	2	AATF	0	95.4	200.1	0	0	103.3	235.4	137.6	179.2	49.1
Q9NRK6	ATP-binding cassette sub-family B member 10, mitochondrial OS=Homo sapiens OX=9606 GN=ABCB10 PE=1 SV=2	1	1	1	1	738	79.1	9.85	1.8	1	ABCB10	0	394.9	0	0	0	0	0	0	0	605.1
O75027	Iron-sulfur clusters transporter ABCB7, mitochondrial OS=Homo sapiens OX=9606 GN=ABCB7 PE=1 SV=2	7	5	8	5	752	82.6	9.33	13.85	5	ABCB7	78.4	98.6	104.7	143.5	132.7	108.7	78.4	86.9	94.8	73.2
O15439	ATP-binding cassette sub-family C member 4 OS=Homo sapiens OX=9606 GN=ABCC4 PE=1 SV=3	1	1	1	1	1325	149.4	8.19	0	1	ABCC4	103.6	92.8	136.4	88.1	88.4	118.6	106.8	89.7	97	78.7
P28288	ATP-binding cassette sub-family D member 3 OS=Homo sapiens OX=9606 GN=ABCD3 PE=1 SV=1	13	8	17	8	659	75.4	9.36	28.67	8	ABCD3	99	112.5	103.8	94.8	93.4	97.9	115.7	98.5	90.9	93.5
P61221	ATP-binding cassette sub-family E member 1 OS=Homo sapiens OX=9606 GN=ABCE1 PE=1 SV=1	27	16	32	16	599	67.3	8.34	54.74	16	ABCE1	105.8	101	99.4	105	103.5	93.3	90.1	91.4	106.1	104.5
Q8NE71	ATP-binding cassette sub-family F member 1 OS=Homo sapiens OX=9606 GN=ABCF1 PE=1 SV=2	21	17	46	16	845	95.9	6.8	86.35	17	ABCF1	98.9	107.1	93.4	100.8	102.7	98.8	88.3	95.3	101.9	112.8
Q9UG63	ATP-binding cassette sub-family F member 2 OS=Homo sapiens OX=9606 GN=ABCF2 PE=1 SV=2	22	12	27	12	623	71.2	7.37	37.41	12	ABCF2	113.2	111.6	122.1	77.1	92.6	89.5	108.5	107.7	82.7	95
Q9NUJ1	Palmitoyl-protein thioesterase ABHD10, mitochondrial OS=Homo sapiens OX=9606 GN=ABHD10 PE=1 SV=1	19	4	11	4	306	33.9	8.57	20.12	4	ABHD10	104.6	78.8	100.7	78	108.8	115.5	110.6	98.3	94.9	109.8
Q8N2K0	Lysophosphatidylserine lipase ABHD12 OS=Homo sapiens OX=9606 GN=ABHD12 PE=1 SV=2	3	1	1	1	398	45.1	8.65	2.41	1	ABHD12	62.8	80	83.4	87	123.6	97.6	105.3	106.8	142.1	111.5
Q96IU4	Putative protein-lysine deacylase ABHD14B OS=Homo sapiens OX=9606 GN=ABHD14B PE=1 SV=1	5	1	2	1	210	22.3	6.4	2.59	1	ABHD14B	147.8	120.5	97.4	81	67.6	124.2	117.3	98.3	94.6	51.2
Q9NYB9	Abl interactor 2 OS=Homo sapiens OX=9606 GN=ABI2 PE=1 SV=1	3	2	2	1	513	55.6	6.16	1.76	2	ABI2	76.9	88	86.7	119.3	123.3	94.2	99.8	79.3	102.7	129.9
P00519	Tyrosine-protein kinase ABL1 OS=Homo sapiens OX=9606 GN=ABL1 PE=1 SV=4	2	3	5	3	1130	122.8	8.66	3.53	3	ABL1	179.9	191.8	0	0	0	230.7	0	235.7	0	161.9
Q9ULW3	Activator of basal transcription 1 OS=Homo sapiens OX=9606 GN=ABT1 PE=1 SV=1	10	3	3	3	272	31.1	9.88	3.53	3	ABT1	96.7	106.3	119.5	89	98.4	101.1	134	108.2	59.3	87.3
P42765	3-ketoacyl-CoA thiolase, mitochondrial OS=Homo sapiens OX=9606 GN=ACAA2 PE=1 SV=2	18	6	8	6	397	41.9	8.09	10.99	6	ACAA2	81.7	92.5	102.4	113.7	92.8	112	95.8	109.6	101.6	97.9
Q13085	Acetyl-CoA carboxylase 1 OS=Homo sapiens OX=9606 GN=ACACA PE=1 SV=2	6	13	19	13	2346	265.4	6.37	28.49	13	ACACA	110.1	95.8	110.4	83.8	103.5	110.5	109.5	105.9	86	84.6
Q9UKU7	Isobutyryl-CoA dehydrogenase, mitochondrial OS=Homo sapiens OX=9606 GN=ACAD8 PE=1 SV=1	2	1	1	1	415	45	7.85	0	1	ACAD8	0	0	0	0	0	0	457.2	239.5	0	303.2
Q9H845	Complex I assembly factor ACAD9, mitochondrial OS=Homo sapiens OX=9606 GN=ACAD9 PE=1 SV=1	13	6	9	6	621	68.7	7.96	15.85	6	ACAD9	97.1	95.2	92.9	118.3	116	71.3	92.5	136.5	103.1	77.1
P11310	Medium-chain specific acyl-CoA dehydrogenase, mitochondrial OS=Homo sapiens OX=9606 GN=ACADM PE=1 SV=1	23	9	44	9	421	46.6	8.37	89.86	9	ACADM	110.4	96.5	113.2	83.8	63.9	125.1	122.3	110.6	85.6	88.6
P45954	Short/branched chain specific acyl-CoA dehydrogenase, mitochondrial OS=Homo sapiens OX=9606 GN=ACADSB PE=1 SV=1	9	3	4	3	432	47.5	6.99	10.28	3	ACADSB	83.5	114.1	95.9	104.6	88.1	126.5	88.7	109.9	102.2	86.4
P49748	Very long-chain specific acyl-CoA dehydrogenase, mitochondrial OS=Homo sapiens OX=9606 GN=ACADVL PE=1 SV=1	4	3	4	3	655	70.3	8.75	1.71	3	ACADVL	0	135.3	0	0	261.9	245.6	0	0	208.4	148.7
P24752	Acetyl-CoA acetyltransferase, mitochondrial OS=Homo sapiens OX=9606 GN=ACAT1 PE=1 SV=1	41	16	39	16	427	45.2	8.85	74.45	16	ACAT1	95.5	94.3	99.3	97.3	92.3	117.5	110.5	109.1	95.3	88.9
Q9BWD1	Acetyl-CoA acetyltransferase, cytosolic OS=Homo sapiens OX=9606 GN=ACAT2 PE=1 SV=2	13	6	13	6	397	41.3	6.92	26.11	6	ACAT2	106.3	89.3	92.9	96.4	97.6	102.2	104	106.1	104.4	100.6
Q9H3P7	Golgi resident protein GCP60 OS=Homo sapiens OX=9606 GN=ACBD3 PE=1 SV=4	21	8	17	8	528	60.6	5.06	22.36	8	ACBD3	123.5	101.3	97.8	97.6	109.9	56.4	98.8	94.8	106.2	113.6
Q9UKV3	Apoptotic chromatin condensation inducer in the nucleus OS=Homo sapiens OX=9606 GN=ACIN1 PE=1 SV=2	12	17	41	17	1341	151.8	6.43	53.62	17	ACIN1	84.4	89.3	93.6	109.5	104	98.7	106.3	96.5	111.9	105.7
P53396	ATP-citrate synthase OS=Homo sapiens OX=9606 GN=ACLY PE=1 SV=3	27	28	75	28	1101	120.8	7.33	161.68	28	ACLY	117.6	105.7	106.1	90.5	86.7	106.6	101.9	108	83.4	93.4
P21399	Cytoplasmic aconitate hydratase OS=Homo sapiens OX=9606 GN=ACO1 PE=1 SV=3	6	5	5	5	889	98.3	6.68	10.57	5	ACO1	134.9	92.1	76.9	56.5	114.7	87	114	120.7	93.4	109.9
Q99798	Aconitate hydratase, mitochondrial OS=Homo sapiens OX=9606 GN=ACO2 PE=1 SV=2	23	15	44	15	780	85.4	7.61	61.64	15	ACO2	101.2	98.6	92.4	98.1	103.4	117	105.1	105.7	82.8	95.8
Q86TX2	Acyl-coenzyme A thioesterase 1 OS=Homo sapiens OX=9606 GN=ACOT1 PE=1 SV=1	5	1	1	1	421	46.2	7.34	2.52	1	ACOT1	257.1	0	0	0	251.5	0	307	184.4	0	0
Q9NPJ3	Acyl-coenzyme A thioesterase 13 OS=Homo sapiens OX=9606 GN=ACOT13 PE=1 SV=1	11	2	2	2	140	15	9.14	4.47	2	ACOT13	127.7	124.5	72.4	80.7	0	171.5	153.3	166.8	0	103.1
O00154	Cytosolic acyl coenzyme A thioester hydrolase OS=Homo sapiens OX=9606 GN=ACOT7 PE=1 SV=3	6	2	4	2	380	41.8	8.54	8.1	2	ACOT7	116.1	91.1	79.6	121.4	111.7	114.1	79.1	117.3	73.5	96.1
Q9Y305	Acyl-coenzyme A thioesterase 9, mitochondrial OS=Homo sapiens OX=9606 GN=ACOT9 PE=1 SV=2	7	4	6	4	439	49.9	8.6	5.77	4	ACOT9	0	0	0	451.2	0	264.9	0	0	0	283.9
P24666	Low molecular weight phosphotyrosine protein phosphatase OS=Homo sapiens OX=9606 GN=ACP1 PE=1 SV=3	27	4	6	4	158	18	6.74	8.44	4	ACP1	101.3	103.3	68.1	114.3	113	96	82.1	99.8	110.1	112.1
Q4G176	Malonate--CoA ligase ACSF3, mitochondrial OS=Homo sapiens OX=9606 GN=ACSF3 PE=1 SV=3	3	2	2	2	576	64.1	8.37	1.7	2	ACSF3	163.8	69.8	121.7	80	90.7	115.3	80.8	74.5	151.5	51.9
P33121	Long-chain-fatty-acid--CoA ligase 1 OS=Homo sapiens OX=9606 GN=ACSL1 PE=1 SV=1	1	1	1	1	698	77.9	7.15	0	1	ACSL1	47.8	84.6	53.2	111.6	150.5	90.3	108.7	91.6	148.2	113.5
O95573	Fatty acid CoA ligase Acsl3 OS=Homo sapiens OX=9606 GN=ACSL3 PE=1 SV=3	14	9	25	8	720	80.4	8.38	52.42	9	ACSL3	97.9	106.8	106.8	98.9	86.8	94.7	107.5	95.4	101.7	103.5
O60488	Long-chain-fatty-acid--CoA ligase 4 OS=Homo sapiens OX=9606 GN=ACSL4 PE=1 SV=2	14	8	9	7	711	79.1	8.38	6.9	8	ACSL4	102.7	95	89	82.2	112.1	98	92.2	98.8	116.8	113.2
P60709	Actin, cytoplasmic 1 OS=Homo sapiens OX=9606 GN=ACTB PE=1 SV=1	75	22	467	7	375	41.7	5.48	1099.76	22	ACTB	90.9	88.4	90.7	118.3	112	99.3	88.6	92.9	109.6	109.1
P68032	Actin, alpha cardiac muscle 1 OS=Homo sapiens OX=9606 GN=ACTC1 PE=1 SV=1	44	15	298	2	377	42	5.39	644.65	15	ACTC1	107.1	95.3	91	82.1	97.1	98.6	112.7	93.9	115.3	106.9
O96019	Actin-like protein 6A OS=Homo sapiens OX=9606 GN=ACTL6A PE=1 SV=1	27	8	11	8	429	47.4	5.6	16.59	8	ACTL6A	91.8	126.6	96.9	153.8	92.6	108.5	116.5	58.3	95.3	59.6
P12814	Alpha-actinin-1 OS=Homo sapiens OX=9606 GN=ACTN1 PE=1 SV=2	20	18	98	6	892	103	5.41	147.81	18	ACTN1	115.2	83.9	116.8	79.2	87.6	102.3	110.5	96.4	85.2	122.9
O43707	Alpha-actinin-4 OS=Homo sapiens OX=9606 GN=ACTN4 PE=1 SV=2	40	31	160	19	911	104.8	5.44	298.39	31	ACTN4	98.3	96	81.3	109.8	118.1	107.7	79.2	96.8	104.1	108.7
Q9NZ32	Actin-related protein 10 OS=Homo sapiens OX=9606 GN=ACTR10 PE=1 SV=1	2	1	1	1	417	46.3	7.37	1.83	1	ACTR10	155	169.8	163.7	0	127.8	82.9	95.3	91.6	113.9	0
P61163	Alpha-centractin OS=Homo sapiens OX=9606 GN=ACTR1A PE=1 SV=1	33	11	39	6	376	42.6	6.64	63.19	11	ACTR1A	109.1	97.1	110.4	105.9	104.1	95	89.1	103.8	80.9	104.6
P42025	Beta-centractin OS=Homo sapiens OX=9606 GN=ACTR1B PE=1 SV=1	17	6	15	2	376	42.3	6.4	25.79	6	ACTR1B	228	0	0	0	197.9	298.9	0	127.2	147.9	0
P61160	Actin-related protein 2 OS=Homo sapiens OX=9606 GN=ACTR2 PE=1 SV=1	22	8	40	7	394	44.7	6.74	60.57	8	ACTR2	99.6	110.2	102	119.2	95.3	92.2	84.8	108.1	91.5	97.2
P61158	Actin-related protein 3 OS=Homo sapiens OX=9606 GN=ACTR3 PE=1 SV=3	30	10	20	10	418	47.3	5.88	21.87	10	ACTR3	93.8	111.7	105.5	92.3	101.5	106.8	73.7	116.9	108.1	89.7
Q9H9F9	Actin-related protein 5 OS=Homo sapiens OX=9606 GN=ACTR5 PE=1 SV=2	4	2	3	2	607	68.3	5.27	1.68	2	ACTR5	0	0	0	0	0	369.3	319.8	0	0	310.9
Q9GZN1	Actin-related protein 6 OS=Homo sapiens OX=9606 GN=ACTR6 PE=1 SV=1	6	2	3	2	396	45.8	5.03	5.21	2	ACTR6	100	117	64.1	123.3	83.9	128.1	79.1	119.6	88	96.8
Q9H981	Actin-related protein 8 OS=Homo sapiens OX=9606 GN=ACTR8 PE=1 SV=2	2	1	1	1	624	70.4	7.78	2.7	1	ACTR8	207	0	203.5	282.4	0	0	0	0	0	307.2
P07311	Acylphosphatase-1 OS=Homo sapiens OX=9606 GN=ACYP1 PE=1 SV=2	27	3	3	3	99	11.3	9.31	5.44	3	ACYP1	96.8	80.5	114.7	113.4	113.7	82.1	106.3	106	62	124.6
O14672	Disintegrin and metalloproteinase domain-containing protein 10 OS=Homo sapiens OX=9606 GN=ADAM10 PE=1 SV=1	5	3	3	3	748	84.1	7.77	0	3	ADAM10	0	0	0	0	0	1000	0	0	0	0
P78536	Disintegrin and metalloproteinase domain-containing protein 17 OS=Homo sapiens OX=9606 GN=ADAM17 PE=1 SV=1	1	1	1	1	824	93	5.76	0	1	ADAM17	79.3	83.4	99.9	100.2	107.1	112.1	93	100.8	116.2	108.1
P55265	Double-stranded RNA-specific adenosine deaminase OS=Homo sapiens OX=9606 GN=ADAR PE=1 SV=4	21	24	42	24	1226	136	8.65	59.87	24	ADAR	104.7	100.1	103.3	95.6	90.7	100.9	96.8	102.8	103.6	101.5
P35611	Alpha-adducin OS=Homo sapiens OX=9606 GN=ADD1 PE=1 SV=2	12	6	8	5	737	80.9	5.83	16.39	6	ADD1	115.1	92.3	104.6	85.8	92	103.5	117.1	106.2	90.1	93.3
P35612	Beta-adducin OS=Homo sapiens OX=9606 GN=ADD2 PE=1 SV=3	4	3	5	2	726	80.8	5.92	4.33	3	ADD2	258.7	262.2	0	0	0	0	212.6	266.5	0	0
Q9UEY8	Gamma-adducin OS=Homo sapiens OX=9606 GN=ADD3 PE=1 SV=1	6	4	5	4	706	79.1	6.32	8.83	4	ADD3	138.4	127.3	101.5	85.4	60.6	129.9	120	93.1	64.7	79.1
O95490	Adhesion G protein-coupled receptor L2 OS=Homo sapiens OX=9606 GN=ADGRL2 PE=1 SV=2	2	3	5	3	1459	163.2	6.43	1.63	3	ADGRL2	0	0	551.9	0	0	0	448.1	0	0	0
P11766	Alcohol dehydrogenase class-3 OS=Homo sapiens OX=9606 GN=ADH5 PE=1 SV=4	25	8	28	8	374	39.7	7.49	49.06	8	ADH5	105.7	99.4	102.7	97.3	111.3	93.9	96.7	91.5	97	104.4
Q9GZN8	UPF0687 protein C20orf27 OS=Homo sapiens OX=9606 GN=C20orf27 PE=1 SV=3	7	2	2	2	174	19.3	6.84	1.66	2	ADISSP	102.8	106	80.5	110.5	108.1	96.7	91.8	112.3	83.5	107.8
P55263	Adenosine kinase OS=Homo sapiens OX=9606 GN=ADK PE=1 SV=2	8	3	6	3	362	40.5	6.7	15.99	3	ADK	54.9	93	48.3	101.1	157.2	125.9	52.7	118.6	140.3	108.2
Q9H2P0	Activity-dependent neuroprotector homeobox protein OS=Homo sapiens OX=9606 GN=ADNP PE=1 SV=1	15	17	24	17	1102	123.5	7.34	21.22	17	ADNP	84.4	96.4	105.6	98.3	105.6	102.1	104.9	97.3	101.9	103.5
Q96SZ5	2-aminoethanethiol dioxygenase OS=Homo sapiens OX=9606 GN=ADO PE=1 SV=2	10	3	4	3	270	29.7	6.04	3.69	3	ADO	64.8	99.1	124.5	164.9	67.9	168.1	69.8	102.4	54.3	84.2
Q9NX46	ADP-ribosylhydrolase ARH3 OS=Homo sapiens OX=9606 GN=ADPRS PE=1 SV=1	13	5	8	5	363	38.9	5.07	12.01	5	ADPRS	116	89	74.3	106	122.1	113.5	96.3	112.7	54.9	115.2
P08913	Alpha-2A adrenergic receptor OS=Homo sapiens OX=9606 GN=ADRA2A PE=1 SV=4	4	1	2	1	465	50.6	9.69	4.7	1	ADRA2A	612.1	0	0	0	0	210.6	0	0	0	177.3
Q16186	Proteasomal ubiquitin receptor ADRM1 OS=Homo sapiens OX=9606 GN=ADRM1 PE=1 SV=2	17	6	9	6	407	42.1	5.07	12.88	6	ADRM1	95	76.1	95.9	126.1	126.8	80.3	76	92.6	120.2	110.9
P30566	Adenylosuccinate lyase OS=Homo sapiens OX=9606 GN=ADSL PE=1 SV=2	12	7	7	7	484	54.9	7.11	8.05	7	ADSL	0	0	0	0	0	522.4	0	477.6	0	0
P30520	Adenylosuccinate synthetase isozyme 2 OS=Homo sapiens OX=9606 GN=ADSS2 PE=1 SV=3	29	12	26	11	456	50.1	6.55	53.38	12	ADSS2	103.9	100.5	96.3	103.6	104.9	98.6	85.3	109.3	98.9	98.8
Q8N556	Actin filament-associated protein 1 OS=Homo sapiens OX=9606 GN=AFAP1 PE=1 SV=2	3	2	2	2	730	80.7	8.68	2	2	AFAP1	147.2	70.8	137.1	0	177.9	0	229.2	126.8	0	111.1
P55196	Afadin OS=Homo sapiens OX=9606 GN=AFDN PE=1 SV=3	11	17	23	17	1824	206.7	6.47	18.23	17	AFDN	116	75.2	105	99.5	96	130.6	89	92.3	95.3	101.2
Q9UHB7	AF4/FMR2 family member 4 OS=Homo sapiens OX=9606 GN=AFF4 PE=1 SV=1	4	4	4	4	1163	127.4	9.31	11.93	4	AFF4	141.2	87	85.2	103.2	81.6	44.6	89	114.8	149.9	103.5
Q8NB90	Ribosome biogenesis protein SPATA5 OS=Homo sapiens OX=9606 GN=SPATA5 PE=1 SV=3	3	2	8	1	893	97.8	5.66	4.74	2	AFG2A	0	0	163	183.5	148.9	0	124.9	141.7	118.4	119.6
Q9Y4W6	AFG3-like protein 2 OS=Homo sapiens OX=9606 GN=AFG3L2 PE=1 SV=2	4	4	6	4	797	88.5	8.66	7.91	4	AFG3L2	97	89.2	98.4	103.6	89.8	113.1	95.8	109.5	109.5	94
P20933	N(4)-(beta-N-acetylglucosaminyl)-L-asparaginase OS=Homo sapiens OX=9606 GN=AGA PE=1 SV=2	6	2	2	2	346	37.2	6.28	6.1	2	AGA	89.6	127.8	107.1	98.9	62.6	116.5	129.8	100.7	95.2	71.8
P52594	Arf-GAP domain and FG repeat-containing protein 1 OS=Homo sapiens OX=9606 GN=AGFG1 PE=1 SV=2	3	2	3	1	562	58.2	8.63	6.01	2	AGFG1	0	0	0	507.8	0	0	0	0	268.2	224
Q53H12	Acylglycerol kinase, mitochondrial OS=Homo sapiens OX=9606 GN=AGK PE=1 SV=2	22	10	27	10	422	47.1	8.09	45.67	10	AGK	95.7	92.6	99.7	89.5	95.1	115.3	107.8	108.3	100.7	95.3
P35573	Glycogen debranching enzyme OS=Homo sapiens OX=9606 GN=AGL PE=1 SV=3	6	7	13	7	1532	174.7	6.76	22.28	7	AGL	134.1	97.3	122.8	71.9	107	98.6	110.7	108.4	61.3	87.7
Q9UKV8	Protein argonaute-2 OS=Homo sapiens OX=9606 GN=AGO2 PE=1 SV=3	3	3	3	3	859	97.1	9.19	2.63	3	AGO2	106.4	36.4	87	85.9	118.3	131.6	126.5	87.1	100.7	120.3
Q99943	1-acyl-sn-glycerol-3-phosphate acyltransferase alpha OS=Homo sapiens OX=9606 GN=AGPAT1 PE=1 SV=2	11	2	2	2	283	31.7	9.38	4.07	2	AGPAT1	0	0	0	0	0	0	0	1000	0	0
O00116	Alkyldihydroxyacetonephosphate synthase, peroxisomal OS=Homo sapiens OX=9606 GN=AGPS PE=1 SV=1	15	8	29	8	658	72.9	7.34	45.32	8	AGPS	81.3	81.7	70.8	129.4	95.9	132.9	97.5	92.1	116	102.4
O00468	Agrin OS=Homo sapiens OX=9606 GN=AGRN PE=1 SV=6	0	1	5	1	2068	217.2	6.39	5.76	1	AGRN	129.5	147	97.4	61.8	72.6	120.9	209	93.5	0	68.3
Q8WYP5	Protein ELYS OS=Homo sapiens OX=9606 GN=AHCTF1 PE=1 SV=3	5	10	13	10	2266	252.3	6.6	22.38	10	AHCTF1	77.6	123.5	90.6	92.3	72	136.9	139.5	122	49.1	96.6
P23526	Adenosylhomocysteinase OS=Homo sapiens OX=9606 GN=AHCY PE=1 SV=4	30	14	91	13	432	47.7	6.34	154.79	14	AHCY	105.3	94	101.9	107	97.3	97.4	93.3	104.5	99.7	99.6
O43865	S-adenosylhomocysteine hydrolase-like protein 1 OS=Homo sapiens OX=9606 GN=AHCYL1 PE=1 SV=2	18	11	20	10	530	58.9	6.89	27.52	11	AHCYL1	112	90.3	104	118	116.6	80.7	79.6	96.4	104.2	98.2
Q09666	Neuroblast differentiation-associated protein AHNAK OS=Homo sapiens OX=9606 GN=AHNAK PE=1 SV=2	7	16	19	16	5890	628.7	6.15	30.74	16	AHNAK	125.4	108.8	97.9	92.7	84.3	119.2	97	120.4	83.7	70.6
O95433	Activator of 90 kDa heat shock protein ATPase homolog 1 OS=Homo sapiens OX=9606 GN=AHSA1 PE=1 SV=1	27	9	35	9	338	38.3	5.53	68.81	9	AHSA1	103.1	93.3	104.7	100.6	100.5	91.6	87.1	97.5	105.4	116.1
P02765	Alpha-2-HS-glycoprotein OS=Homo sapiens OX=9606 GN=AHSG PE=1 SV=2	9	4	17	4	367	39.3	5.72	16.29	4	AHSG	88.8	83.4	103.7	102.8	104.6	116.9	111.9	99.1	97.7	91.1
O95831	Apoptosis-inducing factor 1, mitochondrial OS=Homo sapiens OX=9606 GN=AIFM1 PE=1 SV=1	27	15	52	15	613	66.9	8.95	108.26	15	AIFM1	93	101.6	105.1	91.6	92.9	109	113.8	108	96.6	88.2
Q12904	Aminoacyl tRNA synthase complex-interacting multifunctional protein 1 OS=Homo sapiens OX=9606 GN=AIMP1 PE=1 SV=2	28	7	24	6	312	34.3	8.43	35.77	7	AIMP1	115.4	102.9	92.3	90.7	101.1	102	102.3	103.8	91.2	98.3
Q13155	Aminoacyl tRNA synthase complex-interacting multifunctional protein 2 OS=Homo sapiens OX=9606 GN=AIMP2 PE=1 SV=2	16	6	9	6	320	35.3	8.22	14.98	6	AIMP2	114.2	101.8	102	84.1	97.9	108.6	102.4	111.1	84.8	93.1
O00170	AH receptor-interacting protein OS=Homo sapiens OX=9606 GN=AIP PE=1 SV=3	14	4	13	4	330	37.6	6.42	30.7	4	AIP	93	105.9	93.9	95	106.3	104.7	110	96.9	97.2	97.2
P00568	Adenylate kinase isoenzyme 1 OS=Homo sapiens OX=9606 GN=AK1 PE=1 SV=3	12	3	8	3	194	21.6	8.63	3.48	3	AK1	101.8	91.7	95.2	92.5	111.9	93.7	97.4	99.5	106.5	109.8
P54819	Adenylate kinase 2, mitochondrial OS=Homo sapiens OX=9606 GN=AK2 PE=1 SV=2	53	12	77	12	239	26.5	7.81	113.08	12	AK2	97.9	95.3	98.9	89	102.1	114.2	105.3	103.5	100.1	93.7
Q9UIJ7	GTP:AMP phosphotransferase AK3, mitochondrial OS=Homo sapiens OX=9606 GN=AK3 PE=1 SV=4	12	3	4	3	227	25.6	9.16	3.87	3	AK3	91.5	62.9	91.9	111.5	114.5	107.5	97.4	96.8	120	106
P27144	Adenylate kinase 4, mitochondrial OS=Homo sapiens OX=9606 GN=AK4 PE=1 SV=1	15	3	11	3	223	25.3	8.4	30.96	3	AK4	82.5	99.2	97.8	105.8	104.3	108.4	109.1	106.5	98.8	87.6
Q92667	A-kinase anchor protein 1, mitochondrial OS=Homo sapiens OX=9606 GN=AKAP1 PE=1 SV=1	10	8	14	8	903	97.3	4.94	18.58	8	AKAP1	98.9	87.3	85.2	100.5	110.1	99.5	91.1	115.2	121.7	90.5
Q02952	A-kinase anchor protein 12 OS=Homo sapiens OX=9606 GN=AKAP12 PE=1 SV=4	18	23	55	23	1782	191.4	4.41	61.49	23	AKAP12	117.4	98.8	113.8	88	81.7	104.7	115.5	103.6	82.9	93.6
Q12802	A-kinase anchor protein 13 OS=Homo sapiens OX=9606 GN=AKAP13 PE=1 SV=2	2	4	6	4	2813	307.4	5.24	0	4	AKAP13	0	0	0	0	0	0	0	0	0	1000
Q13023	A-kinase anchor protein 6 OS=Homo sapiens OX=9606 GN=AKAP6 PE=1 SV=3	0	1	1	1	2319	256.6	5.01	0	1	AKAP6	110.4	100.7	114.1	102.1	92.9	111.2	90.8	95.7	78.2	104
O43823	A-kinase anchor protein 8 OS=Homo sapiens OX=9606 GN=AKAP8 PE=1 SV=1	7	2	4	2	692	76.1	5.15	6.57	2	AKAP8	0	0	0	534.3	0	0	0	0	465.7	0
Q9ULX6	A-kinase anchor protein 8-like OS=Homo sapiens OX=9606 GN=AKAP8L PE=1 SV=4	6	3	8	3	646	71.6	5.05	8.5	3	AKAP8L	0	291.6	0	403	0	0	0	0	305.4	0
Q99996	A-kinase anchor protein 9 OS=Homo sapiens OX=9606 GN=AKAP9 PE=1 SV=4	1	4	4	4	3907	452.7	4.98	5.08	4	AKAP9	80.2	84.6	84.7	57.6	110.6	103.3	117.7	121.5	115.9	123.8
P15121	Aldo-keto reductase family 1 member B1 OS=Homo sapiens OX=9606 GN=AKR1B1 PE=1 SV=3	21	8	16	7	316	35.8	6.98	18.7	8	AKR1B1	91.1	84.4	75.6	131.6	113.8	93.5	99.3	90.6	108.8	111.3
C9JRZ8	Aldo-keto reductase family 1 member B15 OS=Homo sapiens OX=9606 GN=AKR1B15 PE=1 SV=2	9	2	2	1	316	36.5	6.7	2	2	AKR1B15	133.1	0	74.6	163	77.8	69.4	164	106.8	125.9	85.4
O43488	Aflatoxin B1 aldehyde reductase member 2 OS=Homo sapiens OX=9606 GN=AKR7A2 PE=1 SV=3	6	3	3	3	359	39.6	7.17	2.5	3	AKR7A2	155.3	188.1	0	0	109.1	203.6	114.7	0	146.8	82.4
P31751	RAC-beta serine/threonine-protein kinase OS=Homo sapiens OX=9606 GN=AKT2 PE=1 SV=2	6	3	6	3	481	55.7	6.37	7.41	3	AKT2	128.3	92.5	86.6	75.1	124.1	93.1	108.9	103.6	70.7	117.1
Q9Y243	RAC-gamma serine/threonine-protein kinase OS=Homo sapiens OX=9606 GN=AKT3 PE=1 SV=1	4	2	2	2	479	55.7	6.02	2.17	2	AKT3	0	0	0	0	0	0	1000	0	0	0
P02768	Albumin OS=Homo sapiens OX=9606 GN=ALB PE=1 SV=2	9	7	20	7	609	69.3	6.28	37.16	7	ALB	86.6	97.1	103.9	101.2	109.6	109.1	118.1	94.6	97.3	82.5
Q8IZ83	Aldehyde dehydrogenase family 16 member A1 OS=Homo sapiens OX=9606 GN=ALDH16A1 PE=1 SV=2	6	4	4	4	802	85.1	6.79	6.2	4	ALDH16A1	127.6	104.9	83.4	105	151.3	79.6	73.4	115.2	106	53.6
P54886	Delta-1-pyrroline-5-carboxylate synthase OS=Homo sapiens OX=9606 GN=ALDH18A1 PE=1 SV=2	23	17	30	17	795	87.2	7.12	55.84	17	ALDH18A1	92.8	95.6	97.9	109	104.5	105	95.6	100.6	98.7	100.2
O94788	Retinal dehydrogenase 2 OS=Homo sapiens OX=9606 GN=ALDH1A2 PE=1 SV=3	10	6	8	4	518	56.7	6.05	10.61	6	ALDH1A2	95.6	98.3	93.6	85.8	76.3	127.7	111.2	128.2	69.9	113.3
P30837	Aldehyde dehydrogenase X, mitochondrial OS=Homo sapiens OX=9606 GN=ALDH1B1 PE=1 SV=4	12	6	20	5	517	57.2	6.99	35.54	6	ALDH1B1	105	97.7	81.3	101.1	81	164.3	99.3	118.8	63.6	88
P05091	Aldehyde dehydrogenase, mitochondrial OS=Homo sapiens OX=9606 GN=ALDH2 PE=1 SV=2	14	7	13	6	517	56.3	7.05	22.95	7	ALDH2	83.7	82.9	89.7	105.6	96.6	132.1	102.6	112.1	95.4	99.4
P51648	Aldehyde dehydrogenase family 3 member A2 OS=Homo sapiens OX=9606 GN=ALDH3A2 PE=1 SV=1	7	3	5	3	485	54.8	7.88	12.32	3	ALDH3A2	109.6	78.5	95.4	112	85.9	119.3	112.7	93.9	104.4	88.2
P51649	Succinate-semialdehyde dehydrogenase, mitochondrial OS=Homo sapiens OX=9606 GN=ALDH5A1 PE=1 SV=2	8	4	5	4	535	57.2	8.28	12.08	4	ALDH5A1	97.6	104.5	109.9	85.2	64	122.3	108.9	120.7	91.3	95.7
Q02252	Methylmalonate-semialdehyde dehydrogenase [acylating], mitochondrial OS=Homo sapiens OX=9606 GN=ALDH6A1 PE=1 SV=2	2	1	2	1	535	57.8	8.5	5.09	1	ALDH6A1	87.8	97.8	118.1	114.1	57.3	94.6	154.4	97.1	95.7	83.1
P49419	Alpha-aminoadipic semialdehyde dehydrogenase OS=Homo sapiens OX=9606 GN=ALDH7A1 PE=1 SV=5	19	10	13	10	539	58.5	7.99	25.55	10	ALDH7A1	97	88.8	92.9	101	119	96.9	90.8	101.8	106.6	105.3
Q9H2A2	2-aminomuconic semialdehyde dehydrogenase OS=Homo sapiens OX=9606 GN=ALDH8A1 PE=1 SV=1	3	1	1	1	487	53.4	7.14	2.9	1	ALDH8A1	77.7	103.8	108.3	116	47.5	67.7	91.2	106.7	130.7	150.4
P49189	4-trimethylaminobutyraldehyde dehydrogenase OS=Homo sapiens OX=9606 GN=ALDH9A1 PE=1 SV=3	29	13	39	13	494	53.8	5.87	42.92	13	ALDH9A1	83.8	76.8	101.9	102.1	106.9	102	88	104.5	121.8	112.2
P04075	Fructose-bisphosphate aldolase A OS=Homo sapiens OX=9606 GN=ALDOA PE=1 SV=2	66	21	132	14	364	39.4	8.09	306.55	21	ALDOA	98.2	92.2	90.4	114.5	108.3	95.4	91.8	100.2	103.2	105.6
P09972	Fructose-bisphosphate aldolase C OS=Homo sapiens OX=9606 GN=ALDOC PE=1 SV=2	23	9	30	2	364	39.4	6.87	36.92	9	ALDOC	70.3	84.9	108.2	113.3	120.2	110.3	89.6	103.9	87.2	112.1
Q9BT22	Chitobiosyldiphosphodolichol beta-mannosyltransferase OS=Homo sapiens OX=9606 GN=ALG1 PE=1 SV=2	2	1	1	1	464	52.5	7.23	1.88	1	ALG1	99.9	112.3	111.5	105.5	102	103.8	105.9	103.4	78.5	77.2
Q9NP73	Putative bifunctional UDP-N-acetylglucosamine transferase and deubiquitinase ALG13 OS=Homo sapiens OX=9606 GN=ALG13 PE=1 SV=2	1	1	1	1	1137	126	6.74	0	1	ALG13	0	0	0	0	0	0	0	0	0	1000
Q9H553	Alpha-1,3/1,6-mannosyltransferase ALG2 OS=Homo sapiens OX=9606 GN=ALG2 PE=1 SV=1	2	1	1	1	416	47.1	7.05	2.05	1	ALG2	60.1	97.3	63.5	149.7	113.9	110.5	65.5	85.3	96.3	157.9
Q9Y673	Dolichyl-phosphate beta-glucosyltransferase OS=Homo sapiens OX=9606 GN=ALG5 PE=1 SV=1	2	1	1	1	324	36.9	9.28	1.75	1	ALG5	105.7	111.4	113.9	90.9	90.9	89.4	111.9	104.4	90.5	91
Q13686	Nucleic acid dioxygenase ALKBH1 OS=Homo sapiens OX=9606 GN=ALKBH1 PE=1 SV=2	6	2	2	2	389	43.8	7.08	4.91	2	ALKBH1	114.6	105.6	111	115.1	73.4	100.2	99.1	50.6	107.9	122.6
Q8TCU4	Centrosome-associated protein ALMS1 OS=Homo sapiens OX=9606 GN=ALMS1 PE=1 SV=4	0	2	6	1	4168	460.8	6.28	9.42	2	ALMS1	111.4	102.5	130.6	110	101.6	94.9	67.4	85.7	101.9	94
Q86V81	THO complex subunit 4 OS=Homo sapiens OX=9606 GN=ALYREF PE=1 SV=3	36	7	25	7	257	26.9	11.15	70.73	7	ALYREF	90.6	94.6	90.9	108.6	104.2	106	99.3	102.9	101.6	101.2
Q9UKV5	E3 ubiquitin-protein ligase AMFR OS=Homo sapiens OX=9606 GN=AMFR PE=1 SV=2	7	2	3	2	643	72.9	6.39	10.39	2	AMFR	0	0	0	590.6	0	0	0	0	0	409.4
Q4VCS5	Angiomotin OS=Homo sapiens OX=9606 GN=AMOT PE=1 SV=1	14	13	43	10	1084	118	7.64	88.87	13	AMOT	129.5	113.6	120	78.6	78.4	126.4	109.3	115.6	65.4	63.1
Q8IY63	Angiomotin-like protein 1 OS=Homo sapiens OX=9606 GN=AMOTL1 PE=1 SV=1	5	5	5	3	956	106.5	7.11	9.19	5	AMOTL1	180.3	189.6	0	233	0	0	0	182.6	214.4	0
Q01433	AMP deaminase 2 OS=Homo sapiens OX=9606 GN=AMPD2 PE=1 SV=2	3	3	3	3	879	100.6	6.93	5.97	3	AMPD2	113.5	84.4	81.7	121.1	90.6	93.3	101.6	79.4	119	115.3
P49418	Amphiphysin OS=Homo sapiens OX=9606 GN=AMPH PE=1 SV=1	1	1	1	1	695	76.2	4.64	1.8	1	AMPH	125.6	89.6	111.7	124.8	111.7	89.9	96.6	85.6	91.7	72.7
Q9H1A4	Anaphase-promoting complex subunit 1 OS=Homo sapiens OX=9606 GN=ANAPC1 PE=1 SV=1	2	4	5	4	1944	216.4	6.3	4.05	4	ANAPC1	101.7	81.8	102.6	75.4	57.8	162.2	98.6	124.6	117.7	77.5
Q9UM13	Anaphase-promoting complex subunit 10 OS=Homo sapiens OX=9606 GN=ANAPC10 PE=1 SV=1	5	1	1	1	185	21.2	9.06	0	1	ANAPC10	228.4	0	0	0	172.2	171.4	117.2	211.3	0	99.5
Q9UJX6	Anaphase-promoting complex subunit 2 OS=Homo sapiens OX=9606 GN=ANAPC2 PE=1 SV=1	1	1	1	1	822	93.8	5.22	0	1	ANAPC2	524.5	0	0	0	0	0	0	0	0	475.5
Q9UJX5	Anaphase-promoting complex subunit 4 OS=Homo sapiens OX=9606 GN=ANAPC4 PE=1 SV=2	2	2	2	2	808	92.1	5.53	4	2	ANAPC4	107.7	94.1	105	152.6	165.1	0	0	180.2	0	195.4
Q9UJX4	Anaphase-promoting complex subunit 5 OS=Homo sapiens OX=9606 GN=ANAPC5 PE=1 SV=2	6	4	6	3	755	85	6.87	8.2	4	ANAPC5	109.9	102.1	137	73.6	92.5	81.3	106.2	93.2	101.8	102.4
Q9UJX3	Anaphase-promoting complex subunit 7 OS=Homo sapiens OX=9606 GN=ANAPC7 PE=1 SV=5	7	4	4	4	565	63.1	5.72	5.26	4	ANAPC7	119	120.7	76.6	94.6	81.1	128.5	103.1	108.1	78.7	89.7
Q5VTE6	Protein angel homolog 2 OS=Homo sapiens OX=9606 GN=ANGEL2 PE=1 SV=1	2	1	1	1	544	62.3	7.81	0	1	ANGEL2	214.3	0	0	0	0	230.8	208.5	0	0	346.3
Q12955	Ankyrin-3 OS=Homo sapiens OX=9606 GN=ANK3 PE=1 SV=3	1	3	4	3	4377	480.1	6.49	5.43	3	ANK3	107.6	95.6	92.2	79.9	122.8	118.7	93.8	114.1	81.7	93.5
Q9P2R3	Rabankyrin-5 OS=Homo sapiens OX=9606 GN=ANKFY1 PE=1 SV=2	6	7	7	6	1169	128.3	6.1	4.39	7	ANKFY1	115.9	99.9	98	104.4	102.5	97.1	93.6	94.1	87	107.5
Q8IWZ3	Ankyrin repeat and KH domain-containing protein 1 OS=Homo sapiens OX=9606 GN=ANKHD1 PE=1 SV=1	4	10	16	5	2542	269.3	5.73	23.03	10	ANKHD1	224.4	220.1	227.5	0	0	185.3	0	142.7	0	0
Q86XL3	Ankyrin repeat and LEM domain-containing protein 2 OS=Homo sapiens OX=9606 GN=ANKLE2 PE=1 SV=4	7	6	8	6	938	104.1	7.09	11.71	6	ANKLE2	119.8	161.1	172.1	0	161.1	221.5	0	164.4	0	0
O75179	Ankyrin repeat domain-containing protein 17 OS=Homo sapiens OX=9606 GN=ANKRD17 PE=1 SV=3	4	11	14	6	2603	274.1	6.52	14.87	11	ANKRD17	99.1	96.7	114.3	115.4	100.1	94.4	90.6	90.2	106.4	92.8
Q8TF21	Ankyrin repeat domain-containing protein 24 OS=Homo sapiens OX=9606 GN=ANKRD24 PE=2 SV=2	1	1	2	1	1146	124.1	5.01	0	1	ANKRD24	117.9	0	139.1	137.2	86.3	167	112.7	159.5	0	80.3
O15084	Serine/threonine-protein phosphatase 6 regulatory ankyrin repeat subunit A OS=Homo sapiens OX=9606 GN=ANKRD28 PE=1 SV=5	2	2	3	2	1053	112.9	6.25	6.7	2	ANKRD28	0	113.8	89.7	92.7	209	62.6	45.4	106.6	106.1	174
A7E2S9	Putative ankyrin repeat domain-containing protein 30B-like OS=Homo sapiens OX=9606 GN=ANKRD30BL PE=2 SV=3	3	1	1	1	258	28.5	7.43	1.67	1	ANKRD30BL	127	96.6	111.4	79.3	91.3	101.1	125.4	75.6	126.5	65.9
Q8NB46	Serine/threonine-protein phosphatase 6 regulatory ankyrin repeat subunit C OS=Homo sapiens OX=9606 GN=ANKRD52 PE=1 SV=3	1	1	1	1	1076	115	6.48	1.74	1	ANKRD52	211	210.8	0	0	0	165.9	0	0	284.3	128
Q92625	Ankyrin repeat and SAM domain-containing protein 1A OS=Homo sapiens OX=9606 GN=ANKS1A PE=1 SV=4	2	2	2	2	1134	123	6.38	2.02	2	ANKS1A	108	112.4	119.8	87.1	109.9	72.1	93	114.7	93.7	89.4
Q9NQW6	Anillin OS=Homo sapiens OX=9606 GN=ANLN PE=1 SV=2	9	10	13	10	1124	124.1	8.07	17.58	10	ANLN	103.6	73.6	17.7	178.5	153.5	60.9	47.8	65.4	135.6	163.4
P39687	Acidic leucine-rich nuclear phosphoprotein 32 family member A OS=Homo sapiens OX=9606 GN=ANP32A PE=1 SV=1	33	7	44	2	249	28.6	4.09	84.26	7	ANP32A	93.3	83.5	85.6	119.2	115.7	91.5	87	89.1	116.7	118.6
Q92688	Acidic leucine-rich nuclear phosphoprotein 32 family member B OS=Homo sapiens OX=9606 GN=ANP32B PE=1 SV=1	26	7	37	4	251	28.8	4.06	73.44	7	ANP32B	93.2	89.8	84.7	116.1	119	90.7	86.4	96.4	109.2	114.4
Q9BTT0	Acidic leucine-rich nuclear phosphoprotein 32 family member E OS=Homo sapiens OX=9606 GN=ANP32E PE=1 SV=1	16	3	5	3	268	30.7	3.85	11.11	3	ANP32E	106.5	97.8	58	82.8	116.9	100.2	111.7	101.6	111.7	112.8
P50995	Annexin A11 OS=Homo sapiens OX=9606 GN=ANXA11 PE=1 SV=1	13	6	10	5	505	54.4	7.65	13.9	6	ANXA11	95	98.2	59.9	116.8	121.3	123.5	90.2	91.7	106.4	97.1
P07355	Annexin A2 OS=Homo sapiens OX=9606 GN=ANXA2 PE=1 SV=2	40	13	33	13	339	38.6	7.75	79.2	13	ANXA2	102.8	110.8	114.1	105.5	111.2	90.3	93.7	104.4	74.7	92.5
P09525	Annexin A4 OS=Homo sapiens OX=9606 GN=ANXA4 PE=1 SV=4	6	3	18	1	319	35.9	6.13	27.36	3	ANXA4	184.1	0	98.9	0	0	187.3	144	108.1	218.9	58.8
P08758	Annexin A5 OS=Homo sapiens OX=9606 GN=ANXA5 PE=1 SV=2	43	15	63	13	320	35.9	5.05	113.68	15	ANXA5	96	86.1	93.8	103.8	113.4	89.2	99.3	91.6	117.9	108.9
P08133	Annexin A6 OS=Homo sapiens OX=9606 GN=ANXA6 PE=1 SV=3	30	19	56	19	673	75.8	5.6	106.51	19	ANXA6	103.5	98.8	108.9	98.8	96	103.6	107.8	99.9	92.9	89.9
P20073	Annexin A7 OS=Homo sapiens OX=9606 GN=ANXA7 PE=1 SV=3	14	6	12	6	488	52.7	5.68	16.24	6	ANXA7	114.2	88.3	108.4	92.3	100.5	78.8	134.5	112.8	79.8	90.4
Q10567	AP-1 complex subunit beta-1 OS=Homo sapiens OX=9606 GN=AP1B1 PE=1 SV=3	6	6	16	2	949	104.5	5.06	27.49	6	AP1B1	542.4	457.6	0	0	0	0	0	0	0	0
O43747	AP-1 complex subunit gamma-1 OS=Homo sapiens OX=9606 GN=AP1G1 PE=1 SV=5	5	4	7	4	822	91.3	6.8	11.46	4	AP1G1	105.3	99.4	108.1	85.7	110.9	113.4	98.5	82.6	92.7	103.4
Q9BXS5	AP-1 complex subunit mu-1 OS=Homo sapiens OX=9606 GN=AP1M1 PE=1 SV=3	12	4	6	4	423	48.6	7.3	6.3	4	AP1M1	124.8	110.6	109.6	94.4	85.1	84.8	105.3	109.9	90.1	85.5
P61966	AP-1 complex subunit sigma-1A OS=Homo sapiens OX=9606 GN=AP1S1 PE=1 SV=1	10	1	3	1	158	18.7	5.73	10.14	1	AP1S1	136.7	0	84.2	155.4	165.5	134.4	105.8	114.4	0	103.7
P56377	AP-1 complex subunit sigma-2 OS=Homo sapiens OX=9606 GN=AP1S2 PE=1 SV=1	16	2	3	2	157	18.6	5.47	7.3	2	AP1S2	98.6	74.3	68.6	174.5	138.4	61.9	95.4	70.2	72.3	145.8
O95782	AP-2 complex subunit alpha-1 OS=Homo sapiens OX=9606 GN=AP2A1 PE=1 SV=3	7	7	9	5	977	107.5	7.03	7.75	7	AP2A1	226.7	223.9	0	0	0	0	256.4	0	293	0
O94973	AP-2 complex subunit alpha-2 OS=Homo sapiens OX=9606 GN=AP2A2 PE=1 SV=2	4	4	5	2	939	103.9	6.96	4.18	4	AP2A2	97.6	79.4	70.4	140.4	115.4	100.9	89.6	87.8	114	104.5
P63010	AP-2 complex subunit beta OS=Homo sapiens OX=9606 GN=AP2B1 PE=1 SV=1	9	9	19	5	937	104.5	5.38	32.72	9	AP2B1	107.8	95.2	107.5	87.1	97.5	98.4	104.9	106.8	90.3	104.6
Q96CW1	AP-2 complex subunit mu OS=Homo sapiens OX=9606 GN=AP2M1 PE=1 SV=2	12	6	9	6	435	49.6	9.54	14.75	6	AP2M1	100.8	89.9	102.1	122.8	88.9	130.2	88.1	102.7	75.6	98.8
P53680	AP-2 complex subunit sigma OS=Homo sapiens OX=9606 GN=AP2S1 PE=1 SV=2	13	2	2	2	142	17	6.18	1.71	2	AP2S1	98.6	127.1	122.1	85.2	82.9	105.6	115.5	89.4	98.8	74.8
O00203	AP-3 complex subunit beta-1 OS=Homo sapiens OX=9606 GN=AP3B1 PE=1 SV=3	9	10	15	10	1094	121.2	6.04	26.02	10	AP3B1	100.7	114	107.5	97.3	94.6	93.2	99.9	101.3	95	96.7
O14617	AP-3 complex subunit delta-1 OS=Homo sapiens OX=9606 GN=AP3D1 PE=1 SV=1	5	6	12	6	1153	130.1	8.48	9.71	6	AP3D1	104.3	102.6	135.1	55.6	65	94.9	146	119.6	93.5	83.4
Q9Y2T2	AP-3 complex subunit mu-1 OS=Homo sapiens OX=9606 GN=AP3M1 PE=1 SV=1	6	2	2	2	418	46.9	6.93	5.14	2	AP3M1	160.9	118.9	169.9	90.7	109.5	86.5	129.5	77.2	0	56.8
P59780	AP-3 complex subunit sigma-2 OS=Homo sapiens OX=9606 GN=AP3S2 PE=2 SV=1	9	2	2	1	193	22	5.22	3.84	2	AP3S2	95.1	108.4	110.5	108.8	103.3	98.5	96	118	68.3	93
O14727	Apoptotic protease-activating factor 1 OS=Homo sapiens OX=9606 GN=APAF1 PE=1 SV=2	1	2	2	1	1248	141.7	6.4	0	2	APAF1	123.4	127	115	67.7	84	105.6	114.6	99.4	80.8	82.5
Q92870	Amyloid beta precursor protein binding family B member 2 OS=Homo sapiens OX=9606 GN=APBB2 PE=1 SV=3	4	3	3	3	758	83.3	6.1	5.71	3	APBB2	90.7	95.1	106	64.8	98.1	136.9	97.3	69.6	115.5	126
P13798	Acylamino-acid-releasing enzyme OS=Homo sapiens OX=9606 GN=APEH PE=1 SV=4	9	7	18	7	732	81.2	5.48	40.81	7	APEH	89.8	96.4	101.2	106.8	99.6	107.2	98	109.5	96.6	94.8
P27695	DNA-(apurinic or apyrimidinic site) endonuclease OS=Homo sapiens OX=9606 GN=APEX1 PE=1 SV=2	29	7	23	7	318	35.5	8.12	59.93	7	APEX1	111	110.1	105.2	88.4	88.1	100.2	108.9	103.2	88.3	96.7
Q9BZZ5	Apoptosis inhibitor 5 OS=Homo sapiens OX=9606 GN=API5 PE=1 SV=3	30	15	31	15	524	59	7.34	53.65	15	API5	103.1	100.3	103.9	103.1	79.7	91.2	102.9	107.7	104.2	103.8
Q9HDC9	Adipocyte plasma membrane-associated protein OS=Homo sapiens OX=9606 GN=APMAP PE=1 SV=2	9	4	8	4	416	46.5	6.16	11.02	4	APMAP	93.2	97	105.8	101.3	94	94.6	114.2	102.5	104	93.3
P04114	Apolipoprotein B-100 OS=Homo sapiens OX=9606 GN=APOB PE=1 SV=2	1	3	4	2	4563	515.3	7.05	3.4	3	APOB	93.4	74.2	82.2	138.1	65.4	89.9	106.6	114	125	111.1
Q9NRW3	DNA dC->dU-editing enzyme APOBEC-3C OS=Homo sapiens OX=9606 GN=APOBEC3C PE=1 SV=2	7	1	1	1	190	22.8	7.59	0	1	APOBEC3C	141.9	136.1	116.6	0	127.7	155.1	73.2	122.1	0	127.3
O95236	Apolipoprotein L3 OS=Homo sapiens OX=9606 GN=APOL3 PE=1 SV=3	2	1	5	1	402	44.3	8.16	2.03	1	APOL3	0	0	0	0	0	418	582	0	0	0
P07741	Adenine phosphoribosyltransferase OS=Homo sapiens OX=9606 GN=APRT PE=1 SV=2	31	5	30	5	180	19.6	6.02	61.29	5	APRT	114.3	94.3	102	88.1	99.1	100.7	94.1	100.1	103.6	103.7
O60306	RNA helicase aquarius OS=Homo sapiens OX=9606 GN=AQR PE=1 SV=4	4	7	17	5	1485	171.2	6.37	20.18	7	AQR	109.1	101.2	88.1	121.5	126.6	95.4	82.2	81	88.2	106.8
P48444	Coatomer subunit delta OS=Homo sapiens OX=9606 GN=ARCN1 PE=1 SV=1	25	13	30	13	511	57.2	6.21	59.02	13	ARCN1	109.3	98.6	100.6	102.7	103.1	96.7	102	96.4	94	96.6
O15033	Apoptosis-resistant E3 ubiquitin protein ligase 1 OS=Homo sapiens OX=9606 GN=AREL1 PE=1 SV=3	3	1	1	1	823	94.2	7.25	0	1	AREL1	0	0	0	314	0	0	129.6	122.6	306.9	127
P61204	ADP-ribosylation factor 3 OS=Homo sapiens OX=9606 GN=ARF3 PE=1 SV=2	24	4	21	3	181	20.6	7.43	43.95	4	ARF3	107.1	95.7	96.1	89.4	100.1	102.8	110.9	93.3	100.8	103.7
P18085	ADP-ribosylation factor 4 OS=Homo sapiens OX=9606 GN=ARF4 PE=1 SV=3	13	3	4	2	180	20.5	7.14	6.44	3	ARF4	143.4	108	53.3	128.9	142	64.1	105.9	96.8	65.9	91.7
P84085	ADP-ribosylation factor 5 OS=Homo sapiens OX=9606 GN=ARF5 PE=1 SV=2	9	2	9	1	180	20.5	6.79	11.76	2	ARF5	98.5	92.4	122.5	71.7	91.3	113.5	96.5	117.2	104.1	92.4
Q8N6T3	ADP-ribosylation factor GTPase-activating protein 1 OS=Homo sapiens OX=9606 GN=ARFGAP1 PE=1 SV=2	14	6	6	6	406	44.6	5.66	6.87	6	ARFGAP1	103.8	97.9	96.7	96.4	93.2	109.2	89.8	104.1	108.5	100.5
Q8N6H7	ADP-ribosylation factor GTPase-activating protein 2 OS=Homo sapiens OX=9606 GN=ARFGAP2 PE=1 SV=1	6	3	3	3	521	56.7	7.99	3.86	3	ARFGAP2	108.6	130.8	0	70.4	0	104.1	136.2	179.6	90.4	179.8
Q9Y6D6	Brefeldin A-inhibited guanine nucleotide-exchange protein 1 OS=Homo sapiens OX=9606 GN=ARFGEF1 PE=1 SV=2	1	2	2	2	1849	208.6	5.85	1.79	2	ARFGEF1	132.1	50.5	53.8	167.6	118.3	66.1	150.7	91.1	85.4	84.4
Q9Y6D5	Brefeldin A-inhibited guanine nucleotide-exchange protein 2 OS=Homo sapiens OX=9606 GN=ARFGEF2 PE=1 SV=3	0	1	1	1	1785	201.9	6.33	2.15	1	ARFGEF2	116.1	105.5	95.1	126.1	0	156.1	85.8	83.3	118.3	113.7
P53367	Arfaptin-1 OS=Homo sapiens OX=9606 GN=ARFIP1 PE=1 SV=2	12	6	10	5	373	41.7	6.7	6.94	6	ARFIP1	115.6	112.7	99.3	68.4	100.8	91.7	126.7	101.3	91.7	91.9
Q9NWB6	Arginine and glutamate-rich protein 1 OS=Homo sapiens OX=9606 GN=ARGLU1 PE=1 SV=1	11	4	7	4	273	33.2	10.35	11.13	4	ARGLU1	80.8	71.3	81	107.9	145.5	63.4	87.5	97.8	129.2	135.7
Q68EM7	Rho GTPase-activating protein 17 OS=Homo sapiens OX=9606 GN=ARHGAP17 PE=1 SV=1	8	8	10	7	881	95.4	7.62	13.97	8	ARHGAP17	101.4	93.3	100.1	99.9	119.3	101.8	89.7	101.6	102.4	90.5
Q14CB8	Rho GTPase-activating protein 19 OS=Homo sapiens OX=9606 GN=ARHGAP19 PE=1 SV=1	5	2	2	2	494	55.7	9.36	0	2	ARHGAP19	0	0	0	0	0	1000	0	0	0	0
Q2M1Z3	Rho GTPase-activating protein 31 OS=Homo sapiens OX=9606 GN=ARHGAP31 PE=1 SV=2	1	1	1	1	1444	156.9	5.76	0	1	ARHGAP31	0	0	0	0	0	0	0	0	0	1000
Q17R89	Rho GTPase-activating protein 44 OS=Homo sapiens OX=9606 GN=ARHGAP44 PE=1 SV=1	3	2	2	1	818	89.2	6.55	4.93	2	ARHGAP44	0	0	158.6	283.7	0	147.7	0	0	295.3	114.7
Q13017	Rho GTPase-activating protein 5 OS=Homo sapiens OX=9606 GN=ARHGAP5 PE=1 SV=2	1	3	3	2	1502	172.4	6.62	0	3	ARHGAP5	128.8	0	151.5	0	274.9	0	92.3	95.5	144.4	112.7
P52565	Rho GDP-dissociation inhibitor 1 OS=Homo sapiens OX=9606 GN=ARHGDIA PE=1 SV=3	16	3	19	3	204	23.2	5.11	34.74	3	ARHGDIA	107.6	109.2	104.1	70.9	90.2	114.4	115	115.2	96.5	76.8
Q92888	Rho guanine nucleotide exchange factor 1 OS=Homo sapiens OX=9606 GN=ARHGEF1 PE=1 SV=2	1	2	2	2	912	102.4	5.66	3.91	2	ARHGEF1	156.1	151	133	0	97.2	136.2	135.7	107.5	0	83.4
O15013	Rho guanine nucleotide exchange factor 10 OS=Homo sapiens OX=9606 GN=ARHGEF10 PE=1 SV=4	2	2	2	2	1369	151.5	5.68	2.03	2	ARHGEF10	95.2	0	186.6	0	141.1	0	164.1	121.3	145.5	146.3
Q9NZN5	Rho guanine nucleotide exchange factor 12 OS=Homo sapiens OX=9606 GN=ARHGEF12 PE=1 SV=1	2	2	2	2	1544	173.1	5.74	1.68	2	ARHGEF12	77.2	0	187.4	0	158.6	129	111.1	103.3	105.5	127.8
Q92974	Rho guanine nucleotide exchange factor 2 OS=Homo sapiens OX=9606 GN=ARHGEF2 PE=1 SV=4	5	5	10	5	986	111.5	7.27	8.28	5	ARHGEF2	115.3	130.3	98.5	72.4	93.9	101	93.2	109.5	97.1	88.9
O14497	AT-rich interactive domain-containing protein 1A OS=Homo sapiens OX=9606 GN=ARID1A PE=1 SV=3	5	9	13	9	2285	241.9	6.7	12.14	9	ARID1A	87.4	95.8	94.4	101.2	117.8	132.8	94.9	86.5	99.6	89.6
Q8NFD5	AT-rich interactive domain-containing protein 1B OS=Homo sapiens OX=9606 GN=ARID1B PE=1 SV=3	1	3	3	3	2319	243.8	6.9	2.68	3	ARID1B	0	0	0	0	198.9	0	251.5	185.9	156.9	206.9
Q8IVW6	AT-rich interactive domain-containing protein 3B OS=Homo sapiens OX=9606 GN=ARID3B PE=1 SV=2	4	2	2	2	561	60.6	7.52	0	2	ARID3B	78.3	105.8	98.9	111.4	103.3	111.8	76.4	90.7	115.4	108
P29374	AT-rich interactive domain-containing protein 4A OS=Homo sapiens OX=9606 GN=ARID4A PE=1 SV=3	1	2	2	2	1257	142.7	5.1	2.32	2	ARID4A	104.4	91.6	74.7	118.3	96.9	73	134.7	88.8	113.6	104
Q4LE39	AT-rich interactive domain-containing protein 4B OS=Homo sapiens OX=9606 GN=ARID4B PE=1 SV=2	2	3	4	3	1312	147.7	5.12	0	3	ARID4B	105.6	66.2	94.6	94.8	84.4	101	98.1	102.8	120.8	131.6
O95376	E3 ubiquitin-protein ligase ARIH2 OS=Homo sapiens OX=9606 GN=ARIH2 PE=1 SV=1	1	1	1	1	493	57.8	5.63	1.73	1	ARIH2	219.2	0	0	0	325.5	215.5	0	239.9	0	0
Q9Y2Y0	ADP-ribosylation factor-like protein 2-binding protein OS=Homo sapiens OX=9606 GN=ARL2BP PE=1 SV=1	8	2	2	2	163	18.8	4.35	3.71	2	ARL2BP	118.4	67.2	79.9	149.9	112.7	115.3	74	91.9	85.3	105.5
P36405	ADP-ribosylation factor-like protein 3 OS=Homo sapiens OX=9606 GN=ARL3 PE=1 SV=2	4	1	1	1	182	20.4	7.24	2.17	1	ARL3	132.2	121	87.6	86.7	91.9	97.7	77.1	102.9	109.7	93.3
Q9H0F7	ADP-ribosylation factor-like protein 6 OS=Homo sapiens OX=9606 GN=ARL6 PE=1 SV=1	4	1	1	1	186	21.1	8.54	1.79	1	ARL6	88.5	96	83.9	78.9	121.5	90.6	87.2	96	102	155.5
Q15041	ADP-ribosylation factor-like protein 6-interacting protein 1 OS=Homo sapiens OX=9606 GN=ARL6IP1 PE=1 SV=2	9	2	4	2	203	23.3	9.32	2.05	2	ARL6IP1	83.4	81.9	140.1	0	89	123.8	80.6	165.1	137.6	98.6
Q66PJ3	ADP-ribosylation factor-like protein 6-interacting protein 4 OS=Homo sapiens OX=9606 GN=ARL6IP4 PE=1 SV=3	9	3	6	3	237	26.4	10.86	14.85	3	ARL6IP4	101.1	97.3	106.4	92.8	91.6	109.7	112.3	103.8	93.6	91.5
O75915	PRA1 family protein 3 OS=Homo sapiens OX=9606 GN=ARL6IP5 PE=1 SV=1	10	2	5	2	188	21.6	9.77	6.5	2	ARL6IP5	65.8	88.4	74.9	142.8	96.7	100.7	86.8	111.1	114.4	118.3
Q9NVJ2	ADP-ribosylation factor-like protein 8B OS=Homo sapiens OX=9606 GN=ARL8B PE=1 SV=1	13	3	3	2	186	21.5	8.43	1.8	3	ARL8B	105.8	97.3	106.5	89.6	100	96.7	96.3	95.1	109.2	103.6
Q8N2F6	Armadillo repeat-containing protein 10 OS=Homo sapiens OX=9606 GN=ARMC10 PE=1 SV=1	5	2	2	2	343	37.5	6.61	2.51	2	ARMC10	0	0	0	0	0	529.5	0	0	0	470.5
Q6NXE6	Armadillo repeat-containing protein 6 OS=Homo sapiens OX=9606 GN=ARMC6 PE=1 SV=2	2	1	1	1	501	54.1	6.24	2.75	1	ARMC6	227.3	98.3	0	0	0	173.8	157.5	232.5	0	110.5
Q8IUR7	Armadillo repeat-containing protein 8 OS=Homo sapiens OX=9606 GN=ARMC8 PE=1 SV=2	3	2	2	2	673	75.5	6.73	0	2	ARMC8	137.2	50.5	74.2	53.5	201.4	75.5	104.7	69.7	104.9	128.5
Q7Z3E5	LisH domain-containing protein ARMC9 OS=Homo sapiens OX=9606 GN=ARMC9 PE=1 SV=3	2	2	2	2	818	91.8	6.2	0	2	ARMC9	101.5	147.6	114.1	100.2	72.9	113.6	121.8	96	82.4	49.8
Q9P291	Armadillo repeat-containing X-linked protein 1 OS=Homo sapiens OX=9606 GN=ARMCX1 PE=1 SV=1	5	1	1	1	453	49.2	9.22	0	1	ARMCX1	128.6	95.4	91.2	73.7	91.7	111	54.7	115.8	120.2	117.8
Q9H993	Damage-control phosphatase ARMT1 OS=Homo sapiens OX=9606 GN=ARMT1 PE=1 SV=1	9	4	5	4	441	51.1	5.76	5.32	4	ARMT1	117.8	90.8	101.2	86.3	91.2	95	106.9	97.2	118.9	94.5
Q9HBZ2	Aryl hydrocarbon receptor nuclear translocator 2 OS=Homo sapiens OX=9606 GN=ARNT2 PE=1 SV=2	1	1	8	1	717	78.6	6.71	8.96	1	ARNT2	123.3	105.1	131.8	0	114.2	102	100.5	118.3	109	95.8
Q92747	Actin-related protein 2/3 complex subunit 1A OS=Homo sapiens OX=9606 GN=ARPC1A PE=1 SV=2	4	2	2	2	370	41.5	8.18	3.95	2	ARPC1A	100.9	94.4	91	127.7	109.3	97.2	99.2	95.9	85.6	98.7
O15143	Actin-related protein 2/3 complex subunit 1B OS=Homo sapiens OX=9606 GN=ARPC1B PE=1 SV=3	4	2	2	1	372	40.9	8.35	0	2	ARPC1B	143.6	66.5	92.1	84.5	0	121.8	154.2	176.7	160.7	0
O15144	Actin-related protein 2/3 complex subunit 2 OS=Homo sapiens OX=9606 GN=ARPC2 PE=1 SV=1	26	8	15	8	300	34.3	7.36	17	8	ARPC2	102.3	82.1	92.3	86.3	85.7	139.9	85.3	118.5	103.7	103.8
O15145	Actin-related protein 2/3 complex subunit 3 OS=Homo sapiens OX=9606 GN=ARPC3 PE=1 SV=3	13	3	6	3	178	20.5	8.59	3.53	3	ARPC3	112.2	92.8	92.1	131.2	111.9	104.4	103.5	69	87	95.9
P59998	Actin-related protein 2/3 complex subunit 4 OS=Homo sapiens OX=9606 GN=ARPC4 PE=1 SV=3	26	4	9	4	168	19.7	8.43	20.57	4	ARPC4	100.1	91.8	98.1	115.8	82.9	100.6	112.7	100.7	91.5	105.7
O15511	Actin-related protein 2/3 complex subunit 5 OS=Homo sapiens OX=9606 GN=ARPC5 PE=1 SV=3	58	8	9	7	151	16.3	5.67	19.41	8	ARPC5	111.5	113.6	89.4	75.5	98.8	96.3	127	97.1	98.7	92.1
Q9BPX5	Actin-related protein 2/3 complex subunit 5-like protein OS=Homo sapiens OX=9606 GN=ARPC5L PE=1 SV=1	30	5	5	4	153	16.9	6.6	11.09	5	ARPC5L	95.7	86.5	92.2	116.1	114.9	99.7	91.5	93.4	103.8	106.2
Q7Z6K5	Arpin OS=Homo sapiens OX=9606 GN=ARPIN PE=1 SV=1	6	2	2	2	226	24.9	5.83	4.45	2	ARPIN	140.9	102.5	110.4	70.4	76.9	110.5	121.5	123.3	81.1	62.5
P32121	Beta-arrestin-2 OS=Homo sapiens OX=9606 GN=ARRB2 PE=1 SV=2	4	1	2	1	409	46.1	7.69	5.81	1	ARRB2	101.5	132.1	78.6	0	0	73.2	132	167	144.8	170.8
Q9H2C2	Protein ARV1 OS=Homo sapiens OX=9606 GN=ARV1 PE=1 SV=1	3	1	1	1	271	31	8.28	0	1	ARV1	153	159.4	152.9	77.9	86.4	114.3	75.8	121.2	0	59.1
Q9HBK9	Arsenite methyltransferase OS=Homo sapiens OX=9606 GN=AS3MT PE=1 SV=3	4	1	1	1	375	41.7	6.2	2.5	1	AS3MT	127.9	62	102	0	70.8	190	121.4	109.4	77.7	138.8
Q13510	Acid ceramidase OS=Homo sapiens OX=9606 GN=ASAH1 PE=1 SV=5	5	2	3	2	395	44.6	7.62	2.04	2	ASAH1	1000	0	0	0	0	0	0	0	0	0
Q8N9N2	Activating signal cointegrator 1 complex subunit 1 OS=Homo sapiens OX=9606 GN=ASCC1 PE=1 SV=1	2	1	1	1	400	45.5	5.54	2.53	1	ASCC1	125.8	108.2	111.8	66.2	63.2	95.4	159.8	59.1	115.4	95
Q8N3C0	Activating signal cointegrator 1 complex subunit 3 OS=Homo sapiens OX=9606 GN=ASCC3 PE=1 SV=3	2	6	12	6	2202	251.3	7.09	6.58	6	ASCC3	102.3	180.7	92.7	117.6	27.1	101.3	125.6	93.7	65.1	94
L0R819	ASNSD1 upstream open reading frame protein OS=Homo sapiens OX=9606 GN=ASDURF PE=1 SV=1	8	1	1	1	96	11.2	8.88	1.68	1	ASDURF	192.6	86.3	119.8	93.6	108.5	77.8	0	130.3	125.5	65.5
Q9NVP2	Histone chaperone ASF1B OS=Homo sapiens OX=9606 GN=ASF1B PE=1 SV=1	4	1	2	1	202	22.4	4.56	3.74	1	ASF1B	132.4	91.5	115.6	73.3	66.9	105.7	114.6	113	101.7	85.2
Q9UBL3	Set1/Ash2 histone methyltransferase complex subunit ASH2 OS=Homo sapiens OX=9606 GN=ASH2L PE=1 SV=1	10	5	12	5	628	68.7	5.69	14.12	5	ASH2L	109.8	116.1	126.2	97.1	64.5	133.1	78.3	119.6	67.3	88
O95671	Probable bifunctional dTTP/UTP pyrophosphatase/methyltransferase protein OS=Homo sapiens OX=9606 GN=ASMTL PE=1 SV=3	2	1	1	1	621	68.8	6.07	1.95	1	ASMTL	0	187.6	0	332.1	303.2	0	0	0	0	177.1
P08243	Asparagine synthetase [glutamine-hydrolyzing] OS=Homo sapiens OX=9606 GN=ASNS PE=1 SV=4	16	9	30	9	561	64.3	6.86	51.34	9	ASNS	107	96.3	89.2	118.2	113.8	96	88.5	94.5	96.3	100.2
Q12797	Aspartyl/asparaginyl beta-hydroxylase OS=Homo sapiens OX=9606 GN=ASPH PE=1 SV=3	10	4	7	4	758	85.8	5.01	16.16	4	ASPH	141	106.1	73.8	0	33.2	139.9	189.9	125.4	87.6	103
Q7L266	Isoaspartyl peptidase/L-asparaginase OS=Homo sapiens OX=9606 GN=ASRGL1 PE=1 SV=2	10	2	3	2	308	32	6.24	7.1	2	ASRGL1	127.5	92.9	92.9	96.7	105.3	135.4	79.1	107.8	79.4	82.9
Q6PL18	ATPase family AAA domain-containing protein 2 OS=Homo sapiens OX=9606 GN=ATAD2 PE=1 SV=1	4	5	7	3	1390	158.5	6.32	7.23	5	ATAD2	103.9	132.1	89	109.3	101.3	84.6	124.1	98.9	88.9	67.8
Q9ULI0	ATPase family AAA domain-containing protein 2B OS=Homo sapiens OX=9606 GN=ATAD2B PE=1 SV=3	4	6	7	4	1458	164.8	6.8	10.56	6	ATAD2B	100	190.8	169	0	44.8	100.3	91	36.8	116.5	150.7
Q9NVI7	ATPase family AAA domain-containing protein 3A OS=Homo sapiens OX=9606 GN=ATAD3A PE=1 SV=2	27	16	34	6	634	71.3	8.98	41.21	16	ATAD3A	95.4	94.6	105.9	101.7	96.5	110.7	113.7	106.3	85	90.2
Q5T9A4	ATPase family AAA domain-containing protein 3B OS=Homo sapiens OX=9606 GN=ATAD3B PE=1 SV=1	20	12	26	2	648	72.5	9.2	32.92	12	ATAD3B	120.8	100.1	80.6	66.3	80	120.2	146.7	115.4	52.2	117.8
O95260	Arginyl-tRNA--protein transferase 1 OS=Homo sapiens OX=9606 GN=ATE1 PE=1 SV=2	2	1	1	1	518	59.1	7.93	2.59	1	ATE1	125.8	93.6	98.9	113.2	81.7	77.6	106.9	119.8	71.6	110.8
Q676U5	Autophagy-related protein 16-1 OS=Homo sapiens OX=9606 GN=ATG16L1 PE=1 SV=2	2	1	1	1	607	68.2	6.64	2.15	1	ATG16L1	70.5	87.2	74.5	97.2	155.1	95.9	73.9	114.3	97.2	134.1
Q9NT62	Ubiquitin-like-conjugating enzyme ATG3 OS=Homo sapiens OX=9606 GN=ATG3 PE=1 SV=1	6	2	6	2	314	35.8	4.74	12.14	2	ATG3	77.9	126.6	92.1	90.3	75.7	103.4	78.8	93.9	140.8	120.5
Q9Y4P1	Cysteine protease ATG4B OS=Homo sapiens OX=9606 GN=ATG4B PE=1 SV=2	8	2	3	2	393	44.3	5.07	10.06	2	ATG4B	115.7	107	131.7	83.7	109.3	89.7	93.8	112	65.5	91.7
O95352	Ubiquitin-like modifier-activating enzyme ATG7 OS=Homo sapiens OX=9606 GN=ATG7 PE=1 SV=1	2	2	2	2	703	77.9	6.24	3.74	2	ATG7	90	103.1	114.1	76.9	90.7	134.7	82.9	122.5	78.2	106.9
P31939	Bifunctional purine biosynthesis protein ATIC OS=Homo sapiens OX=9606 GN=ATIC PE=1 SV=3	31	15	73	15	592	64.6	6.71	128.36	15	ATIC	108.8	98.9	101.9	101.4	102.5	101.4	94.3	98.4	94	98.3
Q8NHH9	Atlastin-2 OS=Homo sapiens OX=9606 GN=ATL2 PE=1 SV=2	3	2	3	2	583	66.2	5.48	4.26	2	ATL2	90.7	76.1	116.1	104	125.8	83.8	107.2	105.2	101.3	89.8
Q6DD88	Atlastin-3 OS=Homo sapiens OX=9606 GN=ATL3 PE=1 SV=1	2	1	1	1	541	60.5	5.66	2.76	1	ATL3	0	0	0	320.7	224.4	292.7	0	0	0	162.1
O00244	Copper transport protein ATOX1 OS=Homo sapiens OX=9606 GN=ATOX1 PE=1 SV=1	49	3	4	3	68	7.4	7.24	6.3	3	ATOX1	90.2	95	58.8	108	104.8	103.9	92.2	104.3	124.8	117.9
Q9P241	Phospholipid-transporting ATPase VD OS=Homo sapiens OX=9606 GN=ATP10D PE=1 SV=3	1	1	1	1	1426	160.2	7.15	0	1	ATP10D	44.5	67.8	87.2	104	75.2	115.5	143.1	128.9	151.1	82.8
Q9HD20	Endoplasmic reticulum transmembrane helix translocase OS=Homo sapiens OX=9606 GN=ATP13A1 PE=1 SV=2	3	3	3	3	1204	132.9	8.13	2.26	3	ATP13A1	77.8	116.4	130.5	0	165.3	105.8	133.9	113	0	157.2
P05023	Sodium/potassium-transporting ATPase subunit alpha-1 OS=Homo sapiens OX=9606 GN=ATP1A1 PE=1 SV=1	31	28	133	19	1023	112.8	5.49	267.78	28	ATP1A1	88.4	86.2	90.5	118.8	116.2	100.5	88	94.2	110.2	106.9
Q13733	Sodium/potassium-transporting ATPase subunit alpha-4 OS=Homo sapiens OX=9606 GN=ATP1A4 PE=1 SV=3	6	6	20	1	1029	114.1	6.64	25.62	6	ATP1A4	425.8	0	0	0	0	0	0	574.2	0	0
P05026	Sodium/potassium-transporting ATPase subunit beta-1 OS=Homo sapiens OX=9606 GN=ATP1B1 PE=1 SV=1	8	2	2	2	303	35	8.53	5.73	2	ATP1B1	92.3	81.1	107	121.4	113.8	91.9	87.4	77.2	111.2	116.6
P54709	Sodium/potassium-transporting ATPase subunit beta-3 OS=Homo sapiens OX=9606 GN=ATP1B3 PE=1 SV=1	18	5	18	5	279	31.5	8.35	37.8	5	ATP1B3	95.1	97.3	105.8	99.2	104.8	98.6	95.8	84.4	112.6	106.2
P16615	Sarcoplasmic/endoplasmic reticulum calcium ATPase 2 OS=Homo sapiens OX=9606 GN=ATP2A2 PE=1 SV=1	26	23	67	23	1042	114.7	5.34	146.06	23	ATP2A2	85.5	89.1	92.5	109.7	111.6	91.3	100.6	92.4	116.3	111.1
P20020	Plasma membrane calcium-transporting ATPase 1 OS=Homo sapiens OX=9606 GN=ATP2B1 PE=1 SV=4	11	11	17	6	1220	134.6	5.91	18.12	11	ATP2B1	104.4	94	80.2	110.5	107.7	119.5	85.6	101.9	104.7	91.5
[truncated: 3,695 more rows]
