# Supplementary material for: Covalent Reprogramming of Kinase Binders to Modulate Protein Abundance
Source: Adv Sci (Weinh). 2026 Apr 9;13(36):e75153. doi: 10.1002/advs.75153 (PMC13317707; doi:10.1002/advs.75153)
Supplement: Supplementary file 6 — Supporting file 6: advs75153‐sup‐0006‐TableS6.xlsx [file ADVS-13-e75153-s001.xlsx]

## Sheet: Summary
	Tab: Global proteomics_#1
	TMT tag	Sample description
	Abundances (Grouped): F1, 126	HEK293T parental treated with DMSO 24h
	Abundances (Grouped): F1, 127N	HEK293T parental treated with DMSO 24h
	Abundances (Grouped): F1, 127C	HEK293T parental treated with MKI-AA (1 µM, 24 h)
	Abundances (Grouped): F1, 128N	HEK293T parental treated with MKI-AA (1 µM, 24 h)
	Abundances (Grouped): F1, 128C	HEK293T parental treated with MKI-AA (1 µM, 24 h)
	Abundances (Grouped): F1, 129N	HEK293T CKAP2 KO treated with DMSO 24h
	Abundances (Grouped): F1, 129C	HEK293T CKAP2 KO treated with DMSO 24h
	Abundances (Grouped): F1, 130N	HEK293T CKAP2 KO treated with MKI-AA (1 µM, 24 h)
	Abundances (Grouped): F1, 130C	HEK293T CKAP2 KO treated with MKI-AA (1 µM, 24 h)
	Abundances (Grouped): F1, 131	HEK293T CKAP2 KO treated with MKI-AA (1 µM, 24 h)
	Tab: Global proteomics_#2
	TMT tag	Sample description
	Abundances (Grouped): F1, 126	HEK293T parental treated with DMSO 24h
	Abundances (Grouped): F1, 127N	HEK293T parental treated with DMSO 24h
	Abundances (Grouped): F1, 127C	HEK293T parental treated with MKI-AA (1 µM, 24 h)
	Abundances (Grouped): F1, 128N	HEK293T parental treated with MKI-AA (1 µM, 24 h)
	Abundances (Grouped): F1, 128C	HEK293T parental treated with MKI-AA (1 µM, 24 h)
	Abundances (Grouped): F1, 129N	HEK293T CKAP2 KO treated with DMSO 24h
	Abundances (Grouped): F1, 129C	HEK293T CKAP2 KO treated with DMSO 24h
	Abundances (Grouped): F1, 130N	HEK293T CKAP2 KO treated with MKI-AA (1 µM, 24 h)
	Abundances (Grouped): F1, 130C	HEK293T CKAP2 KO treated with MKI-AA (1 µM, 24 h)
	Abundances (Grouped): F1, 131	HEK293T CKAP2 KO treated with MKI-AA (1 µM, 24 h)

## Sheet: Global proteomics_#1
Accession	Description	Coverage [%]	# Peptides	# PSMs	# Unique Peptides	# AAs	MW [kDa]	calc. pI	Score Sequest HT: Sequest HT	# Peptides (by Search Engine): Sequest HT	Gene Symbol	Abundances (Grouped): F1, 126	Abundances (Grouped): F1, 127N	Abundances (Grouped): F1, 127C	Abundances (Grouped): F1, 128N	Abundances (Grouped): F1, 128C	Abundances (Grouped): F1, 129N	Abundances (Grouped): F1, 129C	Abundances (Grouped): F1, 130N	Abundances (Grouped): F1, 130C	Abundances (Grouped): F1, 131
P01023	Alpha-2-macroglobulin OS=Homo sapiens OX=9606 GN=A2M PE=1 SV=3	2	2	2	2	1474	163.2	6.46	0	2	A2M	102.1	135.3	107.9	89.6	74.3	50	102.5	98.9	112.1	127.3
Q9NRG9	Aladin OS=Homo sapiens OX=9606 GN=AAAS PE=1 SV=1	37	16	35	16	546	59.5	7.5	67.68	16	AAAS	109.9	107.3	96.2	95.9	96.1	99.4	106.4	96.8	101.1	90.9
Q86V21	Acetoacetyl-CoA synthetase OS=Homo sapiens OX=9606 GN=AACS PE=1 SV=1	25	19	26	17	672	75.1	6.24	39.4	19	AACS	86.1	94	104.6	99.8	110.5	94.8	93.3	109.3	99.1	108.3
Q6PD74	Alpha- and gamma-adaptin-binding protein p34 OS=Homo sapiens OX=9606 GN=AAGAB PE=1 SV=1	29	8	21	8	315	34.6	4.64	35.34	8	AAGAB	98	101.1	102.1	101.2	102.7	104.9	92.7	95.3	96.5	105.6
Q2M2I8	AP2-associated protein kinase 1 OS=Homo sapiens OX=9606 GN=AAK1 PE=1 SV=3	25	19	21	16	961	103.8	6.6	32.5	19	AAK1	94.5	97.9	97.4	99.3	107.1	99.2	97.7	104	106.9	96
Q9H7C9	Mth938 domain-containing protein OS=Homo sapiens OX=9606 GN=AAMDC PE=1 SV=1	68	9	10	9	122	13.3	8.46	12.03	9	AAMDC	89.3	104.6	94.5	108.3	103.2	95.1	95.8	107.4	102.8	99
Q13685	Angio-associated migratory cell protein OS=Homo sapiens OX=9606 GN=AAMP PE=1 SV=2	41	16	25	16	434	46.7	4.42	48.39	16	AAMP	89.1	94.1	103.2	103	100.9	97.7	102.1	102.4	103.6	104
Q9Y312	Protein AAR2 homolog OS=Homo sapiens OX=9606 GN=AAR2 PE=1 SV=2	50	15	22	15	384	43.4	5.96	41.5	15	AAR2	84.8	83.5	108.6	102.2	110.4	98.3	94	100.1	106.3	111.8
P49588	Alanine--tRNA ligase, cytoplasmic OS=Homo sapiens OX=9606 GN=AARS1 PE=1 SV=2	52	51	105	51	968	106.7	5.53	196.55	51	AARS1	96.9	100.4	97.7	99.3	101.6	104.4	105.8	101.9	97.2	94.9
Q5JTZ9	Alanine--tRNA ligase, mitochondrial OS=Homo sapiens OX=9606 GN=AARS2 PE=1 SV=1	35	28	57	28	985	107.3	6.27	98.14	28	AARS2	110.5	110.1	95.9	93.5	98.8	102.2	100.3	96.6	98.4	93.7
Q9BTE6	Alanyl-tRNA editing protein Aarsd1 OS=Homo sapiens OX=9606 GN=AARSD1 PE=1 SV=2	25	8	13	8	412	45.5	6.42	27.29	8	AARSD1	93.4	94.5	101	105.5	97.9	98	99.5	107.5	100	102.7
Q4L235	Beta-alanine-activating enzyme OS=Homo sapiens OX=9606 GN=AASDH PE=1 SV=3	5	3	3	3	1098	122.5	7.24	7.15	3	AASDH	86.9	127.4	88.7	118.6	56.6	104.1	126.1	108.2	89.3	94.2
Q9NRN7	L-aminoadipate-semialdehyde dehydrogenase-phosphopantetheinyl transferase OS=Homo sapiens OX=9606 GN=AASDHPPT PE=1 SV=2	47	15	28	15	309	35.8	6.8	55.52	15	AASDHPPT	100.8	88.6	109.4	101.5	107.5	102.5	88.9	94.9	100.9	105
Q9UDR5	Alpha-aminoadipic semialdehyde synthase, mitochondrial OS=Homo sapiens OX=9606 GN=AASS PE=1 SV=1	34	29	43	29	926	102.1	6.64	81.35	29	AASS	102.7	104.9	95.3	97.3	97.8	101.2	100.8	101.9	98.8	99.3
Q9NY61	Protein AATF OS=Homo sapiens OX=9606 GN=AATF PE=1 SV=1	34	17	26	17	560	63.1	4.94	59.46	17	AATF	110.4	100.4	97.9	92.7	97.4	103.3	111.8	98.2	94	93.8
P80404	4-aminobutyrate aminotransferase, mitochondrial OS=Homo sapiens OX=9606 GN=ABAT PE=1 SV=3	7	3	3	3	500	56.4	7.96	7.17	3	ABAT	140.1	123	155.5	81.4	120.5	143.6	75	57.8	69.9	33.1
O95477	Phospholipid-transporting ATPase ABCA1 OS=Homo sapiens OX=9606 GN=ABCA1 PE=1 SV=3	2	3	6	3	2261	254.1	6.86	4.05	3	ABCA1	0	230.3	0	0	0	230.5	354.9	184.3	0	0
Q86UQ4	ATP-binding cassette sub-family A member 13 OS=Homo sapiens OX=9606 GN=ABCA13 PE=2 SV=3	2	8	12	5	5058	575.8	6.46	15.46	8	ABCA13	85.5	63.7	118.2	122.7	161.1	80.2	52.8	118.2	82.1	115.4
P08183	ATP-dependent translocase ABCB1 OS=Homo sapiens OX=9606 GN=ABCB1 PE=1 SV=3	3	4	4	2	1280	141.4	9	3.89	4	ABCB1	94	82.8	130.9	103.7	95.9	88.1	64.1	119.7	67.3	153.4
Q9NRK6	ATP-binding cassette sub-family B member 10, mitochondrial OS=Homo sapiens OX=9606 GN=ABCB10 PE=1 SV=2	15	12	17	11	738	79.1	9.85	27.98	12	ABCB10	101.3	107	98.2	97.5	94.2	95.6	106.5	103.1	92.5	104.2
O75027	Iron-sulfur clusters transporter ABCB7, mitochondrial OS=Homo sapiens OX=9606 GN=ABCB7 PE=1 SV=2	20	15	25	15	752	82.6	9.33	38.21	15	ABCB7	98.6	99.5	101	94.1	107.1	99.4	98.5	98.5	100.7	102.6
Q9NUT2	Mitochondrial potassium channel ATP-binding subunit OS=Homo sapiens OX=9606 GN=ABCB8 PE=1 SV=3	20	12	14	10	735	79.9	8.98	29.71	12	ABCB8	112.2	111	86.1	100.9	97.1	100	99.3	101.2	96.4	95.7
P33527	Multidrug resistance-associated protein 1 OS=Homo sapiens OX=9606 GN=ABCC1 PE=1 SV=3	12	13	13	13	1531	171.5	7.11	20.33	13	ABCC1	120.4	91.8	100.4	97.7	103	103.4	90.7	92	99.5	101.2
Q5T3U5	ATP-binding cassette sub-family C member 10 OS=Homo sapiens OX=9606 GN=ABCC10 PE=1 SV=1	1	1	1	1	1492	161.5	7.08	0	1	ABCC10	0	0	0	0	0	0	0	577.8	422.2	0
O15438	ATP-binding cassette sub-family C member 3 OS=Homo sapiens OX=9606 GN=ABCC3 PE=1 SV=3	0	1	2	1	1527	169.2	7.2	0	1	ABCC3	119.3	94.3	120.4	99.2	101.3	82	96.5	89.6	103	94.5
O15439	ATP-binding cassette sub-family C member 4 OS=Homo sapiens OX=9606 GN=ABCC4 PE=1 SV=3	11	11	13	10	1325	149.4	8.19	23.62	11	ABCC4	91.2	118.3	109.5	111.4	100.6	109.9	96	59.1	111.5	92.6
O15440	ATP-binding cassette sub-family C member 5 OS=Homo sapiens OX=9606 GN=ABCC5 PE=1 SV=2	5	6	7	5	1437	160.6	8.66	5.26	6	ABCC5	219.3	237.1	0	77.8	0	0	141.6	53.6	96.7	173.8
P33897	ATP-binding cassette sub-family D member 1 OS=Homo sapiens OX=9606 GN=ABCD1 PE=1 SV=2	6	5	6	5	745	82.9	8.95	7.17	5	ABCD1	102.7	84.1	100	120.5	128.4	120.4	100.4	80.4	93.2	70
P28288	ATP-binding cassette sub-family D member 3 OS=Homo sapiens OX=9606 GN=ABCD3 PE=1 SV=1	39	26	53	24	659	75.4	9.36	85.33	26	ABCD3	103.1	96.5	103.1	97.9	104.4	102	92.7	97.1	99.9	103.3
P61221	ATP-binding cassette sub-family E member 1 OS=Homo sapiens OX=9606 GN=ABCE1 PE=1 SV=1	58	36	70	36	599	67.3	8.34	129.9	36	ABCE1	91	91.4	100.3	101.9	101.6	101.4	102.2	103.8	104.1	102.3
Q8NE71	ATP-binding cassette sub-family F member 1 OS=Homo sapiens OX=9606 GN=ABCF1 PE=1 SV=2	44	41	77	39	845	95.9	6.8	176.54	41	ABCF1	100	98.5	105	102.3	106.2	101.1	92.5	97.2	99.3	97.8
Q9UG63	ATP-binding cassette sub-family F member 2 OS=Homo sapiens OX=9606 GN=ABCF2 PE=1 SV=2	51	37	107	37	623	71.2	7.37	209.06	37	ABCF2	98.1	104.8	98.5	99.3	99.8	105.8	103.1	96.5	97.4	96.8
Q9NUQ8	ATP-binding cassette sub-family F member 3 OS=Homo sapiens OX=9606 GN=ABCF3 PE=1 SV=2	29	18	23	18	709	79.7	6.34	46.21	18	ABCF3	93.8	93.7	108.2	107.3	110.8	100	91.8	91.7	102.5	100.1
Q9NUJ1	Palmitoyl-protein thioesterase ABHD10, mitochondrial OS=Homo sapiens OX=9606 GN=ABHD10 PE=1 SV=1	55	15	29	15	306	33.9	8.57	32.02	15	ABHD10	96.7	100.9	106.2	102.8	103.7	93.4	90.5	102.4	100	103.4
Q8NFV4	Protein ABHD11 OS=Homo sapiens OX=9606 GN=ABHD11 PE=1 SV=1	35	9	12	9	315	34.7	9.48	16.98	9	ABHD11	115.9	97.9	115.3	97.5	101.4	100.7	90.8	90.4	93.8	96.2
Q8N2K0	Lysophosphatidylserine lipase ABHD12 OS=Homo sapiens OX=9606 GN=ABHD12 PE=1 SV=2	28	8	9	8	398	45.1	8.65	23.02	8	ABHD12	95.4	94.7	100.4	91.9	103.7	96.7	105.2	103.4	104.9	103.6
Q96IU4	Putative protein-lysine deacylase ABHD14B OS=Homo sapiens OX=9606 GN=ABHD14B PE=1 SV=1	26	4	4	4	210	22.3	6.4	9.96	4	ABHD14B	91.1	97	99.1	104.7	101.6	104.1	97.1	106.3	97.6	101.4
O95870	Phosphatidylserine lipase ABHD16A OS=Homo sapiens OX=9606 GN=ABHD16A PE=1 SV=3	15	8	8	8	558	63.2	8.13	11.59	8	ABHD16A	119.1	91.2	128.3	161.3	79.8	84.4	118.7	92.2	45.9	79.2
Q96GS6	Alpha/beta hydrolase domain-containing protein 17A OS=Homo sapiens OX=9606 GN=ABHD17A PE=1 SV=1	10	1	1	1	310	34	6.84	2.65	1	ABHD17A	0	167.1	163.5	0	128.7	107.5	138	174.4	0	120.8
Q5VST6	Alpha/beta hydrolase domain-containing protein 17B OS=Homo sapiens OX=9606 GN=ABHD17B PE=1 SV=1	26	5	8	5	288	32.2	6.29	15.54	5	ABHD17B	81.3	85.9	106.1	96	107.3	89.2	90.7	113.5	107.5	122.4
Q0P651	Protein ABHD18 OS=Homo sapiens OX=9606 GN=ABHD18 PE=2 SV=1	2	1	2	1	414	46.9	9.28	2.16	1	ABHD18	137.5	112.8	73.1	108.8	107.3	97.6	141.7	85.6	61.1	74.4
Q8WU67	Phospholipase ABHD3 OS=Homo sapiens OX=9606 GN=ABHD3 PE=2 SV=2	3	1	1	1	409	46	7.17	2.5	1	ABHD3	63.9	59.1	114.4	104	116.4	128.9	69.9	110.7	102.4	130.3
Q8TB40	(Lyso)-N-acylphosphatidylethanolamine lipase OS=Homo sapiens OX=9606 GN=ABHD4 PE=1 SV=1	7	2	8	2	342	38.8	7.59	5.63	2	ABHD4	99.1	117.9	165.1	117.4	105.9	46.8	130.2	64.8	99.8	53.1
Q8WTS1	1-acylglycerol-3-phosphate O-acyltransferase ABHD5 OS=Homo sapiens OX=9606 GN=ABHD5 PE=1 SV=1	15	4	5	4	349	39.1	6.61	9.27	4	ABHD5	120.5	94.9	109.5	96.5	106.6	77.5	89.6	97.4	98.6	109
Q9BV23	Monoacylglycerol lipase ABHD6 OS=Homo sapiens OX=9606 GN=ABHD6 PE=1 SV=1	7	2	2	2	337	38.3	8.41	2.32	2	ABHD6	123	123.5	86.6	104.4	106.3	104.4	91.8	78.5	87.4	94.1
Q8IZP0	Abl interactor 1 OS=Homo sapiens OX=9606 GN=ABI1 PE=1 SV=4	27	13	17	9	508	55	7.06	34.55	13	ABI1	97.2	95.1	104.5	99.8	106	105.6	95.5	96.5	98.3	101.5
Q9NYB9	Abl interactor 2 OS=Homo sapiens OX=9606 GN=ABI2 PE=1 SV=1	20	10	10	6	513	55.6	6.16	25.13	10	ABI2	112.5	108.7	97.3	98.4	108.1	105.7	97.7	88.4	89.7	93.4
Q9NX38	Protein Abitram OS=Homo sapiens OX=9606 GN=ABITRAM PE=1 SV=1	17	2	2	2	181	20.4	7.93	3.85	2	ABITRAM	79.4	120.9	66.5	85.9	97.8	122.4	111.4	106.2	107.2	102.2
P00519	Tyrosine-protein kinase ABL1 OS=Homo sapiens OX=9606 GN=ABL1 PE=1 SV=4	12	13	17	8	1130	122.8	8.66	15.12	13	ABL1	97.5	89	108.4	104.8	110	95.3	99.9	101.4	100.5	93.3
P42684	Tyrosine-protein kinase ABL2 OS=Homo sapiens OX=9606 GN=ABL2 PE=1 SV=1	9	10	12	5	1182	128.3	8.07	9.76	10	ABL2	90.3	92.8	102.6	86.7	104.3	100	103	109.7	97.7	112.9
O14639	Actin-binding LIM protein 1 OS=Homo sapiens OX=9606 GN=ABLIM1 PE=1 SV=3	18	12	14	10	778	87.6	8.59	23.85	12	ABLIM1	98.8	72.6	109.5	105.8	74.2	105.6	105.8	126.4	86	115.3
Q12979	Active breakpoint cluster region-related protein OS=Homo sapiens OX=9606 GN=ABR PE=1 SV=2	12	9	12	5	859	97.5	6.55	22.22	9	ABR	105.2	108.4	94	94.6	121.8	113.6	80.6	83.6	101.4	96.8
Q9P1F3	Costars family protein ABRACL OS=Homo sapiens OX=9606 GN=ABRACL PE=1 SV=1	47	4	7	4	81	9.1	6.29	9.87	4	ABRACL	75.9	77.5	109.4	123.6	130.2	91	83.1	101.1	98.1	110.1
Q6UWZ7	BRCA1-A complex subunit Abraxas 1 OS=Homo sapiens OX=9606 GN=ABRAXAS1 PE=1 SV=2	22	8	10	8	409	46.6	7.05	18.62	8	ABRAXAS1	97.7	137	77.6	100.1	80.2	99.5	120.5	102.7	96.9	87.7
Q15018	BRISC complex subunit Abraxas 2 OS=Homo sapiens OX=9606 GN=ABRAXAS2 PE=1 SV=2	33	12	16	12	415	46.9	6.21	24.13	12	ABRAXAS2	103.1	97.8	99.6	102.3	99.8	100.5	98.9	98.9	99	100.2
Q9ULW3	Activator of basal transcription 1 OS=Homo sapiens OX=9606 GN=ABT1 PE=1 SV=1	65	17	26	17	272	31.1	9.88	44.66	17	ABT1	109.8	122.4	82.3	92.2	84.9	105.5	114.4	97.3	96	95.1
A6QL63	Ankyrin repeat and BTB/POZ domain-containing protein BTBD11 OS=Homo sapiens OX=9606 GN=BTBD11 PE=2 SV=3	1	1	1	1	1104	120.8	6.83	1.98	1	ABTB3	0	0	0	575.8	0	424.2	0	0	0	0
P09110	3-ketoacyl-CoA thiolase, peroxisomal OS=Homo sapiens OX=9606 GN=ACAA1 PE=1 SV=2	41	11	14	11	424	44.3	8.44	29.14	11	ACAA1	107	102.6	94.1	98.1	101.6	101.8	97.4	96.6	98.7	102
P42765	3-ketoacyl-CoA thiolase, mitochondrial OS=Homo sapiens OX=9606 GN=ACAA2 PE=1 SV=2	60	21	41	20	397	41.9	8.09	86.09	21	ACAA2	109.9	103	98.4	97	93.9	99.4	106.2	100.5	97.9	94
Q13085	Acetyl-CoA carboxylase 1 OS=Homo sapiens OX=9606 GN=ACACA PE=1 SV=2	30	60	85	52	2346	265.4	6.37	166.14	60	ACACA	106.9	98.6	102.2	108.8	107.8	100.3	91.8	93.8	95.9	93.9
O00763	Acetyl-CoA carboxylase 2 OS=Homo sapiens OX=9606 GN=ACACB PE=1 SV=3	6	10	12	3	2458	276.4	6.49	17.09	10	ACACB	75	210.6	45.7	111.2	41.8	86.7	146.8	108.8	100.3	73
Q709F0	Acyl-CoA dehydrogenase family member 11 OS=Homo sapiens OX=9606 GN=ACAD11 PE=1 SV=3	18	14	14	13	780	87.2	8.02	22.27	14	ACAD11	101	102.6	101.2	97.1	100.1	103	97	96.6	100.2	101.3
Q9UKU7	Isobutyryl-CoA dehydrogenase, mitochondrial OS=Homo sapiens OX=9606 GN=ACAD8 PE=1 SV=1	20	8	9	8	415	45	7.85	18.2	8	ACAD8	102.2	100	108.2	101	97.1	101	96.7	100.3	97.6	96
Q9H845	Complex I assembly factor ACAD9, mitochondrial OS=Homo sapiens OX=9606 GN=ACAD9 PE=1 SV=1	33	18	27	18	621	68.7	7.96	46.37	18	ACAD9	101	100.1	99.9	101.7	100.1	98.9	102.6	98.4	96.9	100.3
P28330	Long-chain specific acyl-CoA dehydrogenase, mitochondrial OS=Homo sapiens OX=9606 GN=ACADL PE=1 SV=2	8	3	3	3	430	47.6	7.8	2.16	3	ACADL	143.7	131.9	49	74.8	87.6	75.4	129	122.9	76.5	109.3
P11310	Medium-chain specific acyl-CoA dehydrogenase, mitochondrial OS=Homo sapiens OX=9606 GN=ACADM PE=1 SV=1	54	22	54	22	421	46.6	8.37	117.43	22	ACADM	102.6	106.8	95.7	95.7	94.1	98.2	105.8	105.4	98	97.6
P16219	Short-chain specific acyl-CoA dehydrogenase, mitochondrial OS=Homo sapiens OX=9606 GN=ACADS PE=1 SV=1	19	5	8	5	412	44.3	7.99	20.68	5	ACADS	90.2	97.5	104.9	95	103.3	103.6	105.4	94.8	97.9	107.4
P45954	Short/branched chain specific acyl-CoA dehydrogenase, mitochondrial OS=Homo sapiens OX=9606 GN=ACADSB PE=1 SV=1	42	14	21	14	432	47.5	6.99	40.7	14	ACADSB	114.9	105.4	100.7	100.5	91.7	99.4	99	94.8	97.8	95.6
P49748	Very long-chain specific acyl-CoA dehydrogenase, mitochondrial OS=Homo sapiens OX=9606 GN=ACADVL PE=1 SV=1	32	20	23	20	655	70.3	8.75	40.55	20	ACADVL	101.8	90.5	99	97	101.3	97.3	96.8	105.6	104.6	106.1
P16112	Aggrecan core protein OS=Homo sapiens OX=9606 GN=ACAN PE=1 SV=3	2	2	2	2	2530	261.2	4.13	5.17	2	ACAN	74.9	106.5	137	98.4	85.3	101.2	94.1	110.1	88.6	103.8
Q15057	Arf-GAP with coiled-coil, ANK repeat and PH domain-containing protein 2 OS=Homo sapiens OX=9606 GN=ACAP2 PE=1 SV=3	22	16	18	16	778	88	6.8	36.22	16	ACAP2	102.6	96.2	107.8	103.5	108.4	110.8	93.1	94.4	86.8	96.5
Q96P50	Arf-GAP with coiled-coil, ANK repeat and PH domain-containing protein 3 OS=Homo sapiens OX=9606 GN=ACAP3 PE=1 SV=2	6	3	4	3	834	92.4	5.99	0	3	ACAP3	87.5	80.7	115.4	99.1	108	106.2	97.4	77.7	109.7	118.2
P24752	Acetyl-CoA acetyltransferase, mitochondrial OS=Homo sapiens OX=9606 GN=ACAT1 PE=1 SV=1	73	29	81	29	427	45.2	8.85	160.12	29	ACAT1	104.8	100.3	99.5	98.5	97.1	96.6	105.4	102.3	97.5	98
Q9BWD1	Acetyl-CoA acetyltransferase, cytosolic OS=Homo sapiens OX=9606 GN=ACAT2 PE=1 SV=2	63	20	34	20	397	41.3	6.92	61.38	20	ACAT2	99.3	90	110	105.8	110.4	100.1	89.5	96.3	100.4	98.1
Q9H3P7	Golgi resident protein GCP60 OS=Homo sapiens OX=9606 GN=ACBD3 PE=1 SV=4	54	22	35	22	528	60.6	5.06	78.74	22	ACBD3	96.4	97.9	97.1	99.7	96.4	107.5	100.3	101.3	99.4	104.1
Q5T8D3	Acyl-CoA-binding domain-containing protein 5 OS=Homo sapiens OX=9606 GN=ACBD5 PE=1 SV=1	20	9	10	9	534	60.1	5.33	17.88	9	ACBD5	112.5	93.8	111.9	106.4	106.2	100.7	90.8	91.5	90.6	95.5
Q9BR61	Acyl-CoA-binding domain-containing protein 6 OS=Homo sapiens OX=9606 GN=ACBD6 PE=1 SV=1	41	10	11	10	282	31.1	5.11	22.76	10	ACBD6	94.8	100.2	100.7	99.6	102.5	109.3	104.7	92.8	96.3	99.1
Q8N6N7	Acyl-CoA-binding domain-containing protein 7 OS=Homo sapiens OX=9606 GN=ACBD7 PE=1 SV=1	25	2	2	2	88	9.8	6.71	4.5	2	ACBD7	80.9	95.1	91.8	96.6	103.8	88.6	107.7	113.1	112	110.3
Q9BYF1	Angiotensin-converting enzyme 2 OS=Homo sapiens OX=9606 GN=ACE2 PE=1 SV=2	6	3	3	3	805	92.4	5.54	2.04	3	ACE2	0	0	0	554.3	0	0	0	0	0	445.7
Q9UKV3	Apoptotic chromatin condensation inducer in the nucleus OS=Homo sapiens OX=9606 GN=ACIN1 PE=1 SV=2	38	51	81	50	1341	151.8	6.43	168.79	51	ACIN1	109.3	105.6	97.7	95.8	94	99.3	107.9	98.7	97.1	94.7
P53396	ATP-citrate synthase OS=Homo sapiens OX=9606 GN=ACLY PE=1 SV=3	54	60	156	60	1101	120.8	7.33	285.73	60	ACLY	100	99.5	106.5	105	106.1	99.6	93	96.2	96.9	97.2
P21399	Cytoplasmic aconitate hydratase OS=Homo sapiens OX=9606 GN=ACO1 PE=1 SV=3	36	29	42	29	889	98.3	6.68	73.47	29	ACO1	101.5	99.3	101.3	102.9	104.7	99.7	96.6	98.8	98.4	96.9
Q99798	Aconitate hydratase, mitochondrial OS=Homo sapiens OX=9606 GN=ACO2 PE=1 SV=2	54	37	89	37	780	85.4	7.61	185.6	37	ACO2	100.4	110.4	94.3	100.1	96.2	96.1	100.4	104.9	98.5	98.8
Q86TX2	Acyl-coenzyme A thioesterase 1 OS=Homo sapiens OX=9606 GN=ACOT1 PE=1 SV=1	48	16	25	1	421	46.2	7.34	58.97	16	ACOT1	74.1	127.7	45.4	88.3	118	115.6	109.9	132.6	105	83.5
Q9NPJ3	Acyl-coenzyme A thioesterase 13 OS=Homo sapiens OX=9606 GN=ACOT13 PE=1 SV=1	34	5	47	5	140	15	9.14	61.16	5	ACOT13	106.2	102.4	100.2	93.3	93.8	102.4	101.2	102.9	99.2	98.4
P49753	Acyl-coenzyme A thioesterase 2, mitochondrial OS=Homo sapiens OX=9606 GN=ACOT2 PE=1 SV=6	43	16	26	1	483	53.2	8.47	53.84	16	ACOT2	100.5	98.6	96.8	104.5	101.7	93.2	98.3	101.5	102.5	102.4
O00154	Cytosolic acyl coenzyme A thioester hydrolase OS=Homo sapiens OX=9606 GN=ACOT7 PE=1 SV=3	32	11	26	10	380	41.8	8.54	40.32	11	ACOT7	97.5	103.4	102.4	103.8	106.8	100.9	96.1	97.9	96.6	94.6
O14734	Acyl-coenzyme A thioesterase 8 OS=Homo sapiens OX=9606 GN=ACOT8 PE=1 SV=1	15	3	3	3	319	35.9	7.56	7.46	3	ACOT8	100.4	99.4	98.3	135.8	81.6	100.6	101	90.4	91.4	101
Q9Y305	Acyl-coenzyme A thioesterase 9, mitochondrial OS=Homo sapiens OX=9606 GN=ACOT9 PE=1 SV=2	33	14	19	14	439	49.9	8.6	40.49	14	ACOT9	96	96.7	106.2	102.4	98.7	93.6	99.8	107.1	106.4	93.1
Q15067	Peroxisomal acyl-coenzyme A oxidase 1 OS=Homo sapiens OX=9606 GN=ACOX1 PE=1 SV=3	33	16	19	16	660	74.4	8.16	35.63	16	ACOX1	95.3	102.3	103.5	103.9	97.5	95.4	96.2	99.6	102.3	104
O15254	Peroxisomal acyl-coenzyme A oxidase 3 OS=Homo sapiens OX=9606 GN=ACOX3 PE=1 SV=2	21	10	11	10	700	77.6	7.25	20.33	10	ACOX3	104	113.9	110.7	100.5	88.5	93.1	100.9	89.7	94.8	103.9
P24666	Low molecular weight phosphotyrosine protein phosphatase OS=Homo sapiens OX=9606 GN=ACP1 PE=1 SV=3	65	11	23	11	158	18	6.74	53.17	11	ACP1	88.9	92.8	98.8	104.1	102.8	98.4	104.7	103.9	103.6	101.9
P11117	Lysosomal acid phosphatase OS=Homo sapiens OX=9606 GN=ACP2 PE=1 SV=3	16	7	10	7	423	48.3	6.74	11.15	7	ACP2	99.2	119.7	91.4	73.4	100.8	120.6	106.7	110.5	89.2	88.4
Q9NPH0	Lysophosphatidic acid phosphatase type 6 OS=Homo sapiens OX=9606 GN=ACP6 PE=1 SV=3	3	1	2	1	428	48.9	6.47	4.98	1	ACP6	113.3	91.6	94.7	122	93.1	79.6	120.3	90.5	82.6	112.3
Q96CM8	Medium-chain acyl-CoA ligase ACSF2, mitochondrial OS=Homo sapiens OX=9606 GN=ACSF2 PE=1 SV=2	17	10	12	10	615	68.1	7.55	23.02	10	ACSF2	102.2	98.6	92.9	98	102.8	104.6	111.2	99.1	97.8	92.7
Q4G176	Malonate--CoA ligase ACSF3, mitochondrial OS=Homo sapiens OX=9606 GN=ACSF3 PE=1 SV=3	31	15	19	15	576	64.1	8.37	29.62	15	ACSF3	112	112.1	96.7	94.1	95.7	100.3	98.6	100.3	93	97.2
P33121	Long-chain-fatty-acid--CoA ligase 1 OS=Homo sapiens OX=9606 GN=ACSL1 PE=1 SV=1	17	12	13	10	698	77.9	7.15	29.88	12	ACSL1	100	95.7	100.5	98.1	98.1	101.4	101.9	103	101.5	99.7
O95573	Fatty acid CoA ligase Acsl3 OS=Homo sapiens OX=9606 GN=ACSL3 PE=1 SV=3	39	21	43	19	720	80.4	8.38	80.95	21	ACSL3	102.4	98.2	102.8	102.5	105.7	95.2	95.2	97.6	101.3	99.2
O60488	Long-chain-fatty-acid--CoA ligase 4 OS=Homo sapiens OX=9606 GN=ACSL4 PE=1 SV=2	39	23	37	21	711	79.1	8.38	76.37	23	ACSL4	100	96.1	101.7	99.1	98	99.7	97.7	102.2	103.1	102.5
Q53FZ2	Acyl-coenzyme A synthetase ACSM3, mitochondrial OS=Homo sapiens OX=9606 GN=ACSM3 PE=1 SV=2	8	3	3	3	586	66.1	9.04	0	3	ACSM3	83.7	0	112.7	126.2	146.7	0	203	66.9	195.4	65.3
Q9NUB1	Acetyl-coenzyme A synthetase 2-like, mitochondrial OS=Homo sapiens OX=9606 GN=ACSS1 PE=1 SV=2	11	5	7	5	689	74.8	7.11	14.79	5	ACSS1	102.8	140.7	114.6	103.8	72.4	93.5	65.8	88.6	110.4	107.3
Q9NR19	Acetyl-coenzyme A synthetase, cytoplasmic OS=Homo sapiens OX=9606 GN=ACSS2 PE=1 SV=1	16	9	13	9	701	78.5	6.46	15.74	9	ACSS2	96.3	87.1	98.3	103.9	101.7	111.6	101.6	91.3	107.4	100.8
Q9H6R3	Acyl-CoA synthetase short-chain family member 3, mitochondrial OS=Homo sapiens OX=9606 GN=ACSS3 PE=1 SV=1	13	7	10	7	686	74.7	8.63	22.09	7	ACSS3	110.7	98.8	85.5	110	94.4	109.3	96.6	101.9	96	96.8
P68133	Actin, alpha skeletal muscle OS=Homo sapiens OX=9606 GN=ACTA1 PE=1 SV=1	40	20	307	3	377	42	5.39	507.45	20	ACTA1	97	88.9	102.8	93.3	99.2	103.9	96.4	110.2	105.1	103.3
P60709	Actin, cytoplasmic 1 OS=Homo sapiens OX=9606 GN=ACTB PE=1 SV=1	77	33	500	11	375	41.7	5.48	1040.37	33	ACTB	97.8	95.6	97.1	99	97.3	98.3	99.4	107	103.9	104.8
Q562R1	Beta-actin-like protein 2 OS=Homo sapiens OX=9606 GN=ACTBL2 PE=1 SV=2	26	14	134	3	376	42	5.59	206.9	14	ACTBL2	48.2	58.6	114.5	75.5	86.2	92.9	118.2	164.6	66.4	174.9
O96019	Actin-like protein 6A OS=Homo sapiens OX=9606 GN=ACTL6A PE=1 SV=1	63	24	43	20	429	47.4	5.6	90.38	24	ACTL6A	106.2	110	96.3	98.2	95.9	94.5	100.4	103.6	97.3	97.6
Q9H568	Actin-like protein 8 OS=Homo sapiens OX=9606 GN=ACTL8 PE=1 SV=1	12	2	2	2	366	41.3	6.14	0	2	ACTL8	115.1	91.4	99.4	145.6	73.7	126.7	121.4	94	54.3	78.4
Q5BKX5	UPF0692 protein C19orf54 OS=Homo sapiens OX=9606 GN=C19orf54 PE=1 SV=2	5	2	2	1	351	37.8	7.47	0	2	ACTMAP	0	197.8	90.2	51.6	0	158.7	224.1	74.6	93.7	109.4
P12814	Alpha-actinin-1 OS=Homo sapiens OX=9606 GN=ACTN1 PE=1 SV=2	65	59	149	32	892	103	5.41	320.47	59	ACTN1	101.9	99.3	104.1	102.7	105.5	99.9	95.1	98.2	99.7	93.6
O43707	Alpha-actinin-4 OS=Homo sapiens OX=9606 GN=ACTN4 PE=1 SV=2	76	72	202	45	911	104.8	5.44	449.92	72	ACTN4	97.5	100.4	100.2	105	100	97.2	98.9	101.1	100.1	99.6
Q9NZ32	Actin-related protein 10 OS=Homo sapiens OX=9606 GN=ACTR10 PE=1 SV=1	44	17	21	17	417	46.3	7.37	29.6	17	ACTR10	103.4	98.6	91.7	96.7	96.7	106.7	115.2	99.7	102.9	88.3
P61163	Alpha-centractin OS=Homo sapiens OX=9606 GN=ACTR1A PE=1 SV=1	47	18	52	8	376	42.6	6.64	108.17	18	ACTR1A	100.7	98.8	103.6	103.3	102.3	102.8	92.8	98.9	100.4	96.4
P42025	Beta-centractin OS=Homo sapiens OX=9606 GN=ACTR1B PE=1 SV=1	32	12	23	3	376	42.3	6.4	44.23	12	ACTR1B	118.2	95.8	102.4	113.4	101.6	91.7	97.2	91.8	89.7	98.2
P61160	Actin-related protein 2 OS=Homo sapiens OX=9606 GN=ACTR2 PE=1 SV=1	46	18	44	17	394	44.7	6.74	84.78	18	ACTR2	101.1	97.9	99.3	103	102.4	101.3	97.4	97.9	100.3	99.3
P61158	Actin-related protein 3 OS=Homo sapiens OX=9606 GN=ACTR3 PE=1 SV=3	51	20	44	16	418	47.3	5.88	89.4	20	ACTR3	97.4	95.3	100.5	100.5	106	97.9	98.1	104.1	100.3	100
Q9P1U1	Actin-related protein 3B OS=Homo sapiens OX=9606 GN=ACTR3B PE=2 SV=1	15	5	12	1	418	47.6	5.88	19.27	5	ACTR3B	79.4	59.7	84.2	101.1	98.1	110.7	139.4	106.7	110	110.9
Q9H9F9	Actin-related protein 5 OS=Homo sapiens OX=9606 GN=ACTR5 PE=1 SV=2	28	12	13	12	607	68.3	5.27	24.54	12	ACTR5	105.7	101.6	100	89	100.7	101.3	94.8	102.6	103.3	100.9
Q9GZN1	Actin-related protein 6 OS=Homo sapiens OX=9606 GN=ACTR6 PE=1 SV=1	30	10	11	10	396	45.8	5.03	19.78	10	ACTR6	105.8	105.8	96.7	101.6	92.6	101	99.5	100.7	93	103.4
Q9H981	Actin-related protein 8 OS=Homo sapiens OX=9606 GN=ACTR8 PE=1 SV=2	25	16	17	16	624	70.4	7.78	33.29	16	ACTR8	102.8	98.1	98.4	104.6	97.7	108.8	95.8	98.8	98.5	96.4
Q04771	Activin receptor type-1 OS=Homo sapiens OX=9606 GN=ACVR1 PE=1 SV=1	2	1	1	1	509	57.1	7.33	0	1	ACVR1	0	0	0	0	0	0	1000	0	0	0
P36896	Activin receptor type-1B OS=Homo sapiens OX=9606 GN=ACVR1B PE=1 SV=1	8	3	4	3	505	56.8	7.03	3.52	3	ACVR1B	0	0	170.9	107.5	227	88	0	145	105.4	156.2
Q03154	Aminoacylase-1 OS=Homo sapiens OX=9606 GN=ACY1 PE=1 SV=1	28	8	8	8	408	45.9	6.18	12.15	8	ACY1	78.8	102.6	97.2	112.9	81.9	97	111	108.1	119.9	90.7
P07311	Acylphosphatase-1 OS=Homo sapiens OX=9606 GN=ACYP1 PE=1 SV=2	40	5	7	5	99	11.3	9.31	12.56	5	ACYP1	96.9	105.2	113.1	117.3	118.4	99.7	66.1	79.2	93.4	110.7
P00813	Adenosine deaminase OS=Homo sapiens OX=9606 GN=ADA PE=1 SV=3	15	6	6	6	363	40.7	5.95	6.86	6	ADA	86.8	89.3	107.4	100.9	119.1	101.7	102.1	103.6	81.2	108
O14672	Disintegrin and metalloproteinase domain-containing protein 10 OS=Homo sapiens OX=9606 GN=ADAM10 PE=1 SV=1	14	10	10	10	748	84.1	7.77	21.1	10	ADAM10	111.2	122.1	95.1	97.8	90.7	104.1	109	93.6	85	91.4
Q13444	Disintegrin and metalloproteinase domain-containing protein 15 OS=Homo sapiens OX=9606 GN=ADAM15 PE=1 SV=4	6	4	4	4	863	92.9	6.73	8.84	4	ADAM15	89.7	115.1	72.8	102.3	64.8	153.2	85.7	71.7	133	111.8
P78536	Disintegrin and metalloproteinase domain-containing protein 17 OS=Homo sapiens OX=9606 GN=ADAM17 PE=1 SV=1	9	6	6	6	824	93	5.76	10.15	6	ADAM17	102.7	105	100.8	97.5	96.5	97.1	95.3	99.5	100.1	105.5
Q99965	Disintegrin and metalloproteinase domain-containing protein 2 OS=Homo sapiens OX=9606 GN=ADAM2 PE=2 SV=2	4	2	2	2	735	82.4	6.15	0	2	ADAM2	88.2	59.8	62.2	38.9	121.7	202.2	74.8	170.4	70.4	111.4
Q8TC27	Disintegrin and metalloproteinase domain-containing protein 32 OS=Homo sapiens OX=9606 GN=ADAM32 PE=1 SV=2	2	1	1	1	787	87.9	5.55	0	1	ADAM32	110.2	68.2	90.3	100.8	113.8	73.8	102	107.1	91	142.8
Q13443	Disintegrin and metalloproteinase domain-containing protein 9 OS=Homo sapiens OX=9606 GN=ADAM9 PE=1 SV=1	15	10	14	10	819	90.5	7.52	22.62	10	ADAM9	87.6	102.1	87.9	117.4	118.9	102	92.7	94.6	97.1	99.7
Q9UHI8	A disintegrin and metalloproteinase with thrombospondin motifs 1 OS=Homo sapiens OX=9606 GN=ADAMTS1 PE=1 SV=4	4	3	4	3	967	105.3	6.83	4.2	3	ADAMTS1	58.1	96	120.5	169.8	70.4	88.9	86.4	88.6	103.4	117.8
P58397	A disintegrin and metalloproteinase with thrombospondin motifs 12 OS=Homo sapiens OX=9606 GN=ADAMTS12 PE=1 SV=2	2	2	2	1	1594	177.6	7.87	5.06	2	ADAMTS12	77	109.8	90.4	97.9	93.9	96	99	109.4	111.9	114.8
O75689	Arf-GAP with dual PH domain-containing protein 1 OS=Homo sapiens OX=9606 GN=ADAP1 PE=1 SV=2	8	2	2	2	374	43.4	8.97	2.25	2	ADAP1	397.9	0	290.1	0	0	0	0	0	0	312
Q9NPF8	Arf-GAP with dual PH domain-containing protein 2 OS=Homo sapiens OX=9606 GN=ADAP2 PE=1 SV=1	4	2	2	2	381	44.3	9.36	2.63	2	ADAP2	0	547.5	0	0	0	0	0	0	452.5	0
P55265	Double-stranded RNA-specific adenosine deaminase OS=Homo sapiens OX=9606 GN=ADAR PE=1 SV=4	58	66	135	66	1226	136	8.65	267.82	66	ADAR	106.6	108.6	95.6	99.8	91.5	96.9	104.7	102.4	98.1	95.7
P78563	Double-stranded RNA-specific editase 1 OS=Homo sapiens OX=9606 GN=ADARB1 PE=1 SV=1	8	3	3	3	741	80.7	9.01	3.97	3	ADARB1	129.9	121.5	97.5	97.4	89.5	90.2	92.5	98.4	86.5	96.6
Q9BUB4	tRNA-specific adenosine deaminase 1 OS=Homo sapiens OX=9606 GN=ADAT1 PE=1 SV=1	6	2	2	2	502	55.4	9.01	6.55	2	ADAT1	78.3	103.8	56	142.3	105.4	79.1	110.2	99.5	127.4	98.1
Q7Z6V5	tRNA-specific adenosine deaminase 2 OS=Homo sapiens OX=9606 GN=ADAT2 PE=1 SV=1	40	5	5	5	191	21	6.74	5.95	5	ADAT2	94.2	95	93.8	100.1	111	114.4	96.2	91.4	102.2	101.7
Q96EY9	Probable inactive tRNA-specific adenosine deaminase-like protein 3 OS=Homo sapiens OX=9606 GN=ADAT3 PE=1 SV=1	34	10	10	10	351	38	7.88	20.25	10	ADAT3	77.4	89.3	95.6	105.8	96	98.3	96.5	116.5	113.5	111.2
Q86TW2	AarF domain-containing protein kinase 1 OS=Homo sapiens OX=9606 GN=ADCK1 PE=1 SV=2	5	3	3	3	530	60.5	8.6	1.62	3	ADCK1	127.4	62.8	103.7	94.5	112	124.9	81.6	106.4	93.1	93.7
O43306	Adenylate cyclase type 6 OS=Homo sapiens OX=9606 GN=ADCY6 PE=1 SV=2	2	2	2	2	1168	130.5	8.22	2.83	2	ADCY6	0	0	0	0	181.9	233.3	157.9	269.3	157.6	0
O60503	Adenylate cyclase type 9 OS=Homo sapiens OX=9606 GN=ADCY9 PE=1 SV=4	5	6	6	6	1353	150.6	7.34	7.91	6	ADCY9	112.6	106.5	92.2	100.5	114.6	98	95.7	112.9	77.6	89.5
P35611	Alpha-adducin OS=Homo sapiens OX=9606 GN=ADD1 PE=1 SV=2	33	22	30	21	737	80.9	5.83	56.2	22	ADD1	107.8	102.1	102.2	98.2	100.9	102.6	95.9	95.5	101.4	93.5
P35612	Beta-adducin OS=Homo sapiens OX=9606 GN=ADD2 PE=1 SV=3	32	19	24	18	726	80.8	5.92	40.05	19	ADD2	105	94.9	98.6	102	92	102.6	106.3	98.1	104.8	95.6
Q9UEY8	Gamma-adducin OS=Homo sapiens OX=9606 GN=ADD3 PE=1 SV=1	30	19	22	19	706	79.1	6.32	41.63	19	ADD3	105.1	101.3	100.6	99.3	99	100	97.5	99.4	97.4	100.5
Q14246	Adhesion G protein-coupled receptor E1 OS=Homo sapiens OX=9606 GN=ADGRE1 PE=2 SV=3	1	1	1	1	886	97.6	6.8	0	1	ADGRE1	94	92.9	118.5	78.1	99.2	84.7	161.1	66.4	94.1	110.9
P48960	Adhesion G protein-coupled receptor E5 OS=Homo sapiens OX=9606 GN=ADGRE5 PE=1 SV=4	6	3	3	2	835	91.8	6.87	6.19	3	ADGRE5	0	209.5	111.8	211.7	0	0	125.1	98.4	132.1	111.4
Q8IZF6	Adhesion G-protein coupled receptor G4 OS=Homo sapiens OX=9606 GN=ADGRG4 PE=2 SV=2	1	3	3	2	3080	333.2	6.21	0	3	ADGRG4	90.3	92.8	93.6	85.2	91.7	106.8	105.2	119	100.4	115.1
O95490	Adhesion G protein-coupled receptor L2 OS=Homo sapiens OX=9606 GN=ADGRL2 PE=1 SV=2	14	15	21	14	1459	163.2	6.43	49.47	15	ADGRL2	101.9	92.4	104.4	99.3	96.3	99.5	104.9	101.8	100.5	99.1
Q9HAR2	Adhesion G protein-coupled receptor L3 OS=Homo sapiens OX=9606 GN=ADGRL3 PE=1 SV=2	7	7	9	7	1447	161.7	6.44	16.17	7	ADGRL3	115.6	98.1	81.8	124.5	113.4	101.8	69.3	103.3	95.8	96.4
Q8WXG9	Adhesion G-protein coupled receptor V1 OS=Homo sapiens OX=9606 GN=ADGRV1 PE=1 SV=2	2	8	10	8	6306	692.6	4.64	2.94	8	ADGRV1	100.6	59.3	155	83	127.7	73.1	94.8	103.1	108.8	94.5
P11766	Alcohol dehydrogenase class-3 OS=Homo sapiens OX=9606 GN=ADH5 PE=1 SV=4	40	15	25	15	374	39.7	7.49	51.41	15	ADH5	95.3	91.4	104.6	103.9	106.1	95.6	96.7	103.6	103	99.9
Q9BV57	Acireductone dioxygenase OS=Homo sapiens OX=9606 GN=ADI1 PE=1 SV=1	54	9	18	9	179	21.5	5.68	27.04	9	ADI1	91.7	94.8	106.5	97.9	104.3	98.8	101.3	98.6	101.6	104.6
Q96A54	Adiponectin receptor protein 1 OS=Homo sapiens OX=9606 GN=ADIPOR1 PE=1 SV=1	9	2	2	2	375	42.6	7.02	2.45	2	ADIPOR1	164.2	121	103.3	82.3	119.6	72.6	0	94.3	136.3	106.4
Q9GZN8	UPF0687 protein C20orf27 OS=Homo sapiens OX=9606 GN=C20orf27 PE=1 SV=3	26	4	7	4	174	19.3	6.84	14.38	4	ADISSP	88.4	103.4	93.8	108.1	94.8	99	99.3	110	106.2	97.1
P55263	Adenosine kinase OS=Homo sapiens OX=9606 GN=ADK PE=1 SV=2	33	12	23	12	362	40.5	6.7	41.88	12	ADK	89.9	99.9	96.5	105.1	103.1	101.9	99.1	101.7	99	103.8
Q9H2P0	Activity-dependent neuroprotector homeobox protein OS=Homo sapiens OX=9606 GN=ADNP PE=1 SV=1	56	60	84	60	1102	123.5	7.34	163.27	60	ADNP	99.6	101.7	101.7	101.7	99.9	95	100.9	102.7	98.7	98.2
Q6IQ32	Activity-dependent neuroprotector homeobox protein 2 OS=Homo sapiens OX=9606 GN=ADNP2 PE=1 SV=1	11	11	11	11	1131	122.8	9.16	17.99	11	ADNP2	93.8	107.6	97.4	100.7	82.9	97.2	106.1	103.3	106.1	104.9
Q96SZ5	2-aminoethanethiol dioxygenase OS=Homo sapiens OX=9606 GN=ADO PE=1 SV=2	53	11	15	11	270	29.7	6.04	18.36	11	ADO	102.9	108.3	98.1	94.8	94.4	106.5	105.5	95.6	94.4	99.4
Q9BRR6	ADP-dependent glucokinase OS=Homo sapiens OX=9606 GN=ADPGK PE=1 SV=1	29	9	15	9	497	54.1	6.2	37.71	9	ADPGK	93.6	123.9	81.9	100.9	87.2	95.1	116.1	104.3	100.9	96.1
Q9NX46	ADP-ribosylhydrolase ARH3 OS=Homo sapiens OX=9606 GN=ADPRS PE=1 SV=1	42	12	22	12	363	38.9	5.07	40.47	12	ADPRS	102.7	99.3	95.3	104.8	102.6	105.2	95.2	100.2	98.5	96.3
Q16186	Proteasomal ubiquitin receptor ADRM1 OS=Homo sapiens OX=9606 GN=ADRM1 PE=1 SV=2	28	10	27	10	407	42.1	5.07	45.39	10	ADRM1	91.1	88	104.7	92.9	109.3	99.8	98.4	106.1	103.8	105.9
P30566	Adenylosuccinate lyase OS=Homo sapiens OX=9606 GN=ADSL PE=1 SV=2	55	25	58	25	484	54.9	7.11	125.62	25	ADSL	97.5	96.8	103.7	101.3	102.6	102.9	96.4	99.9	100.3	98.6
P30520	Adenylosuccinate synthetase isozyme 2 OS=Homo sapiens OX=9606 GN=ADSS2 PE=1 SV=3	53	26	46	21	456	50.1	6.55	80.43	26	ADSS2	98.8	102	99.4	102.6	100.6	101.8	99.7	96.3	98.4	100.5
Q6ZN18	Zinc finger protein AEBP2 OS=Homo sapiens OX=9606 GN=AEBP2 PE=1 SV=2	7	1	2	1	517	54.4	5.21	9.03	1	AEBP2	0	0	0	0	0	0	0	0	0	1000
Q8WTP8	Apoptosis-enhancing nuclease OS=Homo sapiens OX=9606 GN=AEN PE=1 SV=2	11	3	3	3	325	36.3	9.28	5.78	3	AEN	103.9	113.8	91.4	88.1	99.1	93.5	117.4	107.5	91.7	93.6
Q8N556	Actin filament-associated protein 1 OS=Homo sapiens OX=9606 GN=AFAP1 PE=1 SV=2	9	8	8	7	730	80.7	8.68	6.79	8	AFAP1	82.9	110.1	99.9	114.3	102.6	108	103.3	102.9	87.7	88.2
Q8N4X5	Actin filament-associated protein 1-like 2 OS=Homo sapiens OX=9606 GN=AFAP1L2 PE=1 SV=1	4	2	2	2	818	91.2	5.31	2.61	2	AFAP1L2	0	0	173.7	0	0	168.7	134.7	0	350	173
P55196	Afadin OS=Homo sapiens OX=9606 GN=AFDN PE=1 SV=3	44	67	102	67	1824	206.7	6.47	196.79	67	AFDN	103.1	101.8	102	101.6	101.3	98.7	98.9	99.3	97.8	95.4
P51825	AF4/FMR2 family member 1 OS=Homo sapiens OX=9606 GN=AFF1 PE=1 SV=1	12	15	19	15	1210	131.3	9.2	30.75	15	AFF1	89.9	106.7	94.7	101.2	96.3	95.5	101.1	99.3	105.4	109.9
P51826	AF4/FMR2 family member 3 OS=Homo sapiens OX=9606 GN=AFF3 PE=1 SV=3	5	5	5	5	1226	133.4	8.1	6.5	5	AFF3	94.2	76.5	114.1	113.8	129.6	70.7	94	100.9	109.6	96.7
Q9UHB7	AF4/FMR2 family member 4 OS=Homo sapiens OX=9606 GN=AFF4 PE=1 SV=1	23	26	40	25	1163	127.4	9.31	65.83	26	AFF4	91	97.9	106.3	109	101.5	86.2	84.3	101.1	110.8	111.9
Q8WV93	AFG1-like ATPase OS=Homo sapiens OX=9606 GN=AFG1L PE=1 SV=2	5	2	4	2	481	54.8	7.27	5.93	2	AFG1L	96.5	92.4	73.6	85.4	103.5	148.7	96	115.3	88.3	100.3
Q8NB90	Ribosome biogenesis protein SPATA5 OS=Homo sapiens OX=9606 GN=SPATA5 PE=1 SV=3	28	19	25	18	893	97.8	5.66	41.2	19	AFG2A	102	102.2	104.7	103.1	107.1	102.6	90.7	95.6	99.4	92.6
Q9BVQ7	Ribosome biogenesis protein SPATA5L1 OS=Homo sapiens OX=9606 GN=SPATA5L1 PE=1 SV=2	25	17	24	16	753	80.7	8.09	39.04	17	AFG2B	90.7	93.9	108.5	104.7	111.1	91.3	86.5	101.2	105.7	106.3
Q9Y4W6	AFG3-like protein 2 OS=Homo sapiens OX=9606 GN=AFG3L2 PE=1 SV=2	37	34	46	33	797	88.5	8.66	70.67	34	AFG3L2	107.9	99.3	99.5	92.4	97.6	101	99.3	99.6	101.2	102.2
P02771	Alpha-fetoprotein OS=Homo sapiens OX=9606 GN=AFP PE=1 SV=1	5	2	3	2	609	68.6	5.68	5.97	2	AFP	89.7	126.4	90.6	89.3	83.6	124.8	92.6	51.8	121	130.1
Q6ULP2	Aftiphilin OS=Homo sapiens OX=9606 GN=AFTPH PE=1 SV=3	12	11	11	11	936	102.1	4.54	13.6	11	AFTPH	92.2	82.3	99	88.1	98.8	113.3	105.6	112.4	112.7	95.7
P20933	N(4)-(beta-N-acetylglucosaminyl)-L-asparaginase OS=Homo sapiens OX=9606 GN=AGA PE=1 SV=2	26	7	11	7	346	37.2	6.28	17.19	7	AGA	101.6	103.3	92.2	87.9	91.9	105.4	101.9	103.1	111.1	101.5
Q9UPQ3	Arf-GAP with GTPase, ANK repeat and PH domain-containing protein 1 OS=Homo sapiens OX=9606 GN=AGAP1 PE=1 SV=4	7	6	8	4	857	94.4	7.94	11.99	6	AGAP1	110	102.4	96.7	107.1	90.2	103.7	109.5	90	100.5	89.9
Q96P47	Arf-GAP with GTPase, ANK repeat and PH domain-containing protein 3 OS=Homo sapiens OX=9606 GN=AGAP3 PE=1 SV=2	15	11	15	10	875	95	7.97	19.99	11	AGAP3	105.3	110.3	90.9	94.6	92.9	106.2	122	89.9	92.7	95.1
Q96MI9	Cytosolic carboxypeptidase 4 OS=Homo sapiens OX=9606 GN=AGBL1 PE=1 SV=3	4	2	2	2	1112	125.3	7.14	0	2	AGBL1	0	1000	0	0	0	0	0	0	0	0
P52594	Arf-GAP domain and FG repeat-containing protein 1 OS=Homo sapiens OX=9606 GN=AGFG1 PE=1 SV=2	19	8	12	8	562	58.2	8.63	26.46	8	AGFG1	89.8	107.4	92	95.7	89.8	103.2	108.5	113.6	103.5	96.6
O95081	Arf-GAP domain and FG repeat-containing protein 2 OS=Homo sapiens OX=9606 GN=AGFG2 PE=1 SV=2	8	4	5	4	481	48.9	9.11	4.73	4	AGFG2	95.2	132.6	96.1	89.1	99	121.4	105	82.4	72.6	106.5
Q8N302	Angiogenic factor with G patch and FHA domains 1 OS=Homo sapiens OX=9606 GN=AGGF1 PE=1 SV=2	5	3	3	3	714	80.9	5.44	4.93	3	AGGF1	103.6	96.1	108.9	126.9	100.2	128.4	87.1	80.3	92.7	75.9
Q53H12	Acylglycerol kinase, mitochondrial OS=Homo sapiens OX=9606 GN=AGK PE=1 SV=2	67	28	44	28	422	47.1	8.09	88.34	28	AGK	102.8	100.4	101.8	101	99.3	90.8	96.7	97.7	104.8	104.7
P35573	Glycogen debranching enzyme OS=Homo sapiens OX=9606 GN=AGL PE=1 SV=3	40	50	69	50	1532	174.7	6.76	181.62	50	AGL	98.6	102.2	97.4	103.9	99.7	102.2	100.5	100	99.6	95.9
Q9BSE5	Agmatinase, mitochondrial OS=Homo sapiens OX=9606 GN=AGMAT PE=1 SV=2	3	1	1	1	352	37.6	7.59	1.62	1	AGMAT	119.1	126.1	64.1	72	111.8	80	87.8	105.3	123	110.9
Q9UL18	Protein argonaute-1 OS=Homo sapiens OX=9606 GN=AGO1 PE=1 SV=3	15	10	12	4	857	97.2	9.16	29.09	10	AGO1	91	100.2	98.9	97.1	114.3	101.8	96.2	98.7	104.3	97.5
Q9UKV8	Protein argonaute-2 OS=Homo sapiens OX=9606 GN=AGO2 PE=1 SV=3	22	17	17	13	859	97.1	9.19	30.25	17	AGO2	98.9	96.5	101	104.6	101	105.4	99	96	97.7	99.9
Q9H9G7	Protein argonaute-3 OS=Homo sapiens OX=9606 GN=AGO3 PE=1 SV=2	10	7	8	2	860	97.3	9.11	15.85	7	AGO3	88.6	99.6	101.1	88.8	99.7	110.8	110.6	94.8	91.4	114.4
Q99943	1-acyl-sn-glycerol-3-phosphate acyltransferase alpha OS=Homo sapiens OX=9606 GN=AGPAT1 PE=1 SV=2	13	4	5	4	283	31.7	9.38	10.62	4	AGPAT1	113.6	128	96.9	109.7	92.1	99.8	94.4	110.3	74.1	81.1
O15120	1-acyl-sn-glycerol-3-phosphate acyltransferase beta OS=Homo sapiens OX=9606 GN=AGPAT2 PE=1 SV=1	2	1	1	1	278	30.9	9.01	1.83	1	AGPAT2	103.6	110.2	117.8	108.8	108	90.8	79.5	70.9	78.5	131.9
Q9NRZ7	1-acyl-sn-glycerol-3-phosphate acyltransferase gamma OS=Homo sapiens OX=9606 GN=AGPAT3 PE=1 SV=1	14	5	5	5	376	43.4	8.72	5.13	5	AGPAT3	108.4	105.2	100.4	96.7	102.2	103.1	83.5	99.9	95.2	105.5
Q9NRZ5	1-acyl-sn-glycerol-3-phosphate acyltransferase delta OS=Homo sapiens OX=9606 GN=AGPAT4 PE=1 SV=1	12	4	5	4	378	44	8.72	14.17	4	AGPAT4	113.5	109.7	92.2	92.9	83.5	112.9	89.4	102	95.8	108
Q9NUQ2	1-acyl-sn-glycerol-3-phosphate acyltransferase epsilon OS=Homo sapiens OX=9606 GN=AGPAT5 PE=1 SV=3	6	2	3	2	364	42	9.1	8.22	2	AGPAT5	104.7	100.8	96.4	87.7	93	113.5	113.5	96	90.8	103.5
O00116	Alkyldihydroxyacetonephosphate synthase, peroxisomal OS=Homo sapiens OX=9606 GN=AGPS PE=1 SV=1	42	24	49	24	658	72.9	7.34	97.66	24	AGPS	101.3	100.7	102.9	98.1	102.4	97.5	97.1	96.1	102.3	101.6
O00468	Agrin OS=Homo sapiens OX=9606 GN=AGRN PE=1 SV=6	3	5	9	5	2068	217.2	6.39	5.23	5	AGRN	155	157.6	57.3	0	118.7	155.1	143.6	75.5	53.6	83.6
Q9UPW5	Cytosolic carboxypeptidase 1 OS=Homo sapiens OX=9606 GN=AGTPBP1 PE=1 SV=3	17	18	26	18	1226	138.4	6.15	39.35	18	AGTPBP1	99.1	107.2	95.3	116.8	113.1	96.7	94.6	90.4	98.7	88
Q6RW13	Type-1 angiotensin II receptor-associated protein OS=Homo sapiens OX=9606 GN=AGTRAP PE=1 SV=1	14	1	1	1	159	17.4	6.14	4.45	1	AGTRAP	110.8	112.4	112.6	104.1	91.1	95.1	72.1	116	96.9	88.8
Q8WYP5	Protein ELYS OS=Homo sapiens OX=9606 GN=AHCTF1 PE=1 SV=3	28	48	62	47	2266	252.3	6.6	141.02	48	AHCTF1	115.5	110.4	96.3	94.9	94.4	100.9	106.8	94.7	92.1	94
P23526	Adenosylhomocysteinase OS=Homo sapiens OX=9606 GN=AHCY PE=1 SV=4	49	26	61	24	432	47.7	6.34	118.51	26	AHCY	97.8	93.7	103.6	101.3	105.4	101.3	95.6	99.5	102.1	99.7
O43865	S-adenosylhomocysteine hydrolase-like protein 1 OS=Homo sapiens OX=9606 GN=AHCYL1 PE=1 SV=2	43	24	44	12	530	58.9	6.89	85.48	24	AHCYL1	94.2	97.2	101.8	104.7	102.5	101	97.1	102.4	103.8	95.2
Q96HN2	Adenosylhomocysteinase 3 OS=Homo sapiens OX=9606 GN=AHCYL2 PE=1 SV=1	21	14	30	2	611	66.7	7.36	50.98	14	AHCYL2	113.9	134.6	89.7	101	108.2	85.3	67.1	112.4	98.2	89.7
Q5TGY3	AT-hook DNA-binding motif-containing protein 1 OS=Homo sapiens OX=9606 GN=AHDC1 PE=1 SV=1	1	3	3	3	1603	168.2	9.04	1.84	3	AHDC1	135.2	89.1	117.7	89.4	86	122.3	105	75.2	83.5	96.6
Q8N157	Jouberin OS=Homo sapiens OX=9606 GN=AHI1 PE=1 SV=1	4	3	3	3	1196	137	7.12	4.84	3	AHI1	187.2	0	0	107.8	0	213.7	113.1	142.3	120.6	115.3
Q09666	Neuroblast differentiation-associated protein AHNAK OS=Homo sapiens OX=9606 GN=AHNAK PE=1 SV=2	46	129	161	128	5890	628.7	6.15	274.29	129	AHNAK	104.8	100.3	97.9	91.5	94.7	105.5	104.7	96.9	104.8	98.8
Q8IVF2	Protein AHNAK2 OS=Homo sapiens OX=9606 GN=AHNAK2 PE=1 SV=2	4	5	7	5	5795	616.2	5.36	0	5	AHNAK2	94.9	47	157	91.4	147.3	97.1	63.4	75.6	97.1	129.3
P35869	Aryl hydrocarbon receptor OS=Homo sapiens OX=9606 GN=AHR PE=1 SV=2	6	5	5	5	848	96.1	6.38	9.25	5	AHR	57.8	65.7	120.5	122.4	126.2	85.6	59.1	119.8	102.4	140.5
O95433	Activator of 90 kDa heat shock protein ATPase homolog 1 OS=Homo sapiens OX=9606 GN=AHSA1 PE=1 SV=1	69	24	50	24	338	38.3	5.53	111.84	24	AHSA1	93.1	96.2	101.1	102.6	103.9	98.7	99.2	102.1	103.2	100
P02765	Alpha-2-HS-glycoprotein OS=Homo sapiens OX=9606 GN=AHSG PE=1 SV=2	9	4	11	4	367	39.3	5.72	20.01	4	AHSG	85.5	83.9	82	64.9	98.2	112.8	127.7	117.9	98.9	128.3
Q96BJ3	Axin interactor, dorsalization-associated protein OS=Homo sapiens OX=9606 GN=AIDA PE=1 SV=1	33	9	9	8	306	35	6.55	20.47	9	AIDA	109.5	94.1	95	89	100.1	108	106.1	99.5	102	96.6
Q9BQI0	Allograft inflammatory factor 1-like OS=Homo sapiens OX=9606 GN=AIF1L PE=1 SV=1	51	7	14	5	150	17.1	7.2	16.29	7	AIF1L	106.8	104.3	99.7	101.4	97.6	101.8	97.2	94.8	98	98.4
O95831	Apoptosis-inducing factor 1, mitochondrial OS=Homo sapiens OX=9606 GN=AIFM1 PE=1 SV=1	46	26	66	26	613	66.9	8.95	140.77	26	AIFM1	105.9	104	99.6	96.6	98.3	100	100.8	101	95.7	98.3
Q9NVV5	Androgen-induced gene 1 protein OS=Homo sapiens OX=9606 GN=AIG1 PE=1 SV=3	3	1	1	1	238	27.4	7.17	0	1	AIG1	131.9	109.6	130.5	79.1	92.1	94	72.7	81.6	83.8	124.7
Q12904	Aminoacyl tRNA synthase complex-interacting multifunctional protein 1 OS=Homo sapiens OX=9606 GN=AIMP1 PE=1 SV=2	64	17	43	16	312	34.3	8.43	92.03	17	AIMP1	99.2	95	103.2	99.3	102	102.3	98.5	99.6	100.2	100.8
Q13155	Aminoacyl tRNA synthase complex-interacting multifunctional protein 2 OS=Homo sapiens OX=9606 GN=AIMP2 PE=1 SV=2	60	16	34	16	320	35.3	8.22	67.11	16	AIMP2	101.8	113.6	93.8	98.3	94	102.9	109.6	97.9	94	94.1
O00170	AH receptor-interacting protein OS=Homo sapiens OX=9606 GN=AIP PE=1 SV=3	56	18	32	18	330	37.6	6.42	72.47	18	AIP	93.8	91.9	103.5	99.2	102.2	102.6	102	100.9	102.1	101.8
Q9NX04	Ribosome biogenesis protein C1orf109 OS=Homo sapiens OX=9606 GN=C1orf109 PE=1 SV=1	24	3	4	3	203	23.4	5.67	3.43	3	AIRIM	0	395.4	0	291.6	0	0	0	0	0	313
Q96IF1	LIM domain-containing protein ajuba OS=Homo sapiens OX=9606 GN=AJUBA PE=1 SV=1	6	2	2	1	538	56.9	7.14	2.44	2	AJUBA	508.2	0	0	0	0	0	0	491.8	0	0
P00568	Adenylate kinase isoenzyme 1 OS=Homo sapiens OX=9606 GN=AK1 PE=1 SV=3	63	13	34	11	194	21.6	8.63	50.46	13	AK1	88.8	102.5	98.9	104.9	101.6	98.8	102.2	104.8	102.8	94.6
P54819	Adenylate kinase 2, mitochondrial OS=Homo sapiens OX=9606 GN=AK2 PE=1 SV=2	71	20	85	20	239	26.5	7.81	144.43	20	AK2	98.1	99.4	95.7	97.4	95.5	97	106.2	105.1	101.5	104.2
Q9UIJ7	GTP:AMP phosphotransferase AK3, mitochondrial OS=Homo sapiens OX=9606 GN=AK3 PE=1 SV=4	61	13	18	13	227	25.6	9.16	32.92	13	AK3	103.9	105.8	103.6	103.8	97.7	97.2	93.8	96	97.2	101.1
P27144	Adenylate kinase 4, mitochondrial OS=Homo sapiens OX=9606 GN=AK4 PE=1 SV=1	59	12	26	12	223	25.3	8.4	53.63	12	AK4	99.9	100.2	97	95.5	97.8	97.3	101.5	102.9	103.6	104.4
Q9Y6K8	Adenylate kinase isoenzyme 5 OS=Homo sapiens OX=9606 GN=AK5 PE=1 SV=2	7	5	11	2	562	63.3	5.07	5.55	5	AK5	119.9	90.2	104.8	105.3	103.4	96.7	93.6	102.4	96.2	87.4
Q9Y3D8	Adenylate kinase isoenzyme 6 OS=Homo sapiens OX=9606 GN=AK6 PE=1 SV=1	24	3	10	3	172	20	4.58	16.62	3	AK6	107.7	100.1	94	96.1	106.7	98.7	97.9	105.7	100.9	92.3
Q92667	A-kinase anchor protein 1, mitochondrial OS=Homo sapiens OX=9606 GN=AKAP1 PE=1 SV=1	22	20	24	20	903	97.3	4.94	56.47	20	AKAP1	96.5	93.8	103	96.9	100.5	99.7	99.5	99.2	107	104
O43572	A-kinase anchor protein 10, mitochondrial OS=Homo sapiens OX=9606 GN=AKAP10 PE=1 SV=2	9	5	5	5	662	73.8	6.39	8.93	5	AKAP10	99.1	115.1	107.3	92.4	97.1	95.3	107.5	102.6	95.1	88.5
Q9UKA4	A-kinase anchor protein 11 OS=Homo sapiens OX=9606 GN=AKAP11 PE=1 SV=1	15	23	26	23	1901	210.4	5.39	45.49	23	AKAP11	88.6	98.2	91.3	103.7	111.8	95.3	105.1	96.2	105.7	104.2
Q02952	A-kinase anchor protein 12 OS=Homo sapiens OX=9606 GN=AKAP12 PE=1 SV=4	55	73	119	73	1782	191.4	4.41	241.3	73	AKAP12	107.7	99.4	100.4	95.6	97.9	103.9	99.8	98.2	97.9	99.2
Q12802	A-kinase anchor protein 13 OS=Homo sapiens OX=9606 GN=AKAP13 PE=1 SV=2	15	30	36	30	2813	307.4	5.24	88.77	30	AKAP13	93.7	96.6	98.1	103.3	110.4	98.1	89.7	95.3	108.7	106.1
Q02040	A-kinase anchor protein 17A OS=Homo sapiens OX=9606 GN=AKAP17A PE=1 SV=2	30	22	28	22	695	80.7	9.73	50.29	22	AKAP17A	106.4	106.7	103.4	101.9	95.4	89	96.5	97.1	99	104.6
P24588	A-kinase anchor protein 5 OS=Homo sapiens OX=9606 GN=AKAP5 PE=1 SV=3	6	2	3	2	427	47.1	4.93	7.23	2	AKAP5	0	111.9	101.8	77.9	127.9	72.7	131.6	127.4	114.6	134.2
O43823	A-kinase anchor protein 8 OS=Homo sapiens OX=9606 GN=AKAP8 PE=1 SV=1	36	20	34	20	692	76.1	5.15	66.68	20	AKAP8	101.6	96.7	110.8	98.2	103.1	89.2	92.1	107.3	99.6	101.5
Q9ULX6	A-kinase anchor protein 8-like OS=Homo sapiens OX=9606 GN=AKAP8L PE=1 SV=4	41	20	37	20	646	71.6	5.05	61.9	20	AKAP8L	98.1	96.8	103.4	100.6	102.9	97.2	94.9	100	102.5	103.7
Q99996	A-kinase anchor protein 9 OS=Homo sapiens OX=9606 GN=AKAP9 PE=1 SV=4	23	88	103	85	3907	452.7	4.98	183.32	88	AKAP9	92.2	96.8	95.7	101.4	102.2	105.7	97	101	105	103.1
Q53H80	Akirin-2 OS=Homo sapiens OX=9606 GN=AKIRIN2 PE=1 SV=2	24	5	5	4	203	22.5	8.73	9.43	5	AKIRIN2	76.6	81.1	105.1	104.1	105.7	95.8	85.7	110.9	119	116
P14550	Aldo-keto reductase family 1 member A1 OS=Homo sapiens OX=9606 GN=AKR1A1 PE=1 SV=3	41	14	28	13	325	36.6	6.79	41.23	14	AKR1A1	87.6	89	106.6	110.4	111.3	100.7	92	100.3	96.9	105.3
P15121	Aldo-keto reductase family 1 member B1 OS=Homo sapiens OX=9606 GN=AKR1B1 PE=1 SV=3	44	14	38	13	316	35.8	6.98	56.94	14	AKR1B1	93	96.7	108.9	106	107.1	95.4	88.9	100.8	102.2	101.1
Q96JD6	1,5-anhydro-D-fructose reductase OS=Homo sapiens OX=9606 GN=AKR1E2 PE=1 SV=2	2	1	2	1	320	36.6	7.49	1.65	1	AKR1E2	132.7	116.4	110.5	71.8	88	124.8	77.1	97.2	124.3	57.2
O43488	Aflatoxin B1 aldehyde reductase member 2 OS=Homo sapiens OX=9606 GN=AKR7A2 PE=1 SV=3	33	13	19	10	359	39.6	7.17	39.29	13	AKR7A2	97.6	111.4	101.3	107.1	102	96.1	97.6	100.8	95.8	90.3
P31749	RAC-alpha serine/threonine-protein kinase OS=Homo sapiens OX=9606 GN=AKT1 PE=1 SV=2	18	8	10	5	480	55.7	6.07	14.56	8	AKT1	108.6	107.1	92	109.2	109.9	87.8	88.3	107.2	95.2	94.7
Q96B36	Proline-rich AKT1 substrate 1 OS=Homo sapiens OX=9606 GN=AKT1S1 PE=1 SV=1	36	6	6	6	256	27.4	4.75	17.76	6	AKT1S1	93.4	89.4	109.6	101.8	102.3	100.8	95.6	100.6	99.8	106.6
P31751	RAC-beta serine/threonine-protein kinase OS=Homo sapiens OX=9606 GN=AKT2 PE=1 SV=2	17	9	13	4	481	55.7	6.37	25.31	9	AKT2	104.4	111.5	90.3	106.3	91.8	106.7	96.3	88.7	108.4	95.6
Q9Y243	RAC-gamma serine/threonine-protein kinase OS=Homo sapiens OX=9606 GN=AKT3 PE=1 SV=1	23	11	13	6	479	55.7	6.02	23.4	11	AKT3	97.6	99	99.1	97	102.8	105.7	100.3	98.4	101.8	98.3
Q9H8T0	AKT-interacting protein OS=Homo sapiens OX=9606 GN=AKTIP PE=1 SV=1	19	4	5	4	292	33.1	9.31	8.68	4	AKTIP	92.2	76.7	105.5	109	95	100.9	101.1	111	106.7	101.8
P13716	Delta-aminolevulinic acid dehydratase OS=Homo sapiens OX=9606 GN=ALAD PE=1 SV=1	15	5	6	5	330	36.3	6.79	14.61	5	ALAD	93.8	89.3	100.9	116.3	114.7	102.1	86.3	98.5	95.4	102.7
P13196	5-aminolevulinate synthase, non-specific, mitochondrial OS=Homo sapiens OX=9606 GN=ALAS1 PE=1 SV=2	25	10	12	10	640	70.5	8.46	37.06	10	ALAS1	100.4	101.7	81.7	102.3	94.9	94.9	106.7	107.1	103.9	106.4
P02768	Albumin OS=Homo sapiens OX=9606 GN=ALB PE=1 SV=2	9	6	13	6	609	69.3	6.28	27.98	6	ALB	111.8	104.3	97.8	85.6	93.2	112.9	109.7	110.3	82.4	92
Q13740	CD166 antigen OS=Homo sapiens OX=9606 GN=ALCAM PE=1 SV=2	37	14	21	14	583	65.1	6.25	42.44	14	ALCAM	103.6	98.7	99	91.5	92.1	99.6	105.2	108.8	102	99.5
Q8IZ83	Aldehyde dehydrogenase family 16 member A1 OS=Homo sapiens OX=9606 GN=ALDH16A1 PE=1 SV=2	28	17	27	17	802	85.1	6.79	42.16	17	ALDH16A1	88.1	101.4	96.4	101.6	103.4	104.1	102.8	104.3	96.8	101.1
P54886	Delta-1-pyrroline-5-carboxylate synthase OS=Homo sapiens OX=9606 GN=ALDH18A1 PE=1 SV=2	50	42	86	42	795	87.2	7.12	163.87	42	ALDH18A1	100	100.1	94.4	97.4	95.9	98.9	101.2	104.3	104.5	103.3
O94788	Retinal dehydrogenase 2 OS=Homo sapiens OX=9606 GN=ALDH1A2 PE=1 SV=3	33	16	27	12	518	56.7	6.05	51.55	16	ALDH1A2	98.1	95.5	104.4	101.6	113.5	94	97.6	95	103.8	96.6
P47895	Aldehyde dehydrogenase family 1 member A3 OS=Homo sapiens OX=9606 GN=ALDH1A3 PE=1 SV=2	7	3	3	1	512	56.1	7.25	7.64	3	ALDH1A3	0	0	380.5	0	307.4	0	0	0	0	312
P30837	Aldehyde dehydrogenase X, mitochondrial OS=Homo sapiens OX=9606 GN=ALDH1B1 PE=1 SV=4	45	23	50	18	517	57.2	6.99	100.3	23	ALDH1B1	109	109.2	98.7	95.6	93.9	101.5	103	97.1	92.4	99.6
Q3SY69	Mitochondrial 10-formyltetrahydrofolate dehydrogenase OS=Homo sapiens OX=9606 GN=ALDH1L2 PE=1 SV=2	26	23	27	23	923	101.7	6.52	46.48	23	ALDH1L2	104.7	98.2	94.5	93.2	94	107.8	104.7	99.5	100.5	102.9
P05091	Aldehyde dehydrogenase, mitochondrial OS=Homo sapiens OX=9606 GN=ALDH2 PE=1 SV=2	44	21	37	20	517	56.3	7.05	92.52	21	ALDH2	109.3	104.3	103.7	97.9	99.7	95.4	95.3	98.7	96.6	99
P51648	Aldehyde dehydrogenase family 3 member A2 OS=Homo sapiens OX=9606 GN=ALDH3A2 PE=1 SV=1	33	16	27	16	485	54.8	7.88	59.07	16	ALDH3A2	103.5	98.9	103.1	103.1	101.8	96.5	91.8	98.9	99.2	103
P30038	Delta-1-pyrroline-5-carboxylate dehydrogenase, mitochondrial OS=Homo sapiens OX=9606 GN=ALDH4A1 PE=1 SV=3	25	15	17	15	563	61.7	8.07	33.97	15	ALDH4A1	104.2	108.4	96.3	94.4	103.9	96.8	107.4	94.8	98.9	94.8
P51649	Succinate-semialdehyde dehydrogenase, mitochondrial OS=Homo sapiens OX=9606 GN=ALDH5A1 PE=1 SV=2	41	17	31	17	535	57.2	8.28	67.56	17	ALDH5A1	109.9	105.4	94.8	98.5	94.3	98.2	104.2	97.8	100.2	96.8
Q02252	Methylmalonate-semialdehyde dehydrogenase [acylating], mitochondrial OS=Homo sapiens OX=9606 GN=ALDH6A1 PE=1 SV=2	39	17	19	16	535	57.8	8.5	37.27	17	ALDH6A1	106.8	110	99.9	97	99.8	98	97.7	99.7	97	94.1
P49419	Alpha-aminoadipic semialdehyde dehydrogenase OS=Homo sapiens OX=9606 GN=ALDH7A1 PE=1 SV=5	60	29	46	29	539	58.5	7.99	109.08	29	ALDH7A1	96.7	94.6	102.6	99.7	103.4	98.9	100.8	103.5	99.4	100.3
P49189	4-trimethylaminobutyraldehyde dehydrogenase OS=Homo sapiens OX=9606 GN=ALDH9A1 PE=1 SV=3	46	21	34	21	494	53.8	5.87	55.43	21	ALDH9A1	92.4	91.3	102.6	104.4	104.2	100.4	94	103.8	102.9	104.2
P04075	Fructose-bisphosphate aldolase A OS=Homo sapiens OX=9606 GN=ALDOA PE=1 SV=2	87	36	207	27	364	39.4	8.09	410.47	36	ALDOA	91.6	95.4	101.6	104.1	106.2	97.7	98.1	103.3	102.6	99.5
P09972	Fructose-bisphosphate aldolase C OS=Homo sapiens OX=9606 GN=ALDOC PE=1 SV=2	48	19	63	10	364	39.4	6.87	116.23	19	ALDOC	94.3	101.4	102.2	105	102	96.9	105.6	99.6	100.9	92.2
Q9BT22	Chitobiosyldiphosphodolichol beta-mannosyltransferase OS=Homo sapiens OX=9606 GN=ALG1 PE=1 SV=2	25	10	12	10	464	52.5	7.23	16.92	10	ALG1	107.4	105.3	95.9	97.4	95.6	103.4	99.1	95.4	101.9	98.5
Q2TAA5	GDP-Man:Man(3)GlcNAc(2)-PP-Dol alpha-1,2-mannosyltransferase OS=Homo sapiens OX=9606 GN=ALG11 PE=1 SV=2	9	6	8	6	492	55.6	8.48	6.38	6	ALG11	110.3	107.5	95.3	95.9	94	94.5	94.7	104.4	100.8	102.5
Q9BV10	Dol-P-Man:Man(7)GlcNAc(2)-PP-Dol alpha-1,6-mannosyltransferase OS=Homo sapiens OX=9606 GN=ALG12 PE=1 SV=1	2	1	1	1	488	54.6	9.58	0	1	ALG12	0	167.3	228.4	0	293.9	156.6	0	0	0	153.9
Q9NP73	Putative bifunctional UDP-N-acetylglucosamine transferase and deubiquitinase ALG13 OS=Homo sapiens OX=9606 GN=ALG13 PE=1 SV=2	9	9	12	9	1137	126	6.74	25.45	9	ALG13	94	97.5	101.1	100.8	99.7	96.1	100.7	108.4	101.9	99.7
Q9H553	Alpha-1,3/1,6-mannosyltransferase ALG2 OS=Homo sapiens OX=9606 GN=ALG2 PE=1 SV=1	20	7	9	7	416	47.1	7.05	19.6	7	ALG2	90.5	98.1	93.1	95.4	113.4	93.2	92.9	102.1	117.5	103.8
Q9Y673	Dolichyl-phosphate beta-glucosyltransferase OS=Homo sapiens OX=9606 GN=ALG5 PE=1 SV=1	26	8	16	8	324	36.9	9.28	23.32	8	ALG5	105.1	106.7	99	89.3	93.6	100.4	108.1	102.3	99	96.6
Q9Y672	Dolichyl pyrophosphate Man9GlcNAc2 alpha-1,3-glucosyltransferase OS=Homo sapiens OX=9606 GN=ALG6 PE=1 SV=2	5	3	4	3	507	58.1	8.46	4.94	3	ALG6	101.2	103.6	92.8	98.1	87	105.7	99.6	100	101.9	110.1
Q9H6U8	Alpha-1,2-mannosyltransferase ALG9 OS=Homo sapiens OX=9606 GN=ALG9 PE=1 SV=2	16	8	9	8	611	69.8	8.68	13.47	8	ALG9	102.3	111.9	95.6	93.9	99.2	88.1	114.1	100.9	97.4	96.6
Q9UM73	ALK tyrosine kinase receptor OS=Homo sapiens OX=9606 GN=ALK PE=1 SV=3	4	5	8	4	1620	176.3	7.08	3.73	5	ALK	97.6	101.4	92.5	97.7	106.3	116.7	96.5	99.1	97.4	94.8
Q13686	Nucleic acid dioxygenase ALKBH1 OS=Homo sapiens OX=9606 GN=ALKBH1 PE=1 SV=2	35	9	10	9	389	43.8	7.08	27.65	9	ALKBH1	96.7	98	92.1	89.7	94.1	110	98.6	108.8	104.5	107.5
Q6NS38	DNA oxidative demethylase ALKBH2 OS=Homo sapiens OX=9606 GN=ALKBH2 PE=1 SV=1	33	9	10	8	261	29.3	9.66	9.55	9	ALKBH2	101.1	104.3	97	101.5	102.3	102.7	94.6	102.9	93.9	99.6
Q96Q83	Alpha-ketoglutarate-dependent dioxygenase alkB homolog 3 OS=Homo sapiens OX=9606 GN=ALKBH3 PE=1 SV=1	34	8	9	7	286	33.4	8.4	16.53	8	ALKBH3	89.5	96.5	95.3	94.7	95.8	111.5	103.1	101.8	112.1	99.7
Q9NXW9	Alpha-ketoglutarate-dependent dioxygenase alkB homolog 4 OS=Homo sapiens OX=9606 GN=ALKBH4 PE=1 SV=1	25	7	9	7	302	33.8	6.67	14.4	7	ALKBH4	108.8	103.2	91.1	104.8	96.3	112.1	109.2	90.3	87.2	97.1
Q6P6C2	RNA demethylase ALKBH5 OS=Homo sapiens OX=9606 GN=ALKBH5 PE=1 SV=2	42	16	20	16	394	44.2	9.09	44.82	16	ALKBH5	93	98.8	98.1	101.9	97.6	103.4	100.5	99.1	105	102.5
Q3KRA9	Alpha-ketoglutarate-dependent dioxygenase alkB homolog 6 OS=Homo sapiens OX=9606 GN=ALKBH6 PE=1 SV=2	26	5	5	5	238	26.5	8.78	10.21	5	ALKBH6	84.2	99.1	106.5	102.7	106.1	109	96.4	99.2	96.8	100
Q9BT30	Alpha-ketoglutarate-dependent dioxygenase alkB homolog 7, mitochondrial OS=Homo sapiens OX=9606 GN=ALKBH7 PE=1 SV=1	18	4	6	4	221	24.5	7.11	10.98	4	ALKBH7	109.2	99.7	89.4	98.7	104.3	106.4	117.1	92.1	80.5	102.5
Q96BT7	Alkylated DNA repair protein alkB homolog 8 OS=Homo sapiens OX=9606 GN=ALKBH8 PE=1 SV=2	12	6	7	6	664	75.2	7.99	16.08	6	ALKBH8	99.4	102.1	103.8	97	88.8	103.5	98.7	108	104.5	94.2
Q8TCU4	Centrosome-associated protein ALMS1 OS=Homo sapiens OX=9606 GN=ALMS1 PE=1 SV=4	7	25	32	24	4168	460.8	6.28	52.97	25	ALMS1	87.6	103.1	94.1	114.8	98.3	85.1	99.7	120.2	105.1	91.9
O15296	Polyunsaturated fatty acid lipoxygenase ALOX15B OS=Homo sapiens OX=9606 GN=ALOX15B PE=1 SV=3	2	2	2	1	676	75.8	6.1	2.02	2	ALOX15B	98	82.6	71	129.2	108.4	124.5	115.6	67.1	109.3	94.3
Q96Q42	Alsin OS=Homo sapiens OX=9606 GN=ALS2 PE=1 SV=2	1	3	3	3	1657	183.5	6.27	4.87	3	ALS2	102.8	86.6	109.5	91.7	112.5	83.4	118.7	85.8	103.1	105.8
Q9H161	Homeobox protein aristaless-like 4 OS=Homo sapiens OX=9606 GN=ALX4 PE=1 SV=2	6	3	3	3	411	44.2	8.32	2.78	3	ALX4	103.8	131.3	80.1	69.8	65.9	144.4	121.4	76.4	111.1	95.8
Q86V81	THO complex subunit 4 OS=Homo sapiens OX=9606 GN=ALYREF PE=1 SV=3	57	15	55	15	257	26.9	11.15	134.19	15	ALYREF	103.4	99.6	96.1	90.1	96	103.2	111.3	101.6	101.6	97
Q9C0C7	Activating molecule in BECN1-regulated autophagy protein 1 OS=Homo sapiens OX=9606 GN=AMBRA1 PE=1 SV=2	22	22	29	22	1298	142.4	7.18	54.3	22	AMBRA1	81.1	99.2	109.2	111.8	101	115.3	88.5	95.5	103.7	94.8
P17707	S-adenosylmethionine decarboxylase proenzyme OS=Homo sapiens OX=9606 GN=AMD1 PE=1 SV=2	14	5	8	5	334	38.3	6	9.14	5	AMD1	104.3	60.9	99.3	95.4	94	129	121.5	91.6	99.4	104.5
Q9Y303	N-acetylglucosamine-6-phosphate deacetylase OS=Homo sapiens OX=9606 GN=AMDHD2 PE=1 SV=2	15	4	4	4	409	43.7	6.7	4.82	4	AMDHD2	97.4	98.4	93.1	106.8	81.7	117.8	129.1	78.2	113	84.5
Q5JTC6	APC membrane recruitment protein 1 OS=Homo sapiens OX=9606 GN=AMER1 PE=1 SV=2	3	3	3	3	1135	124	4.84	4.27	3	AMER1	115.4	125.2	65.1	108.1	76.1	127.9	144.7	61.5	81.9	94
Q9UKV5	E3 ubiquitin-protein ligase AMFR OS=Homo sapiens OX=9606 GN=AMFR PE=1 SV=2	30	13	17	13	643	72.9	6.39	42.12	13	AMFR	103.6	101.5	102.4	93.7	96.2	97.1	100.8	105.4	99.4	99.7
P03971	Muellerian-inhibiting factor OS=Homo sapiens OX=9606 GN=AMH PE=1 SV=3	6	3	3	3	560	59.2	7.33	3.57	3	AMH	95.2	79.6	106.8	123	118.5	83.4	94.9	104	73.5	121.3
Q9Y4X0	Nuclear protein AMMECR1 OS=Homo sapiens OX=9606 GN=AMMECR1 PE=1 SV=1	22	6	11	3	333	35.4	8.63	19.29	6	AMMECR1	98.9	101.3	94.6	104.8	98.1	98	97.2	106.8	99.3	100.9
Q6DCA0	AMMECR1-like protein OS=Homo sapiens OX=9606 GN=AMMECR1L PE=1 SV=1	18	5	7	2	310	34.5	8.98	16.46	5	AMMECR1L	89.1	80.3	81.1	94.5	95.3	132.2	70.9	111.9	109.1	135.6
Q4VCS5	Angiomotin OS=Homo sapiens OX=9606 GN=AMOT PE=1 SV=1	55	57	120	52	1084	118	7.64	208.3	57	AMOT	110.4	110.1	97.4	94.2	94.4	99.4	108.4	98.3	96	91.4
Q8IY63	Angiomotin-like protein 1 OS=Homo sapiens OX=9606 GN=AMOTL1 PE=1 SV=1	14	14	20	10	956	106.5	7.11	25.26	14	AMOTL1	81.5	87.8	103.6	103.2	97.8	96.1	101.9	96.5	114.4	117.3
Q01433	AMP deaminase 2 OS=Homo sapiens OX=9606 GN=AMPD2 PE=1 SV=2	28	21	26	21	879	100.6	6.93	48.74	21	AMPD2	95.3	89.5	97	103.2	107.1	99.8	101.4	102.2	103.7	100.8
P49418	Amphiphysin OS=Homo sapiens OX=9606 GN=AMPH PE=1 SV=1	15	10	11	8	695	76.2	4.64	17.23	10	AMPH	117.2	82.2	117.3	106.4	108.8	95.3	87.8	94.1	92.8	98
Q400G9	Archaemetzincin-1 OS=Homo sapiens OX=9606 GN=AMZ1 PE=2 SV=1	3	2	2	2	498	54.9	5.95	1.67	2	AMZ1	149.2	108.7	90.5	115	83.3	75.9	74.1	107.1	93	103
Q86W34	Archaemetzincin-2 OS=Homo sapiens OX=9606 GN=AMZ2 PE=2 SV=2	13	6	6	5	360	41.2	8.15	14.87	6	AMZ2	108.8	103.9	90.1	102.4	99.3	108.2	97.8	94.1	95.8	99.6
Q9H1A4	Anaphase-promoting complex subunit 1 OS=Homo sapiens OX=9606 GN=ANAPC1 PE=1 SV=1	20	33	45	33	1944	216.4	6.3	81.2	33	ANAPC1	101.1	105.6	101.7	102.7	89.8	105	102.3	95.2	101.3	95.3
Q9UM13	Anaphase-promoting complex subunit 10 OS=Homo sapiens OX=9606 GN=ANAPC10 PE=1 SV=1	11	2	2	2	185	21.2	9.06	4.37	2	ANAPC10	103.5	107.2	92.7	91.2	110.8	83.1	122.2	92.6	91.5	105.3
Q9NYG5	Anaphase-promoting complex subunit 11 OS=Homo sapiens OX=9606 GN=ANAPC11 PE=1 SV=1	18	1	2	1	84	9.8	7.77	6.15	1	ANAPC11	231.4	0	0	77.9	0	95	0	96.5	291.5	207.6
Q96DE5	Anaphase-promoting complex subunit 16 OS=Homo sapiens OX=9606 GN=ANAPC16 PE=1 SV=1	44	4	7	4	110	11.7	4.97	18.15	4	ANAPC16	125.7	116.3	105.1	86.7	93.4	100.5	100	97.7	81.6	93
Q9UJX6	Anaphase-promoting complex subunit 2 OS=Homo sapiens OX=9606 GN=ANAPC2 PE=1 SV=1	9	8	9	8	822	93.8	5.22	18.47	8	ANAPC2	96.5	100.4	104.6	105.6	95.8	101.5	101.2	93.1	99.3	102
Q9UJX5	Anaphase-promoting complex subunit 4 OS=Homo sapiens OX=9606 GN=ANAPC4 PE=1 SV=2	15	12	14	12	808	92.1	5.53	12.52	12	ANAPC4	111.3	93.4	103.2	101	103.6	107.2	82.2	91	99.8	107.4
Q9UJX4	Anaphase-promoting complex subunit 5 OS=Homo sapiens OX=9606 GN=ANAPC5 PE=1 SV=2	19	14	19	14	755	85	6.87	29.97	14	ANAPC5	111.6	108	99.8	96.7	102	102.8	88.5	100.7	91.5	98.4
Q9UJX3	Anaphase-promoting complex subunit 7 OS=Homo sapiens OX=9606 GN=ANAPC7 PE=1 SV=5	37	18	27	18	565	63.1	5.72	44.76	18	ANAPC7	111.9	107.9	95.5	95.3	94.3	106.7	109.9	91.1	94.3	93.1
Q9UNK9	Protein angel homolog 1 OS=Homo sapiens OX=9606 GN=ANGEL1 PE=1 SV=1	16	6	6	6	670	75.2	4.82	6.1	6	ANGEL1	103.2	117.9	92.9	91.4	90.2	114.9	104.2	96.5	94.6	94.2
Q5VTE6	Protein angel homolog 2 OS=Homo sapiens OX=9606 GN=ANGEL2 PE=1 SV=1	8	3	3	3	544	62.3	7.81	0	3	ANGEL2	77.9	101.5	116.7	99.2	112.4	93.1	128.1	75.6	90.8	104.7
Q01484	Ankyrin-2 OS=Homo sapiens OX=9606 GN=ANK2 PE=1 SV=4	5	16	19	11	3957	433.4	5.14	38.33	16	ANK2	99.6	100.3	102.7	96.7	99.2	106	98.4	100.7	96.5	99.9
Q12955	Ankyrin-3 OS=Homo sapiens OX=9606 GN=ANK3 PE=1 SV=3	7	25	27	21	4377	480.1	6.49	48.05	25	ANK3	103.5	105.8	100.3	99.4	97.6	101.2	108.1	98.3	94.5	91.4
Q8N957	Ankyrin repeat and fibronectin type-III domain-containing protein 1 OS=Homo sapiens OX=9606 GN=ANKFN1 PE=2 SV=2	1	1	1	1	763	87.5	8.4	2.01	1	ANKFN1	78.8	85.3	104.2	104.2	114.5	113.9	96.9	99.5	97.4	105.3
Q9P2R3	Rabankyrin-5 OS=Homo sapiens OX=9606 GN=ANKFY1 PE=1 SV=2	31	28	37	27	1169	128.3	6.1	78.62	28	ANKFY1	97.8	100.3	99.5	103.6	101	102	96.6	96.7	100.8	101.7
Q8IWZ3	Ankyrin repeat and KH domain-containing protein 1 OS=Homo sapiens OX=9606 GN=ANKHD1 PE=1 SV=1	27	55	99	34	2542	269.3	5.73	178.52	55	ANKHD1	94.4	97.8	102.2	105.2	100.6	98.3	99.3	99.6	99.9	102.5
Q9P2G1	Ankyrin repeat and IBR domain-containing protein 1 OS=Homo sapiens OX=9606 GN=ANKIB1 PE=1 SV=3	4	3	3	3	1089	121.9	5.11	4.96	3	ANKIB1	90.4	88.7	112	93	116.7	117.6	105.8	96.4	68.8	110.6
Q86XL3	Ankyrin repeat and LEM domain-containing protein 2 OS=Homo sapiens OX=9606 GN=ANKLE2 PE=1 SV=4	41	37	54	37	938	104.1	7.09	109.23	37	ANKLE2	114.9	125.9	87.6	90.7	89.2	111.1	112.6	89	87.2	91.8
Q8IV38	Ankyrin repeat and MYND domain-containing protein 2 OS=Homo sapiens OX=9606 GN=ANKMY2 PE=1 SV=1	27	8	10	8	441	49.3	6.25	24.47	8	ANKMY2	106.5	103.5	96.1	93.5	94.5	112.4	107.1	91.9	95.9	98.7
Q6UB99	Ankyrin repeat domain-containing protein 11 OS=Homo sapiens OX=9606 GN=ANKRD11 PE=1 SV=3	4	11	12	10	2663	297.7	7.11	9.42	11	ANKRD11	120.3	99.6	100.5	99.7	105.3	112.4	111.9	69.7	73.3	107.2
Q8IZ07	Ankyrin repeat domain-containing protein 13A OS=Homo sapiens OX=9606 GN=ANKRD13A PE=1 SV=3	13	6	7	5	590	67.6	5.02	7.99	6	ANKRD13A	100.4	97.5	100.1	97.4	94.2	101	102.2	104.5	106.4	96.3
Q8N6S4	Ankyrin repeat domain-containing protein 13C OS=Homo sapiens OX=9606 GN=ANKRD13C PE=1 SV=2	2	1	2	1	541	60.8	6.93	4.61	1	ANKRD13C	103.3	133.3	82.8	86.4	93.5	124	100.2	87.6	102.6	86.3
Q6P6B7	Ankyrin repeat domain-containing protein 16 OS=Homo sapiens OX=9606 GN=ANKRD16 PE=1 SV=1	13	4	4	4	361	39.3	7.25	10.34	4	ANKRD16	87.7	121.9	92.6	90.5	86.5	104.6	113.2	109.4	86.6	107.2
O75179	Ankyrin repeat domain-containing protein 17 OS=Homo sapiens OX=9606 GN=ANKRD17 PE=1 SV=3	23	57	89	35	2603	274.1	6.52	183.63	57	ANKRD17	98	99.3	98	100.8	98.5	101.4	104.9	99.3	101	98.8
Q5CZ79	Ankyrin repeat domain-containing protein 20B OS=Homo sapiens OX=9606 GN=ANKRD20A8P PE=2 SV=2	6	5	5	2	823	93.9	8.32	4.77	5	ANKRD20A8P	118	110.2	91.9	104.8	87	96.4	101.6	100	93.6	96.6
Q9UPS8	Ankyrin repeat domain-containing protein 26 OS=Homo sapiens OX=9606 GN=ANKRD26 PE=1 SV=4	7	13	16	12	1710	196.3	5.72	21.76	13	ANKRD26	101.4	121.7	104.9	91.1	95.7	110.3	104.1	87.9	89.8	93.1
Q96NW4	Ankyrin repeat domain-containing protein 27 OS=Homo sapiens OX=9606 GN=ANKRD27 PE=1 SV=2	8	7	8	7	1050	116.9	6.87	4.06	7	ANKRD27	92.7	68.5	53.8	131.7	109.4	95.7	114.9	93.2	106.1	133.9
O15084	Serine/threonine-protein phosphatase 6 regulatory ankyrin repeat subunit A OS=Homo sapiens OX=9606 GN=ANKRD28 PE=1 SV=5	25	19	22	17	1053	112.9	6.25	47.67	19	ANKRD28	101.5	100.3	99.6	97.3	101.6	97.7	99.2	100.2	102.7	99.8
Q8N6D5	Ankyrin repeat domain-containing protein 29 OS=Homo sapiens OX=9606 GN=ANKRD29 PE=1 SV=2	8	1	1	1	301	32.4	9.41	2.53	1	ANKRD29	98.1	119.2	153.2	123	175.3	114.7	0	81.5	135	0
Q5JPF3	Ankyrin repeat domain-containing protein 36C OS=Homo sapiens OX=9606 GN=ANKRD36C PE=1 SV=3	3	5	6	2	1778	199.6	7.83	1.61	5	ANKRD36C	115.7	92.2	78.9	85.8	75.8	94.4	113	100.3	99.2	144.6
Q53RE8	Ankyrin repeat domain-containing protein 39 OS=Homo sapiens OX=9606 GN=ANKRD39 PE=1 SV=1	39	5	6	5	183	19.6	6.89	12.33	5	ANKRD39	106.8	119.5	69.7	106.6	74.6	89.7	132.6	108.3	93.1	99.2
Q6AI12	Ankyrin repeat domain-containing protein 40 OS=Homo sapiens OX=9606 GN=ANKRD40 PE=1 SV=2	24	7	7	7	368	41.1	4.97	13.25	7	ANKRD40	104.1	87.6	91.1	100	80.8	128	136.3	80.8	78.4	113
Q8N8A2	Serine/threonine-protein phosphatase 6 regulatory ankyrin repeat subunit B OS=Homo sapiens OX=9606 GN=ANKRD44 PE=1 SV=3	8	6	7	4	993	107.5	6.3	17.63	6	ANKRD44	102	97.4	99.2	87.2	89.4	120.1	108.1	102.6	99.9	94
Q86W74	Ankyrin repeat domain-containing protein 46 OS=Homo sapiens OX=9606 GN=ANKRD46 PE=1 SV=2	12	2	5	2	228	25.3	5.73	7.17	2	ANKRD46	163.8	144.7	73.5	58.3	54.3	137.6	135.1	91.2	56.1	85.4
Q8WVL7	Ankyrin repeat domain-containing protein 49 OS=Homo sapiens OX=9606 GN=ANKRD49 PE=1 SV=1	26	7	10	7	239	27.3	5.15	16.4	7	ANKRD49	121.4	107.2	85.4	96.1	100.2	112.9	104.6	95.9	85.1	91.1
Q9ULJ7	Ankyrin repeat domain-containing protein 50 OS=Homo sapiens OX=9606 GN=ANKRD50 PE=1 SV=4	6	7	8	6	1429	155.8	6.6	7.12	7	ANKRD50	118.2	102	106.2	100.9	106.6	95.2	85.5	87.2	98.4	99.7
Q8NB46	Serine/threonine-protein phosphatase 6 regulatory ankyrin repeat subunit C OS=Homo sapiens OX=9606 GN=ANKRD52 PE=1 SV=3	14	12	14	12	1076	115	6.48	26.26	12	ANKRD52	95	100.5	95.6	108	102.8	95.5	109.3	93.2	101.7	98.4
Q6NXT1	Ankyrin repeat domain-containing protein 54 OS=Homo sapiens OX=9606 GN=ANKRD54 PE=1 SV=2	38	7	9	7	300	32.5	6.28	17.79	7	ANKRD54	97.5	107.5	101.3	97.5	100.1	97.9	93.9	95.7	104	104.6
Q3KP44	Ankyrin repeat domain-containing protein 55 OS=Homo sapiens OX=9606 GN=ANKRD55 PE=1 SV=3	7	3	3	2	614	68.4	7.18	2.03	3	ANKRD55	0	1000	0	0	0	0	0	0	0	0
Q92625	Ankyrin repeat and SAM domain-containing protein 1A OS=Homo sapiens OX=9606 GN=ANKS1A PE=1 SV=4	23	19	23	18	1134	123	6.38	56.71	19	ANKS1A	100	106.7	97.4	104.3	96.4	109.9	100.8	93.2	94	97.4
Q7Z6G8	Ankyrin repeat and sterile alpha motif domain-containing protein 1B OS=Homo sapiens OX=9606 GN=ANKS1B PE=1 SV=2	3	4	4	3	1248	138	6.37	2.77	4	ANKS1B	0	189.5	0	179.8	0	250.1	0	0	194.6	185.9
Q6ZW76	Ankyrin repeat and SAM domain-containing protein 3 OS=Homo sapiens OX=9606 GN=ANKS3 PE=1 SV=1	3	2	3	2	656	72	5.45	2.12	2	ANKS3	74	59.4	87.4	120.5	106.7	84.9	123.2	132.2	103.8	108.1
Q68DC2	Ankyrin repeat and SAM domain-containing protein 6 OS=Homo sapiens OX=9606 GN=ANKS6 PE=1 SV=2	4	2	3	2	871	92.2	7.39	7.51	2	ANKS6	108.5	74.8	88.1	53	100.8	153.3	78.8	95.4	49.9	197.4
Q9H8Y5	Ankyrin repeat and zinc finger domain-containing protein 1 OS=Homo sapiens OX=9606 GN=ANKZF1 PE=1 SV=1	17	12	15	12	726	80.9	8.41	13.02	12	ANKZF1	97.5	98.6	99.3	104.4	101.6	106.3	94.3	99.1	98.6	100.2
Q9NQW6	Anillin OS=Homo sapiens OX=9606 GN=ANLN PE=1 SV=2	49	47	66	47	1124	124.1	8.07	121.82	47	ANLN	77.4	76.5	108.9	110.7	109.9	83.5	83.1	114.7	117.2	118
Q9NW15	Anoctamin-10 OS=Homo sapiens OX=9606 GN=ANO10 PE=1 SV=2	20	11	11	11	660	76.3	7.4	15.31	11	ANO10	102.5	93.8	101.9	109.6	109.5	94.1	89.2	92.6	99.7	107
Q4KMQ2	Anoctamin-6 OS=Homo sapiens OX=9606 GN=ANO6 PE=1 SV=2	7	6	6	6	910	106.1	7.77	9.57	6	ANO6	96.1	103.8	97	94.5	113.8	103.2	90.7	94.4	93.5	113
P39687	Acidic leucine-rich nuclear phosphoprotein 32 family member A OS=Homo sapiens OX=9606 GN=ANP32A PE=1 SV=1	58	19	46	9	249	28.6	4.09	95.38	19	ANP32A	94.4	93	104.6	103.7	102	103.7	92.4	99.3	103.5	103.4
Q92688	Acidic leucine-rich nuclear phosphoprotein 32 family member B OS=Homo sapiens OX=9606 GN=ANP32B PE=1 SV=1	39	15	50	6	251	28.8	4.06	101.29	15	ANP32B	94.6	95.8	103.1	100.4	103.3	103.5	93.2	99.2	103.7	103.2
Q9BTT0	Acidic leucine-rich nuclear phosphoprotein 32 family member E OS=Homo sapiens OX=9606 GN=ANP32E PE=1 SV=1	21	6	28	5	268	30.7	3.85	68.9	6	ANP32E	95	98.4	93.2	96.9	91.7	108	108.3	106.3	107.2	95
P15144	Aminopeptidase N OS=Homo sapiens OX=9606 GN=ANPEP PE=1 SV=4	3	2	2	2	967	109.5	5.48	0	2	ANPEP	144.4	135.7	104.1	87.1	133.5	107.6	63.9	113.3	0	110.4
Q9H6X2	Anthrax toxin receptor 1 OS=Homo sapiens OX=9606 GN=ANTXR1 PE=1 SV=2	15	7	7	6	564	62.7	7.61	7.8	7	ANTXR1	111.1	120.5	71.6	99.5	81	113	112	80	94.7	116.5
P04083	Annexin A1 OS=Homo sapiens OX=9606 GN=ANXA1 PE=1 SV=2	29	8	10	8	346	38.7	7.02	20.35	8	ANXA1	54.9	75.1	85.7	77.1	106.3	126	124.9	114.6	124.8	110.6
P50995	Annexin A11 OS=Homo sapiens OX=9606 GN=ANXA11 PE=1 SV=1	37	19	34	18	505	54.4	7.65	79.6	19	ANXA11	90.8	100.1	100.5	101.8	82.4	106.9	100.1	106.2	112	99.3
P27216	Annexin A13 OS=Homo sapiens OX=9606 GN=ANXA13 PE=1 SV=3	14	4	4	3	316	35.4	5.6	4.82	4	ANXA13	0	0	1000	0	0	0	0	0	0	0
P07355	Annexin A2 OS=Homo sapiens OX=9606 GN=ANXA2 PE=1 SV=2	59	26	51	26	339	38.6	7.75	99.84	26	ANXA2	96.4	97.7	96.4	95.5	101.9	103.5	98	100.2	106.3	104.1
P12429	Annexin A3 OS=Homo sapiens OX=9606 GN=ANXA3 PE=1 SV=3	31	11	11	11	323	36.4	5.92	16.71	11	ANXA3	85.9	93.2	99.9	104	100	103.6	94.1	104.9	100.7	113.7
P09525	Annexin A4 OS=Homo sapiens OX=9606 GN=ANXA4 PE=1 SV=4	29	12	19	10	319	35.9	6.13	31.37	12	ANXA4	95.4	86.3	113.3	93.3	92.3	101.2	97.7	111.6	108.3	100.6
P08758	Annexin A5 OS=Homo sapiens OX=9606 GN=ANXA5 PE=1 SV=2	75	26	79	24	320	35.9	5.05	114.53	26	ANXA5	77.4	79.3	102.8	106.1	117	102.3	91.8	104	109.4	109.8
P08133	Annexin A6 OS=Homo sapiens OX=9606 GN=ANXA6 PE=1 SV=3	71	48	84	48	673	75.8	5.6	157.62	48	ANXA6	102.7	106.6	106.4	105.2	96.4	95	95.5	93.5	106	92.8
P20073	Annexin A7 OS=Homo sapiens OX=9606 GN=ANXA7 PE=1 SV=3	35	17	25	17	488	52.7	5.68	42.21	17	ANXA7	80.2	79.1	107.1	100.5	93.8	118.5	114.6	95.2	106.1	105
Q63HQ0	AP-1 complex-associated regulatory protein OS=Homo sapiens OX=9606 GN=AP1AR PE=1 SV=1	18	5	5	3	302	34.3	4.87	6.64	5	AP1AR	104	117.1	102.2	94.1	108.5	93.7	86.1	92.8	100.9	100.6
Q10567	AP-1 complex subunit beta-1 OS=Homo sapiens OX=9606 GN=AP1B1 PE=1 SV=3	40	39	67	20	949	104.5	5.06	127.93	39	AP1B1	102.4	100.9	104.1	100.9	104.6	97.3	94.9	96.6	98.5	99.8
O43747	AP-1 complex subunit gamma-1 OS=Homo sapiens OX=9606 GN=AP1G1 PE=1 SV=5	35	30	49	28	822	91.3	6.8	60.5	30	AP1G1	97.5	96.9	105.7	103.6	107.4	99.9	94.1	94.5	99.9	100.6
O75843	AP-1 complex subunit gamma-like 2 OS=Homo sapiens OX=9606 GN=AP1G2 PE=1 SV=1	8	5	5	4	785	87.1	6.55	3.89	5	AP1G2	106.6	38.5	149.6	75.5	130.7	100.8	72.3	81.2	106	138.9
Q9BXS5	AP-1 complex subunit mu-1 OS=Homo sapiens OX=9606 GN=AP1M1 PE=1 SV=3	55	18	25	18	423	48.6	7.3	48.59	18	AP1M1	99.8	94.3	104.9	108.7	101.3	100.3	92.9	94.6	100	103.3
P61966	AP-1 complex subunit sigma-1A OS=Homo sapiens OX=9606 GN=AP1S1 PE=1 SV=1	28	5	7	5	158	18.7	5.73	9.92	5	AP1S1	98.8	103.9	105.4	107.5	108.8	103.6	86.7	94.6	98.9	91.7
P56377	AP-1 complex subunit sigma-2 OS=Homo sapiens OX=9606 GN=AP1S2 PE=1 SV=1	28	4	7	4	157	18.6	5.47	17.87	4	AP1S2	93	90.3	96.2	111	97.1	109.8	109.3	92	103.4	97.8
O95782	AP-2 complex subunit alpha-1 OS=Homo sapiens OX=9606 GN=AP2A1 PE=1 SV=3	44	38	60	28	977	107.5	7.03	127.36	38	AP2A1	106.5	102.1	100.4	98.1	102	103.2	99.2	96.4	97.5	94.5
O94973	AP-2 complex subunit alpha-2 OS=Homo sapiens OX=9606 GN=AP2A2 PE=1 SV=2	41	29	41	19	939	103.9	6.96	106.31	29	AP2A2	103.4	99.8	98.3	101.6	106.5	101.2	98.8	90.6	100.4	99.2
P63010	AP-2 complex subunit beta OS=Homo sapiens OX=9606 GN=AP2B1 PE=1 SV=1	44	38	71	19	937	104.5	5.38	148.4	38	AP2B1	104.5	104.8	102.9	102.3	103.1	96.6	95.9	96.4	94.9	98.6
Q96CW1	AP-2 complex subunit mu OS=Homo sapiens OX=9606 GN=AP2M1 PE=1 SV=2	43	19	31	19	435	49.6	9.54	55.9	19	AP2M1	99.9	121.1	93.4	111.2	84.2	95.2	107.7	103.9	94.3	89.1
P53680	AP-2 complex subunit sigma OS=Homo sapiens OX=9606 GN=AP2S1 PE=1 SV=2	25	4	10	4	142	17	6.18	12.24	4	AP2S1	119.1	101.2	103.5	95.6	98.2	106	83.5	91.1	108.7	93.1
O00203	AP-3 complex subunit beta-1 OS=Homo sapiens OX=9606 GN=AP3B1 PE=1 SV=3	28	31	41	31	1094	121.2	6.04	65.94	31	AP3B1	99.2	97.2	98.8	101.7	103.6	103.8	98.3	98	99.5	99.9
O14617	AP-3 complex subunit delta-1 OS=Homo sapiens OX=9606 GN=AP3D1 PE=1 SV=1	34	36	48	36	1153	130.1	8.48	72	36	AP3D1	103.7	103.3	103.3	102.8	102.1	104.3	95.1	93.7	94.9	96.9
Q9Y2T2	AP-3 complex subunit mu-1 OS=Homo sapiens OX=9606 GN=AP3M1 PE=1 SV=1	39	13	20	11	418	46.9	6.93	42.36	13	AP3M1	99.7	103.9	104	104	102	105.1	95	86.7	100.1	99.5
P53677	AP-3 complex subunit mu-2 OS=Homo sapiens OX=9606 GN=AP3M2 PE=1 SV=1	11	3	4	1	418	46.9	7.56	10.36	3	AP3M2	0	0	0	0	0	259.9	350.1	390	0	0
Q92572	AP-3 complex subunit sigma-1 OS=Homo sapiens OX=9606 GN=AP3S1 PE=1 SV=1	30	5	5	5	193	21.7	5.39	12.47	5	AP3S1	104.3	99.6	100.4	98.9	100	102.7	101.2	96.1	98.2	98.5
P59780	AP-3 complex subunit sigma-2 OS=Homo sapiens OX=9606 GN=AP3S2 PE=2 SV=1	20	3	3	3	193	22	5.22	6.86	3	AP3S2	122.7	121	94	103	78.2	111.1	122.7	88.6	62.3	96.4
Q9Y6B7	AP-4 complex subunit beta-1 OS=Homo sapiens OX=9606 GN=AP4B1 PE=1 SV=2	5	4	5	4	739	83.2	5.86	7.24	4	AP4B1	90	82.3	99.8	112.4	89.5	126.5	109.8	91.1	124.4	74.1
Q9UPM8	AP-4 complex subunit epsilon-1 OS=Homo sapiens OX=9606 GN=AP4E1 PE=1 SV=2	3	4	8	3	1137	127.2	5.99	8.18	4	AP4E1	111.7	111.6	94.4	102.8	106.9	80.5	104	95.5	102.6	90
Q9H0R1	AP-5 complex subunit mu-1 OS=Homo sapiens OX=9606 GN=AP5M1 PE=1 SV=2	12	4	5	4	490	54.7	6.61	11.83	4	AP5M1	108.1	93.1	101	97.7	91.4	115.6	116.2	100.4	102.6	73.9
Q9NUS5	AP-5 complex subunit sigma-1 OS=Homo sapiens OX=9606 GN=AP5S1 PE=1 SV=1	9	2	2	1	200	22.5	6.87	4.67	2	AP5S1	110.1	125.5	96.5	67.6	92.1	143.8	94.8	84	97.2	88.5
O43299	AP-5 complex subunit zeta-1 OS=Homo sapiens OX=9606 GN=AP5Z1 PE=1 SV=2	13	6	7	6	807	88.5	7.01	19.99	6	AP5Z1	118.9	110.6	86	95.1	86.8	102.6	110	91.1	94.1	104.8
O14727	Apoptotic protease-activating factor 1 OS=Homo sapiens OX=9606 GN=APAF1 PE=1 SV=2	10	13	15	11	1248	141.7	6.4	19.6	13	APAF1	107.2	95.8	100.7	102.2	104.5	106.4	87.7	91.3	100.2	104.1
Q99767	Amyloid-beta A4 precursor protein-binding family A member 2 OS=Homo sapiens OX=9606 GN=APBA2 PE=1 SV=3	12	6	7	6	749	82.5	4.86	13.31	6	APBA2	79.4	104.4	96.5	97.5	109.2	97.8	142.1	81.4	78.6	113
O00213	Amyloid beta precursor protein binding family B member 1 OS=Homo sapiens OX=9606 GN=APBB1 PE=1 SV=2	16	12	18	11	710	77.2	5.06	25.66	12	APBB1	82.9	122.5	93.3	100.6	87.4	112.7	120.5	102.4	88	89.7
Q92870	Amyloid beta precursor protein binding family B member 2 OS=Homo sapiens OX=9606 GN=APBB2 PE=1 SV=3	3	2	2	2	758	83.3	6.1	0	2	APBB2	117.2	92.4	113.5	98.9	109.2	113.2	102.6	74.7	79.1	99.2
P25054	Adenomatous polyposis coli protein OS=Homo sapiens OX=9606 GN=APC PE=1 SV=2	11	27	34	26	2843	311.5	7.8	59.27	27	APC	111.9	111.2	94.8	87.9	96.9	104.5	105	96.4	90.5	100.9
P13798	Acylamino-acid-releasing enzyme OS=Homo sapiens OX=9606 GN=APEH PE=1 SV=4	29	20	27	19	732	81.2	5.48	62.12	20	APEH	98.8	95.8	103.7	100.4	109.4	99	92.2	102.1	98.9	99.7
P27695	DNA-(apurinic or apyrimidinic site) endonuclease OS=Homo sapiens OX=9606 GN=APEX1 PE=1 SV=2	62	19	41	19	318	35.5	8.12	97.94	19	APEX1	96.7	91.8	109	105	111.3	100.3	86.2	94	98.1	107.6
Q9UBZ4	DNA-(apurinic or apyrimidinic site) endonuclease 2 OS=Homo sapiens OX=9606 GN=APEX2 PE=1 SV=1	16	7	8	7	518	57.4	8.29	10.39	7	APEX2	98.7	100.5	87.9	97.4	84	125.4	128.7	92.3	88.2	97
Q96BI3	Gamma-secretase subunit APH-1A OS=Homo sapiens OX=9606 GN=APH1A PE=1 SV=1	8	2	2	2	265	29	7.9	0	2	APH1A	0	0	180.7	152.3	237.5	0	0	242	0	187.5
Q9BZZ5	Apoptosis inhibitor 5 OS=Homo sapiens OX=9606 GN=API5 PE=1 SV=3	42	23	51	23	524	59	7.34	84.92	23	API5	97.6	99.8	104.4	101.5	102.8	101	95	96.2	97.7	104.1
Q96GX9	Methylthioribulose-1-phosphate dehydratase OS=Homo sapiens OX=9606 GN=APIP PE=1 SV=1	43	12	16	12	242	27.1	7.12	20.01	12	APIP	91.6	97	94.8	101.9	98.3	100.7	104	102.7	106.8	102.2
Q06481	Amyloid beta precursor like protein 2 OS=Homo sapiens OX=9606 GN=APLP2 PE=1 SV=2	20	13	17	12	763	86.9	4.79	28.03	13	APLP2	97.9	114	92.8	95.3	94.5	105.3	104.1	98.3	97.9	99.8
Q9HDC9	Adipocyte plasma membrane-associated protein OS=Homo sapiens OX=9606 GN=APMAP PE=1 SV=2	31	11	19	11	416	46.5	6.16	39.94	11	APMAP	111.8	100.7	100.4	99.5	99.3	95.7	95.2	98.2	99.1	100.2
P04114	Apolipoprotein B-100 OS=Homo sapiens OX=9606 GN=APOB PE=1 SV=2	2	9	13	5	4563	515.3	7.05	9.82	9	APOB	91.4	112	99	97.2	120.2	105.7	95.3	78.2	110.6	90.2
Q9NRW3	DNA dC->dU-editing enzyme APOBEC-3C OS=Homo sapiens OX=9606 GN=APOBEC3C PE=1 SV=2	28	4	7	4	190	22.8	7.59	14.21	4	APOBEC3C	139.5	94.9	120.2	110.3	110.6	90.4	76.2	84.6	88.8	84.3
Q0VD83	Apolipoprotein B receptor OS=Homo sapiens OX=9606 GN=APOBR PE=1 SV=3	6	3	4	3	1097	115.6	4.4	2.44	3	APOBR	84.9	112.2	124.6	84.1	114.8	79.8	102.8	88.8	98.5	109.5
P02656	Apolipoprotein C-III OS=Homo sapiens OX=9606 GN=APOC3 PE=1 SV=1	16	1	1	1	99	10.8	5.41	3.79	1	APOC3	134.6	78.3	86.8	84.2	65.5	122.3	123.6	105.9	103.4	95.5
P02749	Beta-2-glycoprotein 1 OS=Homo sapiens OX=9606 GN=APOH PE=1 SV=3	8	3	4	3	345	38.3	7.97	1.83	3	APOH	138.6	110	104.9	84.2	82.6	107.8	114.7	104.5	78.1	74.8
Q9BQE5	Apolipoprotein L2 OS=Homo sapiens OX=9606 GN=APOL2 PE=1 SV=2	8	3	5	3	337	37.1	6.74	8.63	3	APOL2	105.3	118.5	87.7	89.5	74.8	108.7	123.7	94.5	101.9	95.4
Q9BUR5	MICOS complex subunit MIC26 OS=Homo sapiens OX=9606 GN=APOO PE=1 SV=1	16	3	3	3	198	22.3	9.13	5.12	3	APOO	105.1	107.3	105.6	94.9	107.3	88.2	108.1	105.2	90.9	87.4
Q6UXV4	MICOS complex subunit MIC27 OS=Homo sapiens OX=9606 GN=APOOL PE=1 SV=1	36	8	8	8	268	29.1	9.52	14.5	8	APOOL	98.9	100.4	95.8	98	109.2	88.6	92.8	110.8	93.5	111.9
P05067	Amyloid-beta precursor protein OS=Homo sapiens OX=9606 GN=APP PE=1 SV=3	18	13	16	13	770	86.9	4.82	29.69	13	APP	102.8	113	91.1	92.9	92.2	107.1	113.6	90.8	95.8	100.7
Q92624	Amyloid protein-binding protein 2 OS=Homo sapiens OX=9606 GN=APPBP2 PE=1 SV=2	5	3	3	3	585	66.8	6.9	2.05	3	APPBP2	128.7	119.1	62.1	64.1	107.1	152	116.7	66.3	91.5	92.3
Q9UKG1	DCC-interacting protein 13-alpha OS=Homo sapiens OX=9606 GN=APPL1 PE=1 SV=1	34	21	26	20	709	79.6	5.41	56.4	21	APPL1	99.4	102	97.8	98.8	94.7	101.5	105.5	101.8	104	94.6
Q8NEU8	DCC-interacting protein 13-beta OS=Homo sapiens OX=9606 GN=APPL2 PE=1 SV=3	14	6	6	6	664	74.4	4.94	14.14	6	APPL2	95.7	90.8	112.5	110.4	95.3	92.6	112.1	91.4	101.1	98.1
P07741	Adenine phosphoribosyltransferase OS=Homo sapiens OX=9606 GN=APRT PE=1 SV=2	52	8	35	8	180	19.6	6.02	65.65	8	APRT	88.2	97.6	99.9	104.5	105.1	97.9	97.5	103.4	104	101.8
Q7Z2E3	Aprataxin OS=Homo sapiens OX=9606 GN=APTX PE=1 SV=2	25	7	8	7	356	40.7	9.17	15.06	7	APTX	102.7	111.6	99.2	109.9	82.3	100.2	96.2	99.1	99.8	99
O60306	RNA helicase aquarius OS=Homo sapiens OX=9606 GN=AQR PE=1 SV=4	38	43	61	41	1485	171.2	6.37	120.13	43	AQR	102.6	98.7	102.1	100.3	106.3	98.9	92.3	94.7	100.1	104
P10398	Serine/threonine-protein kinase A-Raf OS=Homo sapiens OX=9606 GN=ARAF PE=1 SV=2	21	12	18	8	606	67.5	9.01	32.49	12	ARAF	94	98	102.9	102.9	96	106.6	96.4	102.2	101.3	99.6
Q96P48	Arf-GAP with Rho-GAP domain, ANK repeat and PH domain-containing protein 1 OS=Homo sapiens OX=9606 GN=ARAP1 PE=1 SV=3	11	14	15	14	1450	162.1	6.23	18.85	14	ARAP1	89	98.5	102.5	106.3	107.7	103.2	96.5	93.2	105.5	97.5
Q8WZ64	Arf-GAP with Rho-GAP domain, ANK repeat and PH domain-containing protein 2 OS=Homo sapiens OX=9606 GN=ARAP2 PE=1 SV=3	2	3	5	2	1704	193.3	7.39	1.92	3	ARAP2	96	94.5	104.3	100	99.3	97.5	104.2	95.9	104.4	104
Q8WUF8	Cotranscriptional regulator FAM172A OS=Homo sapiens OX=9606 GN=FAM172A PE=1 SV=1	13	6	6	6	416	47.9	6.09	12.26	6	ARB2A	105	107.6	89.9	93.1	102.5	100.4	109.5	98.9	102.3	90.8
P48444	Coatomer subunit delta OS=Homo sapiens OX=9606 GN=ARCN1 PE=1 SV=1	56	32	50	32	511	57.2	6.21	97.27	32	ARCN1	97.9	95.7	105.1	101.7	105.4	103.3	94.5	97.8	97.5	101.1
P84077	ADP-ribosylation factor 1 OS=Homo sapiens OX=9606 GN=ARF1 PE=1 SV=2	73	14	28	9	181	20.7	6.8	52.66	14	ARF1	99.8	86.5	117	114.6	118.7	92.3	71.2	89.1	100.8	110
P18085	ADP-ribosylation factor 4 OS=Homo sapiens OX=9606 GN=ARF4 PE=1 SV=3	84	11	18	7	180	20.5	7.14	47.36	11	ARF4	102.3	90	117.7	116.5	117.4	92.2	73.1	87.3	98.7	104.8
P84085	ADP-ribosylation factor 5 OS=Homo sapiens OX=9606 GN=ARF5 PE=1 SV=2	72	10	17	5	180	20.5	6.79	47.65	10	ARF5	92.6	88.8	109.6	103.4	108.2	104.5	89.5	93	107.1	103.4
P62330	ADP-ribosylation factor 6 OS=Homo sapiens OX=9606 GN=ARF6 PE=1 SV=2	61	8	10	6	175	20.1	8.95	17.31	8	ARF6	99.7	86.1	113.5	104.8	111.8	90.1	80.6	94.5	114.2	104.9
Q8N6T3	ADP-ribosylation factor GTPase-activating protein 1 OS=Homo sapiens OX=9606 GN=ARFGAP1 PE=1 SV=2	63	23	32	23	406	44.6	5.66	66.35	23	ARFGAP1	98.5	93.4	102.4	102.9	106.1	104.2	93.1	94.2	100.6	104.5
Q8N6H7	ADP-ribosylation factor GTPase-activating protein 2 OS=Homo sapiens OX=9606 GN=ARFGAP2 PE=1 SV=1	43	24	31	22	521	56.7	7.99	54.09	24	ARFGAP2	98.5	105	98.4	104.8	97.4	103.7	107	94.9	97.4	92.9
Q9NP61	ADP-ribosylation factor GTPase-activating protein 3 OS=Homo sapiens OX=9606 GN=ARFGAP3 PE=1 SV=1	37	18	21	17	516	56.9	7.36	37.57	18	ARFGAP3	101.8	99.6	104.9	103.3	99.8	96.8	96.5	96.9	103.3	97.1
Q9Y6D6	Brefeldin A-inhibited guanine nucleotide-exchange protein 1 OS=Homo sapiens OX=9606 GN=ARFGEF1 PE=1 SV=2	13	24	26	12	1849	208.6	5.85	45.39	24	ARFGEF1	102.6	102.5	91.9	92.9	97.2	100.3	119.6	96.5	99.5	96.9
Q9Y6D5	Brefeldin A-inhibited guanine nucleotide-exchange protein 2 OS=Homo sapiens OX=9606 GN=ARFGEF2 PE=1 SV=3	14	24	25	12	1785	201.9	6.33	45.03	24	ARFGEF2	100.9	99.7	95.2	115	100.1	98.9	96	97.5	99.2	97.4
Q5TH69	Brefeldin A-inhibited guanine nucleotide-exchange protein 3 OS=Homo sapiens OX=9606 GN=ARFGEF3 PE=1 SV=3	5	10	12	10	2177	240.5	5.82	12.46	10	ARFGEF3	76	95.6	62.1	86.2	120.6	111.8	111.8	111	95.8	129.2
P53367	Arfaptin-1 OS=Homo sapiens OX=9606 GN=ARFIP1 PE=1 SV=2	46	15	23	14	373	41.7	6.7	47.44	15	ARFIP1	92.7	109.3	94.6	108.2	91.9	102.4	101.8	99.8	100.7	98.5
P53365	Arfaptin-2 OS=Homo sapiens OX=9606 GN=ARFIP2 PE=1 SV=1	28	11	17	10	341	37.8	6.04	23.81	11	ARFIP2	97.5	102.1	96.7	99.8	99.3	105.1	106.5	98.7	97.2	97.1
Q13795	ADP-ribosylation factor-related protein 1 OS=Homo sapiens OX=9606 GN=ARFRP1 PE=1 SV=1	30	5	5	5	201	22.6	7.56	7.54	5	ARFRP1	95.6	93.5	109.3	88.8	99.6	128.8	103.1	101.9	92.9	86.5
P78540	Arginase-2, mitochondrial OS=Homo sapiens OX=9606 GN=ARG2 PE=1 SV=1	18	5	5	5	354	38.6	6.47	12.9	5	ARG2	91.3	98.9	108.2	105.8	114.3	86.1	83.1	99.6	103.3	109.4
Q9NWB6	Arginine and glutamate-rich protein 1 OS=Homo sapiens OX=9606 GN=ARGLU1 PE=1 SV=1	39	17	25	15	273	33.2	10.35	32.73	17	ARGLU1	94.1	95.7	105.2	105.5	106.4	86.7	92.3	106	105.7	102.2
Q07960	Rho GTPase-activating protein 1 OS=Homo sapiens OX=9606 GN=ARHGAP1 PE=1 SV=1	33	13	18	13	439	50.4	6.29	43.45	13	ARHGAP1	98.6	92.6	103.2	101.8	104.4	99	96.2	97.2	102.6	104.5
A1A4S6	Rho GTPase-activating protein 10 OS=Homo sapiens OX=9606 GN=ARHGAP10 PE=1 SV=1	3	3	3	3	786	89.3	7.18	2.38	3	ARHGAP10	87.9	120.1	90.2	102.2	88.1	116.9	104	101.7	94.5	94.4
Q6P4F7	Rho GTPase-activating protein 11A OS=Homo sapiens OX=9606 GN=ARHGAP11A PE=1 SV=2	14	11	14	10	1023	113.8	9.07	21.44	11	ARHGAP11A	75.3	80.4	110.9	109.6	111.1	80	87.7	118.6	111.6	114.7
Q8IWW6	Rho GTPase-activating protein 12 OS=Homo sapiens OX=9606 GN=ARHGAP12 PE=1 SV=1	10	6	6	6	846	96.2	7.61	11.35	6	ARHGAP12	95.5	96.5	96.8	113	88.9	109.5	107.3	95.2	98.4	99.1
Q68EM7	Rho GTPase-activating protein 17 OS=Homo sapiens OX=9606 GN=ARHGAP17 PE=1 SV=1	23	21	24	20	881	95.4	7.62	46.69	21	ARHGAP17	98.2	100.3	95.1	99.8	96.7	105.3	108.2	97.9	97.9	100.6
Q8N392	Rho GTPase-activating protein 18 OS=Homo sapiens OX=9606 GN=ARHGAP18 PE=1 SV=3	11	7	7	6	663	74.9	6.44	10.1	7	ARHGAP18	114.8	114	85.7	101.6	131.7	97.8	70.2	117.8	93.6	72.8
Q14CB8	Rho GTPase-activating protein 19 OS=Homo sapiens OX=9606 GN=ARHGAP19 PE=1 SV=1	15	6	6	6	494	55.7	9.36	8.97	6	ARHGAP19	95	102.2	84.8	97.9	93.8	113.4	106.2	95.9	108.2	102.7
Q5T5U3	Rho GTPase-activating protein 21 OS=Homo sapiens OX=9606 GN=ARHGAP21 PE=1 SV=2	13	21	29	20	1958	217.3	7.8	38.35	21	ARHGAP21	96.9	103.9	101	102.1	94.3	104.5	112.7	94.8	93.3	96.5
Q9P2N2	Rho GTPase-activating protein 28 OS=Homo sapiens OX=9606 GN=ARHGAP28 PE=1 SV=3	7	4	4	3	729	82	7.75	1.98	4	ARHGAP28	119.2	129.2	103	82.1	83.1	93.6	103.2	117.5	93.9	75.2
Q52LW3	Rho GTPase-activating protein 29 OS=Homo sapiens OX=9606 GN=ARHGAP29 PE=1 SV=2	6	7	9	6	1261	142	6.74	11.91	7	ARHGAP29	88.3	151	65.5	121.7	58.3	88.6	109.7	117.3	105.9	93.6
A7KAX9	Rho GTPase-activating protein 32 OS=Homo sapiens OX=9606 GN=ARHGAP32 PE=1 SV=1	3	5	5	5	2087	230.4	6.74	9.81	5	ARHGAP32	102.5	80.5	104.6	124.1	111.1	107.7	127	76.5	78	88
Q9NRY4	Rho GTPase-activating protein 35 OS=Homo sapiens OX=9606 GN=ARHGAP35 PE=1 SV=3	22	27	31	26	1499	170.4	6.64	44.39	27	ARHGAP35	100.1	105.2	103.3	102.3	102.1	104	99.3	88.9	97.7	97.2
Q9C0H5	Rho GTPase-activating protein 39 OS=Homo sapiens OX=9606 GN=ARHGAP39 PE=1 SV=2	6	5	5	5	1083	121.2	7.5	5.97	5	ARHGAP39	91.8	90.2	95.1	79.3	100.8	106.6	109.3	112.6	132.2	82
Q5TG30	Rho GTPase-activating protein 40 OS=Homo sapiens OX=9606 GN=ARHGAP40 PE=3 SV=3	3	2	2	2	622	68.9	7.84	0	2	ARHGAP40	184.8	52.4	90	114.4	108.1	0	116.5	73.3	139.8	120.8
A6NI28	Rho GTPase-activating protein 42 OS=Homo sapiens OX=9606 GN=ARHGAP42 PE=1 SV=3	5	3	3	3	874	98.5	7.99	0	3	ARHGAP42	0	0	0	0	0	1000	0	0	0	0
Q92619	Rho GTPase-activating protein 45 OS=Homo sapiens OX=9606 GN=ARHGAP45 PE=1 SV=2	2	3	3	3	1136	124.5	6.1	1.9	3	ARHGAP45	109.3	0	95.8	121.9	128.8	89.7	0	126.2	100	228.3
Q13017	Rho GTPase-activating protein 5 OS=Homo sapiens OX=9606 GN=ARHGAP5 PE=1 SV=2	21	28	35	25	1502	172.4	6.62	57.84	28	ARHGAP5	94.1	99	102.5	102.4	107.1	104.5	98.5	99	94.9	98.2
P85298	Rho GTPase-activating protein 8 OS=Homo sapiens OX=9606 GN=ARHGAP8 PE=1 SV=1	6	3	3	3	464	53.5	9.41	4.68	3	ARHGAP8	81.6	110.4	101	79.5	113.4	91.3	113.6	121	86.6	101.6
P52565	Rho GDP-dissociation inhibitor 1 OS=Homo sapiens OX=9606 GN=ARHGDIA PE=1 SV=3	43	13	26	13	204	23.2	5.11	23.34	13	ARHGDIA	95	96	99.9	97.9	103.3	102.6	103.7	101.1	101	99.4
Q92888	Rho guanine nucleotide exchange factor 1 OS=Homo sapiens OX=9606 GN=ARHGEF1 PE=1 SV=2	37	32	45	32	912	102.4	5.66	101.12	32	ARHGEF1	104.1	102.5	98.1	99.8	101.6	105.6	101.7	91.5	100	95
O15013	Rho guanine nucleotide exchange factor 10 OS=Homo sapiens OX=9606 GN=ARHGEF10 PE=1 SV=4	4	5	6	5	1369	151.5	5.68	9.98	5	ARHGEF10	116.7	106.9	94.2	105.5	94.4	105	102.3	88.2	99	87.9
O15085	Rho guanine nucleotide exchange factor 11 OS=Homo sapiens OX=9606 GN=ARHGEF11 PE=1 SV=1	13	14	15	14	1522	167.6	5.5	23.17	14	ARHGEF11	94.6	100.7	98.2	96.7	97.6	101.6	113.3	96.4	108.1	92.8
Q9NZN5	Rho guanine nucleotide exchange factor 12 OS=Homo sapiens OX=9606 GN=ARHGEF12 PE=1 SV=1	15	20	23	20	1544	173.1	5.74	35.81	20	ARHGEF12	105.5	101.5	105	103.7	105.5	99.7	88.1	94.6	98.7	97.8
Q96PE2	Rho guanine nucleotide exchange factor 17 OS=Homo sapiens OX=9606 GN=ARHGEF17 PE=1 SV=1	5	7	8	7	2063	221.5	6.29	2.73	7	ARHGEF17	146.7	123.4	78.8	71.1	97.2	89.6	136.9	72.9	116.6	66.8
Q6ZSZ5	Rho guanine nucleotide exchange factor 18 OS=Homo sapiens OX=9606 GN=ARHGEF18 PE=1 SV=4	18	20	22	3	1361	151.5	6.33	32.97	20	ARHGEF18	106.6	115.9	97.8	98	98.6	99.4	103.8	97.2	89.8	93
Q92974	Rho guanine nucleotide exchange factor 2 OS=Homo sapiens OX=9606 GN=ARHGEF2 PE=1 SV=4	38	35	41	35	986	111.5	7.27	77.54	35	ARHGEF2	107.8	109.8	100.4	105.1	105.5	105	100.3	85.7	92	88.3
Q96DR7	Rho guanine nucleotide exchange factor 26 OS=Homo sapiens OX=9606 GN=ARHGEF26 PE=1 SV=4	14	12	13	12	871	97.3	8.95	11.96	12	ARHGEF26	104.3	88.3	109.2	102.1	99.1	92.4	94.7	90.9	105.6	113.4
Q8N1W1	Rho guanine nucleotide exchange factor 28 OS=Homo sapiens OX=9606 GN=ARHGEF28 PE=1 SV=3	1	1	1	1	1705	191.8	6.04	0	1	ARHGEF28	100	105.6	116.6	115.1	77.1	167.1	85.4	63.4	102.8	66.8
Q9NXL2	Rho guanine nucleotide exchange factor 38 OS=Homo sapiens OX=9606 GN=ARHGEF38 PE=1 SV=2	2	2	2	1	777	89	6.25	0	2	ARHGEF38	0	0	0	144.7	0	297.4	181.4	0	203.8	172.6
Q8N4T4	Rho guanine nucleotide exchange factor 39 OS=Homo sapiens OX=9606 GN=ARHGEF39 PE=1 SV=1	14	3	3	3	335	38.3	9.64	2.71	3	ARHGEF39	178.7	183.3	122.3	0	124.4	132.7	0	122.4	0	136.1
Q8TER5	Rho guanine nucleotide exchange factor 40 OS=Homo sapiens OX=9606 GN=ARHGEF40 PE=1 SV=3	5	9	10	9	1519	164.6	6.15	8.51	9	ARHGEF40	82.1	122.4	121.7	105.3	76.5	113.7	108	92.8	98.5	79
Q15052	Rho guanine nucleotide exchange factor 6 OS=Homo sapiens OX=9606 GN=ARHGEF6 PE=1 SV=2	12	8	10	6	776	87.4	6.05	15.53	8	ARHGEF6	119	96.9	95.3	109.9	96.9	119.7	100.2	59	102.5	100.7
Q14155	Rho guanine nucleotide exchange factor 7 OS=Homo sapiens OX=9606 GN=ARHGEF7 PE=1 SV=2	23	14	18	12	803	90	7.09	27.99	14	ARHGEF7	108.5	108.9	107.5	101.7	100.2	96.5	106.2	88.8	92.4	89.4
O14497	AT-rich interactive domain-containing protein 1A OS=Homo sapiens OX=9606 GN=ARID1A PE=1 SV=3	26	41	53	38	2285	241.9	6.7	119.4	41	ARID1A	104.8	107.7	98.5	100.3	102	98	97	95.3	95.5	100.9
Q8NFD5	AT-rich interactive domain-containing protein 1B OS=Homo sapiens OX=9606 GN=ARID1B PE=1 SV=3	16	28	30	25	2319	243.8	6.9	59.89	28	ARID1B	109.3	106.8	98.4	101.2	95.9	98.6	99.2	100.5	91.8	98.4
Q68CP9	AT-rich interactive domain-containing protein 2 OS=Homo sapiens OX=9606 GN=ARID2 PE=1 SV=2	17	28	36	28	1835	197.3	7.42	58.7	28	ARID2	115.1	115.8	94	90.4	90.8	105.9	106.3	95.7	92.1	93.8
Q99856	AT-rich interactive domain-containing protein 3A OS=Homo sapiens OX=9606 GN=ARID3A PE=1 SV=2	16	7	8	7	593	62.9	4.91	8.6	7	ARID3A	115.5	107.9	122.6	106.8	113.3	105.6	61.1	78.4	91.4	97.5
Q8IVW6	AT-rich interactive domain-containing protein 3B OS=Homo sapiens OX=9606 GN=ARID3B PE=1 SV=2	29	14	18	14	561	60.6	7.52	20.88	14	ARID3B	118.4	89.7	106.4	99.5	93.4	93.6	94.8	96.7	105.7	101.8
P29374	AT-rich interactive domain-containing protein 4A OS=Homo sapiens OX=9606 GN=ARID4A PE=1 SV=3	9	12	16	9	1257	142.7	5.1	19.75	12	ARID4A	114.7	101.4	96.8	112	83.8	92.3	106.3	91.3	99.3	102.1
Q4LE39	AT-rich interactive domain-containing protein 4B OS=Homo sapiens OX=9606 GN=ARID4B PE=1 SV=2	20	26	33	23	1312	147.7	5.12	62.21	26	ARID4B	93.2	100.5	94.4	101.9	99.5	99.2	101.6	103.2	101.3	105.2
Q14865	AT-rich interactive domain-containing protein 5B OS=Homo sapiens OX=9606 GN=ARID5B PE=1 SV=3	5	5	5	5	1188	132.3	8.72	2.25	5	ARID5B	197.4	129.6	128.8	220.5	0	203.8	119.8	0	0	0
Q9Y4X5	E3 ubiquitin-protein ligase ARIH1 OS=Homo sapiens OX=9606 GN=ARIH1 PE=1 SV=2	41	20	28	20	557	64.1	5.08	53.1	20	ARIH1	90.6	89.9	103.2	100.9	106	100.4	99.7	104.9	101	103.4
O95376	E3 ubiquitin-protein ligase ARIH2 OS=Homo sapiens OX=9606 GN=ARIH2 PE=1 SV=1	23	10	18	10	493	57.8	5.63	30.05	10	ARIH2	87.3	98.6	96	100.6	101.5	110.3	100.9	97.8	107	99.9
Q96B23	Uncharacterized protein C18orf25 OS=Homo sapiens OX=9606 GN=C18orf25 PE=1 SV=3	11	4	6	4	404	43.4	4.88	14.49	4	ARK2N	84.2	93	90.3	100.2	99.7	112.6	99.6	107.3	86.3	126.7
P40616	ADP-ribosylation factor-like protein 1 OS=Homo sapiens OX=9606 GN=ARL1 PE=1 SV=1	39	5	10	5	181	20.4	5.72	26.22	5	ARL1	93.5	107.4	112.6	94.9	102.1	100.1	95.3	91.7	106	96.4
Q8N8L6	ADP-ribosylation factor-like protein 10 OS=Homo sapiens OX=9606 GN=ARL10 PE=2 SV=1	15	2	2	2	244	27.4	4.68	3.83	2	ARL10	127.7	132.2	90.7	75.4	94	118.8	78	94	99.9	89.4
Q3SXY8	ADP-ribosylation factor-like protein 13B OS=Homo sapiens OX=9606 GN=ARL13B PE=1 SV=1	13	5	5	5	428	48.6	6.62	4.64	5	ARL13B	80	103.7	107.3	56.6	101.5	100.9	132.3	98.8	105.3	113.6
Q8N8R7	ARL14 effector protein OS=Homo sapiens OX=9606 GN=ARL14EP PE=1 SV=1	23	6	8	6	260	29.3	8.07	6.9	6	ARL14EP	112.7	97.8	97.5	95.5	93.2	113.1	110.7	94.5	92.1	92.9
Q9NXU5	ADP-ribosylation factor-like protein 15 OS=Homo sapiens OX=9606 GN=ARL15 PE=1 SV=1	15	2	3	2	204	22.9	5.63	8.48	2	ARL15	102.3	131.9	104.8	89.7	111.4	84.9	105.3	80.9	96.6	92.2
P36404	ADP-ribosylation factor-like protein 2 OS=Homo sapiens OX=9606 GN=ARL2 PE=1 SV=4	39	6	11	6	184	20.9	6.34	21.86	6	ARL2	98.4	113.6	88.6	88.2	104.3	116.4	110	89.3	92.3	98.8
Q9Y2Y0	ADP-ribosylation factor-like protein 2-binding protein OS=Homo sapiens OX=9606 GN=ARL2BP PE=1 SV=1	17	3	7	3	163	18.8	4.35	20.74	3	ARL2BP	86.9	93.5	97.8	102.2	99.4	108.3	100.6	107.6	101.6	102
P36405	ADP-ribosylation factor-like protein 3 OS=Homo sapiens OX=9606 GN=ARL3 PE=1 SV=2	59	10	23	10	182	20.4	7.24	47.4	10	ARL3	92.6	100.4	97.6	100.9	103.3	95.9	101.7	105.7	102.5	99.4
P56559	ADP-ribosylation factor-like protein 4C OS=Homo sapiens OX=9606 GN=ARL4C PE=1 SV=1	4	1	1	1	192	21.5	9.09	0	1	ARL4C	85	155.4	0	73.5	110.8	97.3	109.5	115.3	125.1	128
Q9H0F7	ADP-ribosylation factor-like protein 6 OS=Homo sapiens OX=9606 GN=ARL6 PE=1 SV=1	44	6	6	6	186	21.1	8.54	13.56	6	ARL6	96	90.6	90.5	90.6	115.3	121.5	93.5	87.2	117.2	97.6
Q15041	ADP-ribosylation factor-like protein 6-interacting protein 1 OS=Homo sapiens OX=9606 GN=ARL6IP1 PE=1 SV=2	18	5	9	4	203	23.3	9.32	13.94	5	ARL6IP1	89.8	99.4	115.5	105.8	120.8	81.6	76.4	99.6	100	111.2
Q66PJ3	ADP-ribosylation factor-like protein 6-interacting protein 4 OS=Homo sapiens OX=9606 GN=ARL6IP4 PE=1 SV=3	44	10	13	10	237	26.4	10.86	32.8	10	ARL6IP4	99.5	92.7	105.9	109.3	102.1	98.5	86.1	99.2	100.8	105.9
O75915	PRA1 family protein 3 OS=Homo sapiens OX=9606 GN=ARL6IP5 PE=1 SV=1	24	6	11	6	188	21.6	9.77	28.01	6	ARL6IP5	111.1	102.3	103.5	100.1	93.5	98.7	89.5	99.9	95.8	105.6
Q8N6S5	ADP-ribosylation factor-like protein 6-interacting protein 6 OS=Homo sapiens OX=9606 GN=ARL6IP6 PE=1 SV=1	11	4	5	4	226	24.7	6.33	9.97	4	ARL6IP6	110	100.1	107	91.7	101.1	95.2	97.6	103.5	92.4	101.3
Q96BM9	ADP-ribosylation factor-like protein 8A OS=Homo sapiens OX=9606 GN=ARL8A PE=1 SV=1	42	6	6	1	186	21.4	7.77	12.59	6	ARL8A	103.5	80.8	103.7	104.7	111.8	96.2	96.5	91	108.2	103.6
Q9NVJ2	ADP-ribosylation factor-like protein 8B OS=Homo sapiens OX=9606 GN=ARL8B PE=1 SV=1	45	7	9	2	186	21.5	8.43	16.16	7	ARL8B	94.1	105.8	104.6	97.4	105.7	102.3	99	96.8	97.1	97.2
Q8WVX3	Uncharacterized protein C4orf3 OS=Homo sapiens OX=9606 GN=C4orf3 PE=1 SV=2	24	1	1	1	66	7.6	5.29	2.17	1	ARLN	99	89.7	141.4	123.2	75.1	105.8	41.5	86.8	127.9	109.4
Q9NVT9	Armadillo repeat-containing protein 1 OS=Homo sapiens OX=9606 GN=ARMC1 PE=1 SV=1	35	7	18	7	282	31.3	5.74	33.08	7	ARMC1	101.8	111.4	93	96.7	98.7	105.4	108.5	93.8	93	97.7
Q8N2F6	Armadillo repeat-containing protein 10 OS=Homo sapiens OX=9606 GN=ARMC10 PE=1 SV=1	7	2	3	2	343	37.5	6.61	8.39	2	ARMC10	114.1	104.3	81.6	89	99.8	103.4	110.6	113.4	83.8	100.1
Q5W041	Armadillo repeat-containing protein 3 OS=Homo sapiens OX=9606 GN=ARMC3 PE=2 SV=2	1	1	1	1	872	96.3	6.21	1.69	1	ARMC3	134.9	66.2	76.1	94.7	96.4	57.4	186.8	57	130.3	100.2
Q96C12	Armadillo repeat-containing protein 5 OS=Homo sapiens OX=9606 GN=ARMC5 PE=1 SV=2	6	6	8	5	935	97.6	7.11	10.09	6	ARMC5	93.6	85.1	109.3	90.3	96.7	93.9	92.4	113.6	112.2	112.7
Q6NXE6	Armadillo repeat-containing protein 6 OS=Homo sapiens OX=9606 GN=ARMC6 PE=1 SV=2	41	17	27	17	501	54.1	6.24	39.24	17	ARMC6	107.1	99.4	101.7	103.5	99.4	100.4	95.3	95.1	96.6	101.5
Q9H6L4	Armadillo repeat-containing protein 7 OS=Homo sapiens OX=9606 GN=ARMC7 PE=1 SV=1	10	1	1	1	198	21.9	6.09	0	1	ARMC7	80.8	87.7	92.7	136.1	111.3	90	116.1	93.4	110.2	81.7
Q8IUR7	Armadillo repeat-containing protein 8 OS=Homo sapiens OX=9606 GN=ARMC8 PE=1 SV=2	14	10	11	9	673	75.5	6.73	22.03	10	ARMC8	92.3	92.5	93.5	97.7	115.3	101.8	100.8	101.3	106.8	98.1
Q7Z3E5	LisH domain-containing protein ARMC9 OS=Homo sapiens OX=9606 GN=ARMC9 PE=1 SV=3	21	15	16	14	818	91.8	6.2	24.2	15	ARMC9	107	92.8	93.4	92.8	104.1	115.8	89.1	95.8	96.3	112.7
Q7L311	Armadillo repeat-containing X-linked protein 2 OS=Homo sapiens OX=9606 GN=ARMCX2 PE=2 SV=1	6	3	4	3	632	65.6	8.53	9.6	3	ARMCX2	138.4	108.4	66.5	51.2	200.2	165.3	83.5	125.7	0	60.9
Q9UH62	Armadillo repeat-containing X-linked protein 3 OS=Homo sapiens OX=9606 GN=ARMCX3 PE=1 SV=1	29	9	14	9	379	42.5	8.37	28.87	9	ARMCX3	112.9	95.5	101.6	104.6	103.9	98.1	91.6	89.1	100.1	102.6
Q6P1M9	Armadillo repeat-containing X-linked protein 5 OS=Homo sapiens OX=9606 GN=ARMCX5 PE=1 SV=1	9	6	11	5	558	62.3	8.73	14.42	6	ARMCX5	118.5	101.6	108.5	86.8	79.2	146.6	99.4	76.9	101.8	80.6
Q5T2E6	Armadillo-like helical domain-containing protein 3 OS=Homo sapiens OX=9606 GN=ARMH3 PE=1 SV=1	10	8	9	8	689	78.7	6.6	9.14	8	ARMH3	99.7	103.7	98.4	113.6	98.8	111.2	82.3	93.1	103.4	95.8
Q9H993	Damage-control phosphatase ARMT1 OS=Homo sapiens OX=9606 GN=ARMT1 PE=1 SV=1	33	14	19	14	441	51.1	5.76	31.72	14	ARMT1	96.6	87.6	110.1	99.8	107.9	96.5	93.3	96.2	102.2	109.8
P27540	Aryl hydrocarbon receptor nuclear translocator OS=Homo sapiens OX=9606 GN=ARNT PE=1 SV=1	17	10	10	9	789	86.6	6.54	11.48	10	ARNT	94.1	92.6	87.7	89.1	106.1	112.2	114.4	103.2	101.5	99.2
Q9HBZ2	Aryl hydrocarbon receptor nuclear translocator 2 OS=Homo sapiens OX=9606 GN=ARNT2 PE=1 SV=2	2	2	5	1	717	78.6	6.71	1.97	2	ARNT2	202.4	167	0	0	0	131.8	142.1	145.1	0	211.6
Q92747	Actin-related protein 2/3 complex subunit 1A OS=Homo sapiens OX=9606 GN=ARPC1A PE=1 SV=2	49	18	29	17	370	41.5	8.18	64.25	18	ARPC1A	98	102.2	98.5	104.3	94.1	97.7	98.2	104.8	98.8	103.4
O15143	Actin-related protein 2/3 complex subunit 1B OS=Homo sapiens OX=9606 GN=ARPC1B PE=1 SV=3	45	15	20	13	372	40.9	8.35	32.83	15	ARPC1B	105.7	104	103.1	95.7	107.1	105.7	96.9	94.1	96.5	91.1
O15144	Actin-related protein 2/3 complex subunit 2 OS=Homo sapiens OX=9606 GN=ARPC2 PE=1 SV=1	49	17	23	17	300	34.3	7.36	37.26	17	ARPC2	101.4	91.5	107.8	97.8	108.9	99	92.5	98.4	102.5	100.2
O15145	Actin-related protein 2/3 complex subunit 3 OS=Homo sapiens OX=9606 GN=ARPC3 PE=1 SV=3	44	10	22	10	178	20.5	8.59	36.88	10	ARPC3	103.6	96.2	104	99.4	104.1	95	96.8	95.3	102.4	103.2
P59998	Actin-related protein 2/3 complex subunit 4 OS=Homo sapiens OX=9606 GN=ARPC4 PE=1 SV=3	24	5	6	5	168	19.7	8.43	9.97	5	ARPC4	106.4	102.2	111	94.3	112.2	94.4	88.3	93.7	95.4	102.1
O15511	Actin-related protein 2/3 complex subunit 5 OS=Homo sapiens OX=9606 GN=ARPC5 PE=1 SV=3	72	10	19	9	151	16.3	5.67	47	10	ARPC5	98.9	104.6	100.8	98.5	99.8	102.8	95.9	98.2	102.4	98.1
Q9BPX5	Actin-related protein 2/3 complex subunit 5-like protein OS=Homo sapiens OX=9606 GN=ARPC5L PE=1 SV=1	73	11	17	10	153	16.9	6.6	26.62	11	ARPC5L	99.6	99.3	100.3	98	96	104.7	97.9	100.7	100.9	102.7
Q7Z6K5	Arpin OS=Homo sapiens OX=9606 GN=ARPIN PE=1 SV=1	57	13	16	13	226	24.9	5.83	22.01	13	ARPIN	92.5	98.9	100.6	100.2	96.6	101.7	111.2	102.5	95.2	100.5
P56211	cAMP-regulated phosphoprotein 19 OS=Homo sapiens OX=9606 GN=ARPP19 PE=1 SV=2	38	4	6	3	112	12.3	9.09	11.62	4	ARPP19	89.5	82.2	109.1	107.6	108.9	107.7	91.6	99.2	103.3	100.9
Q9UBL0	cAMP-regulated phosphoprotein 21 OS=Homo sapiens OX=9606 GN=ARPP21 PE=1 SV=2	1	1	1	1	812	89.1	6.95	0	1	ARPP21	91.6	98.7	94.3	107	111.9	93.1	83.9	103.5	119	97
P36575	Arrestin-C OS=Homo sapiens OX=9606 GN=ARR3 PE=1 SV=2	6	2	2	1	388	42.8	5.77	4.45	2	ARR3	0	232.3	0	235.9	202.1	0	0	0	0	329.6
P49407	Beta-arrestin-1 OS=Homo sapiens OX=9606 GN=ARRB1 PE=1 SV=2	14	5	5	3	418	47	6.2	9.07	5	ARRB1	95.9	119.9	76.2	107.7	114.8	94.2	77.7	105.7	99.7	108.4
P32121	Beta-arrestin-2 OS=Homo sapiens OX=9606 GN=ARRB2 PE=1 SV=2	28	9	11	7	409	46.1	7.69	24.72	9	ARRB2	98	93.5	104.2	97.4	106	104.5	100.4	97.2	105.8	93.1
P15289	Arylsulfatase A OS=Homo sapiens OX=9606 GN=ARSA PE=1 SV=3	4	2	2	2	507	53.6	6.07	2.14	2	ARSA	112.9	98.8	109.2	71.2	90.6	88.9	122.9	102.5	95.1	108
P15848	Arylsulfatase B OS=Homo sapiens OX=9606 GN=ARSB PE=1 SV=1	8	3	4	3	533	59.6	8.21	2.77	3	ARSB	96.1	111.5	100.8	103.1	92.4	97.4	109.6	99.7	101.8	87.6
Q6UWY0	Arylsulfatase K OS=Homo sapiens OX=9606 GN=ARSK PE=1 SV=1	6	3	3	3	536	61.4	8.92	2.32	3	ARSK	172	91.1	86.7	89.4	72.4	129.2	81	117	81.1	80.1
Q9H2C2	Protein ARV1 OS=Homo sapiens OX=9606 GN=ARV1 PE=1 SV=1	10	3	3	3	271	31	8.28	4.43	3	ARV1	120.2	101.3	88.8	90.3	86.5	111.7	110.3	92.6	93.8	104.4
Q9HBK9	Arsenite methyltransferase OS=Homo sapiens OX=9606 GN=AS3MT PE=1 SV=3	27	8	12	8	375	41.7	6.2	27.28	8	AS3MT	101.7	101.2	96	101.8	104.5	102.2	96.3	93.9	100.8	101.6
Q13510	Acid ceramidase OS=Homo sapiens OX=9606 GN=ASAH1 PE=1 SV=5	30	10	12	10	395	44.6	7.62	23.83	10	ASAH1	95.6	97.4	96.4	99.6	100.8	102.2	98.2	99.8	100.6	109.4
Q9ULH1	Arf-GAP with SH3 domain, ANK repeat and PH domain-containing protein 1 OS=Homo sapiens OX=9606 GN=ASAP1 PE=1 SV=4	10	8	8	8	1129	125.4	7.31	10.4	8	ASAP1	93.6	93.3	73.1	113.4	82.6	112.8	122.8	114	101.2	93.2
Q8TDY4	Arf-GAP with SH3 domain, ANK repeat and PH domain-containing protein 3 OS=Homo sapiens OX=9606 GN=ASAP3 PE=1 SV=1	2	1	1	1	903	99.1	6.4	2.34	1	ASAP3	94.9	93.9	100.1	96.4	102.9	96.9	103.6	101.4	111.4	98.3
Q9Y576	Ankyrin repeat and SOCS box protein 1 OS=Homo sapiens OX=9606 GN=ASB1 PE=1 SV=1	2	1	1	1	335	37	8.21	1.84	1	ASB1	105.9	104.1	77.5	102.6	123.1	105.8	146.9	98.4	56.1	79.5
Q9Y575	Ankyrin repeat and SOCS box protein 3 OS=Homo sapiens OX=9606 GN=ASB3 PE=1 SV=1	9	4	7	4	518	57.7	6.27	14.77	4	ASB3	84.5	97.2	89.7	85.9	101.4	121.2	102	109.7	93.5	115
Q9NWX5	Ankyrin repeat and SOCS box protein 6 OS=Homo sapiens OX=9606 GN=ASB6 PE=1 SV=1	19	5	8	5	421	47.1	6.01	7.55	5	ASB6	92.8	132.9	91	103.5	80	99.8	117.8	95.1	91.7	95.3
Q9H765	Ankyrin repeat and SOCS box protein 8 OS=Homo sapiens OX=9606 GN=ASB8 PE=1 SV=1	6	2	2	2	288	31.6	5.83	2.65	2	ASB8	78.4	90.9	100.9	125.1	77.9	88.9	128.1	94.5	121.4	93.9
Q8N9N2	Activating signal cointegrator 1 complex subunit 1 OS=Homo sapiens OX=9606 GN=ASCC1 PE=1 SV=1	15	6	7	6	400	45.5	5.54	6.74	6	ASCC1	115.8	99.6	117	98.3	104.9	97.7	93.7	85.4	87.8	99.7
Q9H1I8	Activating signal cointegrator 1 complex subunit 2 OS=Homo sapiens OX=9606 GN=ASCC2 PE=1 SV=3	20	13	21	13	757	86.3	5.16	45.78	13	ASCC2	92.2	94.8	110.3	106.3	106.2	107.4	92.5	83.8	108.6	98.1
Q8N3C0	Activating signal cointegrator 1 complex subunit 3 OS=Homo sapiens OX=9606 GN=ASCC3 PE=1 SV=3	18	36	45	35	2202	251.3	7.09	69.72	36	ASCC3	102.9	101.8	104.9	101	100.2	102.4	95.9	95.8	97.5	97.4
L0R819	ASNSD1 upstream open reading frame protein OS=Homo sapiens OX=9606 GN=ASDURF PE=1 SV=1	73	9	10	9	96	11.2	8.88	17	9	ASDURF	82.2	80.9	107.1	102.4	113.8	94.1	86.6	109.5	109.3	114
Q9Y294	Histone chaperone ASF1A OS=Homo sapiens OX=9606 GN=ASF1A PE=1 SV=1	22	3	5	2	204	23	4.41	11.3	3	ASF1A	94.6	105.9	97	94.5	92.7	110.8	110.6	93.5	90.7	109.7
Q9NVP2	Histone chaperone ASF1B OS=Homo sapiens OX=9606 GN=ASF1B PE=1 SV=1	11	2	3	1	202	22.4	4.56	3.45	2	ASF1B	166.6	111.9	85	93.6	60.1	173.8	63.6	61.2	86.5	97.6
Q9NR48	Histone-lysine N-methyltransferase ASH1L OS=Homo sapiens OX=9606 GN=ASH1L PE=1 SV=2	8	19	21	19	2969	332.6	9.39	23.24	19	ASH1L	89.9	103.5	100.7	95.8	108.7	87.5	90.5	99.6	109	114.9
Q9UBL3	Set1/Ash2 histone methyltransferase complex subunit ASH2 OS=Homo sapiens OX=9606 GN=ASH2L PE=1 SV=1	33	20	24	20	628	68.7	5.69	52.08	20	ASH2L	100.8	102.1	103.7	96.6	100.2	101.3	101.5	100.2	96.4	97.2
P78348	Acid-sensing ion channel 1 OS=Homo sapiens OX=9606 GN=ASIC1 PE=1 SV=3	2	1	1	1	528	59.9	5.73	2.55	1	ASIC1	163.9	90.6	107.2	95	107.6	104.1	86.7	86.4	51.8	106.7
P04424	Argininosuccinate lyase OS=Homo sapiens OX=9606 GN=ASL PE=1 SV=4	14	7	9	7	464	51.6	6.48	14.62	7	ASL	85.3	95.7	91.4	96.3	114.5	107.5	98.1	109.1	97.3	104.7
O95671	Probable bifunctional dTTP/UTP pyrophosphatase/methyltransferase protein OS=Homo sapiens OX=9606 GN=ASMTL PE=1 SV=3	19	10	12	10	621	68.8	6.07	23.48	10	ASMTL	95	106.2	103.4	109.1	104.6	110	84.9	93.6	96.5	96.7
P08243	Asparagine synthetase [glutamine-hydrolyzing] OS=Homo sapiens OX=9606 GN=ASNS PE=1 SV=4	57	32	71	32	561	64.3	6.86	131.25	32	ASNS	88.1	92	100.2	102.7	101.8	102.5	98	103.2	107.1	104.4
Q9NWL6	Asparagine synthetase domain-containing protein 1 OS=Homo sapiens OX=9606 GN=ASNSD1 PE=2 SV=2	13	8	10	8	643	72	6.83	13.52	8	ASNSD1	101.1	89.7	96.7	95.9	103.8	102.4	94.7	109.9	99.1	106.8
Q12797	Aspartyl/asparaginyl beta-hydroxylase OS=Homo sapiens OX=9606 GN=ASPH PE=1 SV=3	43	27	38	26	758	85.8	5.01	76.36	27	ASPH	102.1	100.4	98.6	92.1	96.9	97.9	107.1	102.4	100.9	101.6
Q6ICH7	Aspartate beta-hydroxylase domain-containing protein 2 OS=Homo sapiens OX=9606 GN=ASPHD2 PE=2 SV=1	3	1	1	1	369	41.7	7.5	2.36	1	ASPHD2	95.6	108.8	84.9	136	87	108.1	82.6	108.4	104.8	83.8
Q8IZT6	Abnormal spindle-like microcephaly-associated protein OS=Homo sapiens OX=9606 GN=ASPM PE=1 SV=2	9	29	32	27	3477	409.5	10.45	56.72	29	ASPM	98.4	100.9	95.7	97.5	99.9	107.9	104.6	100	96.8	98.2
Q9BZE9	Tether containing UBX domain for GLUT4 OS=Homo sapiens OX=9606 GN=ASPSCR1 PE=1 SV=1	22	11	12	11	553	60.1	6.64	19.96	11	ASPSCR1	96.4	106.2	95.1	102.5	95.7	100.4	107.3	103.2	94.4	98.7
Q7L266	Isoaspartyl peptidase/L-asparaginase OS=Homo sapiens OX=9606 GN=ASRGL1 PE=1 SV=2	43	12	16	12	308	32	6.24	35.62	12	ASRGL1	97.2	100.6	93.2	107	100.2	103.8	103	101.5	99.6	93.8
P00966	Argininosuccinate synthase OS=Homo sapiens OX=9606 GN=ASS1 PE=1 SV=2	22	9	10	9	412	46.5	8.02	15.79	9	ASS1	97.7	98.8	101.2	102.3	99.7	103.8	102.2	99.2	97	98.3
Q2TB18	Protein asteroid homolog 1 OS=Homo sapiens OX=9606 GN=ASTE1 PE=1 SV=1	5	3	3	3	679	77	8.06	7.6	3	ASTE1	111.8	92.5	80.9	96.6	107.3	137.8	92.6	92.8	95.2	92.5
Q8IXJ9	Polycomb group protein ASXL1 OS=Homo sapiens OX=9606 GN=ASXL1 PE=1 SV=4	2	3	3	3	1541	165.3	6.21	7.4	3	ASXL1	114.2	68.7	94.4	88.7	99.8	106.2	90.1	105.5	112.4	120.1
Q76L83	Putative Polycomb group protein ASXL2 OS=Homo sapiens OX=9606 GN=ASXL2 PE=1 SV=1	2	3	3	3	1435	153.7	8.81	4.52	3	ASXL2	117.6	122.7	85.8	66.1	87.2	137.2	100.5	86.3	99.5	97
Q8NBU5	Outer mitochondrial transmembrane helix translocase OS=Homo sapiens OX=9606 GN=ATAD1 PE=1 SV=1	36	12	25	12	361	40.7	6.9	32.25	12	ATAD1	103	99.7	98	98.1	98.1	95.6	99.9	106.1	97.8	103.8
Q6PL18	ATPase family AAA domain-containing protein 2 OS=Homo sapiens OX=9606 GN=ATAD2 PE=1 SV=1	42	54	66	47	1390	158.5	6.32	134.98	54	ATAD2	105	106.7	98.6	99.4	96.8	96.4	99.7	102.2	98.4	96.8
Q9ULI0	ATPase family AAA domain-containing protein 2B OS=Homo sapiens OX=9606 GN=ATAD2B PE=1 SV=3	19	27	33	19	1458	164.8	6.8	50.7	27	ATAD2B	107.8	111.8	99.6	100	95.6	96.6	106.5	97.6	94.8	89.7
Q9NVI7	ATPase family AAA domain-containing protein 3A OS=Homo sapiens OX=9606 GN=ATAD3A PE=1 SV=2	56	37	63	14	634	71.3	8.98	131.3	37	ATAD3A	110.8	111.1	101.3	97.6	101.6	96.3	97.2	94.9	95.9	93.3
Q5T9A4	ATPase family AAA domain-containing protein 3B OS=Homo sapiens OX=9606 GN=ATAD3B PE=1 SV=1	49	35	55	12	648	72.5	9.2	89.59	35	ATAD3B	106.4	102.8	109.8	98	101.4	96.3	101.8	95.5	92	96.1
Q96QE3	ATPase family AAA domain-containing protein 5 OS=Homo sapiens OX=9606 GN=ATAD5 PE=1 SV=4	19	32	37	32	1844	207.4	9.19	61.82	32	ATAD5	120.5	111.7	96	91.5	87.2	109.8	114	93.6	87.5	88.3
Q5SQI0	Alpha-tubulin N-acetyltransferase 1 OS=Homo sapiens OX=9606 GN=ATAT1 PE=1 SV=1	11	4	4	4	421	46.8	9.95	10.24	4	ATAT1	87.1	99.7	108.5	101.4	102.8	93.5	88.9	106	100.1	112.1
O95260	Arginyl-tRNA--protein transferase 1 OS=Homo sapiens OX=9606 GN=ATE1 PE=1 SV=2	14	7	8	7	518	59.1	7.93	19.1	7	ATE1	100.5	105.6	96.7	99.2	91.1	112.7	103.2	103	95.8	92.2
P18846	Cyclic AMP-dependent transcription factor ATF-1 OS=Homo sapiens OX=9606 GN=ATF1 PE=1 SV=2	18	4	4	2	271	29.2	8.37	7.6	4	ATF1	90.4	83.2	106.3	104.1	112.2	90	84.9	108.9	113.6	106.3
P15336	Cyclic AMP-dependent transcription factor ATF-2 OS=Homo sapiens OX=9606 GN=ATF2 PE=1 SV=4	22	8	11	5	505	54.5	7.88	24.04	8	ATF2	111.2	116.9	103.6	107.2	103.9	88.2	94.9	97.5	90	86.7
P18847	Cyclic AMP-dependent transcription factor ATF-3 OS=Homo sapiens OX=9606 GN=ATF3 PE=1 SV=2	17	3	4	3	181	20.6	8.54	3.05	3	ATF3	85.2	74.5	98.8	133.8	122.5	65.9	64.6	91.4	98.5	164.9
P18850	Cyclic AMP-dependent transcription factor ATF-6 alpha OS=Homo sapiens OX=9606 GN=ATF6 PE=1 SV=3	6	4	4	4	670	74.5	8.22	4.67	4	ATF6	101.6	147.8	85.1	110	76.2	95.1	102.4	97.5	95.6	88.7
P17544	Cyclic AMP-dependent transcription factor ATF-7 OS=Homo sapiens OX=9606 GN=ATF7 PE=1 SV=3	20	8	9	5	483	51.7	8	18.18	8	ATF7	114.6	118.3	90.9	92.3	86.8	110.4	119.6	94.2	83.3	89.7
Q6VMQ6	Activating transcription factor 7-interacting protein 1 OS=Homo sapiens OX=9606 GN=ATF7IP PE=1 SV=3	26	24	27	24	1270	136.3	4.7	62.77	24	ATF7IP	93.2	96.1	102	102.2	103.7	97	100.9	101.1	100.2	103.6
Q9BSB4	Autophagy-related protein 101 OS=Homo sapiens OX=9606 GN=ATG101 PE=1 SV=1	24	5	5	5	218	25	6.15	10.5	5	ATG101	79.7	91.5	115	107.2	98.4	96.8	102.1	99.7	99.5	110
O94817	Ubiquitin-like protein ATG12 OS=Homo sapiens OX=9606 GN=ATG12 PE=1 SV=1	4	1	1	1	140	15.1	5.1	0	1	ATG12	93.6	96.7	96.2	99.1	108.3	100.3	95.8	108.1	94.6	107.3
O75143	Autophagy-related protein 13 OS=Homo sapiens OX=9606 GN=ATG13 PE=1 SV=1	26	10	14	9	517	56.5	5.12	27.34	10	ATG13	77.4	98.4	87.7	97.3	109.7	89.4	117.4	120.3	88.9	113.5
Q6ZNE5	Beclin 1-associated autophagy-related key regulator OS=Homo sapiens OX=9606 GN=ATG14 PE=1 SV=1	7	2	2	2	492	55.3	7.01	4.2	2	ATG14	84.2	99.6	113.1	93.3	105.9	91.8	120.2	90.5	106.7	94.7
Q676U5	Autophagy-related protein 16-1 OS=Homo sapiens OX=9606 GN=ATG16L1 PE=1 SV=2	27	12	18	12	607	68.2	6.64	32.18	12	ATG16L1	88.5	89.9	95.3	107.2	104.6	92	105.2	107.1	110.1	100.3
Q2TAZ0	Autophagy-related protein 2 homolog A OS=Homo sapiens OX=9606 GN=ATG2A PE=1 SV=3	3	6	9	6	1938	212.7	5.88	11.83	6	ATG2A	0	0	80.9	72.5	201.5	130	58.4	123.9	193.9	138.9
Q96BY7	Autophagy-related protein 2 homolog B OS=Homo sapiens OX=9606 GN=ATG2B PE=1 SV=5	8	14	16	14	2078	232.6	5.76	26.71	14	ATG2B	98.4	91.7	98.7	106	104.6	108.9	103.4	95.1	100	93.4
Q9NT62	Ubiquitin-like-conjugating enzyme ATG3 OS=Homo sapiens OX=9606 GN=ATG3 PE=1 SV=1	25	9	16	9	314	35.8	4.74	26.25	9	ATG3	96.4	93.4	101.3	103.7	102.5	101.2	97.9	103.3	99.9	100.4
Q8WYN0	Cysteine protease ATG4A OS=Homo sapiens OX=9606 GN=ATG4A PE=1 SV=1	6	3	4	2	398	45.3	5.05	3.91	3	ATG4A	108.5	95.7	87.6	93.3	111.2	104.1	115.5	103.3	90.4	90.3
Q9Y4P1	Cysteine protease ATG4B OS=Homo sapiens OX=9606 GN=ATG4B PE=1 SV=2	30	11	12	10	393	44.3	5.07	27.69	11	ATG4B	99	94.8	105.2	100.2	113.9	102.7	89.1	93.5	99.7	101.9
Q96DT6	Cysteine protease ATG4C OS=Homo sapiens OX=9606 GN=ATG4C PE=1 SV=1	16	7	10	7	458	52.5	5.97	14.36	7	ATG4C	82.8	103.2	99.7	89.4	103.4	109.5	111.6	101	96.6	102.8
Q9H1Y0	Autophagy protein 5 OS=Homo sapiens OX=9606 GN=ATG5 PE=1 SV=2	32	8	11	8	275	32.4	5.77	21.46	8	ATG5	96.2	92.2	104.7	99.6	105.8	99.2	84.5	107.1	101.4	109.2
O95352	Ubiquitin-like modifier-activating enzyme ATG7 OS=Homo sapiens OX=9606 GN=ATG7 PE=1 SV=1	26	16	20	16	703	77.9	6.24	38.86	16	ATG7	104.2	97.3	94.2	107.9	97.6	103.9	97.2	97.8	101.8	98
Q7Z3C6	Autophagy-related protein 9A OS=Homo sapiens OX=9606 GN=ATG9A PE=1 SV=3	20	11	19	11	839	94.4	6.67	26.92	11	ATG9A	93.6	101.4	96.3	104.2	96.4	108.1	105.2	96.7	100.4	97.8
P31939	Bifunctional purine biosynthesis protein ATIC OS=Homo sapiens OX=9606 GN=ATIC PE=1 SV=3	77	42	117	42	592	64.6	6.71	293.41	42	ATIC	92.7	98.1	97.3	102.1	101.4	102.7	104.3	101.5	101.6	98.3
Q8WXF7	Atlastin-1 OS=Homo sapiens OX=9606 GN=ATL1 PE=1 SV=1	8	4	4	3	558	63.5	6.18	7.79	4	ATL1	135.2	126.5	75.8	95.3	99.3	143.5	68.6	95.9	115.2	44.8
Q8NHH9	Atlastin-2 OS=Homo sapiens OX=9606 GN=ATL2 PE=1 SV=2	22	12	17	11	583	66.2	5.48	33.54	12	ATL2	116.4	115.6	89.1	93.8	94.6	110.1	102.9	86.9	92	98.4
Q6DD88	Atlastin-3 OS=Homo sapiens OX=9606 GN=ATL3 PE=1 SV=1	31	11	16	11	541	60.5	5.66	34.48	11	ATL3	99.3	106	103.6	98.4	101.9	104.5	98	96.1	94.1	98.2
Q13315	Serine-protein kinase ATM OS=Homo sapiens OX=9606 GN=ATM PE=1 SV=4	10	26	29	24	3056	350.5	6.81	49.75	26	ATM	98.1	96.8	96.4	108	91.2	101.8	102.1	97.7	94.9	113
O43313	ATM interactor OS=Homo sapiens OX=9606 GN=ATMIN PE=1 SV=2	3	2	2	2	823	88.3	5.16	2.21	2	ATMIN	0	0	0	0	461.6	538.4	0	0	0	0
P54259	Atrophin-1 OS=Homo sapiens OX=9606 GN=ATN1 PE=1 SV=3	3	3	3	3	1190	125.3	8.98	2.11	3	ATN1	122	138.2	80.4	81.4	74	126.6	148.5	70.4	79.5	78.9
O00244	Copper transport protein ATOX1 OS=Homo sapiens OX=9606 GN=ATOX1 PE=1 SV=1	78	7	46	7	68	7.4	7.24	91.85	7	ATOX1	94.8	101.7	97.5	114.1	98.8	95.1	100.2	105.6	101.3	91
Q9P241	Phospholipid-transporting ATPase VD OS=Homo sapiens OX=9606 GN=ATP10D PE=1 SV=3	2	3	3	3	1426	160.2	7.15	3.73	3	ATP10D	73.2	92.7	76.1	77.6	88.1	104.1	127	124.8	113	123.4
Q9Y2G3	Phospholipid-transporting ATPase IF OS=Homo sapiens OX=9606 GN=ATP11B PE=1 SV=2	3	4	4	3	1177	134.1	6.96	4.44	4	ATP11B	91.8	111.9	97.2	97.9	97.8	87.7	96.7	107	105.8	106.3
Q8NB49	Phospholipid-transporting ATPase IG OS=Homo sapiens OX=9606 GN=ATP11C PE=1 SV=3	18	18	20	16	1132	129.4	6.67	32.86	18	ATP11C	106.4	102.8	105.9	93.3	102.7	92.4	94.9	97.9	102.8	100.9
Q9HD20	Endoplasmic reticulum transmembrane helix translocase OS=Homo sapiens OX=9606 GN=ATP13A1 PE=1 SV=2	29	29	37	29	1204	132.9	8.13	71.28	29	ATP13A1	107.9	103.3	96.6	100.6	98.9	96.2	95.5	97.1	100.6	103.3
Q9NQ11	Polyamine-transporting ATPase 13A2 OS=Homo sapiens OX=9606 GN=ATP13A2 PE=1 SV=2	4	5	6	4	1180	128.7	8.12	7.58	5	ATP13A2	96	155.5	107.7	72.2	66.7	77.3	96.4	97.4	55.1	175.7
P05023	Sodium/potassium-transporting ATPase subunit alpha-1 OS=Homo sapiens OX=9606 GN=ATP1A1 PE=1 SV=1	48	48	124	28	1023	112.8	5.49	280.45	48	ATP1A1	98.5	105.7	98.2	99	98.1	94.7	100.4	99.5	104.1	101.9
P50993	Sodium/potassium-transporting ATPase subunit alpha-2 OS=Homo sapiens OX=9606 GN=ATP1A2 PE=1 SV=1	23	19	35	3	1020	112.2	5.66	77.66	19	ATP1A2	80.8	87.3	130.2	81.9	140.6	92.7	84.4	100	77.7	124.5
P13637	Sodium/potassium-transporting ATPase subunit alpha-3 OS=Homo sapiens OX=9606 GN=ATP1A3 PE=1 SV=3	20	19	32	1	1013	111.7	5.38	73.14	19	ATP1A3	144.1	140	78.2	99.6	70.7	101.6	82.4	125	84.3	74.1
P05026	Sodium/potassium-transporting ATPase subunit beta-1 OS=Homo sapiens OX=9606 GN=ATP1B1 PE=1 SV=1	40	11	17	11	303	35	8.53	26.67	11	ATP1B1	98.9	93.5	104.9	99.4	108.1	94.7	89.8	106.3	101.5	103
P54709	Sodium/potassium-transporting ATPase subunit beta-3 OS=Homo sapiens OX=9606 GN=ATP1B3 PE=1 SV=1	52	12	17	12	279	31.5	8.35	35.32	12	ATP1B3	98.8	91.7	106	105.7	106.8	94.9	91	98.7	97.6	108.7
P16615	Sarcoplasmic/endoplasmic reticulum calcium ATPase 2 OS=Homo sapiens OX=9606 GN=ATP2A2 PE=1 SV=1	46	44	140	29	1042	114.7	5.34	275.03	44	ATP2A2	100.9	100.5	103.2	97.7	101.6	95.9	98.1	100.1	99.9	102
P20020	Plasma membrane calcium-transporting ATPase 1 OS=Homo sapiens OX=9606 GN=ATP2B1 PE=1 SV=4	21	23	31	13	1220	134.6	5.91	55.63	23	ATP2B1	104.8	107.3	94.7	94.5	100	96.1	103	95.7	102	101.9
P23634	Plasma membrane calcium-transporting ATPase 4 OS=Homo sapiens OX=9606 GN=ATP2B4 PE=1 SV=2	19	22	28	12	1241	137.8	6.6	51.03	22	ATP2B4	108.4	101.2	98.7	89.1	91	103.8	106.2	95.5	105.5	100.6
P98194	Calcium-transporting ATPase type 2C member 1 OS=Homo sapiens OX=9606 GN=ATP2C1 PE=1 SV=3	9	7	7	7	919	100.5	6.74	14.41	7	ATP2C1	103.7	89.1	95.8	105.3	119.2	93.2	85.6	98.1	114	96
P25705	ATP synthase subunit alpha, mitochondrial OS=Homo sapiens OX=9606 GN=ATP5F1A PE=1 SV=1	72	45	359	45	553	59.7	9.13	576.01	45	ATP5F1A	103	99.8	101.9	97.5	102	95.5	98.2	100.5	99.9	101.6
P06576	ATP synthase subunit beta, mitochondrial OS=Homo sapiens OX=9606 GN=ATP5F1B PE=1 SV=3	71	30	294	30	529	56.5	5.4	667.99	30	ATP5F1B	100.4	107.2	96.2	100.4	96.7	95.5	99.6	104.6	100.2	99.4
P36542	ATP synthase subunit gamma, mitochondrial OS=Homo sapiens OX=9606 GN=ATP5F1C PE=1 SV=1	47	16	57	15	298	33	9.22	79.86	16	ATP5F1C	99.5	125.1	98.7	103.2	94.6	89.8	101.6	99.6	94.5	93.2
P30049	ATP synthase subunit delta, mitochondrial OS=Homo sapiens OX=9606 GN=ATP5F1D PE=1 SV=2	17	3	6	3	168	17.5	5.49	8.01	3	ATP5F1D	112.7	114.9	100.8	98.8	98.9	99.3	88.1	91.8	97.6	97.1
P56381	ATP synthase subunit epsilon, mitochondrial OS=Homo sapiens OX=9606 GN=ATP5F1E PE=1 SV=2	29	2	5	1	51	5.8	9.92	6.15	2	ATP5F1E	107	102.4	96.9	96.2	99.1	96.8	103.3	100.3	97.1	100.8
Q9UII2	ATPase inhibitor, mitochondrial OS=Homo sapiens OX=9606 GN=ATP5IF1 PE=1 SV=1	58	8	12	8	106	12.2	9.35	16.93	8	ATP5IF1	108.1	107.5	95.9	94.5	97.9	95.9	103.3	100.9	97.2	98.8
P05496	ATP synthase F(0) complex subunit C1, mitochondrial OS=Homo sapiens OX=9606 GN=ATP5MC1 PE=1 SV=2	5	1	1	1	136	14.3	9.74	0	1	ATP5MC1	119.8	94.9	100.2	80.6	93.3	91.5	97.4	115.7	122.4	83.9
P56385	ATP synthase subunit e, mitochondrial OS=Homo sapiens OX=9606 GN=ATP5ME PE=1 SV=2	72	6	21	4	69	7.9	9.35	29.02	6	ATP5ME	105.1	96.5	102.1	99.1	99.3	93.1	108	98.7	99.7	98.5
P56134	ATP synthase subunit f, mitochondrial OS=Homo sapiens OX=9606 GN=ATP5MF PE=1 SV=3	26	2	5	2	94	10.9	9.67	12.11	2	ATP5MF	112.3	101.6	91.8	105.5	112.2	104.4	81.8	83.2	107.4	99.9
O75964	ATP synthase subunit g, mitochondrial OS=Homo sapiens OX=9606 GN=ATP5MG PE=1 SV=3	61	9	18	8	103	11.4	9.64	31.65	9	ATP5MG	104.5	100.2	97.7	90.2	100.3	101	96.4	100.3	106.9	102.4
P56378	ATP synthase subunit ATP5MJ, mitochondrial OS=Homo sapiens OX=9606 GN=ATP5MJ PE=1 SV=1	28	2	3	2	58	6.7	10.08	7.22	2	ATP5MJ	108.2	99.2	108.6	93.5	110.1	88.7	86.9	91.6	108.4	104.8
Q96IX5	ATP synthase membrane subunit K, mitochondrial OS=Homo sapiens OX=9606 GN=ATP5MK PE=1 SV=1	17	1	2	1	58	6.5	9.76	4.77	1	ATP5MK	112.2	93	145	74.6	101.9	81.7	79.7	102.9	113.7	95.1
P24539	ATP synthase F(0) complex subunit B1, mitochondrial OS=Homo sapiens OX=9606 GN=ATP5PB PE=1 SV=2	46	15	30	15	256	28.9	9.36	46.9	15	ATP5PB	103.3	98.3	101.8	95.4	103.8	96.4	99.7	101.5	98.8	101
O75947	ATP synthase subunit d, mitochondrial OS=Homo sapiens OX=9606 GN=ATP5PD PE=1 SV=3	84	14	33	14	161	18.5	5.3	59.68	14	ATP5PD	101.3	100.1	101.4	98.7	98.9	96.7	101.5	102.6	98.4	100.5
P18859	ATP synthase-coupling factor 6, mitochondrial OS=Homo sapiens OX=9606 GN=ATP5PF PE=1 SV=1	64	10	28	10	108	12.6	9.52	68.25	10	ATP5PF	96.3	99.2	100.2	95.8	102.7	93.8	117.4	101.6	97.2	95.8
P48047	ATP synthase subunit O, mitochondrial OS=Homo sapiens OX=9606 GN=ATP5PO PE=1 SV=1	72	15	26	15	213	23.3	9.96	51.17	15	ATP5PO	111.5	106.3	101.8	96.7	99.6	96.1	99.2	95.2	100.6	92.9
Q15904	V-type proton ATPase subunit S1 OS=Homo sapiens OX=9606 GN=ATP6AP1 PE=1 SV=2	20	7	9	7	470	52	6.14	19.63	7	ATP6AP1	97.9	92.9	101.3	104	102.3	91.2	100.4	104.8	103.3	101.8
O75787	Renin receptor OS=Homo sapiens OX=9606 GN=ATP6AP2 PE=1 SV=2	38	10	14	10	350	39	6.1	24.28	10	ATP6AP2	101.3	93.4	100.7	96.6	111.3	96.6	100.2	95.1	96.7	108.3
Q93050	V-type proton ATPase 116 kDa subunit a 1 OS=Homo sapiens OX=9606 GN=ATP6V0A1 PE=1 SV=3	26	21	27	20	837	96.4	6.43	58.16	21	ATP6V0A1	102.7	99.3	103.7	105.5	105.3	94.7	93.1	97.1	97.8	100.9
Q9Y487	V-type proton ATPase 116 kDa subunit a 2 OS=Homo sapiens OX=9606 GN=ATP6V0A2 PE=1 SV=2	16	14	24	14	856	98	6.61	24.35	14	ATP6V0A2	104	111.3	102.5	97.2	94.5	98.8	95.5	85.3	100	110.9
P61421	V-type proton ATPase subunit d 1 OS=Homo sapiens OX=9606 GN=ATP6V0D1 PE=1 SV=1	39	12	20	12	351	40.3	5	40.32	12	ATP6V0D1	96.8	96.3	107.1	105.8	107	97.7	87.1	95.8	97	109.4
P38606	V-type proton ATPase catalytic subunit A OS=Homo sapiens OX=9606 GN=ATP6V1A PE=1 SV=2	52	31	64	31	617	68.3	5.52	125.81	31	ATP6V1A	96.6	98.5	102.1	105.5	104.7	98.9	90.9	98.7	103.8	100.4
P21281	V-type proton ATPase subunit B, brain isoform OS=Homo sapiens OX=9606 GN=ATP6V1B2 PE=1 SV=3	44	20	30	13	511	56.5	5.81	66.42	20	ATP6V1B2	92.1	96.9	101.4	103.2	102.2	94.9	100	101.9	104.9	102.4
P21283	V-type proton ATPase subunit C 1 OS=Homo sapiens OX=9606 GN=ATP6V1C1 PE=1 SV=4	40	15	22	15	382	43.9	7.46	36.31	15	ATP6V1C1	103.7	98	102.4	98.5	100.5	104.6	97.6	96.2	99.7	98.9
Q9Y5K8	V-type proton ATPase subunit D OS=Homo sapiens OX=9606 GN=ATP6V1D PE=1 SV=1	43	9	11	9	247	28.2	9.36	19.35	9	ATP6V1D	96.9	99.9	102.5	101.3	111.3	93.7	93.6	96	105.9	98.9
P36543	V-type proton ATPase subunit E 1 OS=Homo sapiens OX=9606 GN=ATP6V1E1 PE=1 SV=1	64	15	23	15	226	26.1	8	28.94	15	ATP6V1E1	97.8	99.8	97.8	100.5	101.9	99	103.3	100.6	100.8	98.3
Q16864	V-type proton ATPase subunit F OS=Homo sapiens OX=9606 GN=ATP6V1F PE=1 SV=2	34	4	5	4	119	13.4	5.52	12.27	4	ATP6V1F	99.6	83.3	112.9	107.5	114.4	100.5	84.2	107.2	93.7	96.6
O75348	V-type proton ATPase subunit G 1 OS=Homo sapiens OX=9606 GN=ATP6V1G1 PE=1 SV=3	31	4	10	4	118	13.7	8.79	12.87	4	ATP6V1G1	93.4	100.9	99.7	100.1	97.2	102.3	105.4	102.2	97.4	101.4
Q9UI12	V-type proton ATPase subunit H OS=Homo sapiens OX=9606 GN=ATP6V1H PE=1 SV=1	34	14	19	14	483	55.8	6.48	43.09	14	ATP6V1H	104.2	102.5	100	100.2	98.8	104.1	96.7	94.8	99.9	98.8
Q04656	Copper-transporting ATPase 1 OS=Homo sapiens OX=9606 GN=ATP7A PE=1 SV=4	2	5	6	4	1500	163.3	6.33	9.23	5	ATP7A	118.9	99.8	86.8	114.1	137.3	69.5	138.4	104.2	63.8	67.2
P35670	Copper-transporting ATPase 2 OS=Homo sapiens OX=9606 GN=ATP7B PE=1 SV=4	5	7	8	7	1465	157.2	6.7	7.36	7	ATP7B	107	121	85.2	104.3	86.2	106.4	113.3	94	89.4	93.2
Q9Y2Q0	Phospholipid-transporting ATPase IA OS=Homo sapiens OX=9606 GN=ATP8A1 PE=1 SV=1	2	3	3	3	1164	131.3	6.84	4.54	3	ATP8A1	96.5	68.4	119	87.3	125.8	99.2	95.2	91.4	105.1	112.1
P98198	Phospholipid-transporting ATPase ID OS=Homo sapiens OX=9606 GN=ATP8B2 PE=1 SV=2	3	3	3	3	1209	137.4	7.01	0	3	ATP8B2	113.5	61	107.7	83.4	159.6	100	93.1	79.7	129.7	72.3
Q8TF62	Probable phospholipid-transporting ATPase IM OS=Homo sapiens OX=9606 GN=ATP8B4 PE=1 SV=3	2	2	2	2	1192	135.8	6.99	0	2	ATP8B4	0	0	520.5	479.5	0	0	0	0	0	0
O43861	Probable phospholipid-transporting ATPase IIB OS=Homo sapiens OX=9606 GN=ATP9B PE=2 SV=4	3	3	3	3	1147	129.2	7.61	2.3	3	ATP9B	110	123	95.6	98.6	91.5	95	85.4	89.8	102	109
Q5TC12	ATP synthase mitochondrial F1 complex assembly factor 1 OS=Homo sapiens OX=9606 GN=ATPAF1 PE=1 SV=1	39	13	20	12	328	36.4	7.96	35.62	13	ATPAF1	109.4	100.3	99.2	94.2	98.4	97.9	98.5	103.1	97.8	101.2
Q8N5M1	ATP synthase mitochondrial F1 complex assembly factor 2 OS=Homo sapiens OX=9606 GN=ATPAF2 PE=1 SV=1	19	5	7	5	289	32.8	7.09	18.73	5	ATPAF2	99.9	90.3	116.9	112.6	103.9	102.9	57	106.9	93.7	115.8
Q13535	Serine/threonine-protein kinase ATR OS=Homo sapiens OX=9606 GN=ATR PE=1 SV=3	13	31	40	30	2644	301.2	7.43	56.26	31	ATR	97.5	103	90.8	105.5	99.1	105.5	96.5	92.6	108.8	100.7
Q6UW56	All-trans retinoic acid-induced differentiation factor OS=Homo sapiens OX=9606 GN=ATRAID PE=1 SV=2	5	2	4	2	229	24.7	7.25	2.02	2	ATRAID	112.7	119.1	94.8	84.9	86.8	110.8	107.1	102.7	79.6	101.3
Q8WXE1	ATR-interacting protein OS=Homo sapiens OX=9606 GN=ATRIP PE=1 SV=1	6	5	6	5	791	85.8	6.32	7.04	5	ATRIP	106.5	94	99.6	92.5	101	106.2	99.3	96.4	103.7	100.7
O75882	Attractin OS=Homo sapiens OX=9606 GN=ATRN PE=1 SV=2	4	7	9	7	1429	158.4	7.31	4.27	7	ATRN	110	111.4	99.1	94.5	96.2	99.3	104.2	90.8	96.8	97.7
P46100	Transcriptional regulator ATRX OS=Homo sapiens OX=9606 GN=ATRX PE=1 SV=6	21	51	63	49	2492	282.4	6.55	126.45	51	ATRX	103	104.9	94.4	96.8	95	103.5	107.7	101.2	98.5	95
Q9UBB4	Ataxin-10 OS=Homo sapiens OX=9606 GN=ATXN10 PE=1 SV=1	50	22	54	22	475	53.5	5.25	122.03	22	ATXN10	97.7	96.3	102.2	102.4	104	101.8	99.4	96.9	99.9	99.5
P0C7T5	Ataxin-1-like OS=Homo sapiens OX=9606 GN=ATXN1L PE=1 SV=1	13	6	6	6	689	73.3	6.6	9.56	6	ATXN1L	103.9	79.1	89.3	93.3	95.3	136.7	93.5	106.6	101.6	100.8
Q99700	Ataxin-2 OS=Homo sapiens OX=9606 GN=ATXN2 PE=1 SV=2	22	25	54	22	1313	140.2	9.57	95.04	25	ATXN2	101.5	107.4	95.9	98.2	96	106.6	107.2	94.4	98.1	94.7
Q8WWM7	Ataxin-2-like protein OS=Homo sapiens OX=9606 GN=ATXN2L PE=1 SV=2	44	48	71	45	1075	113.3	8.59	115.14	48	ATXN2L	90.7	93.6	103.6	102.1	100.8	99.6	99.2	104.2	103.6	102.7
P54252	Ataxin-3 OS=Homo sapiens OX=9606 GN=ATXN3 PE=1 SV=5	23	7	10	6	361	41.2	4.78	13.98	7	ATXN3	101.4	108.7	93.1	91	95.2	113.1	93	99.6	100.5	104.3
O15265	Ataxin-7 OS=Homo sapiens OX=9606 GN=ATXN7 PE=1 SV=1	2	1	2	1	892	95.4	9.85	2.56	1	ATXN7	100.9	91.1	98.9	92.7	91	124.8	102.7	84.6	95.1	118.3
Q5T6C5	Ataxin-7-like protein 2 OS=Homo sapiens OX=9606 GN=ATXN7L2 PE=1 SV=1	4	3	5	3	722	77.1	9.23	7.89	3	ATXN7L2	74.6	95.6	138.1	93.5	74.7	118	90.8	103.7	105.7	105.3
Q96GX2	Ataxin-7-like protein 3B OS=Homo sapiens OX=9606 GN=ATXN7L3B PE=1 SV=2	21	3	3	3	97	10.8	4.36	4.61	3	ATXN7L3B	99.7	101	92.4	95.7	97.6	113.6	94.9	100.6	106.2	98.2
Q13825	Methylglutaconyl-CoA hydratase, mitochondrial OS=Homo sapiens OX=9606 GN=AUH PE=1 SV=1	16	5	6	5	339	35.6	9.48	7.24	5	AUH	99.5	103.7	92.6	95	101.6	107.1	106.9	98.8	102.1	92.7
Q9H7T9	Aurora kinase A and ninein-interacting protein OS=Homo sapiens OX=9606 GN=AUNIP PE=1 SV=1	7	2	2	2	357	40.2	7.53	4.66	2	AUNIP	50.5	89.1	53.3	152.8	111.2	76.4	40.5	151.3	119.6	155.4
Q9Y679	Lipid droplet-regulating VLDL assembly factor AUP1 OS=Homo sapiens OX=9606 GN=AUP1 PE=1 SV=2	27	14	16	14	410	45.8	8.65	30.67	14	AUP1	102.2	104.1	99	98.8	97.4	97.4	95	103.4	99.3	103.4
O14965	Aurora kinase A OS=Homo sapiens OX=9606 GN=AURKA PE=1 SV=3	57	19	25	18	403	45.8	9.39	49.33	19	AURKA	65.7	68.8	116.9	120.9	122	75.4	79.9	117.1	115.3	118
Q9NWT8	Aurora kinase A-interacting protein OS=Homo sapiens OX=9606 GN=AURKAIP1 PE=1 SV=1	5	1	1	1	199	22.3	10.76	3.22	1	AURKAIP1	105	100.5	78.4	77.1	88.7	99.5	108.4	94.8	126.5	121.2
Q96GD4	Aurora kinase B OS=Homo sapiens OX=9606 GN=AURKB PE=1 SV=3	31	9	13	8	344	39.3	9.29	27.66	9	AURKB	99.9	94	97.4	104.2	100	96.7	103	105.2	100.6	99.1
Q8WXX7	Autism susceptibility gene 2 protein OS=Homo sapiens OX=9606 GN=AUTS2 PE=1 SV=1	4	5	5	5	1259	138.9	9.38	8.24	5	AUTS2	110.3	100.3	106.9	89.2	103.7	109	98.4	86.1	94.6	101.7
Q9NQS1	Cell death regulator Aven OS=Homo sapiens OX=9606 GN=AVEN PE=1 SV=1	47	12	13	12	362	38.5	4.98	29.04	12	AVEN	101	92.3	99.1	107.2	111.2	101.3	92	95.1	97.8	102.9
O15169	Axin-1 OS=Homo sapiens OX=9606 GN=AXIN1 PE=1 SV=2	12	10	11	10	862	95.6	6.96	15.75	10	AXIN1	114.6	108.9	96.7	88.9	100.3	101.4	98.8	95.9	87.8	106.7
Q9H6S1	5-azacytidine-induced protein 2 OS=Homo sapiens OX=9606 GN=AZI2 PE=1 SV=1	21	6	8	6	392	44.9	6.6	17.05	6	AZI2	54.2	110.3	118.5	150	59.3	137.3	122	79.5	120.3	48.5
P61769	Beta-2-microglobulin OS=Homo sapiens OX=9606 GN=B2M PE=1 SV=1	33	3	6	3	119	13.7	6.52	9.39	3	B2M	94.8	105.6	91.4	102.1	77.2	102.8	114.2	113.4	114.8	83.9
Q96L58	Beta-1,3-galactosyltransferase 6 OS=Homo sapiens OX=9606 GN=B3GALT6 PE=1 SV=2	15	4	5	4	329	37.1	9.66	4.71	4	B3GALT6	91.2	108.3	111.2	95.1	98.1	114.2	81.9	98.7	90.7	110.7
O94766	Galactosylgalactosylxylosylprotein 3-beta-glucuronosyltransferase 3 OS=Homo sapiens OX=9606 GN=B3GAT3 PE=1 SV=2	10	3	3	3	335	37.1	8.27	3.1	3	B3GAT3	125.3	95.5	98.4	97.5	104.3	96.4	95.6	99.6	92.7	94.8
Q6Y288	Beta-1,3-glucosyltransferase OS=Homo sapiens OX=9606 GN=B3GLCT PE=1 SV=2	16	7	8	7	498	56.5	7.5	20.56	7	B3GLCT	108.9	105.9	97	91.4	98.1	107	103.7	100.8	90.8	96.5
Q67FW5	UDP-GlcNAc:betaGal beta-1,3-N-acetylglucosaminyltransferase-like protein 1 OS=Homo sapiens OX=9606 GN=B3GNTL1 PE=2 SV=2	8	2	2	2	361	40.7	7.4	2.18	2	B3GNTL1	0	0	0	312.2	376.8	0	0	0	311	0
Q8NHY0	Beta-1,4 N-acetylgalactosaminyltransferase 2 OS=Homo sapiens OX=9606 GN=B4GALNT2 PE=1 SV=2	5	2	2	2	566	63.2	8.56	0	2	B4GALNT2	108	75	72.2	96.5	131.9	128.7	40.1	80.8	124.6	142.3
Q6L9W6	Beta-1,4-N-acetylgalactosaminyltransferase 3 OS=Homo sapiens OX=9606 GN=B4GALNT3 PE=1 SV=2	1	1	1	1	998	114.9	7.49	2.37	1	B4GALNT3	121.1	0	102.4	127.4	130.2	157.4	129.5	129	103.1	0
O60512	Beta-1,4-galactosyltransferase 3 OS=Homo sapiens OX=9606 GN=B4GALT3 PE=1 SV=2	7	2	2	2	393	43.9	9.25	3.32	2	B4GALT3	96.5	124.1	77.8	84.5	92.2	147.4	98.8	87.9	106.1	84.6
O60513	Beta-1,4-galactosyltransferase 4 OS=Homo sapiens OX=9606 GN=B4GALT4 PE=1 SV=1	4	1	1	1	344	40	9.07	2.86	1	B4GALT4	114.9	73.3	109.3	85.8	94.8	94.4	101.7	114.8	108.1	102.8
O43505	Beta-1,4-glucuronyltransferase 1 OS=Homo sapiens OX=9606 GN=B4GAT1 PE=1 SV=1	12	4	4	4	415	47.1	7.2	5.14	4	B4GAT1	121.4	121.5	96	81.6	95.8	101.1	110.6	90.8	83.3	97.8
Q9UPM9	B9 domain-containing protein 1 OS=Homo sapiens OX=9606 GN=B9D1 PE=1 SV=1	13	2	2	2	204	22.8	7.28	0	2	B9D1	124.4	105.9	92.3	92.5	85.2	114.8	97.5	95	97.1	95.3
Q9NWV8	BRISC and BRCA1-A complex member 1 OS=Homo sapiens OX=9606 GN=BABAM1 PE=1 SV=1	41	10	15	10	329	36.5	4.64	37.75	10	BABAM1	96	90.4	99.8	105	104.8	104.6	95.6	100.6	101.6	101.4
Q9NXR7	BRISC and BRCA1-A complex member 2 OS=Homo sapiens OX=9606 GN=BABAM2 PE=1 SV=2	20	8	12	8	383	43.5	5.81	13.22	8	BABAM2	100.7	96.8	100.2	101	103.2	104.4	100.3	98	99	96.4
Q8IXM2	Chromatin complexes subunit BAP18 OS=Homo sapiens OX=9606 GN=BAP18 PE=1 SV=1	49	7	11	7	172	17.9	7.33	24.26	7	BACC1	96.4	112.7	90.8	100.8	89.9	102.5	110.7	103.7	98.1	94.5
O14867	Transcription regulator protein BACH1 OS=Homo sapiens OX=9606 GN=BACH1 PE=1 SV=2	18	12	13	11	736	81.9	5.05	26.9	12	BACH1	62.7	79.5	108.2	107	114.3	89.3	79.9	116.8	121.1	121.2
Q9BYV9	Transcription regulator protein BACH2 OS=Homo sapiens OX=9606 GN=BACH2 PE=1 SV=1	2	1	1	1	841	92.5	5.1	0	1	BACH2	0	0	473	0	527	0	0	0	0	0
Q92934	Bcl2-associated agonist of cell death OS=Homo sapiens OX=9606 GN=BAD PE=1 SV=3	15	2	2	2	168	18.4	7.15	5.05	2	BAD	99	95	101	106.3	105.3	87.9	87	105.8	97.7	115.1
Q99933	BAG family molecular chaperone regulator 1 OS=Homo sapiens OX=9606 GN=BAG1 PE=1 SV=4	15	4	5	4	345	38.8	7.81	9.08	4	BAG1	83.2	101.4	99	104.4	104.2	94.4	90.6	86.3	99.7	136.8
O95816	BAG family molecular chaperone regulator 2 OS=Homo sapiens OX=9606 GN=BAG2 PE=1 SV=1	47	11	19	11	211	23.8	6.7	40.9	11	BAG2	87.8	85.7	106.8	105.2	108.4	94.4	87.5	110.4	104.1	109.8
O95817	BAG family molecular chaperone regulator 3 OS=Homo sapiens OX=9606 GN=BAG3 PE=1 SV=3	42	20	36	20	575	61.6	6.95	70.91	20	BAG3	82.1	86.6	101.9	104.1	107.2	92.1	95.6	114.4	108.8	107.1
O95429	BAG family molecular chaperone regulator 4 OS=Homo sapiens OX=9606 GN=BAG4 PE=1 SV=1	27	9	21	8	457	49.6	5.12	39.96	9	BAG4	80.4	90.7	101.8	107.4	111	94.6	92.5	102.5	112.2	106.9
Q9UL15	BAG family molecular chaperone regulator 5 OS=Homo sapiens OX=9606 GN=BAG5 PE=1 SV=1	27	9	13	8	447	51.2	6.05	29.36	9	BAG5	96.9	81.9	107.5	95.8	108.1	102.5	91.7	98.5	108.1	108.8
P46379	Large proline-rich protein BAG6 OS=Homo sapiens OX=9606 GN=BAG6 PE=1 SV=2	30	26	53	25	1132	119.3	5.6	81.59	26	BAG6	99.6	99.1	99.2	102.2	100.3	101.3	97.3	97.9	104	99
Q9P281	BAH and coiled-coil domain-containing protein 1 OS=Homo sapiens OX=9606 GN=BAHCC1 PE=1 SV=4	2	5	5	5	2639	279.8	8.78	1.92	5	BAHCC1	71.9	88.4	98.1	113.8	127.1	105.2	64.4	109.5	115.2	106.4
Q8TBE0	Bromo adjacent homology domain-containing 1 protein OS=Homo sapiens OX=9606 GN=BAHD1 PE=1 SV=2	14	9	10	9	780	84.6	9.07	11.09	9	BAHD1	116.9	101.1	96.7	88.4	108.5	93.4	69.2	119.2	105.7	100.9
Q9UQB8	Brain-specific angiogenesis inhibitor 1-associated protein 2 OS=Homo sapiens OX=9606 GN=BAIAP2 PE=1 SV=1	59	27	36	26	552	60.8	8.9	64.07	27	BAIAP2	107.9	112	89.9	88.1	84	115.8	115.7	95.9	94.2	96.3
Q9UHR4	Brain-specific angiogenesis inhibitor 1-associated protein 2-like protein 1 OS=Homo sapiens OX=9606 GN=BAIAP2L1 PE=1 SV=2	49	21	31	21	511	56.8	8.68	58.71	21	BAIAP2L1	99	103.2	98.3	96.6	94.1	105.3	104.3	100.3	100	99
O75531	Barrier-to-autointegration factor OS=Homo sapiens OX=9606 GN=BANF1 PE=1 SV=1	87	11	52	9	89	10.1	6.09	69.13	11	BANF1	106	103.6	98.3	100.3	99	99.6	98.3	100.2	98.7	96
Q8N9N5	Protein BANP OS=Homo sapiens OX=9606 GN=BANP PE=1 SV=3	13	5	6	5	519	56.5	5.49	8.98	5	BANP	112.3	126.8	85	90.1	95.6	105.9	115.2	89.5	85.5	94.1
Q92560	Ubiquitin carboxyl-terminal hydrolase BAP1 OS=Homo sapiens OX=9606 GN=BAP1 PE=1 SV=2	13	8	11	8	729	80.3	6.84	26.89	8	BAP1	101.5	107.5	95.8	96.5	92.2	118	112.5	88.5	94	93.6
Q99728	BRCA1-associated RING domain protein 1 OS=Homo sapiens OX=9606 GN=BARD1 PE=1 SV=2	12	9	10	8	777	86.6	8.72	7.49	9	BARD1	113.5	102.9	86.3	97.6	90.6	108.1	116.5	88.9	97.7	97.9
P80723	Brain acid soluble protein 1 OS=Homo sapiens OX=9606 GN=BASP1 PE=1 SV=2	44	8	9	8	227	22.7	4.63	25.7	8	BASP1	103.1	102.4	115.3	97.4	102.2	102.7	89.2	85.1	99.6	103
Q07812	Apoptosis regulator BAX OS=Homo sapiens OX=9606 GN=BAX PE=1 SV=1	40	6	15	6	192	21.2	5.22	33.57	6	BAX	98.1	108.1	103.9	107.3	100.5	98.3	99.5	96.3	96.4	91.7
Q9NRL2	Bromodomain adjacent to zinc finger domain protein 1A OS=Homo sapiens OX=9606 GN=BAZ1A PE=1 SV=2	42	61	109	60	1556	178.6	6.6	215.23	61	BAZ1A	110.3	105.1	99	93.4	94.4	99.1	104.4	99.5	98	96.9
Q9UIG0	Tyrosine-protein kinase BAZ1B OS=Homo sapiens OX=9606 GN=BAZ1B PE=1 SV=2	47	69	115	67	1483	170.8	8.48	212.02	69	BAZ1B	112.5	102.4	102.3	97.9	99.2	97.1	96.6	97	95.7	99.3
Q9UIF9	Bromodomain adjacent to zinc finger domain protein 2A OS=Homo sapiens OX=9606 GN=BAZ2A PE=1 SV=4	15	25	31	25	1905	211.1	6.64	59.84	25	BAZ2A	108.8	109.6	104.3	97.2	97.9	94.1	102	98.2	87	100.8
Q9UIF8	Bromodomain adjacent to zinc finger domain protein 2B OS=Homo sapiens OX=9606 GN=BAZ2B PE=1 SV=3	3	6	7	6	2168	240.3	6.54	10.76	6	BAZ2B	98.3	92	101	85.2	101.8	122.3	112.2	110.6	106.2	70.3
Q9BUW7	Bublin coiled-coil protein OS=Homo sapiens OX=9606 GN=BBLN PE=1 SV=1	30	2	4	2	83	9	4.22	10.88	2	BBLN	81.3	82.7	114.8	102	115.9	121.3	94.1	87.8	107.2	92.9
Q8NFJ9	Bardet-Biedl syndrome 1 protein OS=Homo sapiens OX=9606 GN=BBS1 PE=1 SV=1	3	2	4	2	593	65	7.93	2.06	2	BBS1	123.9	78.7	91.7	83.5	126.6	107.3	73.7	123	85.7	105.9
Q9BXC9	Bardet-Biedl syndrome 2 protein OS=Homo sapiens OX=9606 GN=BBS2 PE=1 SV=2	6	4	4	4	721	79.8	6.15	4.28	4	BBS2	101.4	110.5	97.6	114	94	102.4	100.6	95.6	92.2	91.6
Q96RK4	Bardet-Biedl syndrome 4 protein OS=Homo sapiens OX=9606 GN=BBS4 PE=1 SV=2	3	2	3	2	519	58.2	7.31	2.48	2	BBS4	122.1	108.1	80	106.9	97.1	137.8	97.2	117.1	0	133.6
Q8IWZ6	Bardet-Biedl syndrome 7 protein OS=Homo sapiens OX=9606 GN=BBS7 PE=1 SV=2	8	6	8	6	715	80.3	6.05	3.78	6	BBS7	53.2	79.7	95.8	92.3	91.5	110.1	102.3	112.7	147.7	114.8
Q3SYG4	Protein PTHB1 OS=Homo sapiens OX=9606 GN=BBS9 PE=1 SV=1	1	1	1	1	887	99.2	5.55	2.42	1	BBS9	106	107.1	139.4	167.8	116.5	99.1	96.4	63.5	0	104.1
Q8WY36	HMG box transcription factor BBX OS=Homo sapiens OX=9606 GN=BBX PE=1 SV=1	17	18	20	18	941	105.1	8.79	32.24	18	BBX	87.5	96.1	104.7	103.4	98.8	94.6	99.9	101	104.5	109.4
P50895	Basal cell adhesion molecule OS=Homo sapiens OX=9606 GN=BCAM PE=1 SV=2	13	6	10	6	628	67.4	5.81	13.85	6	BCAM	80.7	119.9	88.9	117.2	110.1	107	99.2	95.5	99.1	82.3
Q9UHQ4	B-cell receptor-associated protein 29 OS=Homo sapiens OX=9606 GN=BCAP29 PE=1 SV=2	31	10	12	10	241	28.3	9.54	13.17	10	BCAP29	100.4	117.8	89.8	106.2	83.2	92	111.8	102.4	99	97.3
P51572	B-cell receptor-associated protein 31 OS=Homo sapiens OX=9606 GN=BCAP31 PE=1 SV=3	46	19	55	18	246	28	8.44	86.62	19	BCAP31	103.4	99.1	103.5	100.6	99.4	95.3	98.1	100.9	98.8	100.9
P56945	Breast cancer anti-estrogen resistance protein 1 OS=Homo sapiens OX=9606 GN=BCAR1 PE=1 SV=2	16	12	12	11	870	93.3	5.67	24.8	12	BCAR1	107.9	103.9	88.6	89.9	90.4	127.5	116.4	94.2	90.7	90.4
O75934	Pre-mRNA-splicing factor SPF27 OS=Homo sapiens OX=9606 GN=BCAS2 PE=1 SV=1	92	18	39	18	225	26.1	5.66	97.25	18	BCAS2	101.9	100.5	100	101.5	97	95.5	100.1	101.2	98.8	103.6
Q9H6U6	BCAS3 microtubule associated cell migration factor OS=Homo sapiens OX=9606 GN=BCAS3 PE=1 SV=3	19	13	17	13	928	101.2	6.7	41.4	13	BCAS3	97.8	94.7	103.6	107.5	105.3	105.7	91.3	96.8	101.3	96
P54687	Branched-chain-amino-acid aminotransferase, cytosolic OS=Homo sapiens OX=9606 GN=BCAT1 PE=1 SV=3	28	9	15	9	386	42.9	5.3	41.03	9	BCAT1	97.7	87.9	113.6	108.8	112.7	95.4	76.9	100.1	97.6	109.4
O15382	Branched-chain-amino-acid aminotransferase, mitochondrial OS=Homo sapiens OX=9606 GN=BCAT2 PE=1 SV=2	32	11	15	11	392	44.3	8.65	31.67	11	BCAT2	115.2	100.7	100.7	105.3	104.7	97.1	84.5	93.1	99.6	99
Q9P287	BRCA2 and CDKN1A-interacting protein OS=Homo sapiens OX=9606 GN=BCCIP PE=1 SV=1	46	12	29	12	314	36	4.61	60.42	12	BCCIP	92.3	86.7	108.3	108.8	110.3	95.1	82.9	97.1	107.5	110.9
Q7Z5W3	RNA 5'-monophosphate methyltransferase OS=Homo sapiens OX=9606 GN=BCDIN3D PE=1 SV=1	10	2	2	2	292	33.2	6.7	2.74	2	BCDIN3D	119.3	123.5	116.4	95.5	118.4	81.2	95.2	79.1	98.9	72.4
P06276	Cholinesterase OS=Homo sapiens OX=9606 GN=BCHE PE=1 SV=1	3	2	2	1	602	68.4	7.42	0	2	BCHE	330.4	0	0	0	0	346.7	0	322.8	0	0
P12694	2-oxoisovalerate dehydrogenase subunit alpha, mitochondrial OS=Homo sapiens OX=9606 GN=BCKDHA PE=1 SV=2	44	15	24	15	445	50.4	8.27	52.61	15	BCKDHA	104.3	105.3	100.1	95.8	94.6	102.8	109.3	96.7	94.6	96.6
P21953	2-oxoisovalerate dehydrogenase subunit beta, mitochondrial OS=Homo sapiens OX=9606 GN=BCKDHB PE=1 SV=2	18	6	7	6	392	43.1	6.29	16.39	6	BCKDHB	103.7	100.6	93.1	104.3	107.5	93.5	102.1	97.2	97.6	100.5
O14874	[3-methyl-2-oxobutanoate dehydrogenase [lipoamide]] kinase, mitochondrial OS=Homo sapiens OX=9606 GN=BCKDK PE=1 SV=2	24	8	14	8	412	46.3	8.82	36.21	8	BCKDK	115.8	102.8	96.8	86.5	105.5	98.2	93.6	94.2	109	97.4
O95999	B-cell lymphoma/leukemia 10 OS=Homo sapiens OX=9606 GN=BCL10 PE=1 SV=1	36	7	8	7	233	26.2	5.74	19.43	7	BCL10	86.3	95.1	97.8	101.8	96.9	98.9	101.2	109.8	103.1	109.1
Q9H165	B-cell lymphoma/leukemia 11A OS=Homo sapiens OX=9606 GN=BCL11A PE=1 SV=2	6	4	4	3	835	91.1	6.61	7.41	4	BCL11A	120.1	118.8	92.1	98.6	98	108.6	107.2	129.3	44.2	83.1
Q07817	Bcl-2-like protein 1 OS=Homo sapiens OX=9606 GN=BCL2L1 PE=1 SV=1	4	1	1	1	233	26	4.93	2.29	1	BCL2L1	115.4	97.2	95.5	103.2	86	138.8	82.7	86.4	99	95.8
O43521	Bcl-2-like protein 11 OS=Homo sapiens OX=9606 GN=BCL2L11 PE=1 SV=1	7	1	1	1	198	22.2	8.21	2.13	1	BCL2L11	89.7	120.8	49.8	111.9	144.8	59.9	81.9	96.4	136.2	108.6
Q9HB09	Bcl-2-like protein 12 OS=Homo sapiens OX=9606 GN=BCL2L12 PE=1 SV=1	21	7	13	7	334	36.8	9.22	28.04	7	BCL2L12	111.2	100	96.6	105.4	92.4	106.9	94.2	83.3	100.9	109
Q9BXK5	Bcl-2-like protein 13 OS=Homo sapiens OX=9606 GN=BCL2L13 PE=1 SV=1	24	8	13	8	485	52.7	4.44	32.34	8	BCL2L13	100.9	111.6	102.9	105.5	105.8	89.5	70.5	102.3	92.5	118.4
Q92843	Bcl-2-like protein 2 OS=Homo sapiens OX=9606 GN=BCL2L2 PE=1 SV=2	5	1	1	1	193	20.7	5.34	2.58	1	BCL2L2	105	138.3	99.5	106.7	93.2	88.3	114.5	64.5	100.9	89.1
Q4VC05	B-cell CLL/lymphoma 7 protein family member A OS=Homo sapiens OX=9606 GN=BCL7A PE=1 SV=1	57	10	14	7	210	22.8	5.14	35.77	10	BCL7A	111.4	101.6	99.3	90.6	93.9	96.6	100.5	105	102.5	98.6
Q9BQE9	B-cell CLL/lymphoma 7 protein family member B OS=Homo sapiens OX=9606 GN=BCL7B PE=1 SV=1	20	4	7	1	202	22.2	4.75	18.83	4	BCL7B	116.3	116.5	93.1	81.9	120.7	104	93	87.7	86	100.7
Q8WUZ0	B-cell CLL/lymphoma 7 protein family member C OS=Homo sapiens OX=9606 GN=BCL7C PE=1 SV=3	24	5	7	4	217	23.5	5.2	9.4	5	BCL7C	104.8	118.5	111.4	95	91	95.5	116.8	90.3	89.1	87.6
O00512	B-cell CLL/lymphoma 9 protein OS=Homo sapiens OX=9606 GN=BCL9 PE=1 SV=4	8	8	8	8	1426	149.2	8.91	16.39	8	BCL9	99.8	109.8	89.5	100	95.2	111	102	93.8	93.9	105
Q86UU0	B-cell CLL/lymphoma 9-like protein OS=Homo sapiens OX=9606 GN=BCL9L PE=1 SV=1	4	5	7	5	1499	157	8.63	11.88	5	BCL9L	93.9	104.6	92.4	86.4	108.3	116.2	111.7	90.3	86.8	109.4
Q9NYF8	Bcl-2-associated transcription factor 1 OS=Homo sapiens OX=9606 GN=BCLAF1 PE=1 SV=2	51	57	113	55	920	106.1	9.98	174.84	57	BCLAF1	98.9	99.6	100.4	98.7	97.6	96.7	99.9	103.2	101.7	103.3
Q6W2J9	BCL-6 corepressor OS=Homo sapiens OX=9606 GN=BCOR PE=1 SV=1	25	31	36	31	1755	192.1	6.48	79.23	31	BCOR	107.2	106.3	100.2	103.5	97	101.6	96.1	91.3	96.4	100.6
Q5H9F3	BCL-6 corepressor-like protein 1 OS=Homo sapiens OX=9606 GN=BCORL1 PE=1 SV=2	11	18	24	18	1785	190.4	7.85	34.98	18	BCORL1	97	74	111.7	104.1	118.4	85.4	86.3	106.7	104.3	112.1
P11274	Breakpoint cluster region protein OS=Homo sapiens OX=9606 GN=BCR PE=1 SV=2	20	23	34	19	1271	142.7	7.03	49.19	23	BCR	104.8	104.4	98.6	94.3	101.3	110.6	103.1	91.2	96.4	95.3
Q9Y276	Mitochondrial chaperone BCS1 OS=Homo sapiens OX=9606 GN=BCS1L PE=1 SV=1	29	9	10	9	419	47.5	8.5	18.22	9	BCS1L	95.2	96.7	98.5	101.7	100.6	98.6	94.6	104.1	105.1	104.7
Q9BUT1	3-hydroxybutyrate dehydrogenase type 2 OS=Homo sapiens OX=9606 GN=BDH2 PE=1 SV=2	28	7	8	7	245	26.7	7.65	12.49	7	BDH2	91.1	96.1	100.8	100.2	104	101.8	99.7	105.5	104.4	96.3
A6H8Y1	Transcription factor TFIIIB component B'' homolog OS=Homo sapiens OX=9606 GN=BDP1 PE=1 SV=3	6	12	12	11	2624	293.7	5.11	19.9	12	BDP1	104.1	100.6	95.5	89.4	88.8	96.8	122.8	102	95.5	104.5
Q14457	Beclin-1 OS=Homo sapiens OX=9606 GN=BECN1 PE=1 SV=2	12	5	5	5	450	51.9	4.89	11.03	5	BECN1	102.6	97.9	108.1	93.6	108.4	103.1	93.3	95.6	100.7	96.7
Q5T5X7	BEN domain-containing protein 3 OS=Homo sapiens OX=9606 GN=BEND3 PE=1 SV=1	21	13	18	13	828	94.4	5.43	44.15	13	BEND3	107.7	100.9	92.1	90.1	101.6	103.5	116.2	89.8	96.6	101.5
O15155	BET1 homolog OS=Homo sapiens OX=9606 GN=BET1 PE=1 SV=1	30	3	6	3	118	13.3	9.06	13.61	3	BET1	105.3	99.6	108.7	100.4	87.7	102.6	105	99	88.1	103.7
Q9NYM9	BET1-like protein OS=Homo sapiens OX=9606 GN=BET1L PE=1 SV=1	14	1	1	1	111	12.4	8.16	0	1	BET1L	131.2	69.2	101.3	79	96.5	123.4	122.9	89.7	81	105.7
Q00994	Protein BEX3 OS=Homo sapiens OX=9606 GN=BEX3 PE=1 SV=1	19	1	1	1	111	13	5.5	3.41	1	BEX3	0	0	372.5	0	0	0	0	627.5	0	0
Q9H694	Protein bicaudal C homolog 1 OS=Homo sapiens OX=9606 GN=BICC1 PE=1 SV=2	6	7	8	7	974	104.8	8.54	2.09	7	BICC1	0	0	525.3	0	0	0	474.7	0	0	0
Q8TD16	Protein bicaudal D homolog 2 OS=Homo sapiens OX=9606 GN=BICD2 PE=1 SV=1	38	31	39	24	824	93.5	5.44	81.99	31	BICD2	86.6	92.4	103.9	108.3	106.3	95	95.9	105.3	104.9	101.4
Q9NZM4	BRD4-interacting chromatin-remodeling complex-associated protein OS=Homo sapiens OX=9606 GN=BICRA PE=1 SV=2	6	6	6	6	1560	158.4	6.65	14.77	6	BICRA	100.8	100.3	78.5	97.9	106.8	98.7	98.5	110	94.8	113.7
P55957	BH3-interacting domain death agonist OS=Homo sapiens OX=9606 GN=BID PE=1 SV=1	40	7	11	7	195	22	5.44	17.41	7	BID	79.8	118	69.6	140.4	83.8	99.9	104	104.1	102.2	98.3
O00499	Myc box-dependent-interacting protein 1 OS=Homo sapiens OX=9606 GN=BIN1 PE=1 SV=1	18	11	12	9	593	64.7	5.06	22.14	11	BIN1	103.5	110.6	103.7	100.7	101.1	98.8	102.8	90.7	101.1	86.9
Q9NQY0	Bridging integrator 3 OS=Homo sapiens OX=9606 GN=BIN3 PE=1 SV=1	32	8	8	8	253	29.6	7.47	7.72	8	BIN3	118.5	113.1	91.4	91.5	93.7	103.7	99	96.4	103.2	89.5
Q13490	Baculoviral IAP repeat-containing protein 2 OS=Homo sapiens OX=9606 GN=BIRC2 PE=1 SV=2	21	10	11	10	618	69.9	6.7	25.4	10	BIRC2	97.4	99.3	112.8	98.4	108.8	99.5	108.3	91	101.8	82.7
O15392	Baculoviral IAP repeat-containing protein 5 OS=Homo sapiens OX=9606 GN=BIRC5 PE=1 SV=3	68	9	20	9	142	16.4	5.9	51.45	9	BIRC5	90.4	91.8	108.5	99.5	102.8	101.9	98.2	101.3	103.2	102.4
Q9NR09	Baculoviral IAP repeat-containing protein 6 OS=Homo sapiens OX=9606 GN=BIRC6 PE=1 SV=3	18	68	111	65	4857	529.9	6.05	160.39	68	BIRC6	97	98.6	99.9	104.1	101.8	103	97.3	101.1	95.7	101.5
P54132	RecQ-like DNA helicase BLM OS=Homo sapiens OX=9606 GN=BLM PE=1 SV=1	30	31	36	30	1417	158.9	7.49	56.58	31	BLM	110.5	106.9	88.2	90.9	91.2	110.2	110.3	97.9	96	97.9
Q13867	Bleomycin hydrolase OS=Homo sapiens OX=9606 GN=BLMH PE=1 SV=1	59	25	40	25	455	52.5	6.27	72.02	25	BLMH	92.8	94.8	105.5	101.5	109.3	101.8	91.9	101.8	101.1	99.5
P78537	Biogenesis of lysosome-related organelles complex 1 subunit 1 OS=Homo sapiens OX=9606 GN=BLOC1S1 PE=1 SV=2	19	3	4	3	153	17.3	9.33	1.95	3	BLOC1S1	92.7	106.1	100.9	103.4	92.5	108.1	107.7	98.4	96.9	93.5
Q6QNY1	Biogenesis of lysosome-related organelles complex 1 subunit 2 OS=Homo sapiens OX=9606 GN=BLOC1S2 PE=1 SV=1	36	4	5	4	142	16	4.86	13.12	4	BLOC1S2	94.1	96.3	98.8	96.9	100.3	100.1	94.9	102.6	106.8	109.2
Q6QNY0	Biogenesis of lysosome-related organelles complex 1 subunit 3 OS=Homo sapiens OX=9606 GN=BLOC1S3 PE=1 SV=1	27	4	5	4	202	21.2	5.15	7.3	4	BLOC1S3	111.1	117.5	90.8	88.9	94.4	105.4	106.4	80.6	101.7	103.2
Q9NUP1	Biogenesis of lysosome-related organelles complex 1 subunit 4 OS=Homo sapiens OX=9606 GN=BLOC1S4 PE=1 SV=1	31	5	7	5	217	23.3	4.98	13.24	5	BLOC1S4	102.9	116.5	90.5	97.5	88.7	109.8	113.3	92.8	97.6	90.4
Q8TDH9	Biogenesis of lysosome-related organelles complex 1 subunit 5 OS=Homo sapiens OX=9606 GN=BLOC1S5 PE=1 SV=1	12	2	3	2	187	21.6	7.59	5.47	2	BLOC1S5	89.1	116.1	88.5	110.5	88.9	111	115.8	97	93.7	89.4
Q9UL45	Biogenesis of lysosome-related organelles complex 1 subunit 6 OS=Homo sapiens OX=9606 GN=BLOC1S6 PE=1 SV=1	9	2	3	2	172	19.7	6.4	2.49	2	BLOC1S6	99.3	100.6	92.1	96	99.2	109.6	115.5	104	91.6	91.9
Q14667	Protein KIAA0100 OS=Homo sapiens OX=9606 GN=KIAA0100 PE=1 SV=3	4	8	8	8	2235	253.5	7.14	5.51	8	BLTP2	102.1	73.3	122.9	111.9	87.8	145.1	0	61.2	133.8	162
Q6BDS2	UHRF1-binding protein 1 OS=Homo sapiens OX=9606 GN=UHRF1BP1 PE=1 SV=1	5	7	7	6	1440	159.4	6.14	16.61	7	BLTP3A	108.1	127.4	85.9	115	100	107.4	100.9	92.3	81	81.9
A0JNW5	UHRF1-binding protein 1-like OS=Homo sapiens OX=9606 GN=UHRF1BP1L PE=1 SV=2	10	14	16	14	1464	164.1	6.32	22.01	14	BLTP3B	90.3	102.7	97.5	103.2	94.7	98.5	111.7	101.8	108.2	91.3
P53004	Biliverdin reductase A OS=Homo sapiens OX=9606 GN=BLVRA PE=1 SV=2	35	11	16	11	296	33.4	6.44	26.31	11	BLVRA	96	98.7	105.2	106.3	110.3	95.9	92	96.8	98.7	100.3
P30043	Flavin reductase (NADPH) OS=Homo sapiens OX=9606 GN=BLVRB PE=1 SV=3	38	6	9	6	206	22.1	7.65	20.78	6	BLVRB	97.1	99.7	97.6	106.5	110.7	99.8	89.9	94.5	102.5	101.8
Q9H2G9	Golgin-45 OS=Homo sapiens OX=9606 GN=BLZF1 PE=1 SV=2	9	3	3	3	400	44.9	8.54	7.05	3	BLZF1	94.2	95.7	108.9	102.9	99.3	104.3	92.5	98.1	86.8	117.1
P35226	Polycomb complex protein BMI-1 OS=Homo sapiens OX=9606 GN=BMI1 PE=1 SV=2	30	11	13	6	326	36.9	8.63	14.57	11	BMI1	107	109.1	96.6	89.5	103.7	101.1	105.7	95.8	99.6	92
P13497	Bone morphogenetic protein 1 OS=Homo sapiens OX=9606 GN=BMP1 PE=1 SV=2	3	2	2	2	986	111.2	6.9	0	2	BMP1	38.3	63.5	47.4	78.9	54.6	38.5	88.2	247.3	78.9	264.4
Q9NSY1	BMP-2-inducible protein kinase OS=Homo sapiens OX=9606 GN=BMP2K PE=1 SV=2	15	12	14	11	1161	129.1	6.51	30.1	12	BMP2K	96.9	108.9	88.5	92.2	89.1	115.8	107.1	95.2	107.3	99
Q14692	Ribosome biogenesis protein BMS1 homolog OS=Homo sapiens OX=9606 GN=BMS1 PE=1 SV=1	37	52	83	52	1282	145.7	6.44	119.1	52	BMS1	124.2	115.4	93.5	90.6	90.3	106.5	103.9	90.1	91.6	93.9
Q12981	Vesicle transport protein SEC20 OS=Homo sapiens OX=9606 GN=BNIP1 PE=1 SV=3	48	12	13	12	228	26.1	8.95	21.25	12	BNIP1	99.8	100.9	102.3	100.4	102.5	91.1	100.4	104.8	97.9	99.9
Q12982	BCL2/adenovirus E1B 19 kDa protein-interacting protein 2 OS=Homo sapiens OX=9606 GN=BNIP2 PE=1 SV=1	4	2	2	1	314	36	4.81	0	2	BNIP2	129.5	75	136.5	167.2	88	97.1	65.3	85	74.1	82.2
Q12983	BCL2/adenovirus E1B 19 kDa protein-interacting protein 3 OS=Homo sapiens OX=9606 GN=BNIP3 PE=1 SV=4	9	2	2	2	194	21.5	6.8	2.74	2	BNIP3	0	159	152.2	0	142.9	187.6	177.6	0	0	180.7
Q9BWV1	Brother of CDO OS=Homo sapiens OX=9606 GN=BOC PE=1 SV=1	4	2	2	2	1114	121	7.01	2.49	2	BOC	95.5	102.2	97.7	95.1	69.2	92.8	114.5	145.6	103.8	83.6
Q96IK1	Biorientation of chromosomes in cell division protein 1 OS=Homo sapiens OX=9606 GN=BOD1 PE=1 SV=2	47	8	10	6	185	19.2	6.33	14.14	8	BOD1	97.3	108.1	96.1	99	96.9	105.5	107.3	103.1	95.4	91.4
Q8NFC6	Biorientation of chromosomes in cell division protein 1-like 1 OS=Homo sapiens OX=9606 GN=BOD1L1 PE=1 SV=2	29	80	106	74	3051	330.3	5.08	188.01	80	BOD1L1	97	98.2	100.7	100.1	100.5	98.9	98.5	101.4	101.6	103
Q9Y3E2	BolA-like protein 1 OS=Homo sapiens OX=9606 GN=BOLA1 PE=1 SV=1	47	4	5	4	137	14.3	7.96	13.95	4	BOLA1	104.7	107.4	95.7	87.5	90.8	115	109	104.2	94.9	90.8
Q9H3K6	BolA-like protein 2 OS=Homo sapiens OX=9606 GN=BOLA2B PE=1 SV=1	70	5	22	5	86	10.1	6.52	43.87	5	BOLA2; BOLA2B	93.8	102	102	101.8	101.9	99	100.7	104.3	102.8	91.8
Q53S33	BolA-like protein 3 OS=Homo sapiens OX=9606 GN=BOLA3 PE=1 SV=1	40	5	9	5	107	12.1	9.64	13.25	5	BOLA3	101.7	98.7	106.4	89.6	106.5	98.9	101	98.8	95.5	102.8
Q14137	Ribosome biogenesis protein BOP1 OS=Homo sapiens OX=9606 GN=BOP1 PE=1 SV=2	51	37	61	37	746	83.6	6.19	117.3	37	BOP1	113.8	104.2	98.6	95.7	98	103.1	99.6	92.5	93.9	100.6
Q969J3	BLOC-1-related complex subunit 5 OS=Homo sapiens OX=9606 GN=BORCS5 PE=1 SV=1	26	4	4	4	196	22.2	6.35	10.19	4	BORCS5	102.7	100.4	104.9	94.9	94.4	110.4	107.3	98	93.9	93.1
Q96GS4	BLOC-1-related complex subunit 6 OS=Homo sapiens OX=9606 GN=BORCS6 PE=1 SV=2	17	5	6	5	357	37.2	5.76	14.45	5	BORCS6	104	108.8	91	96.2	95.3	115.2	112	95.7	93.8	88
P07738	Bisphosphoglycerate mutase OS=Homo sapiens OX=9606 GN=BPGM PE=1 SV=2	39	9	13	9	259	30	6.54	25.02	9	BPGM	83.4	103.8	94.8	112.3	94.3	96.2	98.8	105.5	107.3	103.7
Q86WA6	Valacyclovir hydrolase OS=Homo sapiens OX=9606 GN=BPHL PE=1 SV=1	31	8	11	8	291	32.5	9.14	25.5	8	BPHL	116.2	102.5	98.2	91.6	105.5	101.8	99.2	97.3	98.4	89.3
O95861	3'(2'),5'-bisphosphate nucleotidase 1 OS=Homo sapiens OX=9606 GN=BPNT1 PE=1 SV=1	59	17	26	17	308	33.4	5.69	55.4	17	BPNT1	89.3	94.3	101.5	102	104.8	99.6	96.7	103.2	105.3	103.3
Q9NX62	Golgi-resident adenosine 3',5'-bisphosphate 3'-phosphatase OS=Homo sapiens OX=9606 GN=BPNT2 PE=1 SV=1	23	10	11	10	359	38.7	6.86	12.25	10	BPNT2	102.1	96.4	90.5	92.6	88.6	102.1	103.1	108.9	106.8	109
Q12830	Nucleosome-remodeling factor subunit BPTF OS=Homo sapiens OX=9606 GN=BPTF PE=1 SV=3	30	86	114	83	3046	338.1	6.54	178.53	86	BPTF	106.4	102.2	95.8	95.1	93.8	105.3	106.3	100.4	96.2	98.5
P15056	Serine/threonine-protein kinase B-raf OS=Homo sapiens OX=9606 GN=BRAF PE=1 SV=4	9	7	11	3	766	84.4	7.53	17.31	7	BRAF	105.5	88.3	95.6	108.4	111.7	96	98.3	92.4	88	115.9
Q7Z569	BRCA1-associated protein OS=Homo sapiens OX=9606 GN=BRAP PE=1 SV=2	24	15	21	14	592	67.3	5.92	42.5	15	BRAP	100.6	103.3	97.1	97.8	100.5	103.1	103.5	97.9	99.1	97.1
Q6PJG6	BRCA1-associated ATM activator 1 OS=Homo sapiens OX=9606 GN=BRAT1 PE=1 SV=2	22	16	24	16	821	88.1	5.27	41.08	16	BRAT1	93.3	109.9	99	109.1	110.4	100.4	93	90.4	94.9	99.4
P38398	Breast cancer type 1 susceptibility protein OS=Homo sapiens OX=9606 GN=BRCA1 PE=1 SV=2	14	20	24	20	1863	207.6	5.41	42.35	20	BRCA1	118.9	116.1	91.3	85.4	90.6	113.5	106.1	86.4	101.6	90
P51587	Breast cancer type 2 susceptibility protein OS=Homo sapiens OX=9606 GN=BRCA2 PE=1 SV=4	7	20	21	20	3418	384	6.71	29.19	20	BRCA2	126.5	128.9	89.5	91.1	82.3	116.2	121.7	79.5	80.8	83.7
P46736	Lys-63-specific deubiquitinase BRCC36 OS=Homo sapiens OX=9606 GN=BRCC3 PE=1 SV=2	34	10	16	10	316	36	5.92	38.05	10	BRCC3	107	105.9	98.3	98.3	98.2	110.9	98.7	93.2	97.4	91.9
O95696	Bromodomain-containing protein 1 OS=Homo sapiens OX=9606 GN=BRD1 PE=1 SV=1	22	22	29	21	1058	119.4	8.6	46.53	22	BRD1	121.5	113.3	97.3	92.3	93.9	106.8	101.6	89.7	89.2	94.3
P25440	Bromodomain-containing protein 2 OS=Homo sapiens OX=9606 GN=BRD2 PE=1 SV=2	36	27	37	24	801	88	9.09	77.51	27	BRD2	79.3	84.1	108.1	113.4	110.4	83.9	83.4	108.7	112.7	116.1
Q15059	Bromodomain-containing protein 3 OS=Homo sapiens OX=9606 GN=BRD3 PE=1 SV=1	33	22	32	15	726	79.5	9.36	62.8	22	BRD3	112.7	113.2	89.8	97.6	94.4	108.7	107.5	92.6	88.6	95
O60885	Bromodomain-containing protein 4 OS=Homo sapiens OX=9606 GN=BRD4 PE=1 SV=2	18	26	35	19	1362	152.1	9.19	67.84	26	BRD4	92.7	100.8	95.5	100.6	97.3	99.8	103.3	101.9	105.5	102.6
Q9NPI1	Bromodomain-containing protein 7 OS=Homo sapiens OX=9606 GN=BRD7 PE=1 SV=1	28	14	15	14	651	74.1	6.39	29.33	14	BRD7	109.3	103.6	105.3	105.4	101.5	92.8	94.6	91.1	94.8	101.6
Q9H0E9	Bromodomain-containing protein 8 OS=Homo sapiens OX=9606 GN=BRD8 PE=1 SV=2	14	15	16	15	1235	135.3	4.6	27.02	15	BRD8	108.5	104.9	101.7	100.7	105.1	99.6	94.4	91.8	90.4	102.9
Q9H8M2	Bromodomain-containing protein 9 OS=Homo sapiens OX=9606 GN=BRD9 PE=1 SV=2	20	9	12	9	597	67	6.19	24.45	9	BRD9	114.9	100	103.6	83.1	94.2	101	103.2	97.6	97.1	105.4
Q92994	Transcription factor IIIB 90 kDa subunit OS=Homo sapiens OX=9606 GN=BRF1 PE=1 SV=1	12	7	7	6	677	73.8	5.43	8.42	7	BRF1	100	88	105.1	96.8	134.8	57.7	58.6	137.2	95.5	126.3
Q8WY22	BRI3-binding protein OS=Homo sapiens OX=9606 GN=BRI3BP PE=1 SV=1	7	1	1	1	251	27.8	9.44	2.97	1	BRI3BP	103.2	106.2	109.3	81.7	85.6	109	101.5	87.3	103.1	113.2
Q9BX63	Fanconi anemia group J protein OS=Homo sapiens OX=9606 GN=BRIP1 PE=1 SV=2	21	23	30	23	1249	140.8	6.92	58.2	23	BRIP1	105.8	109	93.8	89.7	93.5	117.5	110.2	91.5	91	97.9
Q8TDN6	Ribosome biogenesis protein BRX1 homolog OS=Homo sapiens OX=9606 GN=BRIX1 PE=1 SV=2	48	16	33	16	353	41.4	9.92	54.66	16	BRIX1	118	104.6	100.6	97.8	101.5	98	92.3	98.3	94.8	94
Q8WUW1	Protein BRICK1 OS=Homo sapiens OX=9606 GN=BRK1 PE=1 SV=1	52	7	13	7	75	8.7	5.45	19.46	7	BRK1	99.1	103.2	102	105.1	105.3	100.1	91.9	95.2	100.1	98
Q9HCU9	Breast cancer metastasis-suppressor 1 OS=Homo sapiens OX=9606 GN=BRMS1 PE=1 SV=1	13	3	3	3	246	28.4	4.74	2.23	3	BRMS1	97.1	104.4	106	83.2	95.5	111.4	105.8	101.4	87	108.1
Q5PSV4	Breast cancer metastasis-suppressor 1-like protein OS=Homo sapiens OX=9606 GN=BRMS1L PE=1 SV=2	18	7	10	7	323	37.6	5.15	18.7	7	BRMS1L	94.7	104	92.2	103.5	97.1	96	106.6	98.9	102.8	104.2
Q5VW32	BRO1 domain-containing protein BROX OS=Homo sapiens OX=9606 GN=BROX PE=1 SV=1	32	12	14	12	411	46.4	7.65	29.25	12	BROX	92.8	97.7	103.8	98.4	99.4	103.3	101.9	101.3	100.5	100.9
P55201	Peregrin OS=Homo sapiens OX=9606 GN=BRPF1 PE=1 SV=2	13	16	19	15	1214	137.4	7.93	18.86	16	BRPF1	111.5	97.7	96.5	95	97.5	97.4	105.1	100.9	93.5	105
Q9ULD4	Bromodomain and PHD finger-containing protein 3 OS=Homo sapiens OX=9606 GN=BRPF3 PE=1 SV=2	7	6	7	5	1205	135.7	6.58	10.46	6	BRPF3	110.5	111.7	92.5	80.7	108.8	96.4	105.8	89.9	104.3	99.5
Q8IWQ3	Serine/threonine-protein kinase BRSK2 OS=Homo sapiens OX=9606 GN=BRSK2 PE=1 SV=3	11	5	5	4	736	81.6	8.79	4.56	5	BRSK2	101.4	102.5	89.8	116	116.3	80	78.3	116.4	115.2	84
Q9NSI6	Bromodomain and WD repeat-containing protein 1 OS=Homo sapiens OX=9606 GN=BRWD1 PE=1 SV=4	4	8	16	6	2320	262.8	8.46	24.62	8	BRWD1	120.9	135.8	104.5	84.4	65	115	131.4	81.7	83	78.2
Q6RI45	Bromodomain and WD repeat-containing protein 3 OS=Homo sapiens OX=9606 GN=BRWD3 PE=1 SV=2	4	8	10	4	1802	203.5	7.84	15.14	8	BRWD3	105.1	174.7	43.4	94.4	76.4	91.6	135.8	93.5	98.3	86.8
Q9NW68	BSD domain-containing protein 1 OS=Homo sapiens OX=9606 GN=BSDC1 PE=1 SV=1	33	11	16	11	430	47.1	4.49	40.15	11	BSDC1	86.8	97	98	101	100.9	106.2	95.9	108	103.4	102.8
P35613	Basigin OS=Homo sapiens OX=9606 GN=BSG PE=1 SV=2	38	13	47	13	385	42.2	5.66	85.73	13	BSG	99.5	97	104.4	103.5	102.7	93.2	94.4	101	101.6	102.8
Q8WZ55	Barttin OS=Homo sapiens OX=9606 GN=BSND PE=1 SV=1	6	1	1	1	320	35.2	4.37	0	1	BSND	89	94.6	96.9	109.3	124.5	95.7	81.1	80.6	106.5	121.8
O14981	TATA-binding protein-associated factor 172 OS=Homo sapiens OX=9606 GN=BTAF1 PE=1 SV=2	27	43	52	43	1849	206.8	6.52	80.18	43	BTAF1	95.1	101	94.7	104.2	97.8	103.7	101.2	100.5	99.8	102.1
Q9H0C5	BTB/POZ domain-containing protein 1 OS=Homo sapiens OX=9606 GN=BTBD1 PE=1 SV=1	7	4	5	3	482	52.7	6.1	9.34	4	BTBD1	111.7	119.8	91.1	92.8	90.1	99.3	100.3	97.9	90.1	106.8
Q9BSF8	BTB/POZ domain-containing protein 10 OS=Homo sapiens OX=9606 GN=BTBD10 PE=1 SV=2	7	2	2	2	475	53.7	7.77	2.62	2	BTBD10	105.6	117.2	87.9	106.5	128.4	108.8	118.7	76.4	57.1	93.2
Q9BX70	BTB/POZ domain-containing protein 2 OS=Homo sapiens OX=9606 GN=BTBD2 PE=1 SV=1	6	3	4	2	525	55.9	5.9	8.44	3	BTBD2	125.6	95.3	85.5	100.4	108.1	151	103	71	63.9	96.1
Q9Y2F9	BTB/POZ domain-containing protein 3 OS=Homo sapiens OX=9606 GN=BTBD3 PE=1 SV=1	5	2	2	2	522	58.4	7.46	2.58	2	BTBD3	0	72.5	99.2	121.4	88.3	98.3	155.7	132.8	116.6	115.2
Q9UPP5	AP2-interacting clathrin-endocytosis protein OS=Homo sapiens OX=9606 GN=KIAA1107 PE=1 SV=3	7	7	8	7	1279	140.8	6.33	5.46	7	BTBD8	103.3	126.7	101.6	81.4	93.3	119.9	116.3	86.3	91.2	79.9
P43251	Biotinidase OS=Homo sapiens OX=9606 GN=BTD PE=1 SV=2	9	4	5	4	543	61.1	6.25	4.72	4	BTD	110.7	97.3	86.3	97	87.7	108.9	104	88	112	108.2
P20290	Transcription factor BTF3 OS=Homo sapiens OX=9606 GN=BTF3 PE=1 SV=1	76	21	72	18	206	22.2	9.38	144.91	21	BTF3	95.2	94.5	99.1	100.4	98.1	104.9	102.6	102	103.8	99.4
Q96K17	Transcription factor BTF3 homolog 4 OS=Homo sapiens OX=9606 GN=BTF3L4 PE=1 SV=1	49	9	26	6	158	17.3	6.35	33.42	9	BTF3L4	103.2	88	109.9	105.2	102.4	104.3	87.7	95.8	101.7	101.8
Q7KYR7	Butyrophilin subfamily 2 member A1 OS=Homo sapiens OX=9606 GN=BTN2A1 PE=1 SV=3	11	6	7	5	527	59.6	6.48	10.69	6	BTN2A1	117.1	74.7	138.9	129.4	110.6	64.7	70.3	114.6	98.6	81.1
Q9Y297	F-box/WD repeat-containing protein 1A OS=Homo sapiens OX=9606 GN=BTRC PE=1 SV=1	8	5	6	3	605	68.8	7.96	9.33	5	BTRC	68.8	80.7	87.3	98.1	127.3	127.1	127.9	115.5	71.8	95.6
O43683	Mitotic checkpoint serine/threonine-protein kinase BUB1 OS=Homo sapiens OX=9606 GN=BUB1 PE=1 SV=1	23	21	28	21	1085	122.3	6.47	45.43	21	BUB1	85.5	91.5	104.3	106	105.6	93.6	98.7	105.2	107.9	101.7
O60566	Mitotic checkpoint serine/threonine-protein kinase BUB1 beta OS=Homo sapiens OX=9606 GN=BUB1B PE=1 SV=3	29	27	40	27	1050	119.5	5.27	79.58	27	BUB1B	92.5	96.4	97.5	108.4	98.8	106.3	100.8	96.3	103.7	99.3
O43684	Mitotic checkpoint protein BUB3 OS=Homo sapiens OX=9606 GN=BUB3 PE=1 SV=1	47	14	39	14	328	37.1	6.84	91.42	14	BUB3	92.1	99.3	98.1	101.9	97.4	100	101.8	103.2	104.7	101.6
Q9BRD0	BUD13 homolog OS=Homo sapiens OX=9606 GN=BUD13 PE=1 SV=1	30	21	24	20	619	70.5	9.86	31.62	21	BUD13	90.7	100.4	104.6	96.6	93.4	100.3	99	105.5	104.6	105
O43709	Probable 18S rRNA (guanine-N(7))-methyltransferase OS=Homo sapiens OX=9606 GN=BUD23 PE=1 SV=2	36	7	9	7	281	31.9	8.73	10.5	7	BUD23	93	102.7	97.7	99.8	102.5	109.3	104.6	98.1	96.2	96.1
P41223	Protein BUD31 homolog OS=Homo sapiens OX=9606 GN=BUD31 PE=1 SV=2	57	11	20	11	144	17	8.82	42.81	11	BUD31	109.5	102.7	99.5	97.2	99	99.6	97.1	99.2	97.3	98.8
Q13895	Bystin OS=Homo sapiens OX=9606 GN=BYSL PE=1 SV=3	58	25	36	24	437	49.6	8.12	58.81	25	BYSL	105.1	105.1	97.6	96.1	97.8	103.3	95.9	95.2	99.8	104.1
Q7L1Q6	eIF5-mimic protein 2 OS=Homo sapiens OX=9606 GN=BZW1 PE=1 SV=1	48	26	51	23	419	48	5.92	66.2	26	BZW1	88.2	87.7	109	105.9	108.8	93.4	90	103.5	107.6	105.8
Q9Y6E2	eIF5-mimic protein 1 OS=Homo sapiens OX=9606 GN=BZW2 PE=1 SV=1	53	26	42	23	419	48.1	6.68	68.96	26	BZW2	86.8	95.3	104.9	114.1	102.7	92.4	89.1	104.9	104.2	105.6
Q8IYJ2	Uncharacterized protein C10orf67, mitochondrial OS=Homo sapiens OX=9606 GN=C10orf67 PE=1 SV=3	1	1	1	1	551	63.6	8.84	2	1	C10orf67	114.8	98	100.5	92.7	102.2	107.8	89.3	89.8	111.9	92.9
Q9H0W9	Ester hydrolase C11orf54 OS=Homo sapiens OX=9606 GN=C11orf54 PE=1 SV=1	15	4	7	4	315	35.1	6.7	14.02	4	C11orf54	98.7	100.1	90.3	100.9	113	108	99.1	95	100.4	94.6
Q9H3H3	UPF0696 protein C11orf68 OS=Homo sapiens OX=9606 GN=C11orf68 PE=1 SV=3	27	6	7	6	292	31.4	6.32	11.07	6	C11orf68	97.7	101.7	101.3	94.7	116	108.9	97.1	97.3	93.7	91.5
E9PRG8	Uncharacterized protein C11orf98 OS=Homo sapiens OX=9606 GN=C11orf98 PE=4 SV=2	41	7	11	7	123	14.2	11.53	22.47	7	C11orf98	113.2	110	93.5	89.4	93.3	105.9	114.3	93.4	90.9	96.1
Q99622	Protein C10 OS=Homo sapiens OX=9606 GN=C12orf57 PE=1 SV=1	70	6	8	6	126	13.2	5.14	13.47	6	C12orf57	85.4	101.2	94.8	102	108.8	90.8	105.9	99.8	108.2	103
Q9NWQ9	Uncharacterized protein C14orf119 OS=Homo sapiens OX=9606 GN=C14orf119 PE=1 SV=1	9	1	1	1	140	16	4.94	2.67	1	C14orf119	127.3	144.5	87.3	67.4	78.7	129.5	131.5	74.1	83	76.7
Q6ZRI6	Uncharacterized protein C15orf39 OS=Homo sapiens OX=9606 GN=C15orf39 PE=1 SV=3	24	16	17	16	1047	110.6	7.64	18.02	16	C15orf39	82.6	91.6	97.2	115	103.3	97.4	94.1	100.3	113.5	105.1
Q8WUR7	UPF0235 protein C15orf40 OS=Homo sapiens OX=9606 GN=C15orf40 PE=1 SV=2	17	3	6	3	153	16.3	9.83	10.82	3	C15orf40	100.3	104.3	105.6	89.2	96.6	106.5	100.3	91.3	106.2	99.8
A6NNL5	Uncharacterized protein C15orf61 OS=Homo sapiens OX=9606 GN=C15orf61 PE=2 SV=2	29	3	4	3	157	18.1	9.86	4.26	3	C15orf61	102.6	122.4	86.2	106.9	106.6	98.9	98	85.3	94.1	98.9
Q6PH81	UPF0547 protein C16orf87 OS=Homo sapiens OX=9606 GN=C16orf87 PE=1 SV=1	29	4	6	4	154	17.8	10.07	9.67	4	C16orf87	108.8	96.2	91.8	96	104	99.1	104.4	101	95.8	102.8
Q9HAS0	Protein Njmu-R1 OS=Homo sapiens OX=9606 GN=C17orf75 PE=1 SV=2	31	9	12	9	396	44.6	5.03	22.53	9	C17orf75	100.7	99.7	96.1	103.6	105.6	107.8	101.6	93.9	97.4	93.5
Q32NC0	UPF0711 protein C18orf21 OS=Homo sapiens OX=9606 GN=C18orf21 PE=1 SV=1	43	10	18	10	220	24.8	10.26	33.95	10	C18orf21	125.5	122	90.6	91.3	74.6	112.7	116.8	89.1	88.5	88.9
Q9UFG5	UPF0449 protein C19orf25 OS=Homo sapiens OX=9606 GN=C19orf25 PE=1 SV=2	51	5	10	5	118	12.9	5.07	17.19	5	C19orf25	111.8	95.7	92.3	95.2	99.3	102.6	108.8	102.7	97	94.4
Q8N9M1	Uncharacterized protein C19orf47 OS=Homo sapiens OX=9606 GN=C19orf47 PE=1 SV=1	13	4	5	4	422	44.7	10.11	8.74	4	C19orf47	112.4	110.2	86.6	87	94.4	100.6	126.1	100.5	84.5	97.7
Q9UNZ5	Leydig cell tumor 10 kDa protein homolog OS=Homo sapiens OX=9606 GN=C19orf53 PE=1 SV=1	62	13	25	13	99	10.6	11.55	20	13	C19orf53	102.7	103.1	96	91.6	99.5	100.3	104.7	102.3	101.3	98.7
Q13901	Nuclear nucleic acid-binding protein C1D OS=Homo sapiens OX=9606 GN=C1D PE=1 SV=1	15	3	3	3	141	16	9.03	0	3	C1D	106	103.4	94.4	96.9	98.3	103.3	94.3	102.1	93.5	107.7
Q6ZSJ8	Uncharacterized protein C1orf122 OS=Homo sapiens OX=9606 GN=C1orf122 PE=4 SV=2	71	5	6	5	110	11.5	6.73	5.63	5	C1orf122	95.7	103	101	109.8	99.5	103.3	108.4	85.5	96.9	96.9
Q5SNV9	Uncharacterized protein C1orf167 OS=Homo sapiens OX=9606 GN=C1orf167 PE=2 SV=2	6	6	6	5	1468	162.3	10.7	6.62	6	C1orf167	112.6	87.7	121.4	100.7	107.1	85	76.1	98.3	107.2	103.9
Q8IYL3	UPF0688 protein C1orf174 OS=Homo sapiens OX=9606 GN=C1orf174 PE=1 SV=2	17	3	7	3	243	26	6.9	17.5	3	C1orf174	81.5	107.5	103.6	98.6	112.3	91.4	98.3	103.8	96.8	106.3
Q9H425	Uncharacterized protein C1orf198 OS=Homo sapiens OX=9606 GN=C1orf198 PE=1 SV=1	46	13	17	12	327	36.3	5.72	30.62	13	C1orf198	101	90.2	106.1	105	107.9	97.5	87.4	98.3	103.2	103.5
Q9BV19	Uncharacterized protein C1orf50 OS=Homo sapiens OX=9606 GN=C1orf50 PE=1 SV=2	34	5	6	5	199	21.9	5.88	14.27	5	C1orf50	93.2	92.1	106.6	94.5	115.5	86.1	99.8	104.3	116.3	91.4
Q8N6N3	UPF0690 protein C1orf52 OS=Homo sapiens OX=9606 GN=C1orf52 PE=1 SV=1	25	4	5	4	182	20.6	5.21	11.96	4	C1orf52	112.3	103.9	98.5	91.5	92.9	106.6	99.5	93.3	100.5	100.9
Q07021	Complement component 1 Q subcomponent-binding protein, mitochondrial OS=Homo sapiens OX=9606 GN=C1QBP PE=1 SV=1	43	10	139	10	282	31.3	4.84	313.54	10	C1QBP	97.9	92.4	104.1	97.6	100.8	96.9	94.4	102.1	103.6	110
O14523	Phospholipid transfer protein C2CD2L OS=Homo sapiens OX=9606 GN=C2CD2L PE=1 SV=3	13	7	7	7	706	76.1	7.69	8.12	7	C2CD2L	98.3	123.1	100.5	75.1	80.6	106	100.2	116.7	102.5	97
Q4AC94	C2 domain-containing protein 3 OS=Homo sapiens OX=9606 GN=C2CD3 PE=1 SV=4	5	7	8	7	2353	260.2	7.12	2.95	7	C2CD3	69.3	119.7	123.5	93.7	122.4	60	94.2	79.1	126.5	111.5
Q86YS7	C2 domain-containing protein 5 OS=Homo sapiens OX=9606 GN=C2CD5 PE=1 SV=1	7	7	8	7	1000	110.4	5.69	8.83	7	C2CD5	115	104.9	103.6	92.1	107.1	98.9	97.6	89.4	106.1	85.3
Q9BVC5	Ashwin OS=Homo sapiens OX=9606 GN=C2orf49 PE=1 SV=1	31	7	10	7	232	25.8	9.74	15.16	7	C2orf49	87.2	94	99.1	102.3	109.6	97.6	94.8	101.4	105.5	108.5
Q8N8R5	Mitochondrial protein C2orf69 OS=Homo sapiens OX=9606 GN=C2orf69 PE=1 SV=1	12	4	6	4	385	43.4	8.09	10.69	4	C2orf69	72.5	91.9	96.7	108.3	103.6	91.8	91.2	117.8	115.3	111.1
Q3KRA6	UPF0538 protein C2orf76 OS=Homo sapiens OX=9606 GN=C2orf76 PE=1 SV=3	40	5	5	5	126	14.6	6.93	11.27	5	C2orf76	95.9	94.2	96.5	97.8	113.4	97.9	88.4	106	110.2	99.7
Q8N5N4	Uncharacterized protein C3orf22 OS=Homo sapiens OX=9606 GN=C3orf22 PE=2 SV=1	6	1	1	1	141	15.7	9.85	1.8	1	C3orf22	153	0	169.5	180.4	90.8	0	0	160.2	152.8	93.3
Q5JPI3	Uncharacterized protein C3orf38 OS=Homo sapiens OX=9606 GN=C3orf38 PE=1 SV=1	13	4	4	4	329	37.5	6.47	10.69	4	C3orf38	82.3	83.7	110.8	111.9	119.2	90.3	77.4	106.4	107.2	110.8
A6NLC5	UPF0524 protein C3orf70 OS=Homo sapiens OX=9606 GN=C3orf70 PE=2 SV=1	12	2	2	2	250	27.8	4.96	0	2	C3orf70	81	139.3	65.4	129	117.3	86.2	97.8	153.1	48.6	82.2
D6RIA3	Uncharacterized protein C4orf54 OS=Homo sapiens OX=9606 GN=C4orf54 PE=2 SV=1	2	3	3	3	1793	190	8.98	0	3	C4orf54	97.7	123.8	101.3	86	104	99	124.5	96.6	83.2	83.9
Q49AR2	UPF0489 protein C5orf22 OS=Homo sapiens OX=9606 GN=C5orf22 PE=1 SV=2	33	10	12	10	442	49.9	4.78	32.19	10	C5orf22	96.2	100	105.7	96.7	101.5	105.2	97.4	98.3	93.2	105.8
Q7Z6I8	UPF0461 protein C5orf24 OS=Homo sapiens OX=9606 GN=C5orf24 PE=1 SV=1	47	6	7	6	188	20.1	9.85	13.26	6	C5orf24	123.4	107.2	93.4	101.2	87	106.3	102.7	88.1	94	96.7
Q7Z4R8	UPF0669 protein C6orf120 OS=Homo sapiens OX=9606 GN=C6orf120 PE=1 SV=1	14	1	1	1	191	20.8	4.84	2.66	1	C6orf120	91.5	104.7	109.2	96.7	95.1	112.2	97.8	77.3	136.6	79
Q6UWU4	Bombesin receptor-activated protein C6orf89 OS=Homo sapiens OX=9606 GN=C6orf89 PE=1 SV=1	13	3	3	3	347	39.8	6.83	5.01	3	C6orf89	136	124.8	52.7	82.1	59.5	116.3	118.3	92.4	108.1	109.7
Q9BPX7	UPF0415 protein C7orf25 OS=Homo sapiens OX=9606 GN=C7orf25 PE=1 SV=1	12	6	7	6	421	46.4	6.42	14.34	6	C7orf25	96.5	117.3	84.6	94.8	101.7	114.3	116.2	79	97	98.5
Q9BRJ6	Uncharacterized protein C7orf50 OS=Homo sapiens OX=9606 GN=C7orf50 PE=1 SV=1	49	8	14	8	194	22.1	9.64	26.56	8	C7orf50	105.7	104.2	104.6	92.9	96.8	99.9	98.2	93.7	98.8	105.2
Q8NEG2	Uncharacterized protein C7orf57 OS=Homo sapiens OX=9606 GN=C7orf57 PE=2 SV=3	3	1	1	1	295	32.8	8.06	0	1	C7orf57	95.4	72.5	123.9	120.1	87.1	88.8	84.4	107.7	76.2	144
Q9H7E9	UPF0488 protein C8orf33 OS=Homo sapiens OX=9606 GN=C8orf33 PE=1 SV=1	45	10	16	10	229	25	9.95	43.43	10	C8orf33	103.8	107.5	94.2	102.2	95.1	101.9	105.4	92.7	99.3	97.9
Q96K31	Uncharacterized protein C8orf76 OS=Homo sapiens OX=9606 GN=C8orf76 PE=2 SV=1	4	1	1	1	380	43.2	5.43	4.29	1	C8orf76	95	91	86.8	117.6	91.6	99.9	67.3	112.4	132.8	105.6
Q6P1X6	UPF0598 protein C8orf82 OS=Homo sapiens OX=9606 GN=C8orf82 PE=1 SV=2	16	3	3	3	216	23.9	9.14	7.3	3	C8orf82	115.3	113.6	105.9	100	94.9	94.2	105.7	80.8	87.7	101.9
P0DMB2	Uncharacterized protein C8orf88 OS=Homo sapiens OX=9606 GN=C8orf88 PE=4 SV=1	33	2	4	2	117	13.4	9.77	5.33	2	C8orf88	101.2	90.1	86.1	106.1	83.8	98.4	110.4	112	115.2	96.8
Q8IXQ3	Uncharacterized protein C9orf40 OS=Homo sapiens OX=9606 GN=C9orf40 PE=1 SV=1	24	4	6	4	194	21.1	5.01	9.25	4	C9orf40	105.8	107.7	86.7	84.5	88.5	144.6	109.8	97.2	89.4	85.8
Q96LT7	Guanine nucleotide exchange factor C9orf72 OS=Homo sapiens OX=9606 GN=C9orf72 PE=1 SV=2	5	2	2	2	481	54.3	6.23	2.33	2	C9orf72	136.8	0	140.2	132.8	86	71.3	130.4	117.8	85.2	99.7
Q9NZ63	Telomere length and silencing protein 1 homolog OS=Homo sapiens OX=9606 GN=C9orf78 PE=1 SV=1	48	14	21	14	289	33.7	6.74	47.78	14	C9orf78	96.4	91.2	102.7	100.4	99	98.7	101.9	99.4	105.2	105.1
Q96MD7	Uncharacterized protein C9orf85 OS=Homo sapiens OX=9606 GN=C9orf85 PE=1 SV=1	9	2	2	2	179	20.2	9.42	2.86	2	C9orf85	127.2	154.4	105.1	103.6	66.2	106.9	98.2	61.5	90.8	86
P00918	Carbonic anhydrase 2 OS=Homo sapiens OX=9606 GN=CA2 PE=1 SV=2	69	17	55	17	260	29.2	7.4	114.99	17	CA2	82.3	84.9	90.5	91.5	94.3	108.6	108.9	114.2	114.6	110.3
P35219	Carbonic anhydrase-related protein OS=Homo sapiens OX=9606 GN=CA8 PE=1 SV=3	35	7	10	7	290	33	4.86	27.77	7	CA8	91.2	87.3	98.4	98.7	90.4	113.3	99	105.5	104.5	111.8
Q9H8G2	Caspase activity and apoptosis inhibitor 1 OS=Homo sapiens OX=9606 GN=CAAP1 PE=1 SV=2	20	6	8	6	361	38.3	4.72	20.07	6	CAAP1	101.1	97.6	90.1	99.4	103.7	105.4	98.6	104.6	92.9	106.7
Q9Y376	Calcium-binding protein 39 OS=Homo sapiens OX=9606 GN=CAB39 PE=1 SV=1	33	14	26	14	341	39.8	6.89	40.27	14	CAB39	103.5	92.3	103	108.7	106.2	103.1	88	94.4	95.4	105.4
Q9Y6J0	Calcineurin-binding protein cabin-1 OS=Homo sapiens OX=9606 GN=CABIN1 PE=1 SV=1	10	19	20	19	2220	246.2	6.02	28.45	19	CABIN1	122.8	113.2	95.5	92	90.5	110.3	107.6	89.1	87	92
Q8TDN4	CDK5 and ABL1 enzyme substrate 1 OS=Homo sapiens OX=9606 GN=CABLES1 PE=1 SV=2	11	6	6	5	633	67.6	9.17	9.69	6	CABLES1	116.4	93.6	101.2	76.9	92.6	133.9	121.5	80.8	93.1	90.2
Q5VU97	VWFA and cache domain-containing protein 1 OS=Homo sapiens OX=9606 GN=CACHD1 PE=2 SV=2	8	8	9	8	1274	142.2	6.43	14.78	8	CACHD1	94.4	108	98.6	90.4	94.8	110.2	103.2	100	96.1	104.5
O00555	Voltage-dependent P/Q-type calcium channel subunit alpha-1A OS=Homo sapiens OX=9606 GN=CACNA1A PE=1 SV=3	1	3	4	3	2506	282.4	8.84	0	3	CACNA1A	82.4	101.6	88.2	119.3	99.2	87.2	94	109.7	93.6	124.8
O60840	Voltage-dependent L-type calcium channel subunit alpha-1F OS=Homo sapiens OX=9606 GN=CACNA1F PE=1 SV=2	2	2	2	2	1977	220.5	6.1	2.74	2	CACNA1F	68.9	54.7	96.6	132.8	98.3	95.2	142.8	112.8	108.8	89.1
O95180	Voltage-dependent T-type calcium channel subunit alpha-1H OS=Homo sapiens OX=9606 GN=CACNA1H PE=1 SV=4	1	3	4	2	2353	259	7.37	2.07	3	CACNA1H	111.1	111.7	119.4	103.2	104.2	92.2	82.6	95.9	84.3	95.4
P54289	Voltage-dependent calcium channel subunit alpha-2/delta-1 OS=Homo sapiens OX=9606 GN=CACNA2D1 PE=1 SV=3	11	8	9	8	1103	124.5	5.27	21.54	8	CACNA2D1	109.1	101.5	100.1	92	83.5	115.1	91.6	102.4	108.5	96.2
Q9NY47	Voltage-dependent calcium channel subunit alpha-2/delta-2 OS=Homo sapiens OX=9606 GN=CACNA2D2 PE=1 SV=2	5	5	6	5	1150	129.7	5.8	4.59	5	CACNA2D2	110.4	78.1	112.5	103.2	93.4	94.3	90.5	101.3	90.9	125.2
Q08289	Voltage-dependent L-type calcium channel subunit beta-2 OS=Homo sapiens OX=9606 GN=CACNB2 PE=1 SV=3	3	2	2	2	660	73.5	8.1	2.06	2	CACNB2	137.1	0	104.4	130.3	0	112.6	101.1	124.2	148	142.4
P62955	Voltage-dependent calcium channel gamma-7 subunit OS=Homo sapiens OX=9606 GN=CACNG7 PE=1 SV=1	8	1	1	1	275	31	7.12	0	1	CACNG7	141	115.1	70.1	87.8	139.1	119.2	117.4	116	0	94.3
Q8WUQ7	Cactin OS=Homo sapiens OX=9606 GN=CACTIN PE=1 SV=3	25	17	19	17	758	88.6	9.14	37.49	17	CACTIN	99.6	98.4	93.1	94.1	98.3	102.2	112	97.6	102.4	102.3
Q86Y37	CDK2-associated and cullin domain-containing protein 1 OS=Homo sapiens OX=9606 GN=CACUL1 PE=1 SV=1	13	4	6	4	369	41	5.19	16.54	4	CACUL1	84.9	95.7	111.9	91.9	109.1	109.9	88.2	108.1	84.9	115.5
Q9HB71	Calcyclin-binding protein OS=Homo sapiens OX=9606 GN=CACYBP PE=1 SV=2	77	23	59	21	228	26.2	8.25	94.41	23	CACYBP	95	91.3	102.9	101.8	107.4	97.4	97.1	101.7	105.3	100.2
P27708	CAD protein OS=Homo sapiens OX=9606 GN=CAD PE=1 SV=3	43	82	129	76	2225	242.8	6.46	286.76	82	CAD	101	98	102	100.5	102.8	103.3	97.8	97.9	100	96.8
Q9BY67	Cell adhesion molecule 1 OS=Homo sapiens OX=9606 GN=CADM1 PE=1 SV=2	26	6	7	6	442	48.5	5.07	19.27	6	CADM1	105.1	103.5	98.4	97.3	102.8	100.1	97.8	93.5	95.6	105.9
Q8NFZ8	Cell adhesion molecule 4 OS=Homo sapiens OX=9606 GN=CADM4 PE=1 SV=1	13	4	5	4	388	42.8	6.3	12.1	4	CADM4	104.9	110.9	75.3	103.5	117.2	96.3	127.1	104.4	78.3	82.1
Q86UW7	Calcium-dependent secretion activator 2 OS=Homo sapiens OX=9606 GN=CADPS2 PE=1 SV=2	5	5	5	5	1296	147.6	6.19	5.05	5	CADPS2	117.2	96.1	102.7	100.9	105.5	105.5	84.3	91.5	100.1	96.4
Q9P1Z2	Calcium-binding and coiled-coil domain-containing protein 1 OS=Homo sapiens OX=9606 GN=CALCOCO1 PE=1 SV=2	10	6	7	6	691	77.3	4.82	8.28	6	CALCOCO1	92	92.2	105.9	106.4	99.1	101.8	97.7	87.2	115.3	102.6
Q13137	Calcium-binding and coiled-coil domain-containing protein 2 OS=Homo sapiens OX=9606 GN=CALCOCO2 PE=1 SV=1	39	13	17	13	446	52.2	5.02	44.01	13	CALCOCO2	104	100.9	94.5	99.6	97.3	113.7	105.5	91.4	96.3	96.9
Q05682	Caldesmon OS=Homo sapiens OX=9606 GN=CALD1 PE=1 SV=3	34	29	50	28	793	93.2	5.66	91.38	29	CALD1	105.8	101	103.6	97.4	102.6	97.3	98	101.1	96.8	96.4
Q5R3K3	Calcium homeostasis modulator protein 6 OS=Homo sapiens OX=9606 GN=CALHM6 PE=1 SV=1	8	2	2	2	315	34.4	8.56	2.06	2	CALHM6	121.3	95.8	113	92.9	105.8	97.3	100.9	113.5	82.9	76.7
P0DP25	Calmodulin-3 OS=Homo sapiens OX=9606 GN=CALM3 PE=1 SV=1	77	13	112	13	149	16.8	4.22	222.73	13	CALM3	93.9	88.1	108.7	108.8	113.7	98.6	77.9	99.9	102.9	107.5
P27797	Calreticulin OS=Homo sapiens OX=9606 GN=CALR PE=1 SV=1	59	25	152	25	417	48.1	4.44	261.77	25	CALR	103.1	98.5	104	98.1	101.7	98.9	92.4	99.4	99.3	104.5
O43852	Calumenin OS=Homo sapiens OX=9606 GN=CALU PE=1 SV=2	58	21	39	20	315	37.1	4.64	90.15	21	CALU	106.2	94.7	101.8	95.9	101.8	100.2	93.5	103.8	97.6	104.4
Q14012	Calcium/calmodulin-dependent protein kinase type 1 OS=Homo sapiens OX=9606 GN=CAMK1 PE=1 SV=1	23	7	8	7	370	41.3	5.29	18.68	7	CAMK1	95.6	88.2	97.6	115.6	125.7	98.8	82.1	101.9	85.3	109.1
Q13557	Calcium/calmodulin-dependent protein kinase type II subunit delta OS=Homo sapiens OX=9606 GN=CAMK2D PE=1 SV=3	45	21	36	15	499	56.3	7.25	80.2	21	CAMK2D	102.3	100.4	103	102.2	103.1	99.1	97	97.6	97	98.3
Q13555	Calcium/calmodulin-dependent protein kinase type II subunit gamma OS=Homo sapiens OX=9606 GN=CAMK2G PE=1 SV=4	44	21	31	15	558	62.6	7.83	51.45	21	CAMK2G	100.8	100.2	102.7	97.5	105.1	106	93.7	97.6	99.5	96.9
Q16566	Calcium/calmodulin-dependent protein kinase type IV OS=Homo sapiens OX=9606 GN=CAMK4 PE=1 SV=1	18	8	9	7	473	51.9	5.82	13.89	8	CAMK4	98.6	96.7	104.5	101.2	96.8	107.8	103.4	99.6	99.4	92
Q8N5S9	Calcium/calmodulin-dependent protein kinase kinase 1 OS=Homo sapiens OX=9606 GN=CAMKK1 PE=1 SV=2	13	5	5	5	505	55.7	5.78	9.83	5	CAMKK1	102.1	94.3	94.4	77.7	82.1	129.7	127	102.2	101.5	89.1
Q96RR4	Calcium/calmodulin-dependent protein kinase kinase 2 OS=Homo sapiens OX=9606 GN=CAMKK2 PE=1 SV=2	15	6	8	6	588	64.7	6.68	10	6	CAMKK2	115.9	110.8	98.9	85.2	109.2	98.2	114.5	87.3	97.9	82
Q7Z624	Calmodulin-lysine N-methyltransferase OS=Homo sapiens OX=9606 GN=CAMKMT PE=1 SV=2	16	4	6	4	323	36.1	6.83	14.73	4	CAMKMT	103.5	72.1	107.5	93.1	90.6	118.5	96	97.2	117.5	103.9
Q8NCB2	CaM kinase-like vesicle-associated protein OS=Homo sapiens OX=9606 GN=CAMKV PE=2 SV=2	9	3	3	3	501	54.3	5.55	7.34	3	CAMKV	107.8	95.9	109.1	102.9	113.4	78.3	75.9	107.5	89.5	119.6
P49069	Guided entry of tail-anchored proteins factor CAMLG OS=Homo sapiens OX=9606 GN=CAMLG PE=1 SV=1	23	7	8	7	296	32.9	8.05	11.85	7	CAMLG	91.3	108.4	114.8	107.6	107.1	88.2	91.9	93.4	100.5	96.7
Q5T5Y3	Calmodulin-regulated spectrin-associated protein 1 OS=Homo sapiens OX=9606 GN=CAMSAP1 PE=1 SV=2	20	28	33	27	1602	177.9	6.73	63.2	28	CAMSAP1	92.7	94.4	102.9	108.2	104.6	97.9	96.9	98.5	104.1	99.8
Q08AD1	Calmodulin-regulated spectrin-associated protein 2 OS=Homo sapiens OX=9606 GN=CAMSAP2 PE=1 SV=3	18	27	29	27	1489	168	6.8	46.1	27	CAMSAP2	99.5	98.2	96.8	94.3	102.8	106.5	107.3	95.4	103.5	95.8
Q9P1Y5	Calmodulin-regulated spectrin-associated protein 3 OS=Homo sapiens OX=9606 GN=CAMSAP3 PE=1 SV=2	27	23	28	23	1249	134.7	8.35	43.05	23	CAMSAP3	91	105.8	116.4	108.8	95.8	98.1	97.5	88.9	96.5	101.1
Q9Y6Y1	Calmodulin-binding transcription activator 1 OS=Homo sapiens OX=9606 GN=CAMTA1 PE=1 SV=4	1	1	2	1	1673	183.6	7.49	0	1	CAMTA1	76.1	109.8	104.5	120	108	89.3	91	96.4	95.2	109.8
Q86VP6	Cullin-associated NEDD8-dissociated protein 1 OS=Homo sapiens OX=9606 GN=CAND1 PE=1 SV=2	42	59	125	56	1230	136.3	5.78	234.22	59	CAND1	97.7	91.4	106.7	105.4	108.1	100.9	90	97.9	100.3	101.6
O75155	Cullin-associated NEDD8-dissociated protein 2 OS=Homo sapiens OX=9606 GN=CAND2 PE=1 SV=3	12	14	21	11	1236	135.2	5.68	35.49	14	CAND2	95.2	96.3	98.8	103.4	92.7	105.3	104.6	103.8	99.3	100.5
Q8WVQ1	Soluble calcium-activated nucleotidase 1 OS=Homo sapiens OX=9606 GN=CANT1 PE=1 SV=1	22	8	9	8	401	44.8	6.09	21.25	8	CANT1	110.3	124.1	68.3	99.7	86.1	96.3	115.3	95.7	94.8	109.4
P27824	Calnexin OS=Homo sapiens OX=9606 GN=CANX PE=1 SV=2	40	36	97	35	592	67.5	4.6	184.68	36	CANX	107.4	96.4	105.7	93.8	102.2	98	99.2	96.5	99.8	100.9
Q01518	Adenylyl cyclase-associated protein 1 OS=Homo sapiens OX=9606 GN=CAP1 PE=1 SV=5	64	27	60	26	475	51.9	8.06	95.66	27	CAP1	95	105.4	100.2	105.3	100.4	96	100.7	104.2	97.9	94.8
P40123	Adenylyl cyclase-associated protein 2 OS=Homo sapiens OX=9606 GN=CAP2 PE=1 SV=1	20	10	11	9	477	52.8	6.37	17.12	10	CAP2	94	119.3	96	99.5	107.2	90.8	95.7	100.8	99.7	96.8
P40121	Macrophage-capping protein OS=Homo sapiens OX=9606 GN=CAPG PE=1 SV=2	3	1	1	1	348	38.5	6.19	2.95	1	CAPG	83.7	58.1	171.8	52.9	99.1	178.8	74.1	65.3	96.3	119.9
P07384	Calpain-1 catalytic subunit OS=Homo sapiens OX=9606 GN=CAPN1 PE=1 SV=1	33	21	31	21	714	81.8	5.67	67.57	21	CAPN1	93.9	95.2	110	109.3	107.7	97.5	103.5	92.4	99.5	91
O75808	Calpain-15 OS=Homo sapiens OX=9606 GN=CAPN15 PE=1 SV=1	14	10	10	10	1086	117.2	6.71	18.71	10	CAPN15	96.8	117.2	95.9	94.8	100.1	110.6	100.7	95.1	91	97.8
P17655	Calpain-2 catalytic subunit OS=Homo sapiens OX=9606 GN=CAPN2 PE=1 SV=6	40	20	31	20	700	79.9	4.98	80.99	20	CAPN2	98	93.8	106.5	105.5	105.8	110.2	97.2	84.4	101.5	97.2
Q9Y6W3	Calpain-7 OS=Homo sapiens OX=9606 GN=CAPN7 PE=1 SV=1	15	10	11	10	813	92.6	7.65	25.21	10	CAPN7	103.3	113.6	94	101	90.4	106.2	103.4	99.2	96.7	92.2
P04632	Calpain small subunit 1 OS=Homo sapiens OX=9606 GN=CAPNS1 PE=1 SV=1	35	7	13	5	268	28.3	5.2	35.7	7	CAPNS1	90.2	107.2	98.9	112	103.6	101.4	95.7	87.1	105.2	98.6
Q14444	Caprin-1 OS=Homo sapiens OX=9606 GN=CAPRIN1 PE=1 SV=2	35	23	55	23	709	78.3	5.25	95.82	23	CAPRIN1	96.6	97.3	104.2	100.7	104	98.7	101.1	98.2	99.4	99.7
P52907	F-actin-capping protein subunit alpha-1 OS=Homo sapiens OX=9606 GN=CAPZA1 PE=1 SV=3	62	13	48	11	286	32.9	5.69	109	13	CAPZA1	103.7	92.1	104.9	102.7	104.3	97.7	99.3	97.1	101.5	96.6
P47755	F-actin-capping protein subunit alpha-2 OS=Homo sapiens OX=9606 GN=CAPZA2 PE=1 SV=3	41	8	17	6	286	32.9	5.85	37.79	8	CAPZA2	87.3	92.6	106.1	110	110.3	97.1	98.6	98.5	101.5	97.9
P47756	F-actin-capping protein subunit beta OS=Homo sapiens OX=9606 GN=CAPZB PE=1 SV=4	63	20	36	20	277	31.3	5.59	62.72	20	CAPZB	103.3	106.9	98.3	105	97.4	100.6	100.8	100.9	94.4	92.4
Q9BWT7	Caspase recruitment domain-containing protein 10 OS=Homo sapiens OX=9606 GN=CARD10 PE=1 SV=2	2	2	2	2	1032	115.9	5.95	2.1	2	CARD10	0	0	0	0	0	1000	0	0	0	0
Q96LW7	Caspase recruitment domain-containing protein 19 OS=Homo sapiens OX=9606 GN=CARD19 PE=1 SV=1	17	4	4	4	228	25.6	9.2	7.12	4	CARD19	95	103	112.7	99.1	100.3	81.8	92.8	97.3	98	120
Q9Y2V2	Calcium-regulated heat-stable protein 1 OS=Homo sapiens OX=9606 GN=CARHSP1 PE=1 SV=2	39	5	16	5	147	15.9	8.21	22.74	5	CARHSP1	89.6	123.3	93.7	115.1	81.3	89.3	114.7	111	96.1	85.9
Q86X55	Histone-arginine methyltransferase CARM1 OS=Homo sapiens OX=9606 GN=CARM1 PE=1 SV=3	26	12	20	12	608	65.8	6.73	37.14	12	CARM1	99.5	96.9	102	106.4	97.6	99.7	95.6	100.8	99.2	102.3
Q5VZK9	F-actin-uncapping protein LRRC16A OS=Homo sapiens OX=9606 GN=CARMIL1 PE=1 SV=1	5	7	7	7	1371	151.5	7.85	7.29	7	CARMIL1	106.4	104.4	86.7	92	97	104.2	111.8	101.4	97.8	98.3
Q6F5E8	Capping protein, Arp2/3 and myosin-I linker protein 2 OS=Homo sapiens OX=9606 GN=CARMIL2 PE=1 SV=2	4	5	5	5	1435	154.6	6.76	8.68	5	CARMIL2	89.4	123	113.6	91.8	98.9	102.9	91	101.6	99.1	88.5
Q8N4J0	Carnosine N-methyltransferase OS=Homo sapiens OX=9606 GN=CARNMT1 PE=1 SV=1	21	9	13	9	409	47.2	6.32	20.61	9	CARNMT1	85.6	111.1	89	109.6	93.8	102.5	104	103.8	105.9	94.6
P49589	Cysteine--tRNA ligase, cytoplasmic OS=Homo sapiens OX=9606 GN=CARS1 PE=1 SV=3	44	31	40	31	748	85.4	6.76	80.18	31	CARS1	96.9	92.9	100.3	98.4	102.8	106.6	101.8	100.6	101.1	98.6
Q9HA77	Probable cysteine--tRNA ligase, mitochondrial OS=Homo sapiens OX=9606 GN=CARS2 PE=1 SV=1	16	9	12	9	564	62.2	8.34	18.88	9	CARS2	98.7	95.7	100.7	98.8	98.3	102.8	100.7	103.3	97.4	103.8
O15234	Protein CASC3 OS=Homo sapiens OX=9606 GN=CASC3 PE=1 SV=2	23	17	22	17	703	76.2	6.48	31.64	17	CASC3	98.1	94.2	94.2	102.3	100.4	105.3	97	100.2	103.6	104.8
O14936	Peripheral plasma membrane protein CASK OS=Homo sapiens OX=9606 GN=CASK PE=1 SV=3	27	23	29	22	926	105.1	6.43	60.01	23	CASK	105.2	109.6	101.7	94.5	96.4	102.8	98	92.6	100	99.3
Q8WXE0	Caskin-2 OS=Homo sapiens OX=9606 GN=CASKIN2 PE=1 SV=2	13	10	13	9	1202	126.7	7.09	32.26	10	CASKIN2	100.4	101.3	92.7	97.9	99.2	101.1	103.3	102.3	104.9	96.9
Q92851	Caspase-10 OS=Homo sapiens OX=9606 GN=CASP10 PE=1 SV=3	7	2	2	2	521	58.9	7.33	4.65	2	CASP10	85.5	108.5	102.6	84.5	112.2	102.1	88.5	114	100.7	101.5
P42575	Caspase-2 OS=Homo sapiens OX=9606 GN=CASP2 PE=1 SV=2	50	17	21	17	452	50.7	6.81	52.09	17	CASP2	99.4	106.1	97.4	104	99.1	103.4	98.6	95.1	98.3	98.5
P42574	Caspase-3 OS=Homo sapiens OX=9606 GN=CASP3 PE=1 SV=2	27	11	16	10	277	31.6	6.54	22.75	11	CASP3	96.7	98.2	106.3	106.3	106.9	94.8	94.4	102.1	95.4	98.8
P55212	Caspase-6 OS=Homo sapiens OX=9606 GN=CASP6 PE=1 SV=2	37	11	14	10	293	33.3	6.93	23.37	11	CASP6	105.7	100.4	90.6	100.9	108.1	115.3	95	92.7	95.6	95.7
P55210	Caspase-7 OS=Homo sapiens OX=9606 GN=CASP7 PE=1 SV=1	40	12	17	12	303	34.3	6.07	22.01	12	CASP7	102.7	120.3	91.9	91.4	92.4	103.7	103.4	101.7	99.7	92.8
Q14790	Caspase-8 OS=Homo sapiens OX=9606 GN=CASP8 PE=1 SV=1	21	7	7	7	479	55.4	5.1	12.78	7	CASP8	101.7	100	93.3	93.3	98.4	120.3	107.8	100.4	85.3	99.4
Q9UKL3	CASP8-associated protein 2 OS=Homo sapiens OX=9606 GN=CASP8AP2 PE=1 SV=1	4	6	7	5	1982	222.5	6.58	7.6	6	CASP8AP2	135.5	145.5	76.6	55.4	52.8	116.8	131.8	105.9	97.3	82.4
P20810	Calpastatin OS=Homo sapiens OX=9606 GN=CAST PE=1 SV=4	41	25	37	25	708	76.5	5.07	53.86	25	CAST	101.1	100.2	100.1	104.8	101.8	100	94	93.9	104.2	100
A6NHX0	Cytosolic arginine sensor for mTORC1 subunit 2 OS=Homo sapiens OX=9606 GN=CASTOR2 PE=1 SV=3	14	4	5	4	329	36	5.16	12.87	4	CASTOR2	100	107	89.2	110.3	97.2	107.3	107	102.3	94.3	85.5
Q86V15	Zinc finger protein castor homolog 1 OS=Homo sapiens OX=9606 GN=CASZ1 PE=1 SV=4	3	4	4	4	1759	189.9	7.03	0	4	CASZ1	604.6	0	0	0	395.4	0	0	0	0	0
P04040	Catalase OS=Homo sapiens OX=9606 GN=CAT PE=1 SV=3	56	21	35	21	527	59.7	7.39	80.29	21	CAT	104.4	111.4	93.5	97.2	92.7	100.3	107.8	99.4	96.8	96.4
Q6ZRH7	Cation channel sperm-associated auxiliary subunit gamma OS=Homo sapiens OX=9606 GN=CATSPERG PE=2 SV=3	2	2	3	2	1159	132.9	6.37	2.8	2	CATSPERG	87.6	88	96	90.7	111.3	107.7	110.2	104.1	84.3	120.1
Q6NZI2	Caveolae-associated protein 1 OS=Homo sapiens OX=9606 GN=CAVIN1 PE=1 SV=1	16	5	5	5	390	43.5	5.6	3.64	5	CAVIN1	149.6	117.9	92.9	86.4	158.1	73.1	87.2	68.1	77.5	89.3
O43439	Protein CBFA2T2 OS=Homo sapiens OX=9606 GN=CBFA2T2 PE=1 SV=1	8	5	6	5	604	67.1	8.05	13.14	5	CBFA2T2	65.6	142.5	105.3	118.8	48.8	113.7	112.8	100.7	109.8	81.9
Q13951	Core-binding factor subunit beta OS=Homo sapiens OX=9606 GN=CBFB PE=1 SV=2	44	10	15	10	182	21.5	6.6	13.86	10	CBFB	93.7	99.7	98.2	99.3	101.4	102.2	98.8	100.7	105.6	100.4
P22681	E3 ubiquitin-protein ligase CBL OS=Homo sapiens OX=9606 GN=CBL PE=1 SV=2	15	10	12	8	906	99.6	6.54	20.77	10	CBL	91.5	96.5	110.4	107.3	99.9	99.9	101.7	95.9	104.2	92.8
Q13191	E3 ubiquitin-protein ligase CBL-B OS=Homo sapiens OX=9606 GN=CBLB PE=1 SV=2	4	4	4	2	982	109.4	7.88	7.94	4	CBLB	103.6	113.6	82.4	112.1	106.6	110.8	108.9	68.7	99.9	93.2
Q75N03	E3 ubiquitin-protein ligase Hakai OS=Homo sapiens OX=9606 GN=CBLL1 PE=1 SV=1	22	10	11	10	491	54.5	8.29	22.6	10	CBLL1	89.3	95	97.5	102.2	101.1	95.4	98.3	102.2	106.8	112.4
Q6UW01	Cerebellin-3 OS=Homo sapiens OX=9606 GN=CBLN3 PE=1 SV=1	13	1	1	1	205	21.5	7.11	0	1	CBLN3	0	0	0	1000	0	0	0	0	0	0
P16152	Carbonyl reductase [NADPH] 1 OS=Homo sapiens OX=9606 GN=CBR1 PE=1 SV=3	77	20	49	16	277	30.4	8.32	96.83	20	CBR1	94.4	101.8	96.4	98.3	96.6	104.6	103.8	102.1	101	101
O75828	Carbonyl reductase [NADPH] 3 OS=Homo sapiens OX=9606 GN=CBR3 PE=1 SV=3	27	7	17	3	277	30.8	6.18	30.02	7	CBR3	104.8	58.2	104.1	87.9	116.4	147.2	96.8	87.5	112.6	84.5
Q8N4T8	3-oxoacyl-[acyl-carrier-protein] reductase OS=Homo sapiens OX=9606 GN=CBR4 PE=1 SV=3	33	7	9	7	237	25.3	9.33	10.35	7	CBR4	110.3	128.9	94.5	88.5	94.4	110.1	100.1	99.4	93.1	80.7
P35520	Cystathionine beta-synthase OS=Homo sapiens OX=9606 GN=CBS PE=1 SV=2	42	26	42	25	551	60.5	6.65	69.12	26	CBS	96	99	95.4	100.5	101.8	103.9	104.8	103.7	99.1	95.8
P83916	Chromobox protein homolog 1 OS=Homo sapiens OX=9606 GN=CBX1 PE=1 SV=1	66	13	48	12	185	21.4	4.93	108.93	13	CBX1	98.8	96.1	101.2	99.4	102.7	97.6	98.5	100.9	98.9	105.7
Q14781	Chromobox protein homolog 2 OS=Homo sapiens OX=9606 GN=CBX2 PE=1 SV=2	26	14	15	14	532	56	10.01	14.84	14	CBX2	123.6	119.6	90.5	84.1	88.7	101.1	110.4	95	98.5	88.5
Q13185	Chromobox protein homolog 3 OS=Homo sapiens OX=9606 GN=CBX3 PE=1 SV=4	75	18	58	16	183	20.8	5.33	138.65	18	CBX3	98	96	100.9	99.1	100.7	98.7	102.5	102	100.5	101.6
O00257	E3 SUMO-protein ligase CBX4 OS=Homo sapiens OX=9606 GN=CBX4 PE=1 SV=3	21	11	14	11	560	61.3	9.36	33.18	11	CBX4	86.1	77.4	103.5	109.8	106.3	87.8	89	114.9	110.5	114.7
P45973	Chromobox protein homolog 5 OS=Homo sapiens OX=9606 GN=CBX5 PE=1 SV=1	61	13	24	12	191	22.2	5.86	56.3	13	CBX5	103	98.9	100	99.5	98.7	99.5	96.2	100.4	97.8	106
O95503	Chromobox protein homolog 6 OS=Homo sapiens OX=9606 GN=CBX6 PE=1 SV=1	12	5	6	4	412	43.9	10.01	6.3	5	CBX6	173.9	178.8	68.8	58.5	54	158.9	151.4	56.2	52.4	47.1
Q9HC52	Chromobox protein homolog 8 OS=Homo sapiens OX=9606 GN=CBX8 PE=1 SV=3	44	14	18	14	389	43.4	9.91	24.02	14	CBX8	111.3	109.6	93.8	92.9	93.8	102.8	110.7	90.4	97.5	97.2
Q6P1N0	Coiled-coil and C2 domain-containing protein 1A OS=Homo sapiens OX=9606 GN=CC2D1A PE=1 SV=1	33	28	33	27	951	104	8.09	68.48	28	CC2D1A	100.2	101.2	101.7	98.3	98.5	101.7	101.6	93.8	100.3	102.6
Q5T0F9	Coiled-coil and C2 domain-containing protein 1B OS=Homo sapiens OX=9606 GN=CC2D1B PE=1 SV=1	15	14	21	12	858	94.2	5.26	30.59	14	CC2D1B	102.7	98.6	99.3	99.7	97.6	109.6	106	91.7	99.6	95.1
Q8IX12	Cell division cycle and apoptosis regulator protein 1 OS=Homo sapiens OX=9606 GN=CCAR1 PE=1 SV=2	32	38	57	37	1150	132.7	5.76	103.75	38	CCAR1	98.9	109.1	96.7	100.9	96.2	100.1	104.8	96.6	97.3	99.4
Q8N163	Cell cycle and apoptosis regulator protein 2 OS=Homo sapiens OX=9606 GN=CCAR2 PE=1 SV=2	42	34	58	33	923	102.8	5.22	101.79	34	CCAR2	103.9	106	99.4	95.5	95	97.5	105	101.3	98.3	98
Q96A19	Coiled-coil domain-containing protein 102A OS=Homo sapiens OX=9606 GN=CCDC102A PE=1 SV=2	19	11	15	10	550	62.6	5.58	10.74	11	CCDC102A	116.3	117.8	93.5	87.6	86.6	98	118.6	98.3	84.6	98.6
Q9BWC9	Coiled-coil domain-containing protein 106 OS=Homo sapiens OX=9606 GN=CCDC106 PE=1 SV=1	10	3	3	3	280	32	9.42	4.57	3	CCDC106	84	86	138.7	93.3	107.8	92	70	113.3	106	108.9
Q96NT0	Coiled-coil domain-containing protein 115 OS=Homo sapiens OX=9606 GN=CCDC115 PE=1 SV=1	24	3	4	3	180	19.7	6.95	5.22	3	CCDC115	98.2	117.1	92.7	104.6	101	95.1	83.7	94.2	119.2	94.1
Q8IWD4	Coiled-coil domain-containing protein 117 OS=Homo sapiens OX=9606 GN=CCDC117 PE=1 SV=1	22	6	7	6	279	30.5	5.07	11.2	6	CCDC117	98.5	107	83.3	106.3	108.8	118.1	99.8	79.6	93.1	105.6
Q8WUD4	Coiled-coil domain-containing protein 12 OS=Homo sapiens OX=9606 GN=CCDC12 PE=1 SV=1	64	11	16	11	166	19.2	7.34	26.65	11	CCDC12	99.6	90.1	99	102.6	99.9	103	93.4	101.7	107	103.7
Q96CT7	Coiled-coil domain-containing protein 124 OS=Homo sapiens OX=9606 GN=CCDC124 PE=1 SV=1	67	22	47	22	223	25.8	9.54	67.28	22	CCDC124	96.2	98	103.6	103.8	101.7	96.4	99.6	99.3	100.3	101.1
Q9H6E4	Coiled-coil domain-containing protein 134 OS=Homo sapiens OX=9606 GN=CCDC134 PE=1 SV=1	34	7	8	7	229	26.5	8.85	10.58	7	CCDC134	101.2	104	102.9	98	108.9	103.1	99.8	91.7	95	95.3
Q6PK04	Coiled-coil domain-containing protein 137 OS=Homo sapiens OX=9606 GN=CCDC137 PE=1 SV=1	45	14	20	13	289	33.2	10.93	23.94	14	CCDC137	124.3	127.6	73.5	77.2	78.4	129.3	131.9	88.4	86.7	82.6
Q96M89	Coiled-coil domain-containing protein 138 OS=Homo sapiens OX=9606 GN=CCDC138 PE=1 SV=1	17	11	14	10	665	76.2	8.53	23.85	11	CCDC138	119.3	113.8	88.7	94.2	85.5	110.6	117.6	84.7	97.1	88.4
Q6ZP82	Coiled-coil domain-containing protein 141 OS=Homo sapiens OX=9606 GN=CCDC141 PE=1 SV=2	2	2	2	2	1450	166.2	5.58	0	2	CCDC141	133.6	0	0	171.5	0	92.8	0	135.5	319.5	147.1
Q6ZUS6	Coiled-coil domain-containing protein 149 OS=Homo sapiens OX=9606 GN=CCDC149 PE=2 SV=2	5	3	4	2	474	52.8	6.29	0	3	CCDC149	0	0	68.3	194	528	0	117.9	0	0	91.8
Q5M9N0	Coiled-coil domain-containing protein 158 OS=Homo sapiens OX=9606 GN=CCDC158 PE=1 SV=2	1	1	1	1	1113	127.1	6.46	0	1	CCDC158	85.3	149.6	128.7	106.4	126.5	87.8	87.4	86.3	70.1	71.9
Q9P0B6	Coiled-coil domain-containing protein 167 OS=Homo sapiens OX=9606 GN=CCDC167 PE=1 SV=2	36	4	7	4	97	11.5	9.5	4.63	4	CCDC167	112.9	101.5	105.2	103.2	119.2	76.1	93.8	97.6	92.7	97.8
Q8NDH2	Leucine-rich repeat transmembrane protein CCDC168 OS=Homo sapiens OX=9606 GN=CCDC168 PE=2 SV=3	2	11	15	10	7081	801.4	8.79	7.73	11	CCDC168	124	119.7	91	92.3	99.6	103.1	95.3	89.3	85.2	100.5
Q6TFL3	Coiled-coil domain-containing protein 171 OS=Homo sapiens OX=9606 GN=CCDC171 PE=2 SV=1	5	6	6	5	1326	152.7	6.81	8.11	6	CCDC171	123.9	107.8	0	100.9	116.3	70.9	172.8	72	108.8	126.5
Q6PII3	Coiled-coil domain-containing protein 174 OS=Homo sapiens OX=9606 GN=CCDC174 PE=1 SV=3	27	9	9	9	467	53.9	6.33	17.52	9	CCDC174	90.7	96.3	105.9	106.5	107.5	90.6	80.7	110	109.2	102.6
Q5T9S5	Coiled-coil domain-containing protein 18 OS=Homo sapiens OX=9606 GN=CCDC18 PE=1 SV=1	9	13	17	11	1454	168.9	5.66	23.71	13	CCDC18	89	124.9	94.1	112	89.4	123.6	90.4	85.5	81.5	109.6
Q5T5S1	Coiled-coil domain-containing protein 183 OS=Homo sapiens OX=9606 GN=CCDC183 PE=2 SV=3	9	3	3	3	534	62.6	8.79	0	3	CCDC183	0	0	0	1000	0	0	0	0	0	0
Q7Z3E2	Coiled-coil domain-containing protein 186 OS=Homo sapiens OX=9606 GN=CCDC186 PE=1 SV=2	17	15	17	15	898	103.6	6.27	33.66	15	CCDC186	90.8	91.1	99.2	98	104.4	99.3	98.2	104.7	107.1	107.1
O60826	Coiled-coil domain-containing protein 22 OS=Homo sapiens OX=9606 GN=CCDC22 PE=1 SV=1	32	18	25	18	627	70.7	6.74	55.95	18	CCDC22	92.3	98.8	98.5	101	101.8	102.4	104.3	101.2	103.1	96.7
Q86WR0	Coiled-coil domain-containing protein 25 OS=Homo sapiens OX=9606 GN=CCDC25 PE=1 SV=2	48	10	16	9	208	24.5	6.8	26.16	10	CCDC25	95.8	108.2	95.5	111.8	92.5	101.1	102.1	98.2	98.2	96.5
Q8IWP9	Coiled-coil domain-containing protein 28A OS=Homo sapiens OX=9606 GN=CCDC28A PE=1 SV=1	35	8	9	8	274	30.3	9.25	18.71	8	CCDC28A	99.8	124.5	92	93.4	86.4	107.3	119.7	90.4	96	90.5
Q9BUN5	Coiled-coil domain-containing protein 28B OS=Homo sapiens OX=9606 GN=CCDC28B PE=1 SV=2	6	1	1	1	200	22	5.36	3.98	1	CCDC28B	113.6	73.6	119.2	125.9	115.4	90.5	89.2	88.1	99.7	84.9
Q9BV29	Coiled-coil domain-containing protein 32 OS=Homo sapiens OX=9606 GN=CCDC32 PE=1 SV=2	17	2	2	2	185	20.6	4.53	6.17	2	CCDC32	92.5	129.6	103.6	129.8	103.2	106.9	78.1	81.5	79.6	95.2
Q96HJ3	Coiled-coil domain-containing protein 34 OS=Homo sapiens OX=9606 GN=CCDC34 PE=1 SV=2	5	2	2	2	373	43.2	7.4	2.24	2	CCDC34	109.1	134.8	75.7	91.3	69.8	108.9	137.4	93.3	100.3	79.4
Q96M95	Coiled-coil domain-containing protein 42 OS=Homo sapiens OX=9606 GN=CCDC42 PE=1 SV=2	4	1	1	1	316	38	9.16	0	1	CCDC42	108.8	91.2	97.7	82.1	116.1	104.2	91.5	103.7	99.9	104.7
Q96MW1	Coiled-coil domain-containing protein 43 OS=Homo sapiens OX=9606 GN=CCDC43 PE=1 SV=2	26	7	14	7	224	25.2	4.92	24.48	7	CCDC43	101.8	93.9	107.2	100.4	102.7	100.7	97	96.7	100	99.7
Q96A33	PAT complex subunit CCDC47 OS=Homo sapiens OX=9606 GN=CCDC47 PE=1 SV=1	44	21	34	21	483	55.8	4.87	60.44	21	CCDC47	103	91.7	101.1	100.6	95.9	99.8	99.1	101	104.2	103.5
Q8IVM0	Coiled-coil domain-containing protein 50 OS=Homo sapiens OX=9606 GN=CCDC50 PE=1 SV=1	25	9	10	9	306	35.8	6.65	26.72	9	CCDC50	96.3	107	93.8	101.6	100.8	106.5	94.8	102	93.8	103.4
Q96ER9	Mitochondrial potassium channel OS=Homo sapiens OX=9606 GN=CCDC51 PE=1 SV=2	39	16	26	16	411	45.8	8.19	34.96	16	CCDC51	110.5	102.7	101.5	92.7	96.6	106.5	96.4	97.1	99.6	96.6
Q9P031	Thyroid transcription factor 1-associated protein 26 OS=Homo sapiens OX=9606 GN=CCDC59 PE=1 SV=2	36	8	10	8	241	28.7	9.88	14.37	8	CCDC59	118.3	118	89.3	88.1	91	103.1	119.1	92.8	88.6	91.6
Q16204	Coiled-coil domain-containing protein 6 OS=Homo sapiens OX=9606 GN=CCDC6 PE=1 SV=2	50	24	36	24	474	53.3	7.34	73.23	24	CCDC6	93.7	97.7	103.7	99.3	99.8	101.7	105.4	100.7	101.5	96.6
Q8IV32	Coiled-coil domain-containing protein 71 OS=Homo sapiens OX=9606 GN=CCDC71 PE=1 SV=3	8	4	5	4	467	49.6	11.8	10.52	4	CCDC71	142.2	144.5	66.3	69.8	68.2	121.3	131.9	84.5	99.8	71.4
Q8N9Z2	Coiled-coil domain-containing protein 71L OS=Homo sapiens OX=9606 GN=CCDC71L PE=1 SV=2	9	2	2	2	235	26.2	11.71	3.45	2	CCDC71L	102.6	138.5	61.2	64.6	58.2	118.8	148.7	115.6	113.3	78.6
Q9BR77	Coiled-coil domain-containing protein 77 OS=Homo sapiens OX=9606 GN=CCDC77 PE=1 SV=1	2	1	1	1	488	57.5	8.72	0	1	CCDC77	294.1	268.7	0	228.6	0	208.6	0	0	0	0
Q9H0W5	Coiled-coil domain-containing protein 8 OS=Homo sapiens OX=9606 GN=CCDC8 PE=1 SV=2	14	9	10	9	538	59.3	8.63	12.77	9	CCDC8	156.6	139.4	101.1	43.4	62.4	156.8	155.2	77.2	68	40
Q8N4S0	Coiled-coil domain-containing protein 82 OS=Homo sapiens OX=9606 GN=CCDC82 PE=1 SV=2	7	4	4	4	544	64	5.01	4.36	4	CCDC82	85.3	80.1	111.9	83.4	90.3	81.3	110.3	137.1	100.3	120
Q15834	Coiled-coil domain-containing protein 85B OS=Homo sapiens OX=9606 GN=CCDC85B PE=1 SV=2	35	6	8	4	202	22.1	5.08	14.26	6	CCDC85B	99.6	119.5	95.6	84.3	114.6	115.3	99.5	88.1	92	91.4
A6NKD9	Coiled-coil domain-containing protein 85C OS=Homo sapiens OX=9606 GN=CCDC85C PE=1 SV=1	26	8	8	8	419	45.2	6.96	21.2	8	CCDC85C	104.5	108.9	89.2	103.4	101.8	102.5	96.9	100	102.1	90.7
Q9H6F5	Coiled-coil domain-containing protein 86 OS=Homo sapiens OX=9606 GN=CCDC86 PE=1 SV=1	61	24	33	24	360	40.2	10.33	52.43	24	CCDC86	102.8	108.4	87.2	85.8	88.3	104.7	125.3	105.7	97.7	94.1
Q3V6T2	Girdin OS=Homo sapiens OX=9606 GN=CCDC88A PE=1 SV=2	24	43	50	39	1871	215.9	6.21	95.36	43	CCDC88A	96.8	101.9	97.3	103.1	98.2	100.3	98.4	100.7	100.7	102.6
Q9P219	Protein Daple OS=Homo sapiens OX=9606 GN=CCDC88C PE=1 SV=3	5	11	12	9	2028	228.1	6.23	13.57	11	CCDC88C	93.2	112.7	92.3	92.3	100	107.7	106.1	98.3	100.6	96.9
Q8N998	Coiled-coil domain-containing protein 89 OS=Homo sapiens OX=9606 GN=CCDC89 PE=1 SV=1	7	3	3	3	374	43.8	5.36	1.87	3	CCDC89	63.9	81.2	92.2	110.3	91.9	81.4	104.3	125	119.1	130.7
Q9Y3X0	Coiled-coil domain-containing protein 9 OS=Homo sapiens OX=9606 GN=CCDC9 PE=1 SV=1	22	12	12	12	531	59.7	5.4	15.1	12	CCDC9	86.5	86.2	105.9	117.1	111.6	99.5	84.4	102.7	107.6	98.5
Q9GZT6	Coiled-coil domain-containing protein 90B, mitochondrial OS=Homo sapiens OX=9606 GN=CCDC90B PE=1 SV=2	18	4	6	4	254	29.5	7.55	11.9	4	CCDC90B	97.9	92.9	107.8	103.6	87.5	102.6	124.5	92.8	100.6	89.9
Q7Z6B0	Coiled-coil domain-containing protein 91 OS=Homo sapiens OX=9606 GN=CCDC91 PE=1 SV=2	15	7	9	6	441	49.9	5.07	10.55	7	CCDC91	99.7	97.1	102.1	102.7	107.4	100.7	99.6	89.2	98	103.6
Q53HC0	Coiled-coil domain-containing protein 92 OS=Homo sapiens OX=9606 GN=CCDC92 PE=1 SV=2	19	5	5	5	331	36.9	8.9	6.39	5	CCDC92	0	326.5	0	321.7	0	0	0	0	351.8	0
Q567U6	Coiled-coil domain-containing protein 93 OS=Homo sapiens OX=9606 GN=CCDC93 PE=1 SV=2	26	18	22	17	631	73.2	8.15	44.68	18	CCDC93	96.6	100.7	93.5	100.8	101.6	100.5	106	96.8	102.3	101.2
Q96F63	Coiled-coil domain-containing protein 97 OS=Homo sapiens OX=9606 GN=CCDC97 PE=1 SV=1	34	10	16	10	343	38.9	4.59	47.23	10	CCDC97	96.6	112.8	85.9	92.9	90.7	111.8	114.7	94.2	97.1	103.3
Q8TD31	Coiled-coil alpha-helical rod protein 1 OS=Homo sapiens OX=9606 GN=CCHCR1 PE=1 SV=2	6	4	6	3	782	88.6	5.95	0	4	CCHCR1	0	1000	0	0	0	0	0	0	0	0
P20248	Cyclin-A2 OS=Homo sapiens OX=9606 GN=CCNA2 PE=1 SV=2	29	8	18	8	432	48.5	6.54	40.59	8	CCNA2	79.6	76.4	117	113.9	116.3	84.2	88.1	110.6	104.1	109.7
P14635	G2/mitotic-specific cyclin-B1 OS=Homo sapiens OX=9606 GN=CCNB1 PE=1 SV=1	28	12	19	12	433	48.3	7.47	30.72	12	CCNB1	70.2	68.7	118.7	117.5	122.5	77.8	73.8	116.2	115.9	118.7
O95067	G2/mitotic-specific cyclin-B2 OS=Homo sapiens OX=9606 GN=CCNB2 PE=1 SV=1	35	13	22	12	398	45.3	8.9	37.11	13	CCNB2	74.1	76.8	108	116.8	117.9	82.4	78.3	118.1	115.2	112.4
P30279	G1/S-specific cyclin-D2 OS=Homo sapiens OX=9606 GN=CCND2 PE=1 SV=1	4	1	1	1	289	33	5.19	3.18	1	CCND2	241.2	0	248.3	0	243.6	266.9	0	0	0	0
O95273	Cyclin-D1-binding protein 1 OS=Homo sapiens OX=9606 GN=CCNDBP1 PE=1 SV=2	5	3	3	3	360	40.2	4.82	3.63	3	CCNDBP1	103.4	95.3	115	127.2	114.2	102.8	55.4	84.4	102	100.3
P24864	G1/S-specific cyclin-E1 OS=Homo sapiens OX=9606 GN=CCNE1 PE=1 SV=2	7	3	11	2	410	47	6.04	7.75	3	CCNE1	83.4	62.3	113.9	121	123.5	109.5	68.8	107.6	97.5	112.3
P51959	Cyclin-G1 OS=Homo sapiens OX=9606 GN=CCNG1 PE=1 SV=2	4	1	4	1	295	34.1	8.81	7.77	1	CCNG1	165.2	0	0	379.2	135.7	166.5	0	0	153.5	0
P51946	Cyclin-H OS=Homo sapiens OX=9606 GN=CCNH PE=1 SV=1	22	7	9	7	323	37.6	7.15	14.22	7	CCNH	104.7	86.4	90.5	111.3	112.2	92.6	94.1	96.1	103.1	109
O75909	Cyclin-K OS=Homo sapiens OX=9606 GN=CCNK PE=1 SV=2	19	9	11	9	580	64.2	8.41	17.07	9	CCNK	95.9	88.6	101.5	108.2	107	90.3	94.3	100	106.8	107.4
Q96S94	Cyclin-L2 OS=Homo sapiens OX=9606 GN=CCNL2 PE=1 SV=1	10	6	8	6	520	58.1	10.26	8.93	6	CCNL2	101.2	119.3	82.5	82.3	105.6	106.7	111.3	97.5	91.9	101.6
O60563	Cyclin-T1 OS=Homo sapiens OX=9606 GN=CCNT1 PE=1 SV=1	15	9	14	9	726	80.6	8.78	27.71	9	CCNT1	76.1	79.9	109.5	107.3	109.3	82.5	83.4	114.5	118	119.5
O60583	Cyclin-T2 OS=Homo sapiens OX=9606 GN=CCNT2 PE=1 SV=2	5	4	4	4	730	81	8.92	9.16	4	CCNT2	76	86.1	119.8	114.5	114.3	74.6	71.6	115.4	121.8	105.7
Q8N7R7	Cyclin-Y-like protein 1 OS=Homo sapiens OX=9606 GN=CCNYL1 PE=1 SV=2	17	6	8	3	359	40.7	6.07	18.36	6	CCNYL1	100.6	100	91.7	93.4	99.2	101.9	111.2	101.1	104.2	96.7
O43303	Centriolar coiled-coil protein of 110 kDa OS=Homo sapiens OX=9606 GN=CCP110 PE=1 SV=3	21	17	18	16	1012	113.4	8.65	29.34	17	CCP110	92.2	84.8	103	103.8	102.5	108.4	93.3	105.8	112.3	93.9
O14618	Copper chaperone for superoxide dismutase OS=Homo sapiens OX=9606 GN=CCS PE=1 SV=1	35	8	14	8	274	29	5.58	23.43	8	CCS	88.2	91.5	99.4	104.8	105.1	101.1	104.2	105.8	102.5	97.5
Q9H7U1	Serine-rich coiled-coil domain-containing protein 2 OS=Homo sapiens OX=9606 GN=CCSER2 PE=1 SV=2	7	4	5	4	834	93.5	6.87	2.7	4	CCSER2	130.4	84	57.2	95.6	89.8	107.1	140.6	66.4	102	126.8
P78371	T-complex protein 1 subunit beta OS=Homo sapiens OX=9606 GN=CCT2 PE=1 SV=4	87	51	416	51	535	57.5	6.46	922.21	51	CCT2	93.3	101.9	97.7	102.8	98.8	101	100.9	105.5	101.4	96.8
P49368	T-complex protein 1 subunit gamma OS=Homo sapiens OX=9606 GN=CCT3 PE=1 SV=4	72	48	214	47	545	60.5	6.49	277.05	48	CCT3	100.1	97.1	102.8	103.1	103.7	97.5	96.6	100.7	99.7	98.7
P50991	T-complex protein 1 subunit delta OS=Homo sapiens OX=9606 GN=CCT4 PE=1 SV=4	84	46	239	45	539	57.9	7.83	433.25	46	CCT4	95.5	96.4	100.1	102.2	103.4	100.1	100	100.3	102.6	99.5
P48643	T-complex protein 1 subunit epsilon OS=Homo sapiens OX=9606 GN=CCT5 PE=1 SV=1	80	43	157	42	541	59.6	5.66	294.38	43	CCT5	96	95.8	102.4	102.3	102.7	99.1	100	103.7	101.8	96.2
P40227	T-complex protein 1 subunit zeta OS=Homo sapiens OX=9606 GN=CCT6A PE=1 SV=3	67	35	183	26	531	58	6.68	411.71	35	CCT6A	95.9	100	100.1	103.2	99	99.1	101	102.6	101.4	97.7
Q92526	T-complex protein 1 subunit zeta-2 OS=Homo sapiens OX=9606 GN=CCT6B PE=1 SV=5	17	10	24	1	530	57.8	7.24	40.91	10	CCT6B	109.5	90.1	111.2	84.2	121.1	88.2	116	94.7	93.9	91
Q99832	T-complex protein 1 subunit eta OS=Homo sapiens OX=9606 GN=CCT7 PE=1 SV=2	79	49	230	49	543	59.3	7.65	465.19	49	CCT7	97.8	99.3	102.2	101.1	101.7	99.9	99	101	100.2	97.8
P50990	T-complex protein 1 subunit theta OS=Homo sapiens OX=9606 GN=CCT8 PE=1 SV=4	74	46	167	46	548	59.6	5.6	353.77	46	CCT8	93.4	97.3	100.3	102.7	101.4	100.8	102	102.2	100.9	98.9
P86790	Vacuolar fusion protein CCZ1 homolog B OS=Homo sapiens OX=9606 GN=CCZ1B PE=1 SV=1	26	13	16	13	482	55.8	6.48	21.84	13	CCZ1B	100.1	105.1	90.8	99.9	100	108.8	100.2	99	97.5	98.6
Q6YHK3	CD109 antigen OS=Homo sapiens OX=9606 GN=CD109 PE=1 SV=2	1	2	2	2	1445	161.6	5.85	1.84	2	CD109	106.6	90.1	64.5	124.2	87	106	109.5	98.9	100.7	112.7
P48509	CD151 antigen OS=Homo sapiens OX=9606 GN=CD151 PE=1 SV=3	10	3	6	3	253	28.3	7.47	5.14	3	CD151	84.4	185.2	63.5	105.5	58	77	143.3	113.1	92	78
Q5ZPR3	CD276 antigen OS=Homo sapiens OX=9606 GN=CD276 PE=1 SV=1	23	5	7	5	534	57.2	4.91	21.4	5	CD276	115.3	94.2	99.5	100.3	94.3	107	93.9	101.7	94.2	99.7
Q9Y5K6	CD2-associated protein OS=Homo sapiens OX=9606 GN=CD2AP PE=1 SV=1	38	23	26	23	639	71.4	6.4	45.7	23	CD2AP	93.4	91.7	102.2	106.7	103	101.4	100.6	98.1	101.1	101.9
O95400	CD2 antigen cytoplasmic tail-binding protein 2 OS=Homo sapiens OX=9606 GN=CD2BP2 PE=1 SV=1	48	16	33	16	341	37.6	4.61	68.22	16	CD2BP2	101	97.7	99.2	96.7	98.7	102.5	103.2	99.5	104.9	96.6
Q8IX05	CD302 antigen OS=Homo sapiens OX=9606 GN=CD302 PE=1 SV=1	9	2	2	2	232	26.2	4.61	0	2	CD302	109	94.2	95.9	97.9	116.2	92.7	90.8	107.5	96.6	99.1
Q9NPF0	CD320 antigen OS=Homo sapiens OX=9606 GN=CD320 PE=1 SV=1	20	4	6	4	282	29	4.75	12.03	4	CD320	121.4	115	95.8	100	84.4	110.6	104.9	96.9	80.6	90.3
P01730	T-cell surface glycoprotein CD4 OS=Homo sapiens OX=9606 GN=CD4 PE=1 SV=1	4	2	5	2	458	51.1	9.54	0	2	CD4	106.7	114.2	104.9	85.8	81.5	110.1	100.9	107.9	94.2	93.9
P29965	CD40 ligand OS=Homo sapiens OX=9606 GN=CD40LG PE=1 SV=1	8	1	1	1	261	29.3	8.31	0	1	CD40LG	0	0	0	0	0	0	1000	0	0	0
P15529	Membrane cofactor protein OS=Homo sapiens OX=9606 GN=CD46 PE=1 SV=3	12	5	7	5	392	43.7	6.74	8.57	5	CD46	90.8	114.5	97.6	119.2	110.3	128.1	103	85.4	82.8	68.4
Q08722	Leukocyte surface antigen CD47 OS=Homo sapiens OX=9606 GN=CD47 PE=1 SV=1	9	3	3	3	323	35.2	7.21	8.01	3	CD47	112.9	101.2	112.5	89.5	106.8	92.5	97.2	98.9	94.8	93.7
P08174	Complement decay-accelerating factor OS=Homo sapiens OX=9606 GN=CD55 PE=1 SV=4	23	7	7	7	381	41.4	7.59	13.78	7	CD55	91.9	108.5	91.4	93.8	88.4	105.7	102.2	102.7	109.5	105.9
P19256	Lymphocyte function-associated antigen 3 OS=Homo sapiens OX=9606 GN=CD58 PE=1 SV=1	7	2	3	2	250	28.1	6.76	5.98	2	CD58	86.6	134.8	105.7	146.7	77.5	87.6	74.3	79	87.2	120.7
P13987	CD59 glycoprotein OS=Homo sapiens OX=9606 GN=CD59 PE=1 SV=1	26	5	9	5	128	14.2	6.48	19.61	5	CD59	92.9	90.4	98.1	101.7	106.4	99.7	105.5	100.6	100.2	104.4
P08962	CD63 antigen OS=Homo sapiens OX=9606 GN=CD63 PE=1 SV=2	13	5	6	4	238	25.6	7.81	3.84	5	CD63	103.5	102.9	104.1	100.8	103.7	95.4	101.5	95.3	90.7	102.3
P60033	CD81 antigen OS=Homo sapiens OX=9606 GN=CD81 PE=1 SV=1	28	4	6	4	236	25.8	5.29	20.69	4	CD81	87.3	107.2	100.7	99.5	93	85.5	105.6	113.4	107.1	100.7
P21926	CD9 antigen OS=Homo sapiens OX=9606 GN=CD9 PE=1 SV=4	15	3	3	3	228	25.4	7.15	5.57	3	CD9	105.7	114.5	104.4	90.3	103.7	99.8	101.3	92.3	105.5	82.5
P14209	CD99 antigen OS=Homo sapiens OX=9606 GN=CD99 PE=1 SV=1	19	3	5	3	185	18.8	4.75	2.61	3	CD99	101	105.5	92.3	101.1	100.1	100.4	107.2	98.4	94.9	99.1
Q8TCZ2	CD99 antigen-like protein 2 OS=Homo sapiens OX=9606 GN=CD99L2 PE=1 SV=1	5	1	1	1	262	28	5.14	0	1	CD99L2	92.8	82.4	112.5	105.8	109.3	105.9	75	109.7	96.8	109.9
Q8IWY9	Codanin-1 OS=Homo sapiens OX=9606 GN=CDAN1 PE=1 SV=4	3	5	5	4	1227	134	6.77	0	5	CDAN1	117.2	93.7	110.8	74.1	95.5	106.4	123.2	114.6	77.5	87.1
O75794	Cell division cycle protein 123 homolog OS=Homo sapiens OX=9606 GN=CDC123 PE=1 SV=1	38	13	23	13	336	39.1	4.81	40.29	13	CDC123	87.2	97.9	102.6	105.1	104.9	96.9	92.9	102.2	110.5	99.9
Q9UNH5	Dual specificity protein phosphatase CDC14A OS=Homo sapiens OX=9606 GN=CDC14A PE=1 SV=1	6	3	3	2	594	66.5	9.1	6.62	3	CDC14A	0	602	0	0	0	0	0	398	0	0
O60729	Dual specificity protein phosphatase CDC14B OS=Homo sapiens OX=9606 GN=CDC14B PE=1 SV=1	6	3	3	3	498	56.8	9.03	5.08	3	CDC14B	117.8	144.5	90.1	106.5	117.3	98.1	90	68.4	65.3	101.9
Q13042	Cell division cycle protein 16 homolog OS=Homo sapiens OX=9606 GN=CDC16 PE=1 SV=2	14	9	10	9	620	71.6	5.85	23.43	9	CDC16	109.1	101.1	102.4	108.4	109	104.7	81.3	89.4	95.2	99.3
Q12834	Cell division cycle protein 20 homolog OS=Homo sapiens OX=9606 GN=CDC20 PE=1 SV=2	30	12	17	12	499	54.7	9.23	32.99	12	CDC20	82.9	91.2	107.6	110.2	105.7	88.2	91.1	102.4	108.8	112
Q9UJX2	Cell division cycle protein 23 homolog OS=Homo sapiens OX=9606 GN=CDC23 PE=1 SV=3	25	15	24	15	597	68.8	7.02	39.91	15	CDC23	99.4	99.2	104.7	101.9	98.8	101.8	91.7	97.8	101.6	103
P30304	M-phase inducer phosphatase 1 OS=Homo sapiens OX=9606 GN=CDC25A PE=1 SV=2	13	7	11	7	524	59	6.95	15.67	7	CDC25A	46.4	59.6	123.6	131.5	121.8	58.6	57.2	124.4	138.9	137.9
P30307	M-phase inducer phosphatase 3 OS=Homo sapiens OX=9606 GN=CDC25C PE=1 SV=2	20	8	8	8	473	53.3	6.79	13.61	8	CDC25C	103.8	99	90.7	91.4	89.3	111.9	107.1	119.4	93.2	94.2
Q8NHZ8	Anaphase-promoting complex subunit CDC26 OS=Homo sapiens OX=9606 GN=CDC26 PE=1 SV=1	14	1	2	1	85	9.8	6.81	4.62	1	CDC26	128	89.9	110.7	0	112.6	119.1	125.9	106.9	94.5	112.6
P30260	Cell division cycle protein 27 homolog OS=Homo sapiens OX=9606 GN=CDC27 PE=1 SV=2	34	26	35	26	824	91.8	7.02	53.43	26	CDC27	104.1	100.5	102	100.8	99.9	98.2	104.1	93.8	98.2	98.3
P49427	Ubiquitin-conjugating enzyme E2 R1 OS=Homo sapiens OX=9606 GN=CDC34 PE=1 SV=2	18	5	7	4	236	26.7	4.54	10.62	5	CDC34	93	92.6	101.1	94.6	112.2	104.8	88.4	102.1	108.5	102.7
Q16543	Hsp90 co-chaperone Cdc37 OS=Homo sapiens OX=9606 GN=CDC37 PE=1 SV=1	45	24	52	24	378	44.4	5.25	80.4	24	CDC37	93	88.7	102	99.6	106.4	98.7	102.2	101.5	106	101.9
Q7L3B6	Hsp90 co-chaperone Cdc37-like 1 OS=Homo sapiens OX=9606 GN=CDC37L1 PE=1 SV=1	9	4	5	4	337	38.8	5.34	7.06	4	CDC37L1	72.9	90.3	106.7	116.4	99.3	106.3	96.2	103.4	100.1	108.3
O60508	Pre-mRNA-processing factor 17 OS=Homo sapiens OX=9606 GN=CDC40 PE=1 SV=1	44	22	30	22	579	65.5	7.06	51.16	22	CDC40	108	87	108.2	101.7	107.8	94.4	88.2	97.4	99.9	107.3
P60953	Cell division control protein 42 homolog OS=Homo sapiens OX=9606 GN=CDC42 PE=1 SV=2	48	9	22	8	191	21.2	6.55	45.01	9	CDC42	94.7	95.5	100	99.3	100.8	100.1	101.8	100.7	104.2	102.9
Q5VT25	Serine/threonine-protein kinase MRCK alpha OS=Homo sapiens OX=9606 GN=CDC42BPA PE=1 SV=1	14	22	24	19	1732	197.2	6.58	49.29	22	CDC42BPA	98	106	93.2	95.5	96.1	110.2	108.5	94.6	101.5	96.4
Q9Y5S2	Serine/threonine-protein kinase MRCK beta OS=Homo sapiens OX=9606 GN=CDC42BPB PE=1 SV=2	20	29	35	26	1711	194.2	6.37	68.34	29	CDC42BPB	103	97.2	97.4	92.7	99.2	108	102.6	95.4	102	102.6
Q00587	Cdc42 effector protein 1 OS=Homo sapiens OX=9606 GN=CDC42EP1 PE=1 SV=1	19	5	5	5	391	40.3	7.15	10.32	5	CDC42EP1	112.2	114.3	99	91.8	90.3	109.1	108.6	90.9	92.1	91.7
O14613	Cdc42 effector protein 2 OS=Homo sapiens OX=9606 GN=CDC42EP2 PE=1 SV=1	8	1	1	1	210	22.5	5.12	2.36	1	CDC42EP2	160.5	102.4	119.4	102.8	92	156.4	72	49.6	67.4	77.5
Q9H3Q1	Cdc42 effector protein 4 OS=Homo sapiens OX=9606 GN=CDC42EP4 PE=1 SV=1	36	9	12	9	356	38	5.19	24.45	9	CDC42EP4	84.5	90	96.6	103.4	100.6	95.5	109.5	96.4	118.3	105.2
O75419	Cell division control protein 45 homolog OS=Homo sapiens OX=9606 GN=CDC45 PE=1 SV=1	17	7	11	7	566	65.5	5.53	25.54	7	CDC45	98.6	93.3	103.2	100.2	109.8	97.7	90.1	102.9	104.1	100.1
Q99459	Cell division cycle 5-like protein OS=Homo sapiens OX=9606 GN=CDC5L PE=1 SV=2	60	50	86	48	802	92.2	8.18	202.75	50	CDC5L	102.4	102.6	101.6	101.4	99	94.8	96.2	98.9	100.1	103.1
Q99741	Cell division control protein 6 homolog OS=Homo sapiens OX=9606 GN=CDC6 PE=1 SV=1	26	12	15	12	560	62.7	9.58	31.92	12	CDC6	92	93.6	105.1	103.1	106.9	95.2	101	95.4	107.2	100.5
O00311	Cell division cycle 7-related protein kinase OS=Homo sapiens OX=9606 GN=CDC7 PE=1 SV=1	27	15	17	15	574	63.8	8.73	31.16	15	CDC7	106.7	104.1	79.6	79.6	78	133.3	129.8	96.5	95.6	96.7
Q6P1J9	Parafibromin OS=Homo sapiens OX=9606 GN=CDC73 PE=1 SV=1	52	29	50	29	531	60.5	9.61	80.37	29	CDC73	104.7	97.3	102.3	101.8	102.8	99.3	92.6	94.3	102.5	102.3
Q69YH5	Cell division cycle-associated protein 2 OS=Homo sapiens OX=9606 GN=CDCA2 PE=1 SV=2	28	24	33	24	1023	112.6	8.4	64.82	24	CDCA2	87.8	82.8	108.6	103	109.6	90.3	88.6	112.8	105	111.5
Q99618	Cell division cycle-associated protein 3 OS=Homo sapiens OX=9606 GN=CDCA3 PE=1 SV=1	38	6	7	6	268	29	6.43	9.92	6	CDCA3	85	91.2	103.8	98.3	112.2	101.9	72.4	105	107	123.1
Q96FF9	Sororin OS=Homo sapiens OX=9606 GN=CDCA5 PE=1 SV=1	21	5	8	5	252	27.6	9.61	16.42	5	CDCA5	86.2	86.5	104.2	110.5	107.3	79.2	91.8	107.5	117.5	109.4
Q9BWT1	Cell division cycle-associated protein 7 OS=Homo sapiens OX=9606 GN=CDCA7 PE=1 SV=1	37	11	12	10	371	42.5	9.45	26.5	11	CDCA7	124.4	141.4	92.8	91.7	88	100.6	115.5	92.1	75.6	77.9
Q96GN5	Cell division cycle-associated 7-like protein OS=Homo sapiens OX=9606 GN=CDCA7L PE=1 SV=2	23	12	18	11	454	52.2	5.74	28.34	12	CDCA7L	130	115.7	96.6	82.1	98.9	103.9	126.8	83.3	83.4	79.3
Q53HL2	Borealin OS=Homo sapiens OX=9606 GN=CDCA8 PE=1 SV=2	54	13	20	13	280	31.3	9.86	40.36	13	CDCA8	95.1	85.8	114.3	107.6	113.8	88	83	102	100.9	109.5
P19022	Cadherin-2 OS=Homo sapiens OX=9606 GN=CDH2 PE=1 SV=4	29	16	23	16	906	99.7	4.81	48.71	16	CDH2	103.9	110.4	97.6	101.2	95.9	103.4	103.5	95.7	94	94.3
Q9ULB5	Cadherin-7 OS=Homo sapiens OX=9606 GN=CDH7 PE=2 SV=2	1	1	2	1	785	87	4.81	0	1	CDH7	85.6	83.1	78.4	105.3	99.9	131.7	104.9	111.9	113.2	86.2
Q9ULB4	Cadherin-9 OS=Homo sapiens OX=9606 GN=CDH9 PE=2 SV=2	1	1	1	1	789	88.6	4.91	0	1	CDH9	32	22.6	12.6	50.4	27.5	137.1	43.1	280.6	67.6	326.5
O14735	CDP-diacylglycerol--inositol 3-phosphatidyltransferase OS=Homo sapiens OX=9606 GN=CDIPT PE=1 SV=1	19	4	6	4	213	23.5	8.03	1.89	4	CDIPT	140.1	116.3	103.2	89.8	98.6	91.9	86.8	61.8	94	117.6
P06493	Cyclin-dependent kinase 1 OS=Homo sapiens OX=9606 GN=CDK1 PE=1 SV=3	53	17	38	14	297	34.1	8.4	62.8	17	CDK1	91.7	90.5	108.7	106.6	114.9	92.8	89.7	99.8	101.1	104.3
P21127	Cyclin-dependent kinase 11B OS=Homo sapiens OX=9606 GN=CDK11B PE=1 SV=4	26	26	34	26	795	92.6	5.54	64.59	26	CDK11B	92.7	100.3	100.1	103.3	105.2	96	97.4	96.3	104.1	104.6
Q9NYV4	Cyclin-dependent kinase 12 OS=Homo sapiens OX=9606 GN=CDK12 PE=1 SV=2	21	29	52	26	1490	164.1	9.44	90.72	29	CDK12	81.5	86.2	110.5	109.8	116	88.1	80.4	105.1	111.5	110.9
Q14004	Cyclin-dependent kinase 13 OS=Homo sapiens OX=9606 GN=CDK13 PE=1 SV=2	17	20	37	17	1512	164.8	9.69	62.9	20	CDK13	97.1	93.6	100.2	102.6	98.7	94.3	94	103.6	108.9	107
Q00536	Cyclin-dependent kinase 16 OS=Homo sapiens OX=9606 GN=CDK16 PE=1 SV=1	25	14	24	9	496	55.7	7.62	27.85	14	CDK16	102.7	104.2	94.1	95.4	94.4	114.2	97.7	90.9	103.6	102.8
Q00537	Cyclin-dependent kinase 17 OS=Homo sapiens OX=9606 GN=CDK17 PE=1 SV=2	13	6	16	2	523	59.5	9.03	18.51	6	CDK17	70.6	82.8	86.5	125.6	122.7	93.5	95.6	116.3	126.4	80.1
P24941	Cyclin-dependent kinase 2 OS=Homo sapiens OX=9606 GN=CDK2 PE=1 SV=2	55	16	32	12	298	33.9	8.68	51.8	16	CDK2	91.8	90.2	109.4	111.5	108.4	97.7	82.3	98.4	104.1	106.2
O75956	Cyclin-dependent kinase 2-associated protein 2 OS=Homo sapiens OX=9606 GN=CDK2AP2 PE=1 SV=1	6	1	1	1	126	13.1	9.48	2.25	1	CDK2AP2	100.3	88.2	110.5	138.7	62.2	93.9	89.8	111	95.4	110
P11802	Cyclin-dependent kinase 4 OS=Homo sapiens OX=9606 GN=CDK4 PE=1 SV=2	46	14	29	13	303	33.7	7.01	51.4	14	CDK4	105.7	100.6	106	103.3	105.1	107.7	83.2	91	97.5	99.9
Q00535	Cyclin-dependent kinase 5 OS=Homo sapiens OX=9606 GN=CDK5 PE=1 SV=3	47	16	28	14	292	33.3	7.66	45.49	16	CDK5	96.8	102.1	101.2	102.5	103.1	105.7	95.8	98.5	98.7	95.7
Q96SZ6	Mitochondrial tRNA methylthiotransferase CDK5RAP1 OS=Homo sapiens OX=9606 GN=CDK5RAP1 PE=1 SV=2	18	9	12	9	601	67.6	8.21	23.04	9	CDK5RAP1	105.3	108.2	89	96.3	93.2	107.2	114.7	93.8	91	101.3
Q96SN8	CDK5 regulatory subunit-associated protein 2 OS=Homo sapiens OX=9606 GN=CDK5RAP2 PE=1 SV=5	14	26	29	24	1893	214.9	5.58	40.84	26	CDK5RAP2	103.2	102.8	94.2	97.9	91.2	108	105.3	95.6	103	98.8
Q96JB5	CDK5 regulatory subunit-associated protein 3 OS=Homo sapiens OX=9606 GN=CDK5RAP3 PE=1 SV=2	31	17	23	16	506	56.9	4.75	40.54	17	CDK5RAP3	98.8	98.2	106.6	99.7	106.8	98.4	91.6	95.9	103.9	100.1
Q00534	Cyclin-dependent kinase 6 OS=Homo sapiens OX=9606 GN=CDK6 PE=1 SV=1	33	9	19	8	326	36.9	6.46	31.4	9	CDK6	102.6	86.3	102.7	95.9	91	97.5	101.9	105.3	108.9	107.9
P50613	Cyclin-dependent kinase 7 OS=Homo sapiens OX=9606 GN=CDK7 PE=1 SV=1	30	9	10	9	346	39	8.47	15.97	9	CDK7	97.4	100.6	90.4	100.8	92.5	102.7	107	101	100.8	106.7
P49336	Cyclin-dependent kinase 8 OS=Homo sapiens OX=9606 GN=CDK8 PE=1 SV=1	15	7	11	7	464	53.3	8.57	16.95	7	CDK8	102.1	98	106.1	101.7	103.1	96.2	92.1	99.3	98.2	103.3
P50750	Cyclin-dependent kinase 9 OS=Homo sapiens OX=9606 GN=CDK9 PE=1 SV=3	43	14	30	12	372	42.8	8.79	49.92	14	CDK9	90.3	89.5	107.6	100.4	103	98.5	89.1	105.2	105.8	110.4
Q5VV42	Threonylcarbamoyladenosine tRNA methylthiotransferase OS=Homo sapiens OX=9606 GN=CDKAL1 PE=1 SV=1	45	19	22	19	579	65.1	7.46	53.21	19	CDKAL1	108.8	99.5	98.7	98.4	96.5	101.4	101.4	91.2	104.6	99.4
Q5MAI5	Cyclin-dependent kinase-like 4 OS=Homo sapiens OX=9606 GN=CDKL4 PE=2 SV=2	13	3	3	3	379	43.4	8.79	0	3	CDKL4	108.2	91.2	117.1	107	98.1	81.7	109.6	88	88.1	110.9
P42771	Cyclin-dependent kinase inhibitor 2A OS=Homo sapiens OX=9606 GN=CDKN2A PE=1 SV=2	78	8	16	6	156	16.5	5.81	35.22	8	CDKN2A	92.7	96.1	98	102.8	101.8	102.5	96.7	102.4	105.4	101.4
Q9NXV6	CDKN2A-interacting protein OS=Homo sapiens OX=9606 GN=CDKN2AIP PE=1 SV=3	41	18	30	18	580	61.1	9.01	66.21	18	CDKN2AIP	99.3	112	95.5	98.8	95.7	95.7	100.2	99.7	99.3	103.9
Q96HQ2	CDKN2AIP N-terminal-like protein OS=Homo sapiens OX=9606 GN=CDKN2AIPNL PE=1 SV=1	31	3	6	3	116	13.2	5	12.71	3	CDKN2AIPNL	96.8	92	96.2	97.6	93.2	110.8	106.2	105.7	91.2	110.3
P42773	Cyclin-dependent kinase 4 inhibitor C OS=Homo sapiens OX=9606 GN=CDKN2C PE=1 SV=1	37	7	9	7	168	18.1	6.52	14.86	7	CDKN2C	95.3	105.1	97.7	99	103.2	106.9	102.9	97.2	97.2	95.5
Q16667	Cyclin-dependent kinase inhibitor 3 OS=Homo sapiens OX=9606 GN=CDKN3 PE=1 SV=1	17	3	3	3	212	23.8	6.4	7.93	3	CDKN3	100.4	126	38.4	111.4	90.8	109.9	140.8	80.2	97.5	104.6
Q49AH0	Cerebral dopamine neurotrophic factor OS=Homo sapiens OX=9606 GN=CDNF PE=1 SV=2	7	1	2	1	187	21	7.55	4.77	1	CDNF	192.8	82.8	0	75.8	163.1	109.2	129.5	61.1	76.5	109.2
Q16878	Cysteine dioxygenase type 1 OS=Homo sapiens OX=9606 GN=CDO1 PE=1 SV=2	14	3	7	2	200	23	6.6	7.41	3	CDO1	101.4	90.5	97.2	87.6	101.8	123.2	107.5	116.4	89.7	84.7
Q4KMG0	Cell adhesion molecule-related/down-regulated by oncogenes OS=Homo sapiens OX=9606 GN=CDON PE=1 SV=2	2	2	2	2	1287	139.1	6.51	4.31	2	CDON	159	142.8	62.6	57.2	87	149.8	139.6	62.1	70.4	69.5
Q6NVV7	Cysteine-rich DPF motif domain-containing protein 1 OS=Homo sapiens OX=9606 GN=CDPF1 PE=1 SV=1	39	4	5	4	123	13.9	8	9.93	4	CDPF1	132.8	105.2	82.4	90	92.8	113.3	120.4	91	75.8	96.4
Q01850	Cerebellar degeneration-related protein 2 OS=Homo sapiens OX=9606 GN=CDR2 PE=1 SV=2	11	4	4	4	454	51.8	5.06	8.33	4	CDR2	78.1	91	84	102.3	120.8	113.7	101.6	95	102.6	110.9
Q86X02	Cerebellar degeneration-related protein 2-like OS=Homo sapiens OX=9606 GN=CDR2L PE=1 SV=2	9	4	7	4	465	53	6.01	16.52	4	CDR2L	80.8	92.4	95.5	97.9	95.4	124.5	126	98.9	94.9	93.7
O95674	Phosphatidate cytidylyltransferase 2 OS=Homo sapiens OX=9606 GN=CDS2 PE=1 SV=1	13	3	3	3	445	51.4	7.09	7.89	3	CDS2	101.8	87.8	106.7	88	113.4	99.1	81.7	106.5	111.4	103.7
Q9H211	DNA replication factor Cdt1 OS=Homo sapiens OX=9606 GN=CDT1 PE=1 SV=3	8	4	4	4	546	60.4	9.77	0	4	CDT1	0	0	0	0	0	0	0	0	1000	0
Q9UKY7	Protein CDV3 homolog OS=Homo sapiens OX=9606 GN=CDV3 PE=1 SV=1	78	17	29	17	258	27.3	6.4	49.59	17	CDV3	90.7	90.5	103.1	103	103.1	101.8	93.2	104.4	104.4	105.8
Q99626	Homeobox protein CDX-2 OS=Homo sapiens OX=9606 GN=CDX2 PE=1 SV=3	6	3	5	1	313	33.5	9.63	9.15	3	CDX2	156.4	86.7	103.4	68	107.2	126.5	89.5	94	99.2	69.3
Q9Y6F7	Testis-specific chromodomain protein Y 2 OS=Homo sapiens OX=9606 GN=CDY2B PE=1 SV=1	6	3	3	3	541	60.5	8.98	0	3	CDY2A; CDY2B	98.5	96.8	94.1	88	116.8	113.2	127.2	92.8	92.5	80.2
Q9Y232	Chromodomain Y-like protein OS=Homo sapiens OX=9606 GN=CDYL PE=1 SV=2	29	14	16	14	598	66.4	9.45	34.97	14	CDYL	110.3	101.3	99.7	100.6	98.8	98.5	101.5	98.1	93	98.2
Q7Z692	Carcinoembryonic antigen-related cell adhesion molecule 19 OS=Homo sapiens OX=9606 GN=CEACAM19 PE=2 SV=2	7	1	1	1	300	32.6	6.1	2.04	1	CEACAM19	0	0	0	0	342.7	0	338.9	318.4	0	0
P17676	CCAAT/enhancer-binding protein beta OS=Homo sapiens OX=9606 GN=CEBPB PE=1 SV=2	8	2	2	2	345	36.1	8.31	6.07	2	CEBPB	113.2	98.1	80.3	83.5	112.5	90.9	75.7	102	125.9	118.1
P53567	CCAAT/enhancer-binding protein gamma OS=Homo sapiens OX=9606 GN=CEBPG PE=1 SV=1	29	3	3	3	150	16.4	9.77	3.18	3	CEBPG	97.1	104.5	111.9	82.4	102.4	77.3	96.7	110.9	114.7	102.2
Q03701	CCAAT/enhancer-binding protein zeta OS=Homo sapiens OX=9606 GN=CEBPZ PE=1 SV=3	42	45	75	45	1054	120.9	5.94	138.4	45	CEBPZ	109.5	99.4	101.8	97.1	100.5	96.4	98.4	99.6	97.5	99.7
Q9BXF3	Chromatin remodeling regulator CECR2 OS=Homo sapiens OX=9606 GN=CECR2 PE=1 SV=2	11	14	19	13	1484	164.1	6.98	28.9	14	CECR2	113.2	105.8	106	106.9	94.3	94.3	91	101.4	94.2	93
Q92879	CUGBP Elav-like family member 1 OS=Homo sapiens OX=9606 GN=CELF1 PE=1 SV=2	39	19	34	14	486	52	8.46	63.07	19	CELF1	103.4	112	90.5	96.1	95.1	96.6	108.7	104.6	97.8	95.2
O95319	CUGBP Elav-like family member 2 OS=Homo sapiens OX=9606 GN=CELF2 PE=1 SV=1	23	12	16	7	508	54.3	8.76	20.51	12	CELF2	107.8	103.3	106	95.6	96.4	101	98.3	92.8	100.4	98.4
Q96J87	CUGBP Elav-like family member 6 OS=Homo sapiens OX=9606 GN=CELF6 PE=1 SV=1	3	2	3	1	481	50.4	8.63	1.88	2	CELF6	293.2	0	0	364.6	0	342.2	0	0	0	0
Q9HCU4	Cadherin EGF LAG seven-pass G-type receptor 2 OS=Homo sapiens OX=9606 GN=CELSR2 PE=1 SV=1	1	2	2	2	2923	317.3	5.31	2.07	2	CELSR2	0	398.9	0	0	0	0	0	306.4	0	294.7
Q9UHN6	Cell surface hyaluronidase OS=Homo sapiens OX=9606 GN=CEMIP2 PE=1 SV=1	5	8	10	7	1383	154.3	8.15	10.64	8	CEMIP2	79.8	74	122.5	77.8	123.3	113.3	87.2	120.9	99.9	101.2
Q86UT8	Centrosomal AT-AC splicing factor OS=Homo sapiens OX=9606 GN=CENATAC PE=1 SV=1	9	2	2	2	332	38	8.22	6.74	2	CENATAC	72.9	126.2	81.2	120.6	76.7	91.8	100.1	97.4	123.3	109.9
P07199	Major centromere autoantigen B OS=Homo sapiens OX=9606 GN=CENPB PE=1 SV=2	23	12	18	12	599	65.1	4.55	30.04	12	CENPB	119.2	111.4	96.3	90.4	91.8	106.5	109.7	94.5	91.5	88.7
Q03188	Centromere protein C OS=Homo sapiens OX=9606 GN=CENPC PE=1 SV=2	25	19	25	19	943	106.8	9.39	48.54	19	CENPC	83.6	79.6	109.9	106.8	111.9	81.2	86.6	116.5	108.8	115.1
Q02224	Centromere-associated protein E OS=Homo sapiens OX=9606 GN=CENPE PE=1 SV=2	29	82	93	75	2701	316.2	5.64	135.37	82	CENPE	88.2	85.2	106.2	106.2	109.7	94.1	88.4	106.3	105.4	110.3
P49454	Centromere protein F OS=Homo sapiens OX=9606 GN=CENPF PE=1 SV=3	44	133	181	126	3114	357.3	5.1	337.52	133	CENPF	85.6	82.4	107.4	107.9	109.8	85.1	89.2	112.4	108.1	112
Q9H3R5	Centromere protein H OS=Homo sapiens OX=9606 GN=CENPH PE=1 SV=1	40	10	12	9	247	28.5	5.29	22.69	10	CENPH	98.9	107.4	101.9	93.8	100.6	100.7	111.7	91.4	94	99.4
Q92674	Centromere protein I OS=Homo sapiens OX=9606 GN=CENPI PE=1 SV=2	15	12	20	10	756	86.7	8.76	28.82	12	CENPI	111.2	125.2	93.5	73.5	83.8	114.9	107.8	99.4	95.8	94.8
Q9BS16	Centromere protein K OS=Homo sapiens OX=9606 GN=CENPK PE=1 SV=1	16	4	6	4	269	31.6	4.89	9.41	4	CENPK	120.1	95.8	113.7	121.9	144.5	83	85.6	67.8	86.1	81.5
Q8N0S6	Centromere protein L OS=Homo sapiens OX=9606 GN=CENPL PE=1 SV=2	6	2	3	2	344	39	6.52	4.71	2	CENPL	95.1	75	85.7	109.8	119.5	120.1	73	123.6	102.3	95.9
Q9NSP4	Centromere protein M OS=Homo sapiens OX=9606 GN=CENPM PE=1 SV=1	14	3	7	3	180	19.7	7.2	9.12	3	CENPM	106.9	108.7	99.1	86.3	102.3	109.1	93.7	87.1	103.9	102.7
Q96H22	Centromere protein N OS=Homo sapiens OX=9606 GN=CENPN PE=1 SV=2	9	2	2	2	339	39.5	9.13	3.4	2	CENPN	109.2	102.5	72	95.8	79.7	103.5	126.5	99.3	110.3	101.2
Q9BU64	Centromere protein O OS=Homo sapiens OX=9606 GN=CENPO PE=1 SV=1	11	3	5	3	300	33.8	7.71	10.84	3	CENPO	105.1	71.4	124	120.8	126.5	91	90.3	90.3	97	83.6
Q6IPU0	Centromere protein P OS=Homo sapiens OX=9606 GN=CENPP PE=1 SV=1	27	6	8	6	288	33.1	6.27	18.48	6	CENPP	98.7	108.4	99.5	92.5	106.4	105.9	110.8	90.5	94.1	93.1
Q7L2Z9	Centromere protein Q OS=Homo sapiens OX=9606 GN=CENPQ PE=1 SV=1	17	4	5	4	268	30.6	9.42	11.49	4	CENPQ	91.4	116.9	102.5	101.7	96.5	109.7	79.2	82.7	96.1	123.4
Q8N2Z9	Centromere protein S OS=Homo sapiens OX=9606 GN=CENPS PE=1 SV=1	29	5	5	5	138	15.9	6.05	5.93	5	CENPS	101.3	110.2	95.2	88.7	104.3	97.3	109	92.9	105.2	96
Q96BT3	Centromere protein T OS=Homo sapiens OX=9606 GN=CENPT PE=1 SV=2	6	4	6	4	561	60.4	6.58	12.8	4	CENPT	90.6	91.3	106	105.7	100.1	82.9	100.4	107.8	109.7	105.3
Q71F23	Centromere protein U OS=Homo sapiens OX=9606 GN=CENPU PE=1 SV=1	37	12	15	12	418	47.5	9.13	33.02	12	CENPU	99.3	101.5	97.6	92.3	94.6	101.4	108.6	102.1	101.7	100.8
Q7Z7K6	Centromere protein V OS=Homo sapiens OX=9606 GN=CENPV PE=1 SV=1	52	13	29	13	275	29.9	9.73	59.75	13	CENPV	103.4	99.3	94.2	97.2	93	95.7	103.5	107	103.2	103.6
A8MT69	Centromere protein X OS=Homo sapiens OX=9606 GN=CENPX PE=1 SV=1	28	2	2	2	81	9	5.9	0	2	CENPX	87.1	90.8	144	94.6	141.5	57.2	106.2	80.4	85.7	112.4
O60308	Centrosomal protein of 104 kDa OS=Homo sapiens OX=9606 GN=CEP104 PE=1 SV=1	7	5	8	4	925	104.4	7.62	6.21	5	CEP104	122.1	115.7	98	57.3	123.1	103.3	90.6	78.9	118.7	92.4
Q8N8E3	Centrosomal protein of 112 kDa OS=Homo sapiens OX=9606 GN=CEP112 PE=1 SV=2	8	6	6	6	955	112.7	6.68	2.11	6	CEP112	81.6	78.2	86.9	113.7	72.5	0	179.5	164.2	134.6	88.7
Q8N960	Centrosomal protein of 120 kDa OS=Homo sapiens OX=9606 GN=CEP120 PE=1 SV=2	6	5	5	5	986	112.6	6.25	10.9	5	CEP120	119.3	102.2	93.9	98.5	85.3	124.8	112.1	94.5	92.2	77.4
Q9UPN4	Centrosomal protein of 131 kDa OS=Homo sapiens OX=9606 GN=CEP131 PE=1 SV=3	38	42	52	42	1083	122.1	8.69	75.2	42	CEP131	96.2	96.8	92.7	100.6	101.5	103.7	104.3	101.7	100	102.5
Q66GS9	Centrosomal protein of 135 kDa OS=Homo sapiens OX=9606 GN=CEP135 PE=1 SV=2	24	28	33	26	1140	133.4	6.21	55.66	28	CEP135	109.3	116.1	95.2	101.5	90.7	103.7	104.3	95.5	101	82.5
O94986	Centrosomal protein of 152 kDa OS=Homo sapiens OX=9606 GN=CEP152 PE=1 SV=4	7	10	11	10	1710	195.5	5.6	13.1	10	CEP152	74.3	75.2	101	106	116.9	80.2	79.1	125.2	122.1	120.2
Q5TB80	Centrosomal protein of 162 kDa OS=Homo sapiens OX=9606 GN=CEP162 PE=1 SV=2	4	5	6	5	1403	161.8	5.47	11.22	5	CEP162	101.8	113.6	93.2	86.7	100.6	109.6	116.6	86.3	97	94.6
Q9UPV0	Centrosomal protein of 164 kDa OS=Homo sapiens OX=9606 GN=CEP164 PE=1 SV=3	3	5	7	5	1460	164.2	5.36	7.48	5	CEP164	125.7	136.7	68.6	90	80.8	132.1	121.3	91.4	70.3	83.1
Q5SW79	Centrosomal protein of 170 kDa OS=Homo sapiens OX=9606 GN=CEP170 PE=1 SV=1	41	61	86	52	1584	175.2	7.11	165.28	61	CEP170	96.3	95.7	102.9	101.9	101.4	100.2	102.8	102.5	99.2	97.2
Q9Y4F5	Centrosomal protein of 170 kDa protein B OS=Homo sapiens OX=9606 GN=CEP170B PE=1 SV=4	12	15	18	13	1589	171.6	6.84	22.28	15	CEP170B	97.4	104.4	99	109.3	96.4	109.9	108.7	95	95.4	84.5
Q96L14	Cep170-like protein OS=Homo sapiens OX=9606 GN=CEP170P1 PE=5 SV=2	38	8	10	1	293	32.6	5.69	21.25	8	CEP170P1	114.5	78.8	90.8	0	123.1	70.5	126.6	125.8	152.4	117.5
Q8TEP8	Centrosomal protein of 192 kDa OS=Homo sapiens OX=9606 GN=CEP192 PE=1 SV=3	5	11	12	10	2537	278.9	5.48	20.41	11	CEP192	94.8	99.4	100.9	101	99.9	123.4	108.5	81.1	93.5	97.5
Q9BV73	Centrosome-associated protein CEP250 OS=Homo sapiens OX=9606 GN=CEP250 PE=1 SV=2	14	32	35	32	2442	281	5.02	59.69	32	CEP250	100.8	105.3	98.3	95.7	99.3	110.8	101.9	94	94.7	99.1
O15078	Centrosomal protein of 290 kDa OS=Homo sapiens OX=9606 GN=CEP290 PE=1 SV=2	15	40	47	35	2479	290.2	5.95	46.71	40	CEP290	104.8	111.2	102.2	93.6	94.5	106.3	104	91.7	100.6	91.3
Q9C0D2	Centrosomal protein of 295 kDa OS=Homo sapiens OX=9606 GN=CEP295 PE=1 SV=4	3	7	7	7	2601	295	6	10.38	7	CEP295	79.7	95.9	131.8	80.9	103.9	94.3	99.3	109.6	106.5	98.1
Q5VT06	Centrosome-associated protein 350 OS=Homo sapiens OX=9606 GN=CEP350 PE=1 SV=1	14	39	44	38	3117	350.7	6.33	63.11	39	CEP350	99.1	108.9	99.4	97	99.8	104.1	111.4	92.7	95.6	91.9
Q9BYV8	Centrosomal protein of 41 kDa OS=Homo sapiens OX=9606 GN=CEP41 PE=1 SV=1	43	9	10	9	373	41.3	8.32	27.8	9	CEP41	98.1	106.4	99.9	105	88.6	109.8	105.7	100.7	89.8	95.9
O95684	Centrosomal protein 43 OS=Homo sapiens OX=9606 GN=CEP43 PE=1 SV=1	30	10	14	10	399	43	4.81	39.16	10	CEP43	96.2	97.9	99.3	104.6	103.8	105.9	96.6	96.3	97.3	102.1
Q9C0F1	Centrosomal protein of 44 kDa OS=Homo sapiens OX=9606 GN=CEP44 PE=1 SV=2	24	7	7	7	390	44.1	5.21	16.42	7	CEP44	86.3	101	100.3	110.7	107.6	94.7	84.5	98.3	100.7	115.7
Q53EZ4	Centrosomal protein of 55 kDa OS=Homo sapiens OX=9606 GN=CEP55 PE=1 SV=3	35	14	17	14	464	54.1	7.01	41.41	14	CEP55	108.2	108.1	93	95.1	93.1	108.6	111.9	87	96.5	98.5
Q86XR8	Centrosomal protein of 57 kDa OS=Homo sapiens OX=9606 GN=CEP57 PE=1 SV=2	8	3	3	3	500	57.1	9.31	1.77	3	CEP57	174.9	162.5	113.1	125.7	146	0	0	152.1	0	125.6
Q76N32	Centrosomal protein of 68 kDa OS=Homo sapiens OX=9606 GN=CEP68 PE=1 SV=2	2	1	1	1	757	81.1	5.16	0	1	CEP68	113.4	142.9	92.2	98.5	91.2	104.2	105	87.1	78.2	87.4
Q9P209	Centrosomal protein of 72 kDa OS=Homo sapiens OX=9606 GN=CEP72 PE=1 SV=2	5	3	3	3	647	71.7	6.52	5.5	3	CEP72	116.7	109.9	100.3	97.1	72.8	137.4	95.3	82	79.2	109.1
Q8TAP6	Centrosomal protein of 76 kDa OS=Homo sapiens OX=9606 GN=CEP76 PE=1 SV=1	13	9	9	9	659	74.4	6.74	10.08	9	CEP76	95.9	106.9	105.9	107.8	99.9	90.5	102.1	98.4	87.2	105.3
Q5JTW2	Centrosomal protein of 78 kDa OS=Homo sapiens OX=9606 GN=CEP78 PE=1 SV=1	25	16	19	16	689	76.3	8.18	32.51	16	CEP78	86.7	87.7	109.2	105	113.4	89.9	88.1	109.6	107.7	102.7
Q9Y592	Centrosomal protein of 83 kDa OS=Homo sapiens OX=9606 GN=CEP83 PE=1 SV=3	9	8	8	8	701	82.9	6.2	9.53	8	CEP83	100.3	116.2	116.5	117	70.4	73.7	100.5	113.5	99.9	92
Q6P2H3	Centrosomal protein of 85 kDa OS=Homo sapiens OX=9606 GN=CEP85 PE=1 SV=1	26	16	20	16	762	85.6	6	44.38	16	CEP85	106.3	103.5	102.7	98.2	93.5	98	110.1	92	102.9	92.8
Q5SZL2	Centrosomal protein of 85 kDa-like OS=Homo sapiens OX=9606 GN=CEP85L PE=1 SV=1	4	3	5	3	805	91.8	6.33	4.43	3	CEP85L	101.4	98.8	105.2	96.9	128.8	71.9	81.2	95.5	105.4	114.9
Q96GE4	Centrosomal protein of 95 kDa OS=Homo sapiens OX=9606 GN=CEP95 PE=1 SV=1	6	4	5	4	821	95.2	8.59	11.38	4	CEP95	149.8	103.5	80.6	99.6	78.9	101.5	122.4	77.2	94.4	92.2
Q8IW35	Centrosomal protein of 97 kDa OS=Homo sapiens OX=9606 GN=CEP97 PE=1 SV=1	21	13	17	12	865	96.9	5.02	29.57	13	CEP97	96.9	100.4	100.2	98.4	106.8	105.9	94.8	98	99.1	99.4
Q9Y6K0	Choline/ethanolaminephosphotransferase 1 OS=Homo sapiens OX=9606 GN=CEPT1 PE=1 SV=1	3	1	2	1	416	46.5	8.21	3.99	1	CEPT1	0	194	0	127.5	166.4	151.3	0	360.8	0	0
O95813	Cerberus OS=Homo sapiens OX=9606 GN=CER1 PE=1 SV=1	6	1	1	1	267	30.1	7.78	0	1	CER1	122.4	92.7	156.1	116.1	73.1	78.8	102.7	94.2	70.1	93.9
P27544	Ceramide synthase 1 OS=Homo sapiens OX=9606 GN=CERS1 PE=1 SV=1	6	2	2	2	350	39.5	9.04	2.53	2	CERS1	111.7	93.3	95.9	92.6	116.1	108.5	106.8	85.1	91.6	98.4
Q96G23	Ceramide synthase 2 OS=Homo sapiens OX=9606 GN=CERS2 PE=1 SV=1	20	8	8	8	380	44.8	8.98	10.21	8	CERS2	112	108.1	102.5	104.6	104.9	92.8	84.9	91.3	94.3	104.6
Q6ZMG9	Ceramide synthase 6 OS=Homo sapiens OX=9606 GN=CERS6 PE=1 SV=1	8	3	5	3	384	44.9	7.65	3.48	3	CERS6	111.7	111.2	106.8	92.7	96.3	93.3	93.3	90.3	116.5	87.9
Q9Y5P4	Ceramide transfer protein OS=Homo sapiens OX=9606 GN=CERT1 PE=1 SV=1	37	21	27	21	624	70.8	5.48	50.09	21	CERT1	88.4	98.7	99.9	102.2	105.7	98.8	101.2	103	100.8	101.3
P41208	Centrin-2 OS=Homo sapiens OX=9606 GN=CETN2 PE=1 SV=1	33	7	18	6	172	19.7	5	21.72	7	CETN2	110.2	99.3	97.1	94.5	97.1	96.6	107.4	98.3	97.4	102
O15182	Centrin-3 OS=Homo sapiens OX=9606 GN=CETN3 PE=1 SV=2	30	6	6	5	167	19.5	4.74	8.34	6	CETN3	121.6	105.2	104.2	88.5	99.1	105.4	97.2	85.3	89.5	104
Q9Y6A4	Cilia- and flagella-associated protein 20 OS=Homo sapiens OX=9606 GN=CFAP20 PE=1 SV=1	39	7	13	7	193	22.8	9.76	18.94	7	CFAP20	102.8	93.9	109.3	107.9	100	94.6	82.7	98	104.9	106
Q6ZVT6	Protein CFAP20DC OS=Homo sapiens OX=9606 GN=CFAP20DC PE=2 SV=2	2	1	1	1	689	76.2	5.21	0	1	CFAP20DC	168.6	79.6	70.4	73.1	43.3	129.5	110.5	141.8	65.3	118
P57076	Cilia- and flagella-associated protein 298 OS=Homo sapiens OX=9606 GN=CFAP298 PE=1 SV=1	50	16	32	16	290	33.2	7.44	54.42	16	CFAP298	91.7	92.7	99.2	99	100.9	106.1	108.5	99.3	105.2	97.4
Q96G28	Cilia- and flagella-associated protein 36 OS=Homo sapiens OX=9606 GN=CFAP36 PE=1 SV=2	38	11	17	11	342	39.4	4.97	35.03	11	CFAP36	94.2	93.1	102.9	102.6	102.8	106.9	94.9	92.1	102.7	107.7
O43822	Cilia- and flagella-associated protein 410 OS=Homo sapiens OX=9606 GN=CFAP410 PE=1 SV=1	24	6	8	6	256	28.3	7.34	14.35	6	CFAP410	124.1	96.6	84.8	91.2	117.5	90.2	84.6	102.9	96.6	111.4
Q8NHU2	Cilia- and flagella-associated protein 61 OS=Homo sapiens OX=9606 GN=CFAP61 PE=2 SV=3	2	2	2	1	1237	141.3	6.16	4.68	2	CFAP61	92.9	86.5	94.2	83.2	100.8	103.8	91.9	143.9	106.3	96.6
Q9P2B7	Cilia- and flagella-associated protein 97 OS=Homo sapiens OX=9606 GN=CFAP97 PE=1 SV=2	14	7	7	7	532	59.4	9.06	7.56	7	CFAP97	123.1	126.3	79	87.2	75.4	115.1	142	89.4	80.9	81.5
Q9UEE9	Craniofacial development protein 1 OS=Homo sapiens OX=9606 GN=CFDP1 PE=1 SV=1	48	16	26	16	299	33.6	4.81	34.26	16	CFDP1	95.1	102.6	98.2	99.2	105.1	107.7	99.3	99.5	98.6	94.8
P23528	Cofilin-1 OS=Homo sapiens OX=9606 GN=CFL1 PE=1 SV=3	84	24	194	19	166	18.5	8.09	336.8	24	CFL1	90.8	88.4	104.8	102.1	106.8	97.6	97.4	105.9	104	102.3
Q9Y281	Cofilin-2 OS=Homo sapiens OX=9606 GN=CFL2 PE=1 SV=1	83	16	70	11	166	18.7	7.88	122.07	16	CFL2	96.2	90.6	102.5	99.5	103	106.7	101	101.5	101.5	97.5
Q9UFW8	CGG triplet repeat-binding protein 1 OS=Homo sapiens OX=9606 GN=CGGBP1 PE=1 SV=2	83	16	18	16	167	18.8	8.95	41.2	16	CGGBP1	103.9	102.4	92.9	93.3	92.7	108.8	111.9	97.7	98.9	97.4
Q9P2M7	Cingulin OS=Homo sapiens OX=9606 GN=CGN PE=1 SV=3	22	26	32	23	1203	137	5.52	43.1	26	CGN	121.5	110.5	97.5	100.4	97.6	94.1	96.6	92.6	96.1	93.2
Q0VF96	Cingulin-like protein 1 OS=Homo sapiens OX=9606 GN=CGNL1 PE=1 SV=2	7	10	11	8	1302	149	5.67	7.08	10	CGNL1	0	0	0	0	511.6	488.4	0	0	0	0
Q99675	Cell growth regulator with RING finger domain protein 1 OS=Homo sapiens OX=9606 GN=CGRRF1 PE=1 SV=1	8	2	2	2	332	38.2	5.16	4.62	2	CGRRF1	95.9	93	117.1	92.4	119.1	83.4	74.3	106.7	103.6	114.5
Q8WUX2	Glutathione-specific gamma-glutamylcyclotransferase 2 OS=Homo sapiens OX=9606 GN=CHAC2 PE=1 SV=1	32	7	8	6	184	20.9	5.43	16.73	7	CHAC2	106.2	112.6	94	100	97.4	99.9	94.9	97.1	98	99.9
Q13111	Chromatin assembly factor 1 subunit A OS=Homo sapiens OX=9606 GN=CHAF1A PE=1 SV=3	43	36	50	36	956	106.8	5.94	91.42	36	CHAF1A	118.9	117.8	91	86.6	86.6	112.1	117.7	91.7	90.4	87
Q13112	Chromatin assembly factor 1 subunit B OS=Homo sapiens OX=9606 GN=CHAF1B PE=1 SV=1	48	19	33	19	559	61.5	7.5	53.65	19	CHAF1B	103.4	95.9	90.8	100.6	94.4	98.9	109.7	104.7	105.9	95.8
Q96JM3	Chromosome alignment-maintaining phosphoprotein 1 OS=Homo sapiens OX=9606 GN=CHAMP1 PE=1 SV=2	34	27	45	26	812	89	8.44	85.03	27	CHAMP1	106.8	107.3	98.1	97.6	96.5	96.9	102.5	102.1	97.1	95.1
Q96BP2	Coiled-coil-helix-coiled-coil-helix domain-containing protein 1 OS=Homo sapiens OX=9606 GN=CHCHD1 PE=1 SV=1	32	5	5	5	118	13.5	10.21	6.55	5	CHCHD1	112.8	86.4	109.7	94.2	103.1	96.4	93.8	93.2	99.8	110.6
Q8WYQ3	Coiled-coil-helix-coiled-coil-helix domain-containing protein 10, mitochondrial OS=Homo sapiens OX=9606 GN=CHCHD10 PE=1 SV=1	25	3	4	3	142	14.1	7.84	9.6	3	CHCHD10	105.4	116.7	87.9	93.4	73.1	113.3	136.8	100	93.8	79.8
Q9Y6H1	Coiled-coil-helix-coiled-coil-helix domain-containing protein 2 OS=Homo sapiens OX=9606 GN=CHCHD2 PE=1 SV=1	34	3	8	3	151	15.5	9.22	23.21	3	CHCHD2	95	84.7	97.1	94.5	104.4	104.9	102.3	108.1	109.3	99.8
Q9NX63	MICOS complex subunit MIC19 OS=Homo sapiens OX=9606 GN=CHCHD3 PE=1 SV=1	62	20	52	20	227	26.1	8.28	77.86	20	CHCHD3	100.7	106.9	91.6	97.8	90.8	97.9	108.7	105.3	100.9	99.4
Q8N4Q1	Mitochondrial intermembrane space import and assembly protein 40 OS=Homo sapiens OX=9606 GN=CHCHD4 PE=1 SV=1	43	6	12	5	142	16	4.31	12.44	6	CHCHD4	107.4	116.9	93.6	104.7	91.4	96.6	81.8	101.2	99.4	107.2
Q9BSY4	Coiled-coil-helix-coiled-coil-helix domain-containing protein 5 OS=Homo sapiens OX=9606 GN=CHCHD5 PE=1 SV=1	45	4	6	4	110	12.4	6.73	15.14	4	CHCHD5	111.7	104.8	93.8	102.9	83	106.3	101.4	100	95.8	100.3
Q9BRQ6	MICOS complex subunit MIC25 OS=Homo sapiens OX=9606 GN=CHCHD6 PE=1 SV=1	46	9	12	9	235	26.4	8.85	18.69	9	CHCHD6	104.8	101.1	97.9	95.6	97.3	95.9	108.2	103.7	94.7	100.7
Q9BUK0	Coiled-coil-helix-coiled-coil-helix domain-containing protein 7 OS=Homo sapiens OX=9606 GN=CHCHD7 PE=1 SV=1	42	3	3	3	85	10.1	8.82	8.33	3	CHCHD7	93.8	98.8	95.8	100.5	104.1	97.4	97.8	107.9	98.3	105.7
O14646	Chromodomain-helicase-DNA-binding protein 1 OS=Homo sapiens OX=9606 GN=CHD1 PE=1 SV=2	36	61	85	50	1710	196.6	7.14	156.7	61	CHD1	102.5	99.5	99.2	100.7	95.7	98	99.2	99.2	102.7	103.3
Q86WJ1	Chromodomain-helicase-DNA-binding protein 1-like OS=Homo sapiens OX=9606 GN=CHD1L PE=1 SV=3	30	26	29	26	897	100.9	6.9	51.13	26	CHD1L	91	89.5	100.8	103.8	101.8	103.1	91.8	100.1	108.2	109.9
O14647	Chromodomain-helicase-DNA-binding protein 2 OS=Homo sapiens OX=9606 GN=CHD2 PE=1 SV=2	18	35	43	24	1828	211.2	8.1	57.82	35	CHD2	104.6	97.1	98.2	101.1	98.2	92.9	100.7	104.3	104.7	98.3
Q12873	Chromodomain-helicase-DNA-binding protein 3 OS=Homo sapiens OX=9606 GN=CHD3 PE=1 SV=3	25	46	65	25	2000	226.5	7.3	117.26	46	CHD3	103.4	93.4	107.9	99.1	110.8	97	89.3	100.3	96.7	102.2
Q14839	Chromodomain-helicase-DNA-binding protein 4 OS=Homo sapiens OX=9606 GN=CHD4 PE=1 SV=2	55	103	191	78	1912	217.9	5.86	395.45	103	CHD4	102.4	95.9	105.1	101.1	103.3	98.3	94.3	96.3	98.2	105.1
Q8TD26	Chromodomain-helicase-DNA-binding protein 6 OS=Homo sapiens OX=9606 GN=CHD6 PE=1 SV=4	8	20	27	10	2715	305.2	6.27	39	20	CHD6	107.9	99.6	96.5	102	110	94.1	92.3	97.4	103.8	96.5
Q9P2D1	Chromodomain-helicase-DNA-binding protein 7 OS=Homo sapiens OX=9606 GN=CHD7 PE=1 SV=3	23	61	81	45	2997	335.7	6.34	150.52	61	CHD7	103.8	94.1	101.5	99.3	96.6	98	98.2	103.4	103.3	101.6
Q9HCK8	Chromodomain-helicase-DNA-binding protein 8 OS=Homo sapiens OX=9606 GN=CHD8 PE=1 SV=5	28	61	80	45	2581	290.3	6.47	141.08	61	CHD8	97.5	100.5	100.1	103.4	104	100.1	94.2	93.1	101.2	105.9
Q3L8U1	Chromodomain-helicase-DNA-binding protein 9 OS=Homo sapiens OX=9606 GN=CHD9 PE=1 SV=2	11	26	34	10	2897	325.8	7.01	53.26	26	CHD9	106.1	134.6	85.3	111.4	93.8	121.2	96.5	78.6	88.9	83.7
Q8NE62	Choline dehydrogenase, mitochondrial OS=Homo sapiens OX=9606 GN=CHDH PE=1 SV=2	19	11	14	11	594	65.3	8.28	25.88	11	CHDH	114.7	128	84.9	96.1	84.7	95.1	110.2	99.4	94.9	92
O14757	Serine/threonine-protein kinase Chk1 OS=Homo sapiens OX=9606 GN=CHEK1 PE=1 SV=2	36	13	18	13	476	54.4	8.25	46.57	13	CHEK1	96.6	97.3	98.4	99.7	93.5	109.3	107.2	99.8	99.4	98.8
O96017	Serine/threonine-protein kinase Chk2 OS=Homo sapiens OX=9606 GN=CHEK2 PE=1 SV=1	27	12	14	12	543	60.9	5.91	26.24	12	CHEK2	89.9	102.3	110.4	110.8	106.4	97.7	91	93.2	99.1	99.4
Q8IWX8	Calcium homeostasis endoplasmic reticulum protein OS=Homo sapiens OX=9606 GN=CHERP PE=1 SV=3	25	22	37	22	916	103.6	9.04	64.07	22	CHERP	96.8	96.4	102.4	101.4	105.7	94.7	95.6	98.4	102.9	105.8
Q96EP1	E3 ubiquitin-protein ligase CHFR OS=Homo sapiens OX=9606 GN=CHFR PE=1 SV=2	10	4	4	4	664	73.3	6.04	0	4	CHFR	0	0	301.8	0	0	453.7	244.5	0	0	0
P05060	Secretogranin-1 OS=Homo sapiens OX=9606 GN=CHGB PE=1 SV=2	3	2	3	2	677	78.2	5.07	0	2	CHGB	115.2	103.5	99.8	84.9	86.4	102.4	113.5	108.2	91	94.9
Q9BWS9	Chitinase domain-containing protein 1 OS=Homo sapiens OX=9606 GN=CHID1 PE=1 SV=1	34	13	15	13	393	44.9	8.63	27.55	13	CHID1	113.5	104.5	101.6	96.4	101.9	97.2	95.2	95.3	95.5	98.8
P35790	Choline kinase alpha OS=Homo sapiens OX=9606 GN=CHKA PE=1 SV=3	10	5	6	5	457	52.2	6.55	7.71	5	CHKA	118.6	104.1	92.6	96.1	87.7	128.3	107.5	90	86.4	88.6
Q9Y259	Choline/ethanolamine kinase OS=Homo sapiens OX=9606 GN=CHKB PE=1 SV=3	7	2	2	2	395	45.2	5.49	1.7	2	CHKB	0	86.5	83.4	0	115.4	56.2	104.2	223.2	123.6	207.5
P24386	Rab proteins geranylgeranyltransferase component A 1 OS=Homo sapiens OX=9606 GN=CHM PE=1 SV=3	17	6	8	6	653	73.4	4.75	18.86	6	CHM	112.1	113.9	102.5	95.3	103.1	106.5	97	88.1	87.7	93.7
P26374	Rab proteins geranylgeranyltransferase component A 2 OS=Homo sapiens OX=9606 GN=CHML PE=1 SV=2	23	11	13	11	656	74	4.93	19.55	11	CHML	82.3	99.8	95.7	107.6	100.8	107.9	99.9	110	100	96
Q9HD42	Charged multivesicular body protein 1a OS=Homo sapiens OX=9606 GN=CHMP1A PE=1 SV=1	35	9	17	9	196	21.7	8.06	20.82	9	CHMP1A	98.7	101	97.1	97.1	101.3	106.2	106.1	96.9	98.8	96.8
Q7LBR1	Charged multivesicular body protein 1b OS=Homo sapiens OX=9606 GN=CHMP1B PE=1 SV=1	15	4	6	4	199	22.1	8.1	6.59	4	CHMP1B	94	104.8	94.5	96.7	98	113.9	108.7	98.9	100.5	90
O43633	Charged multivesicular body protein 2a OS=Homo sapiens OX=9606 GN=CHMP2A PE=1 SV=1	27	6	7	6	222	25.1	5.97	9.66	6	CHMP2A	97	95.1	100.1	102.2	112.3	103.4	76.5	94.3	114.8	104.2
Q9UQN3	Charged multivesicular body protein 2b OS=Homo sapiens OX=9606 GN=CHMP2B PE=1 SV=1	39	11	20	11	213	23.9	8.76	30.43	11	CHMP2B	102.5	98.4	95.5	101.8	99.2	99.4	104	98.9	99	101.4
Q9Y3E7	Charged multivesicular body protein 3 OS=Homo sapiens OX=9606 GN=CHMP3 PE=1 SV=3	28	7	14	7	222	25.1	5.12	20.8	7	CHMP3	105.7	98.7	94.3	101.3	98.5	105.6	101.2	99.9	99.9	94.8
Q9BY43	Charged multivesicular body protein 4a OS=Homo sapiens OX=9606 GN=CHMP4A PE=1 SV=3	29	8	12	7	222	25.1	4.7	18.48	8	CHMP4A	91.9	104.2	98.6	100.6	101.9	98.9	106.2	102.5	100.7	94.5
Q9H444	Charged multivesicular body protein 4b OS=Homo sapiens OX=9606 GN=CHMP4B PE=1 SV=1	46	15	25	13	224	24.9	4.82	37.5	15	CHMP4B	96.1	94.2	103.3	103.5	101.8	96.4	93.6	96.4	106.1	108.6
Q96CF2	Charged multivesicular body protein 4c OS=Homo sapiens OX=9606 GN=CHMP4C PE=1 SV=1	9	3	3	1	233	26.4	6.07	5.62	3	CHMP4C	97	99.1	102.5	100.5	103.7	92.4	101.5	104.5	98.2	100.7
Q9NZZ3	Charged multivesicular body protein 5 OS=Homo sapiens OX=9606 GN=CHMP5 PE=1 SV=1	42	11	20	11	219	24.6	4.83	50.58	11	CHMP5	94.6	88.7	99.6	97.1	106.2	101.1	105.5	104.9	103.3	98.9
Q96FZ7	Charged multivesicular body protein 6 OS=Homo sapiens OX=9606 GN=CHMP6 PE=1 SV=3	28	5	9	5	201	23.5	5.31	18.4	5	CHMP6	110.7	107.5	95.1	93	92.2	103.8	109.1	90	99.9	98.9
Q8WUX9	Charged multivesicular body protein 7 OS=Homo sapiens OX=9606 GN=CHMP7 PE=1 SV=1	32	12	15	12	453	50.9	5.35	30.5	12	CHMP7	101.8	93	96.9	91	95.6	113.5	109.3	99.4	102.6	96.7
P15882	N-chimaerin OS=Homo sapiens OX=9606 GN=CHN1 PE=1 SV=3	7	3	3	3	459	53.1	6.98	3.82	3	CHN1	110.8	109.9	103.8	102.6	100.8	132.3	76.9	98.2	68.6	96
Q9UHD1	Cysteine and histidine-rich domain-containing protein 1 OS=Homo sapiens OX=9606 GN=CHORDC1 PE=1 SV=2	68	27	53	27	332	37.5	7.87	101.2	27	CHORDC1	91.6	92.3	99.2	98.5	104.4	103	98.9	106.2	103.3	102.5
Q99653	Calcineurin B homologous protein 1 OS=Homo sapiens OX=9606 GN=CHP1 PE=1 SV=3	52	11	23	11	195	22.4	5.1	32.01	11	CHP1	111.8	105.7	99.2	100.1	96.5	98.5	93.2	98.4	93.1	103.6
Q8IZ52	Chondroitin sulfate synthase 2 OS=Homo sapiens OX=9606 GN=CHPF PE=1 SV=2	3	2	2	2	775	85.4	6.93	5.37	2	CHPF	121.3	112.4	73	106.1	83.8	96.9	109.9	97.4	119.5	79.7
Q9P2E5	Chondroitin sulfate glucuronyltransferase OS=Homo sapiens OX=9606 GN=CHPF2 PE=2 SV=2	5	4	4	4	772	85.9	7.83	6.16	4	CHPF2	111.9	97.9	96.9	108	92	102.9	106.2	91.9	104.5	87.7
Q8WUD6	Cholinephosphotransferase 1 OS=Homo sapiens OX=9606 GN=CHPT1 PE=1 SV=1	6	3	3	3	406	45.1	6.92	5.85	3	CHPT1	96.6	93.4	94.5	89.7	73.4	106.2	105.6	109.2	106.2	125.1
Q9NRG0	Chromatin accessibility complex protein 1 OS=Homo sapiens OX=9606 GN=CHRAC1 PE=1 SV=1	31	3	6	3	131	14.7	5.1	8.13	3	CHRAC1	105.5	92.9	97.6	94.3	95.7	109.2	102.7	106.4	103.1	92.6
O43529	Carbohydrate sulfotransferase 10 OS=Homo sapiens OX=9606 GN=CHST10 PE=1 SV=1	3	1	1	1	356	42.2	8.03	0	1	CHST10	129.1	80.9	81.9	108.9	97.9	122.4	72.1	94.6	98.2	113.9
Q9GZX3	Carbohydrate sulfotransferase 6 OS=Homo sapiens OX=9606 GN=CHST6 PE=1 SV=1	10	3	3	2	395	44.1	9.98	0	3	CHST6	104.3	79.2	106.5	94.2	115.1	75.4	114.4	116	81.2	113.6
Q8WVB6	Chromosome transmission fidelity protein 18 homolog OS=Homo sapiens OX=9606 GN=CHTF18 PE=1 SV=1	34	24	34	23	975	107.3	7.21	73.84	24	CHTF18	90.8	103.1	97.9	104.9	97.2	104.5	97.7	101.1	104	98.8
P0CG13	Chromosome transmission fidelity protein 8 homolog OS=Homo sapiens OX=9606 GN=CHTF8 PE=1 SV=1	23	3	3	3	121	13.3	8.18	6.32	3	CHTF8	62.3	144.6	85.5	103.8	112	51.2	132.4	114.1	125.1	68.8
Q9Y3Y2	Chromatin target of PRMT1 protein OS=Homo sapiens OX=9606 GN=CHTOP PE=1 SV=2	44	12	47	12	248	26.4	12.23	99.17	12	CHTOP	109.7	115.6	88.3	89.5	91.8	109.1	115.9	95.9	92.7	91.5
O15111	Inhibitor of nuclear factor kappa-B kinase subunit alpha OS=Homo sapiens OX=9606 GN=CHUK PE=1 SV=2	27	18	24	17	745	84.6	6.73	37.75	18	CHUK	93.7	88.5	102.9	107.4	101.4	106.5	85.3	103.5	100.2	110.4
Q8WUH1	Protein Churchill OS=Homo sapiens OX=9606 GN=CHURC1 PE=1 SV=3	80	6	7	6	112	12.9	4.84	10.65	6	CHURC1	98.4	103.7	95.6	88.4	88	125.1	118.4	90.5	97.3	94.5
O76071	Probable cytosolic iron-sulfur protein assembly protein CIAO1 OS=Homo sapiens OX=9606 GN=CIAO1 PE=1 SV=1	28	8	13	8	339	37.8	4.97	39.4	8	CIAO1	102.5	108.9	97.8	107.2	88.1	110.5	94.9	92.7	100.1	97.2
Q9H5X1	Cytosolic iron-sulfur assembly component 2A OS=Homo sapiens OX=9606 GN=CIAO2A PE=1 SV=1	24	3	4	3	160	18.3	4.88	2.07	3	CIAO2A	107.6	99.8	104.6	92.4	101.9	83.8	117.6	100.3	96.7	95.3
Q9Y3D0	Cytosolic iron-sulfur assembly component 2B OS=Homo sapiens OX=9606 GN=CIAO2B PE=1 SV=1	55	5	7	5	163	17.7	5.19	11.67	5	CIAO2B	93.2	96.6	90.1	98.3	101.4	102.1	109	105.9	103.3	100
Q9H6Q4	Cytosolic iron-sulfur assembly component 3 OS=Homo sapiens OX=9606 GN=CIAO3 PE=1 SV=1	22	9	9	8	476	53	7.23	15.47	9	CIAO3	100.8	93.1	90.4	111.7	94.7	116.7	117.3	99.4	91.4	84.3
Q6FI81	Anamorsin OS=Homo sapiens OX=9606 GN=CIAPIN1 PE=1 SV=2	72	19	40	19	312	33.6	5.62	83.06	19	CIAPIN1	98.8	104	98.4	106	97.4	106.3	102.3	95.1	95.5	96.2
Q96RK0	Protein capicua homolog OS=Homo sapiens OX=9606 GN=CIC PE=1 SV=2	7	8	9	8	1608	163.7	8.56	16.04	8	CIC	109.4	102.6	81	96.6	81.3	105.4	119.8	90.3	111.2	102.5
Q9BW66	Cyclin-dependent kinase 2-interacting protein OS=Homo sapiens OX=9606 GN=CINP PE=1 SV=1	38	7	9	7	212	24.3	6.28	12.03	7	CINP	95.6	94.6	108.3	103.5	91.2	107	89.9	96.6	109.9	103.3
Q8TCG1	Protein CIP2A OS=Homo sapiens OX=9606 GN=CIP2A PE=1 SV=2	35	37	44	36	905	102.1	6.23	62.32	37	CIP2A	101.6	98.8	96.5	100.3	102.1	105.9	101.1	95.3	100	98.2
Q9C0C6	CLOCK-interacting pacemaker OS=Homo sapiens OX=9606 GN=CIPC PE=1 SV=2	3	1	1	1	399	42.7	8.95	0	1	CIPC	111	114.2	64.3	75.4	145	86.1	69.1	101.9	87.6	145.4
Q86X95	Corepressor interacting with RBPJ 1 OS=Homo sapiens OX=9606 GN=CIR1 PE=1 SV=1	12	6	6	6	450	52.3	9.86	10.21	6	CIR1	91.5	92.2	101.7	99.5	100.6	98.1	97.7	108.8	102.8	107.2
Q14011	Cold-inducible RNA-binding protein OS=Homo sapiens OX=9606 GN=CIRBP PE=1 SV=1	68	16	60	15	172	18.6	9.51	135.17	16	CIRBP	103.3	103.3	94.9	95	95.7	101.2	108	100.3	101.5	96.8
Q9NZ45	CDGSH iron-sulfur domain-containing protein 1 OS=Homo sapiens OX=9606 GN=CISD1 PE=1 SV=1	49	5	11	5	108	12.2	9.09	22.82	5	CISD1	109.7	105.1	98.7	98.3	97.2	94.3	112.3	98.6	95.5	90.3
Q8N5K1	CDGSH iron-sulfur domain-containing protein 2 OS=Homo sapiens OX=9606 GN=CISD2 PE=1 SV=1	41	6	8	6	135	15.3	9.61	18.46	6	CISD2	109.8	110.1	100.8	90.7	97.7	97	101.2	99.6	97.5	95.7
P0C7P0	CDGSH iron-sulfur domain-containing protein 3, mitochondrial OS=Homo sapiens OX=9606 GN=CISD3 PE=1 SV=1	37	5	7	5	127	14.2	10.55	11.22	5	CISD3	106.3	90.8	104.3	94.3	106.2	101.5	113.9	97.4	88.8	96.4
O14578	Citron Rho-interacting kinase OS=Homo sapiens OX=9606 GN=CIT PE=1 SV=2	28	60	68	59	2027	231.3	6.57	101.76	60	CIT	102.3	98	92.9	96.1	99.1	105.7	99.9	99	102.5	104.4
Q99966	Cbp/p300-interacting transactivator 1 OS=Homo sapiens OX=9606 GN=CITED1 PE=1 SV=2	12	2	4	2	193	19.9	4.77	9.77	2	CITED1	96.1	128.8	87.9	92.2	79.2	117.4	129.9	89.1	93.3	86.1
Q9ULV3	Cip1-interacting zinc finger protein OS=Homo sapiens OX=9606 GN=CIZ1 PE=1 SV=2	36	22	38	22	898	100	6.11	74.02	22	CIZ1	114.3	106.1	90.5	95.9	83.4	102.4	111	97.5	99	99.8
Q8WWK9	Cytoskeleton-associated protein 2 OS=Homo sapiens OX=9606 GN=CKAP2 PE=1 SV=1	40	33	49	33	683	76.9	9.41	89.91	33	CKAP2	106.6	105.5	178.6	170.8	177.7	43.7	43.9	58.4	58.2	56.6
Q8IYA6	Cytoskeleton-associated protein 2-like OS=Homo sapiens OX=9606 GN=CKAP2L PE=1 SV=4	28	20	22	20	745	83.5	9.83	25.61	20	CKAP2L	85.7	83.9	104.2	100.7	108.8	94.1	98.6	108.7	109.4	105.9
Q07065	Cytoskeleton-associated protein 4 OS=Homo sapiens OX=9606 GN=CKAP4 PE=1 SV=2	64	44	82	41	602	66	5.92	167.81	44	CKAP4	108.1	103	101	94	98.8	101.2	106.3	93.6	98.3	95.8
Q14008	Cytoskeleton-associated protein 5 OS=Homo sapiens OX=9606 GN=CKAP5 PE=1 SV=3	58	111	224	110	2032	225.4	7.8	437.09	111	CKAP5	94.9	97	98.9	102.7	100.3	102	101.8	99.5	102.7	100.2
P12277	Creatine kinase B-type OS=Homo sapiens OX=9606 GN=CKB PE=1 SV=1	79	27	223	25	381	42.6	5.59	491.49	27	CKB	90.4	99.6	100	107.5	106	95	98.5	102.9	100.7	99.5
P12532	Creatine kinase U-type, mitochondrial OS=Homo sapiens OX=9606 GN=CKMT1B PE=1 SV=1	58	25	57	22	417	47	8.34	119.45	25	CKMT1A; CKMT1B	100.6	97.8	102.5	96.5	103.1	98.1	94.9	101.3	100	105.1
P61024	Cyclin-dependent kinases regulatory subunit 1 OS=Homo sapiens OX=9606 GN=CKS1B PE=1 SV=1	41	5	10	4	79	9.7	8.94	22.22	5	CKS1B	96	99.9	103.2	103.9	96.2	103.3	97	101.9	101.7	97.1
P33552	Cyclin-dependent kinases regulatory subunit 2 OS=Homo sapiens OX=9606 GN=CKS2 PE=1 SV=1	42	6	9	5	79	9.9	8.46	13.66	6	CKS2	84.1	86.7	105.3	108.8	106.5	91.4	92.1	111.4	107.3	106.4
Q7Z460	CLIP-associating protein 1 OS=Homo sapiens OX=9606 GN=CLASP1 PE=1 SV=1	42	57	74	50	1538	169.3	9.03	149.26	57	CLASP1	106.3	106.1	96.5	98.3	97.2	103.7	105.4	97	95.9	93.7
O75122	CLIP-associating protein 2 OS=Homo sapiens OX=9606 GN=CLASP2 PE=1 SV=3	38	43	57	36	1294	141	8.4	98.57	43	CLASP2	102.6	101.4	101.4	100.3	103.6	103.1	99.4	94	97.4	97
Q8N2M8	CLK4-associating serine/arginine rich protein OS=Homo sapiens OX=9606 GN=CLASRP PE=1 SV=4	5	4	4	3	674	77.1	10.45	0	4	CLASRP	138.7	111	90	86.3	82.9	100.9	94.2	84.2	114.1	97.6
Q14CN2	Calcium-activated chloride channel regulator 4 OS=Homo sapiens OX=9606 GN=CLCA4 PE=1 SV=2	1	1	1	1	919	101.2	5.47	0	1	CLCA4	84.1	105.2	92.4	93.9	102	91.4	116.1	97.4	98.7	118.8
Q96S66	Chloride channel CLIC-like protein 1 OS=Homo sapiens OX=9606 GN=CLCC1 PE=1 SV=1	35	17	22	17	551	62	5.55	44.96	17	CLCC1	109.1	101.1	100.2	92.2	95.1	99.1	101.6	96.1	99.6	106
P51790	H(+)/Cl(-) exchange transporter 3 OS=Homo sapiens OX=9606 GN=CLCN3 PE=1 SV=2	5	4	5	3	818	90.9	6.28	2.81	4	CLCN3	96	118.3	103.8	105.4	105.6	99.2	87.9	85.1	87.7	110.9
P51795	H(+)/Cl(-) exchange transporter 5 OS=Homo sapiens OX=9606 GN=CLCN5 PE=1 SV=2	2	2	4	1	816	90.7	6.19	3.06	2	CLCN5	112.9	131.5	76.4	99.6	68	74.2	118.2	94.8	83.4	141
P51798	H(+)/Cl(-) exchange transporter 7 OS=Homo sapiens OX=9606 GN=CLCN7 PE=1 SV=2	9	9	11	9	805	88.6	8.43	20.06	9	CLCN7	102.1	119.3	95	96.3	100.5	87.9	84.7	89.4	99.5	125.2
P51800	Chloride channel protein ClC-Ka OS=Homo sapiens OX=9606 GN=CLCNKA PE=1 SV=1	2	1	1	1	687	75.2	7.71	0	1	CLCNKA	111.6	37	151.3	83.2	171.3	105.2	56.2	70.5	88	125.7
Q9NY35	Claudin domain-containing protein 1 OS=Homo sapiens OX=9606 GN=CLDND1 PE=1 SV=1	15	3	3	3	253	28.6	5.82	3.95	3	CLDND1	122.2	110.3	111.5	92.5	103.2	102	76.1	89.7	92.2	100.1
Q2KHT3	Protein CLEC16A OS=Homo sapiens OX=9606 GN=CLEC16A PE=1 SV=2	4	5	5	5	1053	117.6	5.86	3.71	5	CLEC16A	91.3	120.9	99.4	107.1	72.9	87.9	118.6	102.4	103.9	95.6
P05452	Tetranectin OS=Homo sapiens OX=9606 GN=CLEC3B PE=1 SV=3	17	2	2	2	202	22.5	5.67	3.32	2	CLEC3B	0	0	0	0	0	600.4	399.6	0	0	0
Q9BXN2	C-type lectin domain family 7 member A OS=Homo sapiens OX=9606 GN=CLEC7A PE=1 SV=1	4	1	3	1	247	27.6	5.36	4.26	1	CLEC7A	109.4	87.6	119.5	98.7	122.3	89.4	84	88.2	94.5	106.4
O14967	Calmegin OS=Homo sapiens OX=9606 GN=CLGN PE=1 SV=1	21	10	11	9	610	70	4.69	16.61	10	CLGN	105.5	91.1	100.3	93.8	94.1	109.2	96.1	100.7	104.8	104.4
O00299	Chloride intracellular channel protein 1 OS=Homo sapiens OX=9606 GN=CLIC1 PE=1 SV=4	85	20	59	19	241	26.9	5.17	139.12	20	CLIC1	92.9	94.3	100.6	98.9	104	103.7	99.4	104.1	102.9	99.2
Q9Y696	Chloride intracellular channel protein 4 OS=Homo sapiens OX=9606 GN=CLIC4 PE=1 SV=4	62	14	33	13	253	28.8	5.59	69.37	14	CLIC4	94.5	90	108.8	107.2	114.3	98.2	85.1	99.8	97.3	104.7
Q14677	Clathrin interactor 1 OS=Homo sapiens OX=9606 GN=CLINT1 PE=1 SV=1	34	22	34	22	625	68.2	6.42	69.81	22	CLINT1	93.5	94.6	101.4	108.7	106.4	97.8	102.6	92.7	105.1	97
P30622	CAP-Gly domain-containing linker protein 1 OS=Homo sapiens OX=9606 GN=CLIP1 PE=1 SV=2	37	51	59	51	1438	162.1	5.36	107.41	51	CLIP1	107.5	103.4	94.7	95.1	92.5	110.8	107	97.4	96.1	95.4
P49759	Dual specificity protein kinase CLK1 OS=Homo sapiens OX=9606 GN=CLK1 PE=1 SV=2	23	10	12	8	484	57.3	8.87	19.74	10	CLK1	59.6	61.9	123.2	118.4	109.6	63.6	66.4	131.5	135.9	129.9
P49760	Dual specificity protein kinase CLK2 OS=Homo sapiens OX=9606 GN=CLK2 PE=1 SV=1	11	6	9	5	499	60.1	9.66	9.03	6	CLK2	116.9	113.2	98.2	94.6	95.3	105.5	82.3	96.7	82.2	115.2
P49761	Dual specificity protein kinase CLK3 OS=Homo sapiens OX=9606 GN=CLK3 PE=1 SV=3	12	7	9	7	638	73.5	9.92	18.4	7	CLK3	52.7	62.4	125.3	121.1	124.5	64.7	71.5	118.1	126.9	132.8
Q9HAZ1	Dual specificity protein kinase CLK4 OS=Homo sapiens OX=9606 GN=CLK4 PE=1 SV=1	12	6	7	4	481	57.5	8.68	8.57	6	CLK4	64.2	64.1	113.6	111.5	130.7	81.4	73.2	119.7	113.6	128
Q96JQ2	Calmin OS=Homo sapiens OX=9606 GN=CLMN PE=1 SV=1	3	3	3	3	1002	111.6	4.94	2.3	3	CLMN	96.3	83	118.4	104.7	109.1	106.1	95.6	93.7	98.4	94.7
O75503	Ceroid-lipofuscinosis neuronal protein 5 OS=Homo sapiens OX=9606 GN=CLN5 PE=1 SV=2	19	6	7	5	358	41.5	7.4	18.93	6	CLN5	112.9	101.5	99.5	103	94.6	103.6	93.1	89.1	102.1	100.5
Q9NWW5	Ceroid-lipofuscinosis neuronal protein 6 OS=Homo sapiens OX=9606 GN=CLN6 PE=1 SV=1	7	1	1	1	311	35.9	8.87	6.49	1	CLN6	94.1	107.5	106.6	91.8	86.9	117.9	99	124.5	87.7	84
P54105	Methylosome subunit pICln OS=Homo sapiens OX=9606 GN=CLNS1A PE=1 SV=1	67	10	35	10	237	26.2	4.11	96.49	10	CLNS1A	89.9	94.6	98.1	101.4	102.5	105.2	97.2	104.2	105.6	101.3
Q92989	Polyribonucleotide 5'-hydroxyl-kinase Clp1 OS=Homo sapiens OX=9606 GN=CLP1 PE=1 SV=1	15	6	7	6	425	47.6	6.62	8.08	6	CLP1	87.6	91.4	102.4	95.9	121.2	98.6	91	104.1	108.4	99.5
Q9H078	Caseinolytic peptidase B protein homolog OS=Homo sapiens OX=9606 GN=CLPB PE=1 SV=1	36	24	31	24	707	78.7	9.01	59.76	24	CLPB	95.9	97.7	97.7	92.5	105.4	101.9	100.3	105.2	101.4	101.9
Q16740	ATP-dependent Clp protease proteolytic subunit, mitochondrial OS=Homo sapiens OX=9606 GN=CLPP PE=1 SV=1	38	10	18	10	277	30.2	8.09	37.84	10	CLPP	109.9	98.4	95.2	100.5	92	95.6	105.4	97.1	98.7	107.3
O96005	Putative lipid scramblase CLPTM1 OS=Homo sapiens OX=9606 GN=CLPTM1 PE=1 SV=1	15	8	16	8	669	76	6.3	31.85	8	CLPTM1	106.3	102.6	108.2	93.8	102.6	93.4	98.5	95.5	98.6	100.5
Q96KA5	Lipid scramblase CLPTM1L OS=Homo sapiens OX=9606 GN=CLPTM1L PE=1 SV=1	17	8	10	8	538	62.2	8.56	17.17	8	CLPTM1L	97.1	107.9	90.7	97.2	96.7	101.6	93.5	102.1	105.1	107.9
O76031	ATP-dependent Clp protease ATP-binding subunit clpX-like, mitochondrial OS=Homo sapiens OX=9606 GN=CLPX PE=1 SV=2	51	28	49	28	633	69.2	7.58	93.3	28	CLPX	100.2	100.2	97.6	97.5	96.4	98	103.7	103.3	99.9	103.2
Q9HAW4	Claspin OS=Homo sapiens OX=9606 GN=CLSPN PE=1 SV=3	24	26	35	26	1339	151	4.82	67.45	26	CLSPN	96.5	94	100.1	99.6	104	98.6	98	98.7	104.7	106
Q9BQT9	Calsyntenin-3 OS=Homo sapiens OX=9606 GN=CLSTN3 PE=1 SV=1	4	3	4	3	956	106	5.44	1.68	3	CLSTN3	95	93.2	71.2	67.6	115.8	78	144.7	99	142.4	93.1
P09496	Clathrin light chain A OS=Homo sapiens OX=9606 GN=CLTA PE=1 SV=1	27	12	23	11	248	27.1	4.51	37.28	12	CLTA	99.1	96.4	97.8	98.1	95.8	101.4	109.2	103.4	102.9	96
P09497	Clathrin light chain B OS=Homo sapiens OX=9606 GN=CLTB PE=1 SV=1	30	11	12	11	229	25.2	4.64	17.34	11	CLTB	99.4	96.6	96.8	101.6	99.8	101.9	102.3	105.6	98.4	97.7
Q00610	Clathrin heavy chain 1 OS=Homo sapiens OX=9606 GN=CLTC PE=1 SV=5	56	87	235	68	1675	191.5	5.69	471.93	87	CLTC	98.8	92.4	104.5	101.6	104.8	100.8	96.5	99	100.7	100.8
P53675	Clathrin heavy chain 2 OS=Homo sapiens OX=9606 GN=CLTCL1 PE=1 SV=2	12	23	55	4	1640	186.9	5.85	96.34	23	CLTCL1	90.1	102.3	87.7	118.2	138.4	97.7	102.5	106	82.1	75
Q96AJ1	Clusterin-associated protein 1 OS=Homo sapiens OX=9606 GN=CLUAP1 PE=1 SV=4	6	2	2	2	413	48.1	4.77	0	2	CLUAP1	102.2	107.4	90.1	99.2	90.4	98.4	105.3	100.4	107.9	98.7
O75153	Clustered mitochondria protein homolog OS=Homo sapiens OX=9606 GN=CLUH PE=1 SV=2	43	50	79	49	1309	146.6	6.13	174.07	50	CLUH	97.2	97.8	99	103.8	101.6	103.9	102.2	98.6	98	97.9
Q8N0X4	Citramalyl-CoA lyase, mitochondrial OS=Homo sapiens OX=9606 GN=CLYBL PE=1 SV=2	18	5	7	5	340	37.3	8.73	12.18	5	CLYBL	100.8	90.3	107.9	115.5	97.7	93.4	100.3	103.5	86.2	104.6
Q8NFW8	N-acylneuraminate cytidylyltransferase OS=Homo sapiens OX=9606 GN=CMAS PE=1 SV=2	51	23	52	23	434	48.3	7.93	78.11	23	CMAS	103.4	103	100.3	94.5	96	103.1	104.4	101	95.7	98.6
Q96DG6	Carboxymethylenebutenolidase homolog OS=Homo sapiens OX=9606 GN=CMBL PE=1 SV=1	18	5	7	5	245	28	7.18	13.99	5	CMBL	88.6	104.9	102.2	105.8	108.5	101.9	93.5	100.3	96.9	97.4
Q7Z7K0	COX assembly mitochondrial protein homolog OS=Homo sapiens OX=9606 GN=CMC1 PE=1 SV=1	56	6	12	6	106	12.5	8.63	14.3	6	CMC1	101	105.1	92.5	91.8	98.3	100.4	103.2	103.2	105.5	99.1
Q9NRP2	COX assembly mitochondrial protein 2 homolog OS=Homo sapiens OX=9606 GN=CMC2 PE=1 SV=1	48	6	8	6	79	9.5	7.87	14.49	6	CMC2	101.2	88.2	106.9	99.3	102.5	91.5	102.4	95.8	103	109.1
P56277	Cx9C motif-containing protein 4 OS=Homo sapiens OX=9606 GN=CMC4 PE=1 SV=1	37	3	4	3	68	7.7	8.18	2.12	3	CMC4	98.2	110	97.1	94.9	110.9	102.9	112.5	102.9	85.9	84.7
Q8IY22	C-Maf-inducing protein OS=Homo sapiens OX=9606 GN=CMIP PE=1 SV=3	5	4	4	4	773	86.3	6.7	3.92	4	CMIP	103.8	123.6	93.5	99.2	94.9	99.8	98.3	101.5	109.1	76.3
P30085	UMP-CMP kinase OS=Homo sapiens OX=9606 GN=CMPK1 PE=1 SV=3	57	10	22	10	196	22.2	5.57	39.43	10	CMPK1	87.3	106.3	93.7	108	95	98.1	105.8	105.9	101.5	98.4
Q9BQ75	Protein CMSS1 OS=Homo sapiens OX=9606 GN=CMSS1 PE=1 SV=2	34	10	12	8	279	31.9	9.19	10.62	10	CMSS1	102.8	97.4	104.3	94.4	95.2	101.4	98.5	98.9	103	104.1
Q9NX76	CKLF-like MARVEL transmembrane domain-containing protein 6 OS=Homo sapiens OX=9606 GN=CMTM6 PE=1 SV=1	14	2	2	2	183	20.4	5.29	2.28	2	CMTM6	83.2	95.6	99.5	97.9	117.2	83.9	90.1	104.9	113.3	114.2
Q8N1G2	Cap-specific mRNA (nucleoside-2'-O-)-methyltransferase 1 OS=Homo sapiens OX=9606 GN=CMTR1 PE=1 SV=1	40	32	40	32	835	95.3	7.05	67.41	32	CMTR1	99.8	93.7	104.3	104.2	107.7	100.4	94.9	97.2	95.2	102.7
Q8IYT2	Cap-specific mRNA (nucleoside-2'-O-)-methyltransferase 2 OS=Homo sapiens OX=9606 GN=CMTR2 PE=1 SV=2	4	3	3	3	770	88.1	7.01	0	3	CMTR2	83.3	97.2	49.5	82.7	107.5	158.2	115.2	90.5	82.1	133.7
P62633	CCHC-type zinc finger nucleic acid binding protein OS=Homo sapiens OX=9606 GN=CNBP PE=1 SV=1	69	13	46	13	177	19.5	7.71	70.84	13	CNBP	94.5	98.3	95.9	100.2	92.3	104.5	108	105	102.6	98.7
Q96KP4	Cytosolic non-specific dipeptidase OS=Homo sapiens OX=9606 GN=CNDP2 PE=1 SV=2	56	24	35	24	475	52.8	5.97	58.88	24	CNDP2	96.6	93.2	99	101.5	102	105	101	100.7	100.7	100.4
Q16280	Cyclic nucleotide-gated olfactory channel OS=Homo sapiens OX=9606 GN=CNGA2 PE=2 SV=2	1	1	2	1	664	76	6.24	0	1	CNGA2	132.2	126.5	79.2	97.5	94.7	121	87.7	100.1	91.5	69.6
Q6P9H4	Connector enhancer of kinase suppressor of ras 3 OS=Homo sapiens OX=9606 GN=CNKSR3 PE=1 SV=1	14	5	5	4	555	61.9	8.73	8.92	5	CNKSR3	97	84.5	80.4	117.7	114.3	103.6	87.6	96.2	115.7	102.9
Q99439	Calponin-2 OS=Homo sapiens OX=9606 GN=CNN2 PE=1 SV=4	37	13	19	11	309	33.7	7.33	35.2	13	CNN2	100.1	96.3	104.9	107	110.6	96.5	88.6	97.3	97	101.7
Q15417	Calponin-3 OS=Homo sapiens OX=9606 GN=CNN3 PE=1 SV=1	71	21	67	17	329	36.4	6.05	118.57	21	CNN3	97.1	94.7	107.4	100.9	101.4	96.9	98.4	101.5	100.6	101.3
Q9H8M5	Metal transporter CNNM2 OS=Homo sapiens OX=9606 GN=CNNM2 PE=1 SV=2	6	5	6	3	875	96.6	6.38	9.01	5	CNNM2	89.7	117.2	91.8	96.1	99	129.1	96.1	90.8	88.7	101.5
Q8NE01	Metal transporter CNNM3 OS=Homo sapiens OX=9606 GN=CNNM3 PE=1 SV=1	28	16	19	13	707	76.1	6.09	34.58	16	CNNM3	109.4	105.8	88.9	96.6	103.4	101.9	100.3	97.2	94.1	102.6
Q6P4Q7	Metal transporter CNNM4 OS=Homo sapiens OX=9606 GN=CNNM4 PE=1 SV=3	5	4	4	2	775	86.6	6.07	6.65	4	CNNM4	113	73.9	123.2	105.8	103.5	82.3	66.9	107.4	112.1	111.8
A5YKK6	CCR4-NOT transcription complex subunit 1 OS=Homo sapiens OX=9606 GN=CNOT1 PE=1 SV=2	28	63	89	63	2376	266.8	7.11	167.58	63	CNOT1	102	100.5	99.9	100.3	102.9	105.3	99.7	95.6	95.1	98.8
Q9H9A5	CCR4-NOT transcription complex subunit 10 OS=Homo sapiens OX=9606 GN=CNOT10 PE=1 SV=1	27	18	29	18	744	82.3	7.78	53.95	18	CNOT10	107.6	112.6	94.3	101.9	96.8	106.1	111.5	88.3	93.7	87.2
Q9UKZ1	CCR4-NOT transcription complex subunit 11 OS=Homo sapiens OX=9606 GN=CNOT11 PE=1 SV=1	20	8	9	8	510	55.2	6.4	11.88	8	CNOT11	101.3	104.3	101.5	104	90.2	114	105.6	96.8	100.6	81.7
Q9NZN8	CCR4-NOT transcription complex subunit 2 OS=Homo sapiens OX=9606 GN=CNOT2 PE=1 SV=1	27	15	24	15	540	59.7	7.66	47.71	15	CNOT2	103.8	102.5	99	97.8	97	107.1	111	91.9	96.7	93.1
O75175	CCR4-NOT transcription complex subunit 3 OS=Homo sapiens OX=9606 GN=CNOT3 PE=1 SV=1	18	18	23	18	753	81.8	6.2	46.95	18	CNOT3	111	109.5	94.2	92.9	97.9	110.6	104.3	93.4	96.3	90.1
O95628	CCR4-NOT transcription complex subunit 4 OS=Homo sapiens OX=9606 GN=CNOT4 PE=1 SV=3	22	13	18	12	575	63.5	7.03	24.51	13	CNOT4	87.8	88.7	117.1	106.4	105.1	86.5	96.6	111	104.6	96.2
Q9ULM6	CCR4-NOT transcription complex subunit 6 OS=Homo sapiens OX=9606 GN=CNOT6 PE=1 SV=2	15	6	9	6	557	63.3	7.27	13.11	6	CNOT6	111.5	116.2	89.5	102	99.9	107.4	89.3	97.5	89.7	97.2
Q9UIV1	CCR4-NOT transcription complex subunit 7 OS=Homo sapiens OX=9606 GN=CNOT7 PE=1 SV=3	21	4	7	4	285	32.7	4.84	20.23	4	CNOT7	109.8	102.7	92.8	99	89.1	109.5	116.9	95.8	87	97.4
Q9UFF9	CCR4-NOT transcription complex subunit 8 OS=Homo sapiens OX=9606 GN=CNOT8 PE=1 SV=1	23	6	10	6	292	33.5	4.81	17.19	6	CNOT8	107.4	94.4	103.9	102.2	90.9	110.3	101.6	95.8	97.6	96
Q92600	CCR4-NOT transcription complex subunit 9 OS=Homo sapiens OX=9606 GN=CNOT9 PE=1 SV=1	40	11	16	11	299	33.6	8.03	33.14	11	CNOT9	108.3	100.9	104	105.6	103	94.7	85.4	92	99.8	106.3
P09543	2',3'-cyclic-nucleotide 3'-phosphodiesterase OS=Homo sapiens OX=9606 GN=CNP PE=1 SV=2	57	25	41	23	421	47.5	9.07	65.5	25	CNP	114.8	109	101.9	96	98.2	102.5	102.6	93	90.7	91.1
Q9Y2B0	Protein canopy homolog 2 OS=Homo sapiens OX=9606 GN=CNPY2 PE=1 SV=1	59	10	29	10	182	20.6	4.92	57.5	10	CNPY2	108.1	101.2	96.6	100.3	99.5	100.8	93.6	99.1	98.7	102.3
Q9BT09	Protein canopy homolog 3 OS=Homo sapiens OX=9606 GN=CNPY3 PE=1 SV=1	31	7	11	7	278	30.7	5.49	27.68	7	CNPY3	107.2	99.5	100.5	98.6	100.5	96.3	102.2	101.7	98.4	94.9
Q8N129	Protein canopy homolog 4 OS=Homo sapiens OX=9606 GN=CNPY4 PE=1 SV=1	28	7	8	7	248	28.3	4.64	17.06	7	CNPY4	104.1	127.5	92.4	97.5	82.7	100.5	95.9	99.8	99.6	100
Q96F85	CB1 cannabinoid receptor-interacting protein 1 OS=Homo sapiens OX=9606 GN=CNRIP1 PE=1 SV=1	26	4	4	4	164	18.6	7.94	1.72	4	CNRIP1	82.5	104.3	195.4	56.5	107.9	0	122.7	71.2	95.6	164
Q6PJW8	Consortin OS=Homo sapiens OX=9606 GN=CNST PE=1 SV=3	4	3	3	3	725	79.5	4.53	2.33	3	CNST	126	108.6	85.7	78.2	98	112.2	109.8	102.3	87.9	91.4
Q9NXG0	Centlein OS=Homo sapiens OX=9606 GN=CNTLN PE=1 SV=6	12	14	14	13	1405	161.5	8.15	18.92	14	CNTLN	97.4	109.7	93.1	114.3	90.2	109.8	123	82.1	100.8	79.6
Q12860	Contactin-1 OS=Homo sapiens OX=9606 GN=CNTN1 PE=1 SV=1	10	7	7	7	1018	113.2	5.9	3.65	7	CNTN1	114.6	113.1	108.8	93.1	89.8	106.7	102.7	84.4	95.1	91.7
Q02246	Contactin-2 OS=Homo sapiens OX=9606 GN=CNTN2 PE=1 SV=1	1	2	2	2	1040	113.3	7.96	2.39	2	CNTN2	115.9	109.7	95.1	80.6	103.8	107.6	99.1	96.8	90.6	100.9
Q8IWV2	Contactin-4 OS=Homo sapiens OX=9606 GN=CNTN4 PE=1 SV=1	4	3	5	3	1026	113.4	7.47	2.08	3	CNTN4	57.7	89.8	98.9	99.9	88.2	111.4	99.6	117.7	92.2	144.6
Q9UHC6	Contactin-associated protein-like 2 OS=Homo sapiens OX=9606 GN=CNTNAP2 PE=1 SV=1	2	1	1	1	1331	148.1	6.58	4.86	1	CNTNAP2	0	494.8	0	0	0	505.2	0	0	0	0
Q96NU0	Contactin-associated protein-like 3B OS=Homo sapiens OX=9606 GN=CNTNAP3B PE=2 SV=3	1	2	3	1	1288	140.3	7.4	0	2	CNTNAP3B	157.5	113.5	119.8	92.3	82.2	0	119.1	84.9	93.5	137.1
Q7Z7A1	Centriolin OS=Homo sapiens OX=9606 GN=CNTRL PE=1 SV=2	2	6	6	4	2325	268.7	5.55	0	6	CNTRL	82	127.6	75.9	99.2	84.9	123.2	80.6	99.4	128.9	98.2
Q8N137	Centrobin OS=Homo sapiens OX=9606 GN=CNTROB PE=1 SV=1	8	5	6	4	903	101.2	5.54	9.93	5	CNTROB	96.6	93.1	87.2	112	117.5	94.9	120.6	93.3	102.1	82.7
Q9GZY4	Cytochrome c oxidase assembly factor 1 homolog OS=Homo sapiens OX=9606 GN=COA1 PE=1 SV=1	17	2	3	2	146	16.7	8.81	7.7	2	COA1	116.4	79.2	86.7	99.2	98.8	104.4	100.5	93.4	117.4	104
Q9Y2R0	Cytochrome c oxidase assembly factor 3 homolog, mitochondrial OS=Homo sapiens OX=9606 GN=COA3 PE=1 SV=1	34	4	12	4	106	11.7	9.6	16.79	4	COA3	111.7	104.7	96.5	95	96.2	100.4	105.9	99.2	95.7	94.7
Q9NYJ1	Cytochrome c oxidase assembly factor 4 homolog, mitochondrial OS=Homo sapiens OX=9606 GN=COA4 PE=1 SV=2	59	5	12	4	87	10.1	6.04	30.78	5	COA4	109.9	109.4	89.8	87.8	94.3	113.8	112.7	86.4	91.4	104.4
Q86WW8	Cytochrome c oxidase assembly factor 5 OS=Homo sapiens OX=9606 GN=COA5 PE=1 SV=1	35	2	2	2	74	8.4	8.68	6.34	2	COA5	111.2	105.5	98.8	115.8	103.8	93.5	81.7	76.7	104.8	108.2
Q5JTJ3	Cytochrome c oxidase assembly factor 6 homolog OS=Homo sapiens OX=9606 GN=COA6 PE=1 SV=1	42	6	10	6	125	14.1	8.25	18.85	6	COA6	103.7	97.9	97.9	100	102.6	99.3	98	96.5	94.5	109.5
Q96BR5	Cytochrome c oxidase assembly factor 7 OS=Homo sapiens OX=9606 GN=COA7 PE=1 SV=2	66	13	18	13	231	25.7	6.02	38.63	13	COA7	103	103.4	94	92.8	94.6	102.9	107.6	98.4	99	104.3
Q13057	Bifunctional coenzyme A synthase OS=Homo sapiens OX=9606 GN=COASY PE=1 SV=4	17	10	17	10	564	62.3	6.99	23.56	10	COASY	88.1	83	105.6	97.3	112.7	98.5	90.7	98.9	113.1	112.1
O75128	Protein cordon-bleu OS=Homo sapiens OX=9606 GN=COBL PE=1 SV=2	5	5	5	5	1261	135.5	7.75	3.31	5	COBL	117.3	90	95	106.5	118.5	104.9	95.9	69.6	102.1	100.1
Q53SF7	Cordon-bleu protein-like 1 OS=Homo sapiens OX=9606 GN=COBLL1 PE=1 SV=3	11	10	11	10	1128	123.8	6.58	16.47	10	COBLL1	89	97.3	108.8	108.9	105.8	100.1	84.1	98.5	97.3	110.1
Q8WTW3	Conserved oligomeric Golgi complex subunit 1 OS=Homo sapiens OX=9606 GN=COG1 PE=1 SV=1	25	21	26	20	980	108.9	7.31	42.39	21	COG1	102	91.6	102.6	101.3	99	107.6	101.6	90.6	101.4	102.3
Q14746	Conserved oligomeric Golgi complex subunit 2 OS=Homo sapiens OX=9606 GN=COG2 PE=1 SV=1	29	18	24	18	738	83.2	6.62	51.78	18	COG2	99.3	101.8	90.4	98.2	96.8	106.5	112.6	96	99.2	99.3
Q96JB2	Conserved oligomeric Golgi complex subunit 3 OS=Homo sapiens OX=9606 GN=COG3 PE=1 SV=3	25	18	22	18	828	94	5.57	51.59	18	COG3	107.9	83.4	101.8	98.1	99.1	113.8	97.1	94.4	96	108.5
Q9H9E3	Conserved oligomeric Golgi complex subunit 4 OS=Homo sapiens OX=9606 GN=COG4 PE=1 SV=3	22	17	18	16	785	89	5.19	26.9	17	COG4	96.4	102.5	103.5	99.3	96.3	102.8	94.9	95.7	99.9	108.5
Q9UP83	Conserved oligomeric Golgi complex subunit 5 OS=Homo sapiens OX=9606 GN=COG5 PE=1 SV=3	21	15	20	14	839	92.7	6.6	46.64	15	COG5	102.1	99.2	92.8	100.2	101.8	107.9	99.1	97.7	93.8	105.5
Q9Y2V7	Conserved oligomeric Golgi complex subunit 6 OS=Homo sapiens OX=9606 GN=COG6 PE=1 SV=2	26	14	16	14	657	73.2	5.76	21.36	14	COG6	100.9	99.3	92.9	101.4	106.1	96.6	109.2	94.9	97.6	101.1
P83436	Conserved oligomeric Golgi complex subunit 7 OS=Homo sapiens OX=9606 GN=COG7 PE=1 SV=1	28	18	30	18	770	86.3	5.47	57.02	18	COG7	105.3	99.5	99.7	96.7	99.5	101.7	101.8	93.7	97.5	104.5
Q96MW5	Conserved oligomeric Golgi complex subunit 8 OS=Homo sapiens OX=9606 GN=COG8 PE=1 SV=2	13	5	7	5	612	68.4	5.2	13.78	5	COG8	75	93	100.2	115.1	89.7	131.3	127	110.7	87	70.9
P38432	Coilin OS=Homo sapiens OX=9606 GN=COIL PE=1 SV=1	51	28	43	28	576	62.6	9.07	86.04	28	COIL	105.6	100.9	100.2	95	92.7	100	105.2	98.8	103.5	98.1
Q05707	Collagen alpha-1(XIV) chain OS=Homo sapiens OX=9606 GN=COL14A1 PE=1 SV=3	3	5	6	5	1796	193.4	5.3	5.94	5	COL14A1	155.5	0	0	103.6	231.1	104.5	95.9	120.6	188.7	0
P08123	Collagen alpha-2(I) chain OS=Homo sapiens OX=9606 GN=COL1A2 PE=1 SV=7	1	1	1	1	1366	129.2	8.95	0	1	COL1A2	93.6	126.7	80.3	87.1	107	112	105.3	87.6	93.4	107
Q96P44	Collagen alpha-1(XXI) chain OS=Homo sapiens OX=9606 GN=COL21A1 PE=2 SV=1	4	2	2	2	957	99.3	8.32	2.19	2	COL21A1	371.4	0	165.8	243.7	0	0	219.1	0	0	0
Q17RW2	Collagen alpha-1(XXIV) chain OS=Homo sapiens OX=9606 GN=COL24A1 PE=1 SV=2	3	4	4	4	1714	175.4	8.27	2.51	4	COL24A1	87.5	77.5	109.7	98.8	105.2	106.5	106.5	119	99.5	89.8
P02462	Collagen alpha-1(IV) chain OS=Homo sapiens OX=9606 GN=COL4A1 PE=1 SV=4	4	5	5	4	1669	160.5	8.28	5.41	5	COL4A1	117.1	127.5	78.5	85.5	91.4	113.6	106.5	98.3	86.7	94.9
P08572	Collagen alpha-2(IV) chain OS=Homo sapiens OX=9606 GN=COL4A2 PE=1 SV=4	4	4	5	4	1712	167.4	8.66	6.72	4	COL4A2	99.1	91.7	93.1	110	106.9	109.3	90.7	99.8	97.9	101.5
P53420	Collagen alpha-4(IV) chain OS=Homo sapiens OX=9606 GN=COL4A4 PE=1 SV=3	1	1	1	1	1690	163.9	8.62	2.04	1	COL4A4	105.7	78	120.1	128.2	100.4	85.9	64.3	116.1	105	96.4
P05997	Collagen alpha-2(V) chain OS=Homo sapiens OX=9606 GN=COL5A2 PE=1 SV=3	3	3	3	3	1499	144.8	6.46	1.62	3	COL5A2	97.2	107.4	91.9	97.4	105.3	108.6	94.1	100.6	98.4	99.2
P12109	Collagen alpha-1(VI) chain OS=Homo sapiens OX=9606 GN=COL6A1 PE=1 SV=3	11	10	11	10	1028	108.5	5.43	11.17	10	COL6A1	118.5	114.6	90.8	97.9	94.5	109.4	104.9	94.7	94.8	79.9
P12110	Collagen alpha-2(VI) chain OS=Homo sapiens OX=9606 GN=COL6A2 PE=1 SV=4	3	3	4	3	1019	108.5	6.21	2.52	3	COL6A2	144	196.3	75.9	113.2	81.6	79.3	108	56.9	67.8	77
Q02388	Collagen alpha-1(VII) chain OS=Homo sapiens OX=9606 GN=COL7A1 PE=1 SV=2	3	6	6	6	2944	295	6.27	6.92	6	COL7A1	94.2	89.3	128	76.8	96.7	79.6	50.5	107.9	127.4	149.6
Q14050	Collagen alpha-3(IX) chain OS=Homo sapiens OX=9606 GN=COL9A3 PE=1 SV=2	9	3	3	3	684	63.6	7.68	0	3	COL9A3	0	284.9	0	0	218.1	0	292.7	0	0	204.2
Q5KU26	Collectin-12 OS=Homo sapiens OX=9606 GN=COLEC12 PE=1 SV=3	5	4	4	4	742	81.5	5.69	7.36	4	COLEC12	94.7	105.5	94.4	88.7	100.9	119.6	88.2	93.8	104.5	109.6
Q8NBJ5	Procollagen galactosyltransferase 1 OS=Homo sapiens OX=9606 GN=COLGALT1 PE=1 SV=1	24	16	23	15	622	71.6	7.31	39.11	16	COLGALT1	105.8	100.5	102.7	94.9	98.1	101.7	95.8	100	99.2	101.3
Q8N668	COMM domain-containing protein 1 OS=Homo sapiens OX=9606 GN=COMMD1 PE=1 SV=1	26	4	6	3	190	21.2	6.2	13.23	4	COMMD1	94.6	103	95.8	92.9	93.7	113.3	120.9	97.2	101.1	87.4
Q9Y6G5	COMM domain-containing protein 10 OS=Homo sapiens OX=9606 GN=COMMD10 PE=1 SV=1	35	6	6	6	202	23	6.54	12.26	6	COMMD10	102.1	97.5	100.9	105.6	99.8	104.7	93.1	103.5	94	98.8
Q86X83	COMM domain-containing protein 2 OS=Homo sapiens OX=9606 GN=COMMD2 PE=1 SV=2	34	5	6	5	199	22.7	6.73	9.25	5	COMMD2	98.7	111.3	87.5	97.3	101.4	96.8	109.1	95.2	97.9	104.7
Q9UBI1	COMM domain-containing protein 3 OS=Homo sapiens OX=9606 GN=COMMD3 PE=1 SV=1	45	7	10	7	195	22.1	5.99	24.11	7	COMMD3	96.9	96.8	102.5	104.3	103	102.8	95.6	96.9	102.2	98.9
Q9H0A8	COMM domain-containing protein 4 OS=Homo sapiens OX=9606 GN=COMMD4 PE=1 SV=1	14	3	5	3	199	21.8	7.31	7.41	3	COMMD4	110	85.3	111.7	114.4	119.8	102.2	75.4	99.5	86.8	94.8
Q9GZQ3	COMM domain-containing protein 5 OS=Homo sapiens OX=9606 GN=COMMD5 PE=1 SV=1	14	3	4	3	224	24.7	7.02	9.68	3	COMMD5	85.5	96.6	117.8	108.9	150.3	98.8	79.3	74.5	90.3	97.9
Q7Z4G1	COMM domain-containing protein 6 OS=Homo sapiens OX=9606 GN=COMMD6 PE=1 SV=1	55	4	5	4	85	9.6	6	12.28	4	COMMD6	97.1	102.2	98	100.6	100.4	101.7	104.1	101.3	95.8	98.8
Q9NX08	COMM domain-containing protein 8 OS=Homo sapiens OX=9606 GN=COMMD8 PE=1 SV=1	26	5	6	4	183	21.1	5.43	9.77	5	COMMD8	99.9	93	103.3	100.9	106.3	110	87.6	89.7	98.4	110.8
Q9P000	COMM domain-containing protein 9 OS=Homo sapiens OX=9606 GN=COMMD9 PE=1 SV=2	47	7	16	7	198	21.8	5.88	28.95	7	COMMD9	95.7	101.2	101.2	94.7	97.8	103.4	106.5	101.3	102.4	96
P21964	Catechol O-methyltransferase OS=Homo sapiens OX=9606 GN=COMT PE=1 SV=2	53	15	20	15	271	30	5.47	48.19	15	COMT	98.3	104.2	96.8	96.5	96.7	99.9	106.8	101.2	101.5	98
Q86VU5	Catechol O-methyltransferase domain-containing protein 1 OS=Homo sapiens OX=9606 GN=COMTD1 PE=1 SV=1	19	4	5	4	262	28.8	8.38	6.42	4	COMTD1	109.9	99.5	101.5	100.6	95.8	97.7	94.7	99	105	96.4
Q8NHY2	E3 ubiquitin-protein ligase COP1 OS=Homo sapiens OX=9606 GN=COP1 PE=1 SV=1	7	5	8	5	731	80.4	6.84	13.13	5	COP1	120.1	104.7	87.3	84.5	93.2	102.4	112.2	107	100.8	87.7
P53621	Coatomer subunit alpha OS=Homo sapiens OX=9606 GN=COPA PE=1 SV=2	60	78	131	78	1224	138.3	7.66	274.28	78	COPA	96.6	105	98.3	108.7	100.1	101.1	97.8	98.1	98.5	95.8
P53618	Coatomer subunit beta OS=Homo sapiens OX=9606 GN=COPB1 PE=1 SV=3	51	43	78	43	953	107.1	6.05	170.93	43	COPB1	98.2	91.2	106	105.5	104.9	103.1	92	98.3	101.4	99.5
P35606	Coatomer subunit beta' OS=Homo sapiens OX=9606 GN=COPB2 PE=1 SV=2	46	41	93	41	906	102.4	5.27	165.51	41	COPB2	98.9	98.6	106.2	100.5	104.5	102.7	94.1	95.5	99.4	99.6
O14579	Coatomer subunit epsilon OS=Homo sapiens OX=9606 GN=COPE PE=1 SV=3	49	17	32	17	308	34.5	5.12	55.13	17	COPE	103.5	103.1	98	101.3	104.2	99.8	94.2	96.5	99.6	99.7
Q9Y678	Coatomer subunit gamma-1 OS=Homo sapiens OX=9606 GN=COPG1 PE=1 SV=1	39	33	62	28	874	97.7	5.47	114.41	33	COPG1	96.8	91	108	108.5	109.8	97.5	89.2	97	100.1	102.2
Q9UBF2	Coatomer subunit gamma-2 OS=Homo sapiens OX=9606 GN=COPG2 PE=1 SV=1	40	27	58	22	871	97.6	5.81	116.48	27	COPG2	97.4	94.1	105.5	105.3	110.1	98.8	91.9	96.5	101.1	99.4
Q9NQ92	Coordinator of PRMT5 and differentiation stimulator OS=Homo sapiens OX=9606 GN=COPRS PE=1 SV=3	24	4	4	4	184	20.1	4.18	5.92	4	COPRS	94.5	65.3	145.3	100.2	149	82.5	73.7	86.3	90.7	112.4
P61201	COP9 signalosome complex subunit 2 OS=Homo sapiens OX=9606 GN=COPS2 PE=1 SV=1	47	19	40	19	443	51.6	5.53	68.11	19	COPS2	90	89	105.4	105.1	109.2	97.9	91.4	100.5	104.6	106.9
Q9UNS2	COP9 signalosome complex subunit 3 OS=Homo sapiens OX=9606 GN=COPS3 PE=1 SV=3	49	15	32	15	423	47.8	6.65	71	15	COPS3	95.8	97.8	95.2	107.1	98.6	103.3	97.6	103.7	102.4	98.5
Q9BT78	COP9 signalosome complex subunit 4 OS=Homo sapiens OX=9606 GN=COPS4 PE=1 SV=1	68	24	39	22	406	46.2	5.83	94.42	24	COPS4	94.3	96.1	98.7	109.1	103.3	98.2	97.3	98.7	102	102.3
Q92905	COP9 signalosome complex subunit 5 OS=Homo sapiens OX=9606 GN=COPS5 PE=1 SV=4	41	15	23	15	334	37.6	6.54	36.45	15	COPS5	95	95.3	99.2	104	104.2	100.7	99.3	101	103.4	97.8
Q7L5N1	COP9 signalosome complex subunit 6 OS=Homo sapiens OX=9606 GN=COPS6 PE=1 SV=1	48	13	17	13	327	36.1	5.73	40.88	13	COPS6	96.7	93.2	104.7	102.5	102.2	101.2	98.6	100.3	101	99.6
Q9UBW8	COP9 signalosome complex subunit 7a OS=Homo sapiens OX=9606 GN=COPS7A PE=1 SV=1	17	5	6	5	275	30.3	8.22	14.92	5	COPS7A	91.9	101.9	109	98.5	99.2	105	86.3	107.2	107.8	93.2
Q9H9Q2	COP9 signalosome complex subunit 7b OS=Homo sapiens OX=9606 GN=COPS7B PE=1 SV=1	31	9	12	9	264	29.6	6.15	16.86	9	COPS7B	91	100.2	100.9	102	103.9	102.8	98.4	104.4	99.7	96.6
Q99627	COP9 signalosome complex subunit 8 OS=Homo sapiens OX=9606 GN=COPS8 PE=1 SV=1	51	7	18	7	209	23.2	5.38	37.63	7	COPS8	96.8	101.6	100.4	97.9	100.8	100.6	98.5	99.8	100.9	102.7
Q8WXC6	COP9 signalosome complex subunit 9 OS=Homo sapiens OX=9606 GN=COPS9 PE=1 SV=3	35	1	5	1	57	6.2	3.83	13.63	1	COPS9	59.5	63.9	38.3	194	157.8	105.6	113.8	156.1	50.7	60.2
P61923	Coatomer subunit zeta-1 OS=Homo sapiens OX=9606 GN=COPZ1 PE=1 SV=1	29	6	9	6	177	20.2	4.81	26.05	6	COPZ1	99.2	99.1	99.8	99.5	94.5	105	104.6	96	102.4	99.9
Q9H8M1	Coenzyme Q-binding protein COQ10 homolog B, mitochondrial OS=Homo sapiens OX=9606 GN=COQ10B PE=2 SV=1	22	4	4	4	238	27.1	9.6	1.75	4	COQ10B	105.6	115.8	92.3	109.8	104.1	84.2	96.6	97.5	102.2	91.9
Q9NZJ6	Ubiquinone biosynthesis O-methyltransferase, mitochondrial OS=Homo sapiens OX=9606 GN=COQ3 PE=1 SV=3	24	6	7	6	369	41	7.42	20.21	6	COQ3	103.7	100.2	101.4	98.5	101.1	94	102.2	96.3	91.1	111.5
Q5HYK3	2-methoxy-6-polyprenyl-1,4-benzoquinol methylase, mitochondrial OS=Homo sapiens OX=9606 GN=COQ5 PE=1 SV=2	35	9	11	9	327	37.1	6.95	21.61	9	COQ5	107	113.7	78.3	93.8	86.4	100.4	118.7	101.8	98.8	101
Q9Y2Z9	Ubiquinone biosynthesis monooxygenase COQ6, mitochondrial OS=Homo sapiens OX=9606 GN=COQ6 PE=1 SV=2	16	8	14	8	468	50.8	7.3	30.47	8	COQ6	106.4	94.9	101.9	106.7	101.2	94.3	93.7	98.7	96.2	106.1
Q99807	5-demethoxyubiquinone hydroxylase, mitochondrial OS=Homo sapiens OX=9606 GN=COQ7 PE=1 SV=3	33	8	15	8	217	24.3	8.59	27.6	8	COQ7	106.3	107.4	87.9	88.3	99.1	106.3	115.6	92.8	91.8	104.6
Q8NI60	Atypical kinase COQ8A, mitochondrial OS=Homo sapiens OX=9606 GN=COQ8A PE=1 SV=1	25	14	19	14	647	71.9	6.99	48.53	14	COQ8A	105.6	101.4	98.3	102.2	97.6	101.3	101.4	92.8	97.7	101.8
Q96D53	Atypical kinase COQ8B, mitochondrial OS=Homo sapiens OX=9606 GN=COQ8B PE=1 SV=2	13	6	6	6	544	60	7.23	14.72	6	COQ8B	107.4	104.5	90.7	87	96.4	102.9	110.1	108.8	96.9	95.3
O75208	Ubiquinone biosynthesis protein COQ9, mitochondrial OS=Homo sapiens OX=9606 GN=COQ9 PE=1 SV=1	25	7	10	7	318	35.5	5.94	12.94	7	COQ9	111	100.3	99.8	99.3	92.6	105.5	95.3	99.2	98.8	98.3
P31146	Coronin-1A OS=Homo sapiens OX=9606 GN=CORO1A PE=1 SV=4	19	11	13	9	461	51	6.68	18.23	11	CORO1A	99.5	99.4	104.3	95.6	105.4	97.8	96.4	99.4	97.1	105
Q9BR76	Coronin-1B OS=Homo sapiens OX=9606 GN=CORO1B PE=1 SV=1	37	19	37	17	489	54.2	5.88	67.94	19	CORO1B	104.2	102.8	100.6	101.3	103.4	94.5	96.1	102.8	96.6	97.6
Q9ULV4	Coronin-1C OS=Homo sapiens OX=9606 GN=CORO1C PE=1 SV=1	59	28	45	26	474	53.2	7.08	70.35	28	CORO1C	103.8	103.4	97.2	99.1	97.2	95.4	98.8	105.3	103	96.9
P57737	Coronin-7 OS=Homo sapiens OX=9606 GN=CORO7 PE=1 SV=2	37	24	30	24	925	100.5	5.8	50.82	24	CORO7	96.9	106.7	96	101.8	94.5	103.3	106.3	99.7	99.9	95.1
Q14019	Coactosin-like protein OS=Homo sapiens OX=9606 GN=COTL1 PE=1 SV=3	78	13	20	13	142	15.9	5.67	33.02	13	COTL1	96.7	103.5	103	108.1	105.2	93.5	93	102	98.7	96.3
Q9Y6N1	Cytochrome c oxidase assembly protein COX11, mitochondrial OS=Homo sapiens OX=9606 GN=COX11 PE=1 SV=3	16	3	3	3	276	31.4	9.06	6.31	3	COX11	126.2	105.2	99.8	40	93.5	118	73.4	94.4	126.5	123
Q96I36	Cytochrome c oxidase assembly protein COX14 OS=Homo sapiens OX=9606 GN=COX14 PE=1 SV=1	35	2	2	2	57	6.6	9.55	1.85	2	COX14	133.7	123.2	87.5	70.9	91.2	120.2	93.8	96.8	80.6	102
Q9P0S2	Cytochrome c oxidase assembly protein COX16 homolog, mitochondrial OS=Homo sapiens OX=9606 GN=COX16 PE=1 SV=1	39	4	4	4	106	12.3	9.5	2.62	4	COX16	111.9	102.4	107.6	86.9	97.9	91.9	115.5	87.2	94.9	103.8
Q14061	Cytochrome c oxidase copper chaperone OS=Homo sapiens OX=9606 GN=COX17 PE=1 SV=2	52	3	6	3	63	6.9	7.24	13.58	3	COX17	90.9	94.1	103.5	104.6	110.2	100.8	78.2	104.7	99.8	113.1
Q8N8Q8	Cytochrome c oxidase assembly protein COX18, mitochondrial OS=Homo sapiens OX=9606 GN=COX18 PE=1 SV=1	5	2	2	2	333	37	9.83	4.38	2	COX18	118.6	127.3	87.6	104	85	106.5	109.2	89	92.8	80
Q49B96	Cytochrome c oxidase assembly protein COX19 OS=Homo sapiens OX=9606 GN=COX19 PE=1 SV=1	36	3	4	3	90	10.4	8.72	5.87	3	COX19	98.7	101.3	91.6	99.8	97.5	108.4	102.6	100.3	98.1	101.7
Q5RI15	Cytochrome c oxidase assembly protein COX20, mitochondrial OS=Homo sapiens OX=9606 GN=COX20 PE=1 SV=2	29	4	4	4	118	13.3	8.76	9.63	4	COX20	89.1	87.7	113.7	98.6	112.5	93.2	91.9	105.6	100	107.7
P13073	Cytochrome c oxidase subunit 4 isoform 1, mitochondrial OS=Homo sapiens OX=9606 GN=COX4I1 PE=1 SV=1	34	8	29	8	169	19.6	9.51	53.49	8	COX4I1	97.2	118.6	89.6	98.4	92.9	91.6	115.7	102.3	97	96.8
P20674	Cytochrome c oxidase subunit 5A, mitochondrial OS=Homo sapiens OX=9606 GN=COX5A PE=1 SV=2	43	8	22	8	150	16.8	6.79	40.44	8	COX5A	103.9	98.5	98.9	100.6	101.3	97.6	103.2	102	98.3	95.7
P10606	Cytochrome c oxidase subunit 5B, mitochondrial OS=Homo sapiens OX=9606 GN=COX5B PE=1 SV=2	56	9	17	9	129	13.7	8.81	34.06	9	COX5B	105.7	101.5	102.5	98.5	97.5	93.9	98.6	97.6	100.8	103.3
P12074	Cytochrome c oxidase subunit 6A1, mitochondrial OS=Homo sapiens OX=9606 GN=COX6A1 PE=1 SV=4	27	1	2	1	109	12.1	9.32	3.1	1	COX6A1	95.7	103.6	101.3	70.7	113.8	105.6	79.1	112	126.1	92
P14854	Cytochrome c oxidase subunit 6B1 OS=Homo sapiens OX=9606 GN=COX6B1 PE=1 SV=2	76	7	14	7	86	10.2	7.05	33.61	7	COX6B1	101.5	100.1	99.1	100.4	94.8	98	104.5	104.2	99.9	97.3
P09669	Cytochrome c oxidase subunit 6C OS=Homo sapiens OX=9606 GN=COX6C PE=1 SV=2	51	6	13	6	75	8.8	10.39	15.81	6	COX6C	104.7	110.1	86.4	94	84.2	100.2	123.3	106.9	100.9	89.4
P14406	Cytochrome c oxidase subunit 7A2, mitochondrial OS=Homo sapiens OX=9606 GN=COX7A2 PE=1 SV=1	28	2	7	2	83	9.4	9.76	10.17	2	COX7A2	106.5	100.9	106.1	98.5	112	93.1	91.5	96.9	98.9	95.7
O14548	Cytochrome c oxidase subunit 7A-related protein, mitochondrial OS=Homo sapiens OX=9606 GN=COX7A2L PE=1 SV=2	64	7	8	7	114	12.6	9.42	19.39	7	COX7A2L	107.2	107.8	97	97.1	103.8	97.3	105.7	100.3	92.3	91.3
P24311	Cytochrome c oxidase subunit 7B, mitochondrial OS=Homo sapiens OX=9606 GN=COX7B PE=1 SV=2	10	2	2	2	80	9.2	10.27	5.12	2	COX7B	103.3	92.5	101.5	100	106.7	97.3	96.2	98.1	100.4	103.8
P15954	Cytochrome c oxidase subunit 7C, mitochondrial OS=Homo sapiens OX=9606 GN=COX7C PE=1 SV=1	38	3	7	2	63	7.2	10.27	9.3	3	COX7C	107.7	105.8	102.2	91.6	91.4	92.4	106.5	101.6	103.3	97.3
P10176	Cytochrome c oxidase subunit 8A, mitochondrial OS=Homo sapiens OX=9606 GN=COX8A PE=1 SV=2	13	1	3	1	69	7.6	10.24	4.54	1	COX8A	103.1	101.5	104.5	104.5	94.9	104.9	93.4	96.6	91.8	104.8
Q9HC77	Centromere protein J OS=Homo sapiens OX=9606 GN=CENPJ PE=1 SV=2	8	10	12	10	1338	152.9	6.61	15.19	10	CPAP	100.7	95.4	104	87.9	91.4	120.4	96.5	103.1	101.2	99.3
O75976	Carboxypeptidase D OS=Homo sapiens OX=9606 GN=CPD PE=1 SV=2	22	32	39	32	1380	152.8	6.05	67.92	32	CPD	112.1	109.7	93.2	94.1	92.3	105.6	101.1	97.5	94.5	99.8
Q8NE35	Cytoplasmic polyadenylation element-binding protein 3 OS=Homo sapiens OX=9606 GN=CPEB3 PE=1 SV=2	6	4	4	4	698	76	7.03	4.32	4	CPEB3	52.2	114.2	113.5	105.2	160.3	104.1	112.1	65.5	112.2	60.7
Q9H799	Ciliogenesis and planar polarity effector 1 OS=Homo sapiens OX=9606 GN=CPLANE1 PE=1 SV=4	2	4	4	4	3197	361.5	6.99	4.51	4	CPLANE1	96.7	96.5	81.8	107.3	120.3	84.1	120.9	106.6	94.9	91
Q99829	Copine-1 OS=Homo sapiens OX=9606 GN=CPNE1 PE=1 SV=1	23	14	21	14	537	59	5.83	27.91	14	CPNE1	83.1	93.6	96.3	100.1	105.7	103.6	105.1	103.6	104.4	104.5
Q96FN4	Copine-2 OS=Homo sapiens OX=9606 GN=CPNE2 PE=1 SV=3	13	6	7	5	548	61.2	6.07	10.1	6	CPNE2	97.5	112.5	91.9	83.9	94.4	100.1	116.8	100.5	94.1	108.3
O75131	Copine-3 OS=Homo sapiens OX=9606 GN=CPNE3 PE=1 SV=1	49	22	42	21	537	60.1	5.85	80.69	22	CPNE3	103.1	97.8	103.1	95.4	86.5	103.8	99.7	102	106.5	102.2
Q86YQ8	Copine-8 OS=Homo sapiens OX=9606 GN=CPNE8 PE=1 SV=2	31	15	15	11	564	63.1	5.96	21.65	15	CPNE8	110.6	102.7	89.2	93.5	98.1	93	103	95	107.8	107.1
P36551	Oxygen-dependent coproporphyrinogen-III oxidase, mitochondrial OS=Homo sapiens OX=9606 GN=CPOX PE=1 SV=3	48	22	44	22	454	50.1	8.25	95.1	22	CPOX	99.7	103.5	96.4	99.7	98.7	99	101.1	103.3	99.3	99.3
Q9BRF8	Serine/threonine-protein phosphatase CPPED1 OS=Homo sapiens OX=9606 GN=CPPED1 PE=1 SV=3	12	3	3	3	314	35.5	6.2	4.09	3	CPPED1	78.1	86.1	105.9	100.2	133.5	123.9	63.5	81.3	113.1	114.5
P31327	Carbamoyl-phosphate synthase [ammonia], mitochondrial OS=Homo sapiens OX=9606 GN=CPS1 PE=1 SV=2	15	20	28	16	1500	164.8	6.74	34.46	20	CPS1	106.6	108	107.5	96.2	100.1	106.2	92.6	90.1	96.6	96.1
Q10570	Cleavage and polyadenylation specificity factor subunit 1 OS=Homo sapiens OX=9606 GN=CPSF1 PE=1 SV=2	34	44	62	43	1443	160.8	6.4	115.83	44	CPSF1	114.6	107.1	101	102.8	102	95.3	93.1	91.6	93.6	99
Q9P2I0	Cleavage and polyadenylation specificity factor subunit 2 OS=Homo sapiens OX=9606 GN=CPSF2 PE=1 SV=2	36	25	30	25	782	88.4	5.11	63.62	25	CPSF2	113.1	112	96.1	93.1	90.3	102.2	110.5	96.2	91.4	95.1
Q9UKF6	Cleavage and polyadenylation specificity factor subunit 3 OS=Homo sapiens OX=9606 GN=CPSF3 PE=1 SV=1	48	28	48	28	684	77.4	5.6	85.57	28	CPSF3	104.9	104.3	97.8	101.8	95.1	103.5	102.8	92.3	95.6	101.7
O95639	Cleavage and polyadenylation specificity factor subunit 4 OS=Homo sapiens OX=9606 GN=CPSF4 PE=1 SV=1	58	16	20	16	269	30.2	8.31	40.16	16	CPSF4	113.3	105.2	97.4	97.6	90.5	101.6	100.2	90.4	104	99.8
Q16630	Cleavage and polyadenylation specificity factor subunit 6 OS=Homo sapiens OX=9606 GN=CPSF6 PE=1 SV=2	37	24	62	23	551	59.2	7.15	105.79	24	CPSF6	88.7	94.7	105.2	106.2	104.7	96.9	87.5	101.6	107.3	107.2
Q8N684	Cleavage and polyadenylation specificity factor subunit 7 OS=Homo sapiens OX=9606 GN=CPSF7 PE=1 SV=1	42	21	47	20	471	52	8	84.32	21	CPSF7	102.8	107.4	93.3	95.2	97.3	104.8	107.9	97.6	98.5	95.2
P50416	Carnitine O-palmitoyltransferase 1, liver isoform OS=Homo sapiens OX=9606 GN=CPT1A PE=1 SV=2	22	13	14	13	773	88.3	8.65	24.01	13	CPT1A	106.8	100.5	101.2	93.3	94.8	100.4	112.2	93.9	98	99
P23786	Carnitine O-palmitoyltransferase 2, mitochondrial OS=Homo sapiens OX=9606 GN=CPT2 PE=1 SV=2	45	24	34	24	658	73.7	8.18	56.75	24	CPT2	112.6	104	99.2	98.6	97.5	99.2	100.8	97.4	93.4	97.2
Q5TA50	Ceramide-1-phosphate transfer protein OS=Homo sapiens OX=9606 GN=CPTP PE=1 SV=1	14	3	4	3	214	24.4	7.21	6.18	3	CPTP	112	104	83.6	92.5	94.4	90.1	120	105.7	97.3	100.3
Q9H3G5	Probable serine carboxypeptidase CPVL OS=Homo sapiens OX=9606 GN=CPVL PE=1 SV=2	24	10	12	10	476	54.1	5.62	27.91	10	CPVL	109.9	99.7	102.8	100.4	99	101.1	93.7	91.8	99.9	101.7
P29762	Cellular retinoic acid-binding protein 1 OS=Homo sapiens OX=9606 GN=CRABP1 PE=1 SV=2	13	2	2	1	137	15.6	5.38	0	2	CRABP1	105.1	83.2	102.2	89.7	107.5	99.2	122.3	84.7	91.7	114.3
P29373	Cellular retinoic acid-binding protein 2 OS=Homo sapiens OX=9606 GN=CRABP2 PE=1 SV=2	33	5	5	4	138	15.7	5.4	8.61	5	CRABP2	96.5	92.6	123	102.5	123.8	96.8	78.4	88.9	96.5	101
Q6ZU35	Capping protein-inhibiting regulator of actin dynamics OS=Homo sapiens OX=9606 GN=CRACD PE=1 SV=3	3	2	2	2	1233	136.7	5.6	2.92	2	CRACD	0	0	0	0	0	309.1	0	355.6	335.3	0
Q9BSW2	EF-hand calcium-binding domain-containing protein 4B OS=Homo sapiens OX=9606 GN=CRACR2A PE=1 SV=2	7	4	10	4	731	83.1	5.24	14.29	4	CRACR2A	100.8	159.9	116.6	79.9	65	108.9	120.9	81.6	91.5	74.8
P78560	Death domain-containing protein CRADD OS=Homo sapiens OX=9606 GN=CRADD PE=1 SV=1	41	6	6	6	199	22.7	6.8	14.03	6	CRADD	99	121.9	93.7	100.2	87.8	106.4	89.5	105.8	102.9	92.9
Q96RY5	Protein cramped-like OS=Homo sapiens OX=9606 GN=CRAMP1 PE=1 SV=3	6	7	7	6	1269	134.6	7.87	14.67	7	CRAMP1	108	89.1	100.9	94.6	86.7	116.9	128.4	77.3	107	91
P43155	Carnitine O-acetyltransferase OS=Homo sapiens OX=9606 GN=CRAT PE=1 SV=5	10	5	5	5	626	70.8	8.44	12.07	5	CRAT	103.4	103.9	108.1	90.6	98.2	103.9	103.4	88.5	103.1	96.9
Q96SW2	Protein cereblon OS=Homo sapiens OX=9606 GN=CRBN PE=1 SV=1	26	10	12	10	442	50.5	5.63	15.61	10	CRBN	98.4	103.9	94.1	96.8	104	103.4	91.6	101	104.3	102.4
O75575	DNA-directed RNA polymerase III subunit RPC9 OS=Homo sapiens OX=9606 GN=CRCP PE=1 SV=1	26	3	5	3	148	16.9	5.39	8.2	3	CRCP	103.4	102.8	97.5	99.4	88.5	97	110.7	95.3	104.1	101.4
P16220	Cyclic AMP-responsive element-binding protein 1 OS=Homo sapiens OX=9606 GN=CREB1 PE=1 SV=3	16	4	4	2	327	35.1	5.27	8.34	4	CREB1	105.3	100.9	99.7	85.1	96.4	102.4	119.6	96.9	96.2	97.4
Q02930	Cyclic AMP-responsive element-binding protein 5 OS=Homo sapiens OX=9606 GN=CREB5 PE=1 SV=3	10	5	5	4	508	56.9	8.5	2.25	5	CREB5	112	117.1	92.2	90.9	88.7	101.7	108.4	103.8	89.7	95.5
Q92793	CREB-binding protein OS=Homo sapiens OX=9606 GN=CREBBP PE=1 SV=3	20	40	56	24	2442	265.2	8.53	117.59	40	CREBBP	91.1	91.8	99.8	99.2	104	96.2	101.4	102.8	107.5	106.3
O75629	Protein CREG1 OS=Homo sapiens OX=9606 GN=CREG1 PE=1 SV=1	15	2	3	2	220	24.1	7.59	4.16	2	CREG1	84.3	130.1	60.3	118.7	66.7	101.9	138.2	113.2	98.2	88.4
Q96HD1	Protein disulfide isomerase CRELD1 OS=Homo sapiens OX=9606 GN=CRELD1 PE=1 SV=3	18	7	8	7	420	45.4	4.87	12.08	7	CRELD1	109.1	106.2	91.6	95.2	111.6	101.4	89.7	98.2	98.6	98.4
Q6UXH1	Protein disulfide isomerase CRELD2 OS=Homo sapiens OX=9606 GN=CRELD2 PE=1 SV=1	29	7	10	7	353	38.2	4.59	22.59	7	CRELD2	102.3	105	97.7	97.5	94.7	95.3	106.5	95.4	101	104.7
P52943	Cysteine-rich protein 2 OS=Homo sapiens OX=9606 GN=CRIP2 PE=1 SV=1	3	1	1	1	208	22.5	8.72	2.15	1	CRIP2	75.2	99.2	121.3	115.5	124.8	107.4	69.5	126	85.5	75.8
Q9P021	Cysteine-rich PDZ-binding protein OS=Homo sapiens OX=9606 GN=CRIPT PE=1 SV=1	52	7	10	7	101	11.2	9.47	14.64	7	CRIPT	83.4	101	93.9	110.2	96.3	97.5	107.1	107.4	109.2	94.1
Q9H336	Cysteine-rich secretory protein LCCL domain-containing 1 OS=Homo sapiens OX=9606 GN=CRISPLD1 PE=2 SV=1	2	1	1	1	500	56.9	8.12	0	1	CRISPLD1	93.2	86.1	85.5	97.3	104.5	129.4	97.1	108.1	100.7	97.9
P46108	Adapter molecule crk OS=Homo sapiens OX=9606 GN=CRK PE=1 SV=2	53	13	19	13	304	33.8	5.55	41.43	13	CRK	105.7	96.9	96.8	102.3	102.4	106.9	100.2	93	101.7	94.2
P46109	Crk-like protein OS=Homo sapiens OX=9606 GN=CRKL PE=1 SV=1	57	15	32	15	303	33.8	6.74	53.88	15	CRKL	93.4	96.6	101.7	104.4	109.2	101.8	92.4	99	100.7	100.8
Q8IUI8	Cytokine receptor-like factor 3 OS=Homo sapiens OX=9606 GN=CRLF3 PE=1 SV=2	34	12	19	12	442	49.7	5.14	36.49	12	CRLF3	89.3	100.8	98.5	98.8	108.2	100	94.6	101	106.8	102
Q9UJA2	Cardiolipin synthase (CMP-forming) OS=Homo sapiens OX=9606 GN=CRLS1 PE=1 SV=1	5	2	2	2	301	32.6	9.67	2.53	2	CRLS1	207.4	90.2	0	156.6	87.6	151.7	0	63.3	154.2	88.9
Q9BZJ0	Crooked neck-like protein 1 OS=Homo sapiens OX=9606 GN=CRNKL1 PE=1 SV=4	38	37	43	36	848	100.4	8	79.24	37	CRNKL1	99.9	93.8	103.1	101.5	101.9	97.2	91.7	100.7	101.8	108.4
Q5TZA2	Rootletin OS=Homo sapiens OX=9606 GN=CROCC PE=1 SV=2	4	8	12	6	2017	228.3	5.49	13	8	CROCC	99.7	83.4	109.1	113	108.4	88.5	101.4	100.3	97.9	98.4
Q9UKG9	Peroxisomal carnitine O-octanoyltransferase OS=Homo sapiens OX=9606 GN=CROT PE=1 SV=2	10	5	6	5	612	70.1	7.08	8.51	5	CROT	121.7	93	112.5	109.1	81.2	104.6	95.2	121.4	59.5	101.7
A4D126	D-ribitol-5-phosphate cytidylyltransferase OS=Homo sapiens OX=9606 GN=CRPPA PE=1 SV=2	14	4	4	4	451	49.8	6.25	2.89	4	CRPPA	111.5	129.7	75.2	108	81.3	97.3	103.7	110.5	86.6	96.2
O75718	Cartilage-associated protein OS=Homo sapiens OX=9606 GN=CRTAP PE=1 SV=1	34	15	31	15	401	46.5	5.73	53.86	15	CRTAP	116.9	104.4	95.9	100.3	96.7	103.1	89.9	97.9	90.2	104.7
Q6UUV9	CREB-regulated transcription coactivator 1 OS=Homo sapiens OX=9606 GN=CRTC1 PE=1 SV=2	6	2	2	2	634	67.3	6.05	4.28	2	CRTC1	108.5	127.9	92.4	98	85.1	92.7	106.4	107.9	89.9	91.3
Q53ET0	CREB-regulated transcription coactivator 2 OS=Homo sapiens OX=9606 GN=CRTC2 PE=1 SV=2	14	7	17	7	693	73.3	7.11	24.64	7	CRTC2	93.7	92.8	110.8	106.3	94.6	122.1	96.6	83.5	97.9	101.5
Q6UUV7	CREB-regulated transcription coactivator 3 OS=Homo sapiens OX=9606 GN=CRTC3 PE=1 SV=2	14	5	10	5	619	66.9	6.84	17.82	5	CRTC3	103.8	106.3	88.2	98.5	104.5	104.8	118.5	89	89.1	97.4
Q16526	Cryptochrome-1 OS=Homo sapiens OX=9606 GN=CRY1 PE=1 SV=1	5	3	3	2	586	66.4	8	4.46	3	CRY1	109.2	69.7	112.9	98.8	116.7	91.4	101.7	79.9	96.1	123.8
Q49AN0	Cryptochrome-2 OS=Homo sapiens OX=9606 GN=CRY2 PE=1 SV=2	5	2	2	2	593	66.9	8.35	4.22	2	CRY2	102.9	87.5	135.6	94.1	115	103.3	99.1	92.9	81.4	88.1
Q68DQ2	Very large A-kinase anchor protein OS=Homo sapiens OX=9606 GN=CRYBG3 PE=1 SV=3	14	32	40	31	2970	330.4	5.2	51.01	32	CRYBG3	102.8	98.4	107.8	96.2	100.1	100.4	105.6	98.5	97.4	92.8
P07320	Gamma-crystallin D OS=Homo sapiens OX=9606 GN=CRYGD PE=1 SV=3	27	3	8	3	174	20.7	7.4	15.96	3	CRYGD	93.4	94.6	123.2	126.8	61.3	111.7	95.4	89.6	90.3	113.7
Q9Y2S2	Lambda-crystallin homolog OS=Homo sapiens OX=9606 GN=CRYL1 PE=1 SV=3	8	2	2	2	319	35.4	6.18	2.85	2	CRYL1	57.9	78.5	138.8	127.8	114.2	103	91.8	98.4	53.5	136.1
Q14894	Ketimine reductase mu-crystallin OS=Homo sapiens OX=9606 GN=CRYM PE=1 SV=1	4	1	1	1	314	33.8	5.14	2.21	1	CRYM	63.1	76	62.5	148.4	108.6	158.5	70.2	109.6	83	120
Q08257	Quinone oxidoreductase OS=Homo sapiens OX=9606 GN=CRYZ PE=1 SV=1	46	13	20	13	329	35.2	8.44	48.19	13	CRYZ	101.6	114.1	96.1	104.5	96.8	95.1	99.8	99.3	96.7	95.9
O95825	Quinone oxidoreductase-like protein 1 OS=Homo sapiens OX=9606 GN=CRYZL1 PE=1 SV=2	44	12	15	12	349	38.7	5.78	27.51	12	CRYZL1	99.6	95.4	99.9	96.7	102.3	104.3	95.8	104.1	100	101.9
O75390	Citrate synthase, mitochondrial OS=Homo sapiens OX=9606 GN=CS PE=1 SV=2	30	16	51	16	466	51.7	8.32	100.5	16	CS	106.8	97.3	104	98.3	102.1	96.2	95	98.6	96.4	105.4
O75534	Cold shock domain-containing protein E1 OS=Homo sapiens OX=9606 GN=CSDE1 PE=1 SV=2	62	55	129	55	798	88.8	6.25	258.74	55	CSDE1	99	97.2	105.8	104.2	102.3	98.6	92.5	99.3	100.3	100.9
P55060	Exportin-2 OS=Homo sapiens OX=9606 GN=CSE1L PE=1 SV=3	46	46	113	46	971	110.3	5.77	194.56	46	CSE1L	96.1	94.6	107	105.3	109.4	100.6	93.9	93.8	99.8	99.5
P41240	Tyrosine-protein kinase CSK OS=Homo sapiens OX=9606 GN=CSK PE=1 SV=1	50	19	26	18	450	50.7	7.06	51.16	19	CSK	97.1	94.4	100.4	103.8	100	103.6	96.9	101.2	99.4	103.3
P48729	Casein kinase I isoform alpha OS=Homo sapiens OX=9606 GN=CSNK1A1 PE=1 SV=2	47	13	18	8	337	38.9	9.57	30.35	13	CSNK1A1	96.4	91.2	107.8	99.7	105.6	104.4	93.6	103.3	96.8	101.2
Q8N752	Casein kinase I isoform alpha-like OS=Homo sapiens OX=9606 GN=CSNK1A1L PE=2 SV=2	22	6	7	1	337	39.1	9.45	8.29	6	CSNK1A1L	0	0	0	0	0	556.6	0	443.4	0	0
P48730	Casein kinase I isoform delta OS=Homo sapiens OX=9606 GN=CSNK1D PE=1 SV=2	23	7	11	1	415	47.3	9.74	21.11	7	CSNK1D	150.7	142.2	87.4	71.8	87.1	139.9	108.9	54.7	86.2	71.1
P49674	Casein kinase I isoform epsilon OS=Homo sapiens OX=9606 GN=CSNK1E PE=1 SV=1	42	13	19	7	416	47.3	9.66	32.13	13	CSNK1E	104.5	98.8	103.7	99.8	97.1	102.4	98.1	99.6	95	101.1
Q9HCP0	Casein kinase I isoform gamma-1 OS=Homo sapiens OX=9606 GN=CSNK1G1 PE=1 SV=1	19	8	10	1	422	48.5	9.01	12.93	8	CSNK1G1	0	63.4	87.1	206.6	110.7	123.8	188.7	88.2	131.6	0
Q9Y6M4	Casein kinase I isoform gamma-3 OS=Homo sapiens OX=9606 GN=CSNK1G3 PE=1 SV=2	22	9	12	2	447	51.4	9.22	17.57	9	CSNK1G3	106.8	106.8	94.2	92.6	101.2	96	101.7	99.5	96.6	104.6
P68400	Casein kinase II subunit alpha OS=Homo sapiens OX=9606 GN=CSNK2A1 PE=1 SV=1	57	20	31	18	391	45.1	7.74	61.87	20	CSNK2A1	98.5	93.4	105.6	105	108	100.6	89	94.3	101.7	103.9
P19784	Casein kinase II subunit alpha' OS=Homo sapiens OX=9606 GN=CSNK2A2 PE=1 SV=1	57	17	23	15	350	41.2	8.56	49.73	17	CSNK2A2	97.7	95	101	102.6	104.5	104.5	93.8	100.8	99	101.2
P67870	Casein kinase II subunit beta OS=Homo sapiens OX=9606 GN=CSNK2B PE=1 SV=1	34	6	12	6	215	24.9	5.55	23	6	CSNK2B	102.8	101.4	102.6	98.3	104	98.6	94.3	99.5	99.4	99
Q6UVK1	Chondroitin sulfate proteoglycan 4 OS=Homo sapiens OX=9606 GN=CSPG4 PE=1 SV=2	0	1	1	1	2322	250.4	5.47	1.81	1	CSPG4	0	0	205.2	181.1	0	398.4	0	0	215.3	0
O95196	Chondroitin sulfate proteoglycan 5 OS=Homo sapiens OX=9606 GN=CSPG5 PE=1 SV=3	2	1	3	1	566	60	4.5	2.72	1	CSPG5	109.2	138.7	107.2	102.7	99.2	117.9	90.1	78.7	82.1	74.4
Q1MSJ5	Centrosome and spindle pole-associated protein 1 OS=Homo sapiens OX=9606 GN=CSPP1 PE=1 SV=4	3	5	6	5	1256	145.4	6.8	3.79	5	CSPP1	194.2	250.3	0	0	0	165.6	211.6	0	178.2	0
Q16527	Cysteine and glycine-rich protein 2 OS=Homo sapiens OX=9606 GN=CSRP2 PE=1 SV=3	68	12	17	12	193	20.9	8.62	29.75	12	CSRP2	90.9	91.7	101.2	96.7	104.5	99	101.6	107.5	104.5	102.4
P01034	Cystatin-C OS=Homo sapiens OX=9606 GN=CST3 PE=1 SV=1	18	2	2	2	146	15.8	8.75	4.84	2	CST3	135.2	129.5	66.9	124.5	63.5	79.3	139.9	88.5	101.8	71
P04080	Cystatin-B OS=Homo sapiens OX=9606 GN=CSTB PE=1 SV=2	68	7	18	7	98	11.1	7.56	46.22	7	CSTB	90.1	92.8	107	103.2	109.2	101.4	87.8	108.3	97.8	102.5
Q05048	Cleavage stimulation factor subunit 1 OS=Homo sapiens OX=9606 GN=CSTF1 PE=1 SV=1	52	16	25	16	431	48.3	6.58	56.61	16	CSTF1	108.4	114.7	91.5	96.5	92.4	103.5	108.7	95.2	93.1	96.1
P33240	Cleavage stimulation factor subunit 2 OS=Homo sapiens OX=9606 GN=CSTF2 PE=1 SV=1	50	19	34	9	577	60.9	6.83	62.46	19	CSTF2	109.3	108.8	96.4	93.4	90.7	101.8	110	101.6	93.7	94.2
Q9H0L4	Cleavage stimulation factor subunit 2 tau variant OS=Homo sapiens OX=9606 GN=CSTF2T PE=1 SV=1	49	21	33	11	616	64.4	7.25	62.91	21	CSTF2T	114.1	111	92.5	96.5	94.9	104	107	90.4	94.5	95.1
Q12996	Cleavage stimulation factor subunit 3 OS=Homo sapiens OX=9606 GN=CSTF3 PE=1 SV=1	35	27	41	27	717	82.9	8.12	74.84	27	CSTF3	107.5	107.7	98.7	95.3	97.7	108	100.2	90.5	95.4	98.8
Q13363	C-terminal-binding protein 1 OS=Homo sapiens OX=9606 GN=CTBP1 PE=1 SV=2	49	17	23	12	440	47.5	6.77	45.08	17	CTBP1	101.2	115	92.1	96.7	88.4	106.7	108.5	98.2	96.5	96.6
P56545	C-terminal-binding protein 2 OS=Homo sapiens OX=9606 GN=CTBP2 PE=1 SV=1	36	15	21	10	445	48.9	6.95	33.58	15	CTBP2	97.3	108.1	91.7	104.9	92.5	99.2	112.2	102.6	94.7	96.7
Q01459	Di-N-acetylchitobiase OS=Homo sapiens OX=9606 GN=CTBS PE=1 SV=1	9	4	6	4	385	43.7	6.64	9.21	4	CTBS	96.2	108.9	107.8	78.4	96.8	112.6	90.9	109.6	106.3	92.5
Q2NKJ3	CST complex subunit CTC1 OS=Homo sapiens OX=9606 GN=CTC1 PE=1 SV=2	2	2	2	2	1217	134.5	7.88	2.35	2	CTC1	0	0	0	0	0	0	0	0	1000	0
P49711	Transcriptional repressor CTCF OS=Homo sapiens OX=9606 GN=CTCF PE=1 SV=1	41	24	42	24	727	82.7	6.96	97.46	24	CTCF	105.9	102.8	97	98	93.7	101.3	102.3	103.6	97.7	97.6
O95476	CTD nuclear envelope phosphatase 1 OS=Homo sapiens OX=9606 GN=CTDNEP1 PE=1 SV=2	2	1	1	1	244	28.4	9.76	1.85	1	CTDNEP1	129.9	105.3	94.2	91.3	95.8	95.8	88.2	99.7	96.2	103.6
Q9Y5B0	RNA polymerase II subunit A C-terminal domain phosphatase OS=Homo sapiens OX=9606 GN=CTDP1 PE=1 SV=3	11	9	12	9	961	104.3	5.27	17.47	9	CTDP1	86.8	92.5	103.5	100.6	98	104.1	107	95.1	101.9	110.5
Q05D32	CTD small phosphatase-like protein 2 OS=Homo sapiens OX=9606 GN=CTDSPL2 PE=1 SV=2	29	14	16	14	466	53	6.4	31.15	14	CTDSPL2	123.6	101.3	95.6	97.4	95	102.6	99.2	93.7	91	100.6
P32929	Cystathionine gamma-lyase OS=Homo sapiens OX=9606 GN=CTH PE=1 SV=3	44	12	16	12	405	44.5	6.7	41.73	12	CTH	73.7	85.1	106.2	115	106.3	86	85.2	111.9	111.6	118.9
O43310	CBP80/20-dependent translation initiation factor OS=Homo sapiens OX=9606 GN=CTIF PE=1 SV=1	11	6	6	6	598	67.5	6.54	13.18	6	CTIF	96.7	95	97.1	100.1	103.4	113.4	102.1	92.3	90.4	109.4
P35221	Catenin alpha-1 OS=Homo sapiens OX=9606 GN=CTNNA1 PE=1 SV=1	50	42	68	31	906	100	6.29	136.58	42	CTNNA1	106.1	100.3	99.6	95.4	98	103	103.1	96.8	100.5	97.3
P26232	Catenin alpha-2 OS=Homo sapiens OX=9606 GN=CTNNA2 PE=1 SV=5	15	13	17	2	953	105.2	5.71	19.4	13	CTNNA2	83.3	71.3	110	104.3	102.6	110	100	108.2	99.6	110.7
Q9UBT7	Alpha-catulin OS=Homo sapiens OX=9606 GN=CTNNAL1 PE=1 SV=2	11	7	10	7	734	81.8	6.64	16.02	7	CTNNAL1	99.4	77.3	92.6	99.2	99.7	114.7	99.4	101.7	106.1	109.8
P35222	Catenin beta-1 OS=Homo sapiens OX=9606 GN=CTNNB1 PE=1 SV=1	43	29	39	23	781	85.4	5.86	78.33	29	CTNNB1	109.9	104.7	101.8	99.6	102.4	101.9	88.6	92.8	101	97.3
Q9NSA3	Beta-catenin-interacting protein 1 OS=Homo sapiens OX=9606 GN=CTNNBIP1 PE=1 SV=1	16	2	2	2	81	9.2	5.41	0	2	CTNNBIP1	127.6	88.2	101.9	112.6	137.2	113.5	0	90.7	129.8	98.5
Q8WYA6	Beta-catenin-like protein 1 OS=Homo sapiens OX=9606 GN=CTNNBL1 PE=1 SV=1	39	24	33	24	563	65.1	5.05	58.1	24	CTNNBL1	98.8	97.5	104.8	99	96.9	96.5	101.4	99.5	102.8	102.8
O60716	Catenin delta-1 OS=Homo sapiens OX=9606 GN=CTNND1 PE=1 SV=1	47	43	63	43	968	108.1	6.23	113.77	43	CTNND1	96	95.6	103.5	102.2	105.6	94.7	96.3	98.6	102.7	104.9
P17812	CTP synthase 1 OS=Homo sapiens OX=9606 GN=CTPS1 PE=1 SV=2	49	32	65	28	591	66.6	6.46	132.02	32	CTPS1	97.2	98.1	98.9	100.4	102.5	104.2	97.3	100.6	101.8	99
Q9NRF8	CTP synthase 2 OS=Homo sapiens OX=9606 GN=CTPS2 PE=1 SV=1	37	22	40	18	586	65.6	6.9	71.97	22	CTPS2	97.5	97.6	105.4	102.4	98.2	100.6	99.1	99.2	100.3	99.7
Q6PD62	RNA polymerase-associated protein CTR9 homolog OS=Homo sapiens OX=9606 GN=CTR9 PE=1 SV=1	33	35	52	35	1173	133.4	6.77	95.72	35	CTR9	96.7	95.7	104.4	102.2	100.2	97.6	97.3	99.5	102.8	103.7
P10619	Lysosomal protective protein OS=Homo sapiens OX=9606 GN=CTSA PE=1 SV=2	24	11	16	10	480	54.4	6.61	29.54	11	CTSA	105.2	94.9	102.9	99.5	108.2	95.6	89.9	89.1	104.7	110
P07858	Cathepsin B OS=Homo sapiens OX=9606 GN=CTSB PE=1 SV=3	31	8	12	8	339	37.8	6.3	33.61	8	CTSB	97.4	111.1	89.4	96.4	90.7	99.8	113.6	105.7	100.2	95.7
P53634	Dipeptidyl peptidase 1 OS=Homo sapiens OX=9606 GN=CTSC PE=1 SV=2	29	14	21	14	463	51.8	6.99	49.24	14	CTSC	109.9	96	99.6	103.3	98.3	103.6	94.1	94.8	99.5	100.9
P07339	Cathepsin D OS=Homo sapiens OX=9606 GN=CTSD PE=1 SV=1	52	21	44	21	412	44.5	6.54	87.39	21	CTSD	108.1	107.9	96.7	95.8	95.5	98.5	105.6	97.1	95.7	99.1
P09668	Pro-cathepsin H OS=Homo sapiens OX=9606 GN=CTSH PE=1 SV=4	23	7	9	7	335	37.4	8.07	18.06	7	CTSH	110.8	105.7	97	97.1	100.9	92.5	103.1	102.5	95.2	95.3
P07711	Procathepsin L OS=Homo sapiens OX=9606 GN=CTSL PE=1 SV=2	17	6	8	5	333	37.5	5.45	12.59	6	CTSL	89.5	98.2	83.1	96.6	97.6	102.1	114.8	112.9	101	104.4
O60911	Cathepsin L2 OS=Homo sapiens OX=9606 GN=CTSV PE=1 SV=2	24	7	8	6	334	37.3	8.76	16.03	7	CTSV	93.5	88.8	99.6	97.4	94.6	96.2	97.7	104.4	110	117.8
Q9UBR2	Cathepsin Z OS=Homo sapiens OX=9606 GN=CTSZ PE=1 SV=1	6	2	2	2	303	33.8	7.11	3.57	2	CTSZ	121.5	97.3	83.3	74.9	103.2	105.5	106.8	108.5	100.1	98.9
Q14247	Src substrate cortactin OS=Homo sapiens OX=9606 GN=CTTN PE=1 SV=2	59	39	68	39	550	61.5	5.4	138.44	39	CTTN	97.6	117.5	88.7	102.1	85.6	97.3	110.6	104.9	101	94.8
Q8WZ74	Cortactin-binding protein 2 OS=Homo sapiens OX=9606 GN=CTTNBP2 PE=1 SV=1	2	3	3	3	1663	180.9	7.93	6.89	3	CTTNBP2	88.3	131.1	105.1	79.2	74.4	122.8	133.9	83.5	101.3	80.4
Q9P2B4	CTTNBP2 N-terminal-like protein OS=Homo sapiens OX=9606 GN=CTTNBP2NL PE=1 SV=2	39	21	28	21	639	70.1	8.06	51.18	21	CTTNBP2NL	97.3	96.1	103.5	104.6	105.6	95.8	98.3	103.1	99.5	96.1
Q7Z7A3	Cytoplasmic tRNA 2-thiolation protein 1 OS=Homo sapiens OX=9606 GN=CTU1 PE=1 SV=1	22	6	6	6	348	36.4	9.2	5.88	6	CTU1	102.8	101.2	93	85.1	113.4	85.8	102.1	102.5	96.4	117.7
Q2VPK5	Cytoplasmic tRNA 2-thiolation protein 2 OS=Homo sapiens OX=9606 GN=CTU2 PE=1 SV=1	29	14	17	14	515	56.1	6.32	29.25	14	CTU2	103.1	87.5	102.1	106	119.8	96.8	91.1	98.2	98.2	97.1
O60494	Cubilin OS=Homo sapiens OX=9606 GN=CUBN PE=1 SV=5	2	4	6	3	3623	398.5	5.35	1.63	4	CUBN	114.8	151	47.6	56.6	48.3	122.4	247.2	82.6	83.3	46.2
Q9NWM3	CUE domain-containing protein 1 OS=Homo sapiens OX=9606 GN=CUEDC1 PE=1 SV=1	4	1	1	1	386	42.2	5.68	0	1	CUEDC1	124.8	0	152.8	0	140.6	98.9	156.1	103.2	223.6	0
Q9H467	CUE domain-containing protein 2 OS=Homo sapiens OX=9606 GN=CUEDC2 PE=1 SV=1	7	2	2	2	287	32	4.81	5.14	2	CUEDC2	103.7	73.1	127.9	103.2	113.1	106.4	103.4	76.1	90.7	102.4
Q13616	Cullin-1 OS=Homo sapiens OX=9606 GN=CUL1 PE=1 SV=2	43	34	63	33	776	89.6	8	99.91	34	CUL1	98.6	98.1	97.4	96.8	101.2	105.5	101.7	97.4	100.2	103
Q13617	Cullin-2 OS=Homo sapiens OX=9606 GN=CUL2 PE=1 SV=2	32	25	34	24	745	86.9	6.92	57.35	25	CUL2	93.7	107.7	99.5	107.7	98.7	99.6	95.2	98.9	101.7	97.3
Q13618	Cullin-3 OS=Homo sapiens OX=9606 GN=CUL3 PE=1 SV=2	55	42	56	41	768	88.9	8.48	105.02	42	CUL3	95.5	92.4	104.6	101.1	102.7	99.5	97.8	99.6	104	102.8
Q13619	Cullin-4A OS=Homo sapiens OX=9606 GN=CUL4A PE=1 SV=3	27	20	32	8	759	87.6	8.13	58.16	20	CUL4A	96.8	117.5	87	98.3	90.5	114.8	106.3	102.4	101.4	85.1
Q13620	Cullin-4B OS=Homo sapiens OX=9606 GN=CUL4B PE=1 SV=4	47	41	72	29	913	103.9	7.37	148.25	41	CUL4B	95.8	96.5	105.1	102	100	100.3	95.8	100.4	103.9	100.2
Q93034	Cullin-5 OS=Homo sapiens OX=9606 GN=CUL5 PE=1 SV=4	28	23	32	22	780	90.9	7.94	55.88	23	CUL5	103.5	95.6	102.8	104.3	107.9	98.9	89.2	97.4	97.6	102.8
Q14999	Cullin-7 OS=Homo sapiens OX=9606 GN=CUL7 PE=1 SV=2	5	8	8	5	1698	191	5.87	9.71	8	CUL7	99.1	111.2	105.5	105.5	103.8	101	94	91.8	95.8	92.4
Q8IWT3	Cullin-9 OS=Homo sapiens OX=9606 GN=CUL9 PE=1 SV=2	3	6	6	3	2517	281	5.45	7.78	6	CUL9	0	0	0	0	1000	0	0	0	0	0
Q96C57	Protein CUSTOS OS=Homo sapiens OX=9606 GN=CUSTOS PE=1 SV=2	56	11	17	11	262	28.2	9.42	33.67	11	CUSTOS	106.2	110.5	93.2	92.6	91.9	109	105.4	95.1	96.4	99.6
O60888	Protein CutA OS=Homo sapiens OX=9606 GN=CUTA PE=1 SV=2	25	3	9	3	179	19.1	5.5	13.27	3	CUTA	100.5	100.9	105.2	116.6	86.3	100	93.4	78.2	115.2	103.8
Q9NTM9	Copper homeostasis protein cutC homolog OS=Homo sapiens OX=9606 GN=CUTC PE=1 SV=1	25	5	8	5	273	29.3	8.18	20.08	5	CUTC	97.3	98.8	96.3	99.6	101.8	105.6	105.6	98.5	94.8	101.8
P39880	Homeobox protein cut-like 1 OS=Homo sapiens OX=9606 GN=CUX1 PE=1 SV=3	30	39	53	35	1505	164.1	5.9	100.82	39	CUX1	106	106.3	95.9	94.4	94.9	105.1	104.7	96.2	98.6	97.9
Q9P013	Spliceosome-associated protein CWC15 homolog OS=Homo sapiens OX=9606 GN=CWC15 PE=1 SV=2	33	9	16	9	229	26.6	5.71	32.16	9	CWC15	101.7	119	84.7	100.6	81.8	94.4	114.8	104	102.2	96.7
Q9HCG8	Pre-mRNA-splicing factor CWC22 homolog OS=Homo sapiens OX=9606 GN=CWC22 PE=1 SV=3	21	21	29	21	908	105.4	7.03	39.33	21	CWC22	110	105.8	98.3	93.6	99.7	99.6	101.3	95.5	96.8	99.4
Q9NXE8	Pre-mRNA-splicing factor CWC25 homolog OS=Homo sapiens OX=9606 GN=CWC25 PE=1 SV=1	13	6	6	5	425	49.6	10.18	5.27	6	CWC25	115	118.9	92.9	93.9	92.2	109.7	95.1	80.2	98.5	103.6
Q6UX04	Spliceosome-associated protein CWC27 homolog OS=Homo sapiens OX=9606 GN=CWC27 PE=1 SV=1	41	15	23	15	472	53.8	5.8	55.24	15	CWC27	91.2	112	91.3	104.3	90.5	104.3	104.1	107.2	99.3	95.8
Q69YN2	CWF19-like protein 1 OS=Homo sapiens OX=9606 GN=CWF19L1 PE=1 SV=2	43	21	28	21	538	60.6	7.24	61.74	21	CWF19L1	94.9	100.6	96.9	99.4	98.6	104.3	101.2	100.5	102	101.6
Q2TBE0	CWF19-like protein 2 OS=Homo sapiens OX=9606 GN=CWF19L2 PE=1 SV=4	26	23	24	23	894	103.7	8.65	35.37	23	CWF19L2	91.2	101.8	98.8	95.5	97.3	103.7	110	99.3	97.4	105
P78310	Coxsackievirus and adenovirus receptor OS=Homo sapiens OX=9606 GN=CXADR PE=1 SV=1	45	13	17	13	365	40	7.56	22.52	13	CXADR	105.6	113.9	95.9	96	94.8	105.7	109.1	97	89.8	92.2
P19876	C-X-C motif chemokine 3 OS=Homo sapiens OX=9606 GN=CXCL3 PE=1 SV=1	13	1	3	1	107	11.3	10.37	2.23	1	CXCL3	75.4	221.9	60.6	115.2	61.7	65.4	145	95.6	103.5	55.7
Q8TB03	Uncharacterized protein CXorf38 OS=Homo sapiens OX=9606 GN=CXorf38 PE=1 SV=1	20	3	3	3	319	36.6	6.3	11.03	3	CXorf38	101.4	76.2	101.8	100.8	100.1	99.7	95.9	110.8	92.3	120.9
Q9P0U4	CXXC-type zinc finger protein 1 OS=Homo sapiens OX=9606 GN=CXXC1 PE=1 SV=2	33	19	19	18	656	75.7	8.24	34.59	19	CXXC1	92.8	98.6	103.3	106.4	104.5	101	108.2	99.4	95.3	90.5
P00167	Cytochrome b5 OS=Homo sapiens OX=9606 GN=CYB5A PE=1 SV=2	37	5	7	5	134	15.3	4.96	14.98	5	CYB5A	108.8	104	102.4	103.6	95.9	99.7	93.9	97.5	96	98.3
O43169	Cytochrome b5 type B OS=Homo sapiens OX=9606 GN=CYB5B PE=1 SV=3	41	4	8	4	150	16.7	4.97	19.9	4	CYB5B	114.3	102.2	100.6	103.6	98.2	98	98.2	96.4	95.3	93.2
Q9UHQ9	NADH-cytochrome b5 reductase 1 OS=Homo sapiens OX=9606 GN=CYB5R1 PE=1 SV=1	25	8	15	8	305	34.1	9.38	20.42	8	CYB5R1	105.1	119.5	85.9	94	85.5	101.6	114.6	102.8	96.3	94.7
P00387	NADH-cytochrome b5 reductase 3 OS=Homo sapiens OX=9606 GN=CYB5R3 PE=1 SV=3	53	17	35	17	301	34.2	7.59	61.05	17	CYB5R3	106.5	99.5	103.6	102.8	97.6	97.6	92	100.8	94.8	104.9
Q7L1T6	Cytochrome b5 reductase 4 OS=Homo sapiens OX=9606 GN=CYB5R4 PE=1 SV=1	13	7	8	7	521	59.4	7.72	8.04	7	CYB5R4	86.2	94.2	109.8	101.7	96.6	99.6	112.2	101.6	99.2	98.9
P08574	Cytochrome c1, heme protein, mitochondrial OS=Homo sapiens OX=9606 GN=CYC1 PE=1 SV=3	40	10	26	10	325	35.4	9	59.38	10	CYC1	94.6	128.6	90.4	108.3	93.1	88.8	105.7	101.1	94.5	94.9
P99999	Cytochrome c OS=Homo sapiens OX=9606 GN=CYCS PE=1 SV=2	84	16	52	16	105	11.7	9.57	101.73	16	CYCS	93.1	102.5	102.6	98.1	94.3	91.9	101.8	100.7	105.3	109.7
Q7L576	Cytoplasmic FMR1-interacting protein 1 OS=Homo sapiens OX=9606 GN=CYFIP1 PE=1 SV=1	28	33	45	19	1253	145.1	6.9	77.79	33	CYFIP1	98.1	97.6	102.9	101.4	106.3	101.2	101.4	94.9	98.9	97.4
Q96F07	Cytoplasmic FMR1-interacting protein 2 OS=Homo sapiens OX=9606 GN=CYFIP2 PE=1 SV=2	18	22	31	8	1278	148.3	7.31	50.91	22	CYFIP2	100.5	105.4	90.3	112	103.2	106.1	98.3	95.1	95.9	93.2
Q6ZMK1	Cysteine and histidine-rich protein 1 OS=Homo sapiens OX=9606 GN=CYHR1 PE=1 SV=2	10	3	4	3	362	40.7	7.23	5.08	3	CYHR1; TMEM276-ZFTRAF1	61.3	92.9	96.5	108	131.3	120.6	92.2	139.1	63.2	94.9
Q9NQC7	Ubiquitin carboxyl-terminal hydrolase CYLD OS=Homo sapiens OX=9606 GN=CYLD PE=1 SV=1	7	6	9	6	956	107.2	5.59	15.72	6	CYLD	92.4	99.1	98.1	102.9	111.9	106	94.6	98.5	101.3	95.2
P05093	Steroid 17-alpha-hydroxylase/17,20 lyase OS=Homo sapiens OX=9606 GN=CYP17A1 PE=1 SV=1	4	2	2	2	508	57.3	8.57	0	2	CYP17A1	84.7	84.6	113.7	88.5	68.1	118.7	113.3	111.9	96.5	120.2
Q6UW02	Cytochrome P450 20A1 OS=Homo sapiens OX=9606 GN=CYP20A1 PE=1 SV=1	14	5	8	5	462	52.4	6.21	11.9	5	CYP20A1	106.7	101.6	88.8	107.7	92	95.6	92	100.1	105.6	110.1
Q4G0S4	Cytochrome P450 27C1 OS=Homo sapiens OX=9606 GN=CYP27C1 PE=1 SV=3	5	2	2	2	542	60.9	9.76	5.4	2	CYP27C1	127	134	97.7	103.4	85.7	91.3	80.5	92.3	84.8	103.3
P11509	Cytochrome P450 2A6 OS=Homo sapiens OX=9606 GN=CYP2A6 PE=1 SV=4	4	1	1	1	494	56.5	9.19	0	1	CYP2A6	0	104	118.8	144.6	123.1	76.2	89.1	59.3	133.2	151.7
P33261	Cytochrome P450 2C19 OS=Homo sapiens OX=9606 GN=CYP2C19 PE=1 SV=4	4	3	3	1	490	55.9	7.39	0	3	CYP2C19	93.6	81.8	95.6	99	114	108.6	101.3	103.7	101.5	100.9
P51589	Cytochrome P450 2J2 OS=Homo sapiens OX=9606 GN=CYP2J2 PE=1 SV=2	3	1	1	1	502	57.6	8.6	0	1	CYP2J2	167.5	66.7	101.9	92	115	114.4	91.6	66.2	78.6	106.2
Q9HCS2	Cytochrome P450 4F12 OS=Homo sapiens OX=9606 GN=CYP4F12 PE=1 SV=3	2	1	1	1	524	60.3	7.55	0	1	CYP4F12	109.7	104.3	82.4	100.1	87.1	96	113.3	108.7	83.8	114.5
Q8N118	Cytochrome P450 4X1 OS=Homo sapiens OX=9606 GN=CYP4X1 PE=1 SV=1	2	1	1	1	509	58.8	8.48	2.48	1	CYP4X1	0	0	0	547	0	0	0	453	0	0
Q16850	Lanosterol 14-alpha demethylase OS=Homo sapiens OX=9606 GN=CYP51A1 PE=1 SV=4	33	16	22	16	509	57.2	8.53	42.24	16	CYP51A1	96.5	97.2	102.7	103.8	102.2	91	93.4	104.8	102.1	106.3
Q9NUQ9	CYFIP-related Rac1 interactor B OS=Homo sapiens OX=9606 GN=CYRIB PE=1 SV=1	53	15	24	13	324	36.7	6.06	60.11	15	CYRIB	93.4	96.3	107.9	108	105.2	96.3	91	99	99.5	103.3
Q9NWV4	CXXC motif containing zinc binding protein OS=Homo sapiens OX=9606 GN=CZIB PE=1 SV=1	64	10	15	10	160	18	5.01	36.08	10	CZIB	97.1	96.6	106.5	99.6	101.5	103.4	97.6	96.2	101.4	100.2
Q8N465	D-2-hydroxyglutarate dehydrogenase, mitochondrial OS=Homo sapiens OX=9606 GN=D2HGDH PE=1 SV=3	6	3	5	3	521	56.4	7.99	9.15	3	D2HGDH	76.8	236.7	107.7	70.2	80.6	118.5	91.2	77.9	140.4	0
Q9Y4D1	Disheveled-associated activator of morphogenesis 1 OS=Homo sapiens OX=9606 GN=DAAM1 PE=1 SV=2	5	5	6	5	1078	123.4	7.23	10.1	5	DAAM1	67.6	109.5	143.6	60.7	64.1	122.4	148.8	145.5	56.1	81.7
P98082	Disabled homolog 2 OS=Homo sapiens OX=9606 GN=DAB2 PE=1 SV=3	5	3	3	3	770	82.4	5.53	4.89	3	DAB2	110.1	103.7	95.7	72.6	116.7	121.8	102	87.6	102.9	86.9
Q5VWQ8	Disabled homolog 2-interacting protein OS=Homo sapiens OX=9606 GN=DAB2IP PE=1 SV=2	10	9	9	6	1189	131.5	8.72	11.71	9	DAB2IP	0	0	501.1	0	0	0	0	0	0	498.9
Q9UI36	Dachshund homolog 1 OS=Homo sapiens OX=9606 GN=DACH1 PE=1 SV=4	21	15	20	13	758	78.5	8.51	40.93	15	DACH1	108.5	128.7	89.6	95.1	85.8	103.3	109.8	98.3	92.4	88.5
P61803	Dolichyl-diphosphooligosaccharide--protein glycosyltransferase subunit DAD1 OS=Homo sapiens OX=9606 GN=DAD1 PE=1 SV=3	19	2	3	2	113	12.5	7.08	7.22	2	DAD1	112.5	100	100.8	99.3	111.8	88.9	86.7	88.6	106.4	104.9
Q14118	Dystroglycan 1 OS=Homo sapiens OX=9606 GN=DAG1 PE=1 SV=2	12	9	11	9	895	97.4	8.56	12.61	9	DAG1	113	107	96.5	86.8	98.9	103	115.2	90.3	96.3	93
Q8NCG7	Diacylglycerol lipase-beta OS=Homo sapiens OX=9606 GN=DAGLB PE=1 SV=2	13	8	11	7	672	73.7	6.55	18.48	8	DAGLB	84.2	98.2	97.9	107.5	107.5	92.7	104.4	102.5	99.7	105.4
Q5D0E6	DALR anticodon-binding domain-containing protein 3 OS=Homo sapiens OX=9606 GN=DALRD3 PE=1 SV=2	5	3	4	3	543	59.3	7.42	9.44	3	DALRD3	91.4	88.3	97.6	108.5	95.4	111.2	98.5	102.2	105.9	100.9
P51397	Death-associated protein 1 OS=Homo sapiens OX=9606 GN=DAP PE=1 SV=3	20	2	5	2	102	11.2	9.32	2.14	2	DAP	83.3	102.1	116.1	97.5	106.2	109.9	82.1	100.7	102.5	99.5
P51398	28S ribosomal protein S29, mitochondrial OS=Homo sapiens OX=9606 GN=DAP3 PE=1 SV=1	48	18	25	18	398	45.5	8.88	62.23	18	DAP3	103.2	102.8	101.4	99.6	99.5	96.9	96.8	100.7	96.6	102.5
P53355	Death-associated protein kinase 1 OS=Homo sapiens OX=9606 GN=DAPK1 PE=1 SV=6	5	7	10	5	1430	159.9	6.83	13.31	7	DAPK1	111	96.5	95.1	94.5	93.7	101.6	110.3	103.6	95.5	98.4
O43293	Death-associated protein kinase 3 OS=Homo sapiens OX=9606 GN=DAPK3 PE=1 SV=1	11	5	5	4	454	52.5	6.89	9.93	5	DAPK3	118.6	89.4	96.1	126.9	106.3	101.6	95.5	77.1	104.1	84.5
P14868	Aspartate--tRNA ligase, cytoplasmic OS=Homo sapiens OX=9606 GN=DARS1 PE=1 SV=2	68	35	99	35	501	57.1	6.55	138.65	35	DARS1	100.8	97.1	102.5	102.7	102.5	102.5	98.6	98.6	98	96.8
Q6PI48	Aspartate--tRNA ligase, mitochondrial OS=Homo sapiens OX=9606 GN=DARS2 PE=1 SV=1	37	21	32	20	645	73.5	8.02	77.45	21	DARS2	111	113.6	98.4	100.5	96.7	96.2	96.2	97.3	92.8	97.4
Q9UER7	Death domain-associated protein 6 OS=Homo sapiens OX=9606 GN=DAXX PE=1 SV=2	22	14	18	14	740	81.3	4.87	31.16	14	DAXX	97.6	99.2	98.8	101.9	100	99.1	101.4	94.7	107.9	99.5
Q96EP5	DAZ-associated protein 1 OS=Homo sapiens OX=9606 GN=DAZAP1 PE=1 SV=1	36	14	46	14	407	43.4	8.56	82.42	14	DAZAP1	101.1	104.6	96.4	97	94.7	101.7	102.4	101.7	99.8	100.6
Q9UBU7	Protein DBF4 homolog A OS=Homo sapiens OX=9606 GN=DBF4 PE=1 SV=1	11	5	5	5	674	76.8	7.9	7.97	5	DBF4	77.3	89.7	105	117.6	86.6	93.6	92.6	84.9	130.4	122.3
P07108	Acyl-CoA-binding protein OS=Homo sapiens OX=9606 GN=DBI PE=1 SV=2	51	3	8	3	87	10	6.57	22.13	3	DBI	86.2	85.4	122.1	112.6	129.3	89.8	70.1	93.3	96.7	114.4
Q16643	Drebrin OS=Homo sapiens OX=9606 GN=DBN1 PE=1 SV=4	52	28	50	28	649	71.4	4.45	100.96	28	DBN1	110.2	111.6	102.6	104.7	96.7	96.7	96.8	95	95	90.7
Q9UJU6	Drebrin-like protein OS=Homo sapiens OX=9606 GN=DBNL PE=1 SV=1	57	21	39	21	430	48.2	5.05	77.39	21	DBNL	99.8	100.2	93.8	97.7	96	106.1	106.2	103.1	103.5	93.6
Q9UK59	Lariat debranching enzyme OS=Homo sapiens OX=9606 GN=DBR1 PE=1 SV=2	27	13	17	13	544	61.5	5.47	35.93	13	DBR1	96.1	92.2	102.3	105.3	102.9	97	88.2	100.5	104.9	110.7
P11182	Lipoamide acyltransferase component of branched-chain alpha-keto acid dehydrogenase complex, mitochondrial OS=Homo sapiens OX=9606 GN=DBT PE=1 SV=3	39	15	20	15	482	53.5	8.51	35.6	15	DBT	105.9	112.2	92.7	96.9	105.5	97.4	96	94.9	101.9	96.6
Q9Y4B6	DDB1- and CUL4-associated factor 1 OS=Homo sapiens OX=9606 GN=DCAF1 PE=1 SV=3	15	22	30	22	1507	168.9	5.06	45.33	22	DCAF1	106.9	96.2	101.9	97	102.1	102.1	100.4	88.2	104.7	100.5
Q5QP82	DDB1- and CUL4-associated factor 10 OS=Homo sapiens OX=9606 GN=DCAF10 PE=1 SV=1	21	10	12	10	559	60.5	7.5	28.28	10	DCAF10	102.1	115	84.2	89.8	91	111.9	118	98.2	97.5	92.4
Q8TEB1	DDB1- and CUL4-associated factor 11 OS=Homo sapiens OX=9606 GN=DCAF11 PE=1 SV=1	21	11	12	11	546	61.6	6.4	22.31	11	DCAF11	99.4	105.3	90.6	96.7	103.7	108	107.3	94.3	95.2	99.6
Q5T6F0	DDB1- and CUL4-associated factor 12 OS=Homo sapiens OX=9606 GN=DCAF12 PE=1 SV=1	4	2	2	2	453	50.5	9.1	4.02	2	DCAF12	95.9	100.2	114.1	83.2	119.4	121.2	79.3	78.6	87	121.1
Q9NV06	DDB1- and CUL4-associated factor 13 OS=Homo sapiens OX=9606 GN=DCAF13 PE=1 SV=2	39	20	25	20	445	51.4	9.19	41.61	20	DCAF13	115.7	106.7	96.2	92.4	95.7	96.9	105	101.3	93.7	96.4
Q66K64	DDB1- and CUL4-associated factor 15 OS=Homo sapiens OX=9606 GN=DCAF15 PE=1 SV=1	18	9	10	9	600	66.4	6.58	15.13	9	DCAF15	86.7	96.6	101.3	96.1	108.7	100.3	96.9	106.2	100.3	106.8
Q9NXF7	DDB1- and CUL4-associated factor 16 OS=Homo sapiens OX=9606 GN=DCAF16 PE=1 SV=1	41	7	8	7	216	24.2	6.04	19.58	7	DCAF16	100.1	99.2	98.8	98.2	96.4	103.8	104.8	97.9	103.5	97.2
Q8WV16	DDB1- and CUL4-associated factor 4 OS=Homo sapiens OX=9606 GN=DCAF4 PE=1 SV=3	10	5	11	5	495	55.7	9.23	12.56	5	DCAF4	108.9	108.5	92.2	94.4	89.1	101.7	100.8	104.5	96.8	103.1
Q96JK2	DDB1- and CUL4-associated factor 5 OS=Homo sapiens OX=9606 GN=DCAF5 PE=1 SV=2	6	3	5	3	942	103.9	5.76	13.31	3	DCAF5	86	101.5	97.1	104.3	113.1	96.3	63.6	116.8	107.4	114
Q58WW2	DDB1- and CUL4-associated factor 6 OS=Homo sapiens OX=9606 GN=DCAF6 PE=1 SV=1	20	17	19	17	860	96.2	5.27	34.86	17	DCAF6	102.3	104.9	83.8	103.4	98.8	102.5	108.8	98.2	93.6	103.7
P61962	DDB1- and CUL4-associated factor 7 OS=Homo sapiens OX=9606 GN=DCAF7 PE=1 SV=1	35	11	26	11	342	38.9	5.52	35.09	11	DCAF7	101.2	113.2	91.7	95.7	88	103	111	101.6	96.3	98.3
Q5TAQ9	DDB1- and CUL4-associated factor 8 OS=Homo sapiens OX=9606 GN=DCAF8 PE=1 SV=1	16	9	14	9	597	66.8	5.39	21.36	9	DCAF8	101.4	99.3	105.8	102.1	100.5	98.8	94.5	97.7	101.9	98
Q8WVC6	Dephospho-CoA kinase domain-containing protein OS=Homo sapiens OX=9606 GN=DCAKD PE=1 SV=1	19	4	4	4	231	26.5	9.58	7.7	4	DCAKD	97.7	77.7	76	114.6	116.9	124.4	73.5	102.3	102.4	114.4
Q8N8Z6	Discoidin, CUB and LCCL domain-containing protein 1 OS=Homo sapiens OX=9606 GN=DCBLD1 PE=1 SV=2	7	3	3	3	715	77.9	8.05	6.48	3	DCBLD1	117.1	100.1	92.2	84	95.7	109.5	131	97.8	114.9	57.7
Q96PD2	Discoidin, CUB and LCCL domain-containing protein 2 OS=Homo sapiens OX=9606 GN=DCBLD2 PE=1 SV=1	4	3	3	3	775	85	7.17	6.3	3	DCBLD2	138.6	76.5	114.7	103.1	31.1	121.3	153.4	110.8	77	73.6
P81605	Dermcidin OS=Homo sapiens OX=9606 GN=DCD PE=1 SV=2	17	2	2	2	110	11.3	6.54	2.14	2	DCD	93.6	129.9	228.5	136.9	86.8	104.5	61.6	55.7	34.8	67.7
M0R2J8	Doublecortin domain-containing protein 1 OS=Homo sapiens OX=9606 GN=DCDC1 PE=1 SV=1	3	3	3	3	1783	200.5	8.9	0	3	DCDC1	0	597.5	0	402.5	0	0	0	0	0	0
P27707	Deoxycytidine kinase OS=Homo sapiens OX=9606 GN=DCK PE=1 SV=1	35	8	9	8	260	30.5	5.21	22.07	8	DCK	85.4	90.3	114.2	105.4	108.2	106.6	96.7	105.4	93.6	94.2
O15075	Serine/threonine-protein kinase DCLK1 OS=Homo sapiens OX=9606 GN=DCLK1 PE=1 SV=2	9	7	9	7	740	82.2	8.66	14.45	7	DCLK1	116	121.8	111.6	90.1	89.1	104.5	82.7	81.8	102.8	99.6
Q8N568	Serine/threonine-protein kinase DCLK2 OS=Homo sapiens OX=9606 GN=DCLK2 PE=1 SV=4	6	3	3	2	766	83.6	8.34	2.3	3	DCLK2	116.2	90.6	123.8	87.6	96.3	0	163.8	110.1	117.3	94.2
Q6PJP8	DNA cross-link repair 1A protein OS=Homo sapiens OX=9606 GN=DCLRE1A PE=1 SV=3	4	4	4	4	1040	116.3	7.97	4.03	4	DCLRE1A	97.2	149.5	93	102.6	115.2	53.7	88.9	109.6	96.4	94
Q96SD1	Protein artemis OS=Homo sapiens OX=9606 GN=DCLRE1C PE=1 SV=2	2	2	2	2	692	78.4	6.02	4.54	2	DCLRE1C	67.9	69.1	102.7	104.4	110.3	103.2	103.7	117.4	109.9	111.5
Q9NPI6	mRNA-decapping enzyme 1A OS=Homo sapiens OX=9606 GN=DCP1A PE=1 SV=3	38	17	29	17	582	63.2	6.25	59.35	17	DCP1A	94.4	97.3	99.9	104.9	97.6	101.6	101.6	98.6	102.4	101.7
Q8IZD4	mRNA-decapping enzyme 1B OS=Homo sapiens OX=9606 GN=DCP1B PE=1 SV=2	13	7	8	7	617	67.7	8.56	7.98	7	DCP1B	113.2	113.5	90.4	93	90.3	128.1	114.3	77.9	91.2	88.2
Q8IU60	m7GpppN-mRNA hydrolase OS=Homo sapiens OX=9606 GN=DCP2 PE=1 SV=3	31	13	17	13	420	48.4	8	25.01	13	DCP2	106	98.9	97.4	104	104	106.7	95.1	94.9	93.6	99.5
Q96C86	m7GpppX diphosphatase OS=Homo sapiens OX=9606 GN=DCPS PE=1 SV=2	52	16	27	16	337	38.6	6.38	59.83	16	DCPS	94.7	91.6	104.6	102.6	104	101.4	93.2	98.8	102.4	106.7
Q5T197	E3 ubiquitin-protein ligase DCST1 OS=Homo sapiens OX=9606 GN=DCST1 PE=1 SV=1	2	2	2	1	706	80.7	9.06	0	2	DCST1	107.5	116.6	109.8	68.7	111.7	96.1	101.5	108.8	87.5	91.9
P32321	Deoxycytidylate deaminase OS=Homo sapiens OX=9606 GN=DCTD PE=1 SV=2	44	5	5	5	178	20	7.56	10.49	5	DCTD	86.4	84	94.9	101.7	93.6	116.9	106	110.8	106.5	99.1
Q14203	Dynactin subunit 1 OS=Homo sapiens OX=9606 GN=DCTN1 PE=1 SV=3	52	70	112	68	1278	141.6	5.81	213.97	70	DCTN1	101.8	100.5	100.7	102.4	99.3	101.6	101.4	97.9	96.6	97.9
Q13561	Dynactin subunit 2 OS=Homo sapiens OX=9606 GN=DCTN2 PE=1 SV=4	72	26	66	25	401	44.2	5.21	146.38	26	DCTN2	101.2	102.1	99.5	101.6	99.1	101.4	103	99.5	98.1	94.4
O75935	Dynactin subunit 3 OS=Homo sapiens OX=9606 GN=DCTN3 PE=1 SV=1	28	7	7	6	186	21.1	5.47	12.17	7	DCTN3	107.4	88.9	106	99.3	110	97.3	102.7	103.3	90.6	94.4
Q9UJW0	Dynactin subunit 4 OS=Homo sapiens OX=9606 GN=DCTN4 PE=1 SV=1	57	20	32	20	460	52.3	7.34	70.13	20	DCTN4	96.3	94.6	102	103.9	99.5	101	96.9	103.7	101.6	100.4
Q9BTE1	Dynactin subunit 5 OS=Homo sapiens OX=9606 GN=DCTN5 PE=1 SV=1	31	6	7	6	182	20.1	8.02	14.9	6	DCTN5	94.6	102.3	98.2	107.2	99.5	103.8	99.4	100.8	98.9	95.2
O00399	Dynactin subunit 6 OS=Homo sapiens OX=9606 GN=DCTN6 PE=1 SV=1	4	1	1	1	190	20.7	6.32	1.68	1	DCTN6	86.7	117.4	113.8	129.1	66.9	63.8	129.7	119.5	173.2	0
Q9H773	dCTP pyrophosphatase 1 OS=Homo sapiens OX=9606 GN=DCTPP1 PE=1 SV=1	59	11	16	11	170	18.7	5.03	32.04	11	DCTPP1	96.5	103.4	103.6	104.6	104.6	103.6	95	95.7	96.9	96
Q96GG9	DCN1-like protein 1 OS=Homo sapiens OX=9606 GN=DCUN1D1 PE=1 SV=1	30	8	12	8	259	30.1	5.34	26.24	8	DCUN1D1	93.4	99.1	102.2	101.5	108.7	108.3	97.5	92.4	105.4	91.5
Q92564	DCN1-like protein 4 OS=Homo sapiens OX=9606 GN=DCUN1D4 PE=1 SV=2	8	2	2	1	292	34	5.88	2.88	2	DCUN1D4	136.6	81.4	84.6	70.6	97.5	116.3	129.8	123.9	79.5	80
Q9BTE7	DCN1-like protein 5 OS=Homo sapiens OX=9606 GN=DCUN1D5 PE=1 SV=1	46	10	15	9	237	27.5	5.58	27.31	10	DCUN1D5	93.8	93.7	105.1	102.8	99.5	107.7	93.5	97.5	100.1	106.4
Q7Z4W1	L-xylulose reductase OS=Homo sapiens OX=9606 GN=DCXR PE=1 SV=2	59	13	24	13	244	25.9	8.1	44.87	13	DCXR	92.3	97.7	98.9	107.3	97.5	95	95.4	105.8	108.1	101.8
Q9BW61	DET1- and DDB1-associated protein 1 OS=Homo sapiens OX=9606 GN=DDA1 PE=1 SV=1	45	4	9	4	102	11.8	8.68	18.25	4	DDA1	100.4	96.9	91.8	95.9	99.9	102.8	110.8	99.2	100	102.2
O94760	N(G),N(G)-dimethylarginine dimethylaminohydrolase 1 OS=Homo sapiens OX=9606 GN=DDAH1 PE=1 SV=3	53	13	14	12	285	31.1	5.81	25.57	13	DDAH1	85.6	93.8	99.4	101.8	101.7	95	107	105.6	105.8	104.3
O95865	N(G),N(G)-dimethylarginine dimethylaminohydrolase 2 OS=Homo sapiens OX=9606 GN=DDAH2 PE=1 SV=1	21	4	5	3	285	29.6	6.01	10.26	4	DDAH2	95.6	95.7	101.2	112.1	97.7	102.5	113	90.6	97.8	93.8
Q16531	DNA damage-binding protein 1 OS=Homo sapiens OX=9606 GN=DDB1 PE=1 SV=1	47	53	79	53	1140	126.9	5.26	162.21	53	DDB1	99.9	92.7	105.7	106.8	105.7	99.7	87.5	96.4	102.7	102.9
Q92466	DNA damage-binding protein 2 OS=Homo sapiens OX=9606 GN=DDB2 PE=1 SV=1	19	7	9	7	427	47.8	9.47	12.51	7	DDB2	100.6	103.3	102.2	105.2	112.8	94.6	89.8	98.9	96.5	96.2
Q8NEL9	Phospholipase DDHD1 OS=Homo sapiens OX=9606 GN=DDHD1 PE=1 SV=2	9	7	8	7	900	100.4	5.67	10.03	7	DDHD1	90.2	88.3	97.4	100.1	92.2	123.5	97.3	103	107.4	100.6
O94830	Phospholipase DDHD2 OS=Homo sapiens OX=9606 GN=DDHD2 PE=1 SV=2	23	13	17	12	711	81	5.39	31.06	13	DDHD2	106.1	103.1	104.7	93.2	101.6	106.5	92.3	101.6	96.8	94.2
Q5TDH0	Protein DDI1 homolog 2 OS=Homo sapiens OX=9606 GN=DDI2 PE=1 SV=1	45	13	18	12	399	44.5	5.05	31.64	13	DDI2	99.3	96.6	105.2	102.5	108.9	99.2	96.6	96	95.5	100.4
P39656	Dolichyl-diphosphooligosaccharide--protein glycosyltransferase 48 kDa subunit OS=Homo sapiens OX=9606 GN=DDOST PE=1 SV=4	47	16	24	16	456	50.8	6.55	47.54	16	DDOST	110.2	98	105.7	104.6	104.4	95	86.7	90.3	103.2	101.8
Q96HY6	DDRGK domain-containing protein 1 OS=Homo sapiens OX=9606 GN=DDRGK1 PE=1 SV=2	28	9	18	8	314	35.6	5.12	42.99	9	DDRGK1	111.8	112.1	94.3	94.1	94.8	103.7	94.7	95.1	99.5	100
P30046	D-dopachrome decarboxylase OS=Homo sapiens OX=9606 GN=DDT PE=1 SV=3	53	7	51	7	118	12.7	7.3	19.25	7	DDT	90.2	107.3	100.9	104.2	103	100.6	88.8	99.4	102	103.7
Q92499	ATP-dependent RNA helicase DDX1 OS=Homo sapiens OX=9606 GN=DDX1 PE=1 SV=2	65	47	160	47	740	82.4	7.23	305.24	47	DDX1	95	98.3	99.5	103.5	99.6	99.9	100.6	100.1	104.7	98.8
Q13206	Probable ATP-dependent RNA helicase DDX10 OS=Homo sapiens OX=9606 GN=DDX10 PE=1 SV=2	45	40	53	40	875	100.8	8.63	112.29	40	DDX10	118.5	106.6	96.1	94	94.8	102.9	101.3	93.6	95.4	96.8
Q96FC9	ATP-dependent DNA helicase DDX11 OS=Homo sapiens OX=9606 GN=DDX11 PE=1 SV=1	17	16	18	5	970	108.2	7.31	25.18	16	DDX11	96.6	103.3	96.2	109.2	83.5	118.6	96.4	94.5	102.1	99.6
Q92771	Putative ATP-dependent RNA helicase DDX12 OS=Homo sapiens OX=9606 GN=DDX12P PE=5 SV=3	12	12	13	1	950	105.9	8.24	20.4	12	DDX12P	91.8	89.9	87.8	99.1	127.9	96.4	107.6	99.5	103	97
Q92841	Probable ATP-dependent RNA helicase DDX17 OS=Homo sapiens OX=9606 GN=DDX17 PE=1 SV=2	59	49	164	37	729	80.2	8.27	325.37	49	DDX17	96.8	100.2	98.5	98.7	98.8	97.2	100.9	103.4	102.5	103.1
Q9NVP1	ATP-dependent RNA helicase DDX18 OS=Homo sapiens OX=9606 GN=DDX18 PE=1 SV=2	61	37	91	37	670	75.4	9.5	199.62	37	DDX18	113.2	98.5	104.9	99.6	101.1	97	94.7	94.8	96.2	100
Q9NUU7	ATP-dependent RNA helicase DDX19A OS=Homo sapiens OX=9606 GN=DDX19A PE=1 SV=1	64	30	51	6	478	53.9	6.58	83.19	30	DDX19A	96.3	98.4	99.4	101.7	102.7	101.5	100.3	101.7	98.7	99.2
Q9UMR2	ATP-dependent RNA helicase DDX19B OS=Homo sapiens OX=9606 GN=DDX19B PE=1 SV=1	51	26	41	3	479	53.9	6.3	71.41	26	DDX19B	92.9	99.1	103.5	112.3	97.8	100.9	99.6	104.9	96.6	92.3
Q9UHI6	Probable ATP-dependent RNA helicase DDX20 OS=Homo sapiens OX=9606 GN=DDX20 PE=1 SV=2	40	30	43	30	824	92.2	6.95	86.95	30	DDX20	96.5	97.4	100.5	105.9	104.5	100.6	99	95.5	101.4	98.8
Q9NR30	Nucleolar RNA helicase 2 OS=Homo sapiens OX=9606 GN=DDX21 PE=1 SV=5	70	63	194	60	783	87.3	9.28	375.2	63	DDX21	106.2	97.2	101.9	97.9	98.4	95.6	98.1	101.2	99.6	103.8
Q9BUQ8	Probable ATP-dependent RNA helicase DDX23 OS=Homo sapiens OX=9606 GN=DDX23 PE=1 SV=3	50	45	70	44	820	95.5	9.55	118.71	45	DDX23	102.6	102.9	102.8	97.4	100.6	97.6	101.9	96.9	98.1	99.2
Q9GZR7	ATP-dependent RNA helicase DDX24 OS=Homo sapiens OX=9606 GN=DDX24 PE=1 SV=1	50	37	62	37	859	96.3	9.06	121.45	37	DDX24	99.1	97.2	101.3	100.5	102.4	91.5	99.4	104.3	99	105.4
Q96GQ7	Probable ATP-dependent RNA helicase DDX27 OS=Homo sapiens OX=9606 GN=DDX27 PE=1 SV=2	44	38	70	38	796	89.8	9.28	139.43	38	DDX27	119.9	113.6	96	94	93.1	101	102.4	92.9	92.8	94.3
Q9NUL7	Probable ATP-dependent RNA helicase DDX28 OS=Homo sapiens OX=9606 GN=DDX28 PE=1 SV=2	30	15	19	15	540	59.5	10.42	26.87	15	DDX28	124	128.7	84.1	77.5	83.1	120.3	117.8	88.3	90.6	85.5
Q9H8H2	Probable ATP-dependent RNA helicase DDX31 OS=Homo sapiens OX=9606 GN=DDX31 PE=1 SV=2	31	21	28	21	851	94	9.99	59.54	21	DDX31	120.8	107.2	98.2	91	94.3	102.7	102.2	91.9	96	95.7
O00148	ATP-dependent RNA helicase DDX39A OS=Homo sapiens OX=9606 GN=DDX39A PE=1 SV=2	60	28	105	12	427	49.1	5.68	191.3	28	DDX39A	102.1	96.1	99.5	94.8	102.4	101	98.5	100.3	102.3	103
Q13838	Spliceosome RNA helicase DDX39B OS=Homo sapiens OX=9606 GN=DDX39B PE=1 SV=1	58	27	128	12	428	49	5.67	239.43	27	DDX39B	103	94.1	98.9	98.9	101.6	100.7	97.4	99.9	100.6	104.9
O00571	ATP-dependent RNA helicase DDX3X OS=Homo sapiens OX=9606 GN=DDX3X PE=1 SV=3	66	52	171	18	662	73.2	7.18	238.55	52	DDX3X	97.1	97.5	98.1	103.4	98.8	100.6	101.6	102.2	101.5	99.3
Q9UJV9	Probable ATP-dependent RNA helicase DDX41 OS=Homo sapiens OX=9606 GN=DDX41 PE=1 SV=2	54	35	56	35	622	69.8	6.84	108.87	35	DDX41	93.4	95.4	103.3	104.7	102.7	92.8	96.8	101	104	105.9
Q86XP3	ATP-dependent RNA helicase DDX42 OS=Homo sapiens OX=9606 GN=DDX42 PE=1 SV=1	51	39	75	39	938	102.9	7.02	159.58	39	DDX42	91.2	105.3	95.7	102.1	95.4	101.5	104.8	98.8	101.6	103.6
Q7L014	Probable ATP-dependent RNA helicase DDX46 OS=Homo sapiens OX=9606 GN=DDX46 PE=1 SV=2	55	59	95	58	1031	117.3	9.29	195.35	59	DDX46	96.7	98.8	101.2	100.9	103.2	100.9	98.7	94.7	102.8	102.2
Q9H0S4	Probable ATP-dependent RNA helicase DDX47 OS=Homo sapiens OX=9606 GN=DDX47 PE=1 SV=1	45	18	29	18	455	50.6	9.1	53.44	18	DDX47	106.7	98.3	102.8	102.1	100.5	97.3	93.9	95.6	96.5	106.3
Q9Y6V7	Probable ATP-dependent RNA helicase DDX49 OS=Homo sapiens OX=9606 GN=DDX49 PE=1 SV=1	28	14	21	14	483	54.2	9.06	33.09	14	DDX49	108	111.2	85.5	90.9	99.3	102.5	109.4	101	94.4	97.8
P17844	Probable ATP-dependent RNA helicase DDX5 OS=Homo sapiens OX=9606 GN=DDX5 PE=1 SV=1	75	58	200	46	614	69.1	8.92	387.91	58	DDX5	92.7	94.9	100.5	98.6	96.8	95	102.2	108.4	105.5	105.4
Q9BQ39	ATP-dependent RNA helicase DDX50 OS=Homo sapiens OX=9606 GN=DDX50 PE=1 SV=1	40	25	47	22	737	82.5	9.17	84.01	25	DDX50	114.5	112.6	94.4	95	88.7	97	110.1	96.2	97.1	94.3
Q8N8A6	ATP-dependent RNA helicase DDX51 OS=Homo sapiens OX=9606 GN=DDX51 PE=1 SV=3	44	25	37	25	666	72.4	8.16	79.98	25	DDX51	121.5	113.1	92.3	92.5	85.5	105.5	113.6	91.5	90.9	93.6
Q9Y2R4	Probable ATP-dependent RNA helicase DDX52 OS=Homo sapiens OX=9606 GN=DDX52 PE=1 SV=4	37	23	38	22	599	67.4	9.67	50.62	23	DDX52	122.3	113.9	96.4	89.5	93.1	107	106.9	86.6	89.5	94.8
Q8TDD1	ATP-dependent RNA helicase DDX54 OS=Homo sapiens OX=9606 GN=DDX54 PE=1 SV=2	45	36	58	34	881	98.5	10.02	98.37	36	DDX54	119.3	110.2	94.3	94.9	95.1	99.9	103.1	92.7	93.7	96.8
Q8NHQ9	ATP-dependent RNA helicase DDX55 OS=Homo sapiens OX=9606 GN=DDX55 PE=1 SV=3	34	17	28	17	600	68.5	9.25	61.33	17	DDX55	94.6	88.3	94.3	101.2	102.7	94.9	102.5	109.8	103	108.5
Q9NY93	Probable ATP-dependent RNA helicase DDX56 OS=Homo sapiens OX=9606 GN=DDX56 PE=1 SV=1	34	18	26	18	547	61.6	9.26	40.86	18	DDX56	148.3	137	78.1	77.9	77.2	123.5	125.9	77.7	76.8	77.6
Q5T1V6	Probable ATP-dependent RNA helicase DDX59 OS=Homo sapiens OX=9606 GN=DDX59 PE=1 SV=1	26	13	20	12	619	68.8	7.44	39.63	13	DDX59	102.2	99	91.3	101.8	91.3	115.8	100.8	91	103	103.7
P26196	Probable ATP-dependent RNA helicase DDX6 OS=Homo sapiens OX=9606 GN=DDX6 PE=1 SV=2	58	28	51	26	483	54.4	8.66	99.52	28	DDX6	96.7	88.7	112.3	104.5	109.9	99.6	84.1	98.4	100.4	105.4
O75398	Deformed epidermal autoregulatory factor 1 homolog OS=Homo sapiens OX=9606 GN=DEAF1 PE=1 SV=1	7	4	5	4	565	59.3	5.34	5.95	4	DEAF1	139.2	61.3	110.6	86.1	62.3	73.1	167.5	71.2	116.2	112.5
Q16698	2,4-dienoyl-CoA reductase [(3E)-enoyl-CoA-producing], mitochondrial OS=Homo sapiens OX=9606 GN=DECR1 PE=1 SV=1	31	9	16	9	335	36	9.28	24.38	9	DECR1	99.7	104.7	101.5	100.5	93.1	95.1	102.1	103.6	99	100.8
Q9NUI1	Peroxisomal 2,4-dienoyl-CoA reductase [(3E)-enoyl-CoA-producing] OS=Homo sapiens OX=9606 GN=DECR2 PE=1 SV=1	24	6	8	6	292	30.8	9.22	15.85	6	DECR2	105	106.2	98.3	102.7	100.4	97.3	98	87.7	96.8	107.6
Q9H4E7	Differentially expressed in FDCP 6 homolog OS=Homo sapiens OX=9606 GN=DEF6 PE=1 SV=1	3	3	3	2	631	73.9	6.05	2.26	3	DEF6	0	0	0	218.7	278.3	120.3	135	107.3	140.4	0
O15121	Sphingolipid delta(4)-desaturase DES1 OS=Homo sapiens OX=9606 GN=DEGS1 PE=1 SV=1	19	5	9	5	323	37.8	7.46	20.96	5	DEGS1	108.1	100.7	89.6	100.2	94.7	104.3	104.1	100.6	100.9	96.9
P35659	Protein DEK OS=Homo sapiens OX=9606 GN=DEK PE=1 SV=1	38	23	57	23	375	42.6	8.56	78.01	23	DEK	99.5	102.7	101.3	100.7	101	96.3	96.5	101.2	97.9	103
Q8TCE6	DENN domain-containing protein 10 OS=Homo sapiens OX=9606 GN=DENND10 PE=1 SV=1	10	4	5	4	357	40.5	6.61	9.6	4	DENND10	103.7	88.2	105.1	108.6	98	112.4	86.8	98.1	102.3	96.8
A4D1U4	DENN domain-containing protein 11 OS=Homo sapiens OX=9606 GN=DENND11 PE=1 SV=1	22	7	8	7	455	51.4	5.31	18.53	7	DENND11	134.8	83.2	103.4	97.6	82.7	112.4	97.4	94.7	94.9	98.9
Q8TEH3	DENN domain-containing protein 1A OS=Homo sapiens OX=9606 GN=DENND1A PE=1 SV=2	3	3	3	3	1009	110.5	6.96	3.25	3	DENND1A	91.8	91.8	86.3	86.2	93.1	98.2	154.7	114	105.7	78.1
Q6P3S1	DENN domain-containing protein 1B OS=Homo sapiens OX=9606 GN=DENND1B PE=1 SV=2	3	2	2	2	775	86.5	5.83	4.26	2	DENND1B	0	0	0	486.3	0	513.7	0	0	0	0
Q68D51	DENN domain-containing protein 2C OS=Homo sapiens OX=9606 GN=DENND2C PE=1 SV=2	4	4	4	4	928	106.8	8.48	2.62	4	DENND2C	74.3	86.6	92.2	102	108.6	97.2	119.9	106.4	109.3	103.5
Q7Z401	C-myc promoter-binding protein OS=Homo sapiens OX=9606 GN=DENND4A PE=1 SV=2	11	13	15	12	1863	209.1	7.31	29.56	13	DENND4A	103.7	111.6	100.8	96.4	90	119	105.9	85.4	95	92.3
O75064	DENN domain-containing protein 4B OS=Homo sapiens OX=9606 GN=DENND4B PE=1 SV=4	3	3	3	3	1496	163.7	7.21	2.9	3	DENND4B	105.9	31.7	99.4	109.2	116.8	95.1	108.4	119.1	95.9	118.5
Q5VZ89	DENN domain-containing protein 4C OS=Homo sapiens OX=9606 GN=DENND4C PE=1 SV=3	14	25	30	24	1909	212.6	6.83	37.58	25	DENND4C	103.2	103.3	105.1	105.3	102.4	103.8	93.8	98.5	89.2	95.5
Q6IQ26	DENN domain-containing protein 5A OS=Homo sapiens OX=9606 GN=DENND5A PE=1 SV=2	4	4	5	2	1287	147	6.65	7.79	4	DENND5A	84.5	71	78.1	93.2	120.9	126	118.6	106.1	99.7	101.9
Q6ZUT9	DENN domain-containing protein 5B OS=Homo sapiens OX=9606 GN=DENND5B PE=1 SV=2	7	7	8	5	1274	144.9	6.73	18.22	7	DENND5B	89.2	113.9	97.7	109.8	94.4	112.4	114.9	87.5	91.9	88.2
Q8IWF6	Protein DENND6A OS=Homo sapiens OX=9606 GN=DENND6A PE=1 SV=1	9	4	6	3	608	69.5	8.27	6.41	4	DENND6A	234.6	0	137.8	0	162.6	133.8	0	0	177.7	153.6
O43583	Density-regulated protein OS=Homo sapiens OX=9606 GN=DENR PE=1 SV=2	55	10	29	9	198	22.1	5.3	55.9	10	DENR	96.7	94.4	99.6	96.9	102.3	98.4	100.2	104.5	107.7	99.3
Q5TB30	DEP domain-containing protein 1A OS=Homo sapiens OX=9606 GN=DEPDC1 PE=1 SV=2	6	4	4	3	811	92.9	8.68	10.17	4	DEPDC1	194.5	73.4	75.4	87.4	103.9	140.9	103.5	114.1	34.3	72.6
Q8WUY9	DEP domain-containing protein 1B OS=Homo sapiens OX=9606 GN=DEPDC1B PE=1 SV=2	4	3	3	2	529	61.7	8.85	4.43	3	DEPDC1B	91.1	113.6	114.7	98.3	120.3	135.7	0	79.6	50.5	196.2
Q96QD5	DEP domain-containing protein 7 OS=Homo sapiens OX=9606 GN=DEPDC7 PE=2 SV=1	11	6	6	6	511	58.3	7.77	11.4	6	DEPDC7	74.6	80.4	114.7	102.1	110.1	88.1	85.7	113.6	117	113.7
Q8TB45	DEP domain-containing mTOR-interacting protein OS=Homo sapiens OX=9606 GN=DEPTOR PE=1 SV=2	2	1	1	1	409	46.3	8.07	2.07	1	DEPTOR	99.1	113.6	98.9	105.4	101.4	93.3	98.5	98.5	96.8	94.4
Q9Y315	Deoxyribose-phosphate aldolase OS=Homo sapiens OX=9606 GN=DERA PE=1 SV=2	25	8	8	8	318	35.2	8.94	13.35	8	DERA	95.3	92.4	109.6	105.7	109.7	100.8	92	94.5	99.4	100.5
Q9BUN8	Derlin-1 OS=Homo sapiens OX=9606 GN=DERL1 PE=1 SV=1	13	3	13	3	251	28.8	9.51	19.89	3	DERL1	88.4	110.9	93.1	97.7	86	94.3	118.4	100.5	101.9	109
Q9GZP9	Derlin-2 OS=Homo sapiens OX=9606 GN=DERL2 PE=1 SV=1	16	3	4	2	239	27.5	7.28	5.22	3	DERL2	111.3	89.7	106.9	102.6	81.6	92.6	97.6	105.1	104.6	108
P0CG12	Decreased expression in renal and prostate cancer protein OS=Homo sapiens OX=9606 GN=DERPC PE=1 SV=1	7	3	4	3	524	51.4	12.41	9.52	3	DERPC	114.4	123.6	76.6	78.5	73.1	124.5	149.8	82.3	86.3	90.8
Q6ICB0	Desumoylating isopeptidase 1 OS=Homo sapiens OX=9606 GN=DESI1 PE=1 SV=1	10	3	4	3	168	18.3	4.94	4.29	3	DESI1	115.5	111.1	97.1	104.8	93.4	101.3	98.4	87	94.1	97.3
Q9BSY9	Deubiquitinase DESI2 OS=Homo sapiens OX=9606 GN=DESI2 PE=1 SV=1	17	2	3	2	194	21.4	4.92	5.7	2	DESI2	0	315.1	49	149.5	28.5	65.2	130.3	109.7	91.6	61.3
O00273	DNA fragmentation factor subunit alpha OS=Homo sapiens OX=9606 GN=DFFA PE=1 SV=1	56	17	41	17	331	36.5	4.79	78.14	17	DFFA	95.4	97	97	98.7	101	104.3	104.8	98.3	102.5	100.9
O76075	DNA fragmentation factor subunit beta OS=Homo sapiens OX=9606 GN=DFFB PE=1 SV=1	17	4	7	4	338	39.1	9	7.73	4	DFFB	0	113.5	122.3	77.7	206.5	85.5	209.9	78.6	106	0
O75907	Diacylglycerol O-acyltransferase 1 OS=Homo sapiens OX=9606 GN=DGAT1 PE=1 SV=2	3	1	2	1	488	55.2	9.32	6.35	1	DGAT1	101.9	110.9	89.8	116	110.2	89.1	68.4	101.5	91.3	120.9
Q9BY27	Protein DGCR6L OS=Homo sapiens OX=9606 GN=DGCR6L PE=1 SV=2	17	3	3	3	220	24.9	7.5	2.52	3	DGCR6L	130.1	133	99.8	95.7	83.9	102.5	100.1	76	79.7	99.3
Q8WYQ5	Microprocessor complex subunit DGCR8 OS=Homo sapiens OX=9606 GN=DGCR8 PE=1 SV=1	27	18	26	18	773	86	5.95	54.41	18	DGCR8	94.4	97.5	100.9	107.7	98.5	92.4	99.5	105.7	97.8	105.6
P23743	Diacylglycerol kinase alpha OS=Homo sapiens OX=9606 GN=DGKA PE=1 SV=3	6	4	5	4	735	82.6	6.73	2.21	4	DGKA	92.2	84	123.4	105.2	104.4	87.2	112.8	94.3	99.5	97
Q16760	Diacylglycerol kinase delta OS=Homo sapiens OX=9606 GN=DGKD PE=1 SV=4	5	6	7	4	1214	134.4	7.56	2.26	6	DGKD	96.9	114.7	108.3	95.4	100.3	110.8	102.4	89.9	97.4	83.9
P52429	Diacylglycerol kinase epsilon OS=Homo sapiens OX=9606 GN=DGKE PE=1 SV=1	15	8	11	8	567	63.9	7.74	18.33	8	DGKE	127.7	120.9	56.3	105.7	99.2	86.3	147	83.4	100.6	72.8
Q86XP1	Diacylglycerol kinase eta OS=Homo sapiens OX=9606 GN=DGKH PE=1 SV=1	5	6	6	3	1220	134.8	6.54	2.6	6	DGKH	111.6	94.8	97.2	90	86.4	106	101.8	115.4	104.6	92.1
P52824	Diacylglycerol kinase theta OS=Homo sapiens OX=9606 GN=DGKQ PE=1 SV=2	9	5	5	5	942	101.1	7.49	3.86	5	DGKQ	99	119.8	125.6	106.1	96.4	143.4	83	43.8	53.3	129.5
Q13574	Diacylglycerol kinase zeta OS=Homo sapiens OX=9606 GN=DGKZ PE=1 SV=4	7	5	5	5	928	103.9	8.05	5.38	5	DGKZ	86.3	86.7	93.6	92.1	109.8	110.3	119.4	86.5	111.9	103.4
Q7Z3D6	D-glutamate cyclase, mitochondrial OS=Homo sapiens OX=9606 GN=DGLUCY PE=1 SV=2	8	4	5	4	616	66.4	6.79	7.8	4	DGLUCY	97.2	119.1	68.5	77.9	110.2	124.5	112.1	93.6	94.7	102.3
Q15392	Delta(24)-sterol reductase OS=Homo sapiens OX=9606 GN=DHCR24 PE=1 SV=2	16	11	17	11	516	60.1	8.16	32.75	11	DHCR24	109.5	109.2	104.7	101.9	101.6	95.6	87.8	91.7	96.3	101.7
Q9UBM7	7-dehydrocholesterol reductase OS=Homo sapiens OX=9606 GN=DHCR7 PE=1 SV=1	14	8	10	8	475	54.5	8.7	13.71	8	DHCR7	113.3	107.5	105.7	93	105.2	95.4	97.2	93.4	89.8	99.4
Q86SQ9	Dehydrodolichyl diphosphate synthase complex subunit DHDDS OS=Homo sapiens OX=9606 GN=DHDDS PE=1 SV=3	12	3	5	3	333	38.6	8.28	10.3	3	DHDDS	97.6	94.7	104.6	80.6	103.3	106.4	104	96.5	95.4	116.8
P00374	Dihydrofolate reductase OS=Homo sapiens OX=9606 GN=DHFR PE=1 SV=2	82	15	31	15	187	21.4	7.42	59.87	15	DHFR	96.6	98.3	98.3	103.1	97.2	107	98.6	101.6	101.3	98
Q02127	Dihydroorotate dehydrogenase (quinone), mitochondrial OS=Homo sapiens OX=9606 GN=DHODH PE=1 SV=3	41	13	15	13	395	42.8	9.67	37.11	13	DHODH	105.4	104.7	95.2	92.6	97.7	105.8	102.1	98.7	95.4	102.5
P49366	Deoxyhypusine synthase OS=Homo sapiens OX=9606 GN=DHPS PE=1 SV=1	34	11	13	11	369	40.9	5.36	28.18	11	DHPS	92.3	93.6	102	101.8	107.2	99	100.3	101.7	98	104.1
Q96LJ7	Dehydrogenase/reductase SDR family member 1 OS=Homo sapiens OX=9606 GN=DHRS1 PE=1 SV=1	9	3	3	3	313	33.9	7.83	4.66	3	DHRS1	97.3	92.6	94.7	117.2	128.5	96	83.9	91.1	110.1	88.5
Q6UWP2	Dehydrogenase/reductase SDR family member 11 OS=Homo sapiens OX=9606 GN=DHRS11 PE=1 SV=1	30	6	8	6	260	28.3	6.64	19.83	6	DHRS11	76.2	82.5	124.6	114.3	106.7	92.8	96.6	97.3	99.7	109.3
Q6UX07	Dehydrogenase/reductase SDR family member 13 OS=Homo sapiens OX=9606 GN=DHRS13 PE=2 SV=1	32	7	7	7	377	40.8	7.69	10.49	7	DHRS13	109.9	105.4	91.6	103.1	99	98.5	113.4	101.6	87.1	90.4
O75911	Short-chain dehydrogenase/reductase 3 OS=Homo sapiens OX=9606 GN=DHRS3 PE=1 SV=2	8	2	4	2	302	33.5	8.84	8.4	2	DHRS3	69.8	128.5	94.8	113.7	124.1	94.8	98.6	83.7	86.3	105.7
Q9BTZ2	Dehydrogenase/reductase SDR family member 4 OS=Homo sapiens OX=9606 GN=DHRS4 PE=1 SV=3	35	10	13	10	278	29.5	8.56	31.36	10	DHRS4	107.3	110.9	101.5	96.8	93.1	96.3	104.3	95.3	98.9	95.5
Q9Y394	Dehydrogenase/reductase SDR family member 7 OS=Homo sapiens OX=9606 GN=DHRS7 PE=1 SV=1	42	12	16	12	339	38.3	8.32	33.05	12	DHRS7	105.7	101.2	100	99.3	98.9	97.9	91.1	101.4	100.1	104.3
Q6IAN0	Dehydrogenase/reductase SDR family member 7B OS=Homo sapiens OX=9606 GN=DHRS7B PE=1 SV=2	29	10	14	10	325	35.1	9.55	29.78	10	DHRS7B	108.9	109.6	98.6	89.7	96.7	104.1	104	91.1	94.5	102.8
Q96HY7	2-oxoadipate dehydrogenase complex component E1 OS=Homo sapiens OX=9606 GN=DHTKD1 PE=1 SV=2	18	13	18	13	919	103	6.93	30.51	13	DHTKD1	112.9	103.7	91.4	90.1	97.9	103	108.9	101.9	95.8	94.4
O43143	ATP-dependent RNA helicase DHX15 OS=Homo sapiens OX=9606 GN=DHX15 PE=1 SV=2	52	46	117	45	795	90.9	7.46	241.36	46	DHX15	105.5	98.8	105.4	99.7	101.9	97.9	94.5	98.2	98.1	100.1
O60231	Pre-mRNA-splicing factor ATP-dependent RNA helicase DHX16 OS=Homo sapiens OX=9606 GN=DHX16 PE=1 SV=2	35	39	53	37	1041	119.2	6.8	93.46	39	DHX16	100.6	102	99.3	101.4	99.7	101.7	105.5	90.3	99.6	99.9
Q7Z478	ATP-dependent RNA helicase DHX29 OS=Homo sapiens OX=9606 GN=DHX29 PE=1 SV=2	32	42	52	42	1369	155.1	8.09	89.07	42	DHX29	99.4	100.7	103.9	101.2	103.8	100	94.8	98.2	99.2	98.8
Q7L2E3	ATP-dependent RNA helicase DHX30 OS=Homo sapiens OX=9606 GN=DHX30 PE=1 SV=1	48	60	105	60	1194	133.9	8.78	182.81	60	DHX30	102.1	102.4	98.2	99.2	99.2	101.1	101	98.8	99.2	98.8
Q9H6R0	ATP-dependent RNA helicase DHX33 OS=Homo sapiens OX=9606 GN=DHX33 PE=1 SV=2	32	20	23	20	707	78.8	8.91	50.78	20	DHX33	106.5	99.4	101	96.7	100.9	96.8	96.5	97.3	101.1	103.8
Q14147	Probable ATP-dependent RNA helicase DHX34 OS=Homo sapiens OX=9606 GN=DHX34 PE=1 SV=2	21	19	21	18	1143	128	7.56	32.16	19	DHX34	109.7	108.9	96.1	95.2	97.5	112	101.2	86.3	94.1	99.2
Q9H5Z1	Probable ATP-dependent RNA helicase DHX35 OS=Homo sapiens OX=9606 GN=DHX35 PE=1 SV=2	13	8	13	8	703	78.9	8.59	26.89	8	DHX35	104.2	108.7	106.7	103	91.8	103	95.1	95.7	100.6	91.2
Q9H2U1	ATP-dependent DNA/RNA helicase DHX36 OS=Homo sapiens OX=9606 GN=DHX36 PE=1 SV=2	42	38	57	36	1008	114.7	7.68	123.59	38	DHX36	98.4	102.2	100.5	98.6	101.6	105	98.7	97.1	95.4	102.4
Q8IY37	Probable ATP-dependent RNA helicase DHX37 OS=Homo sapiens OX=9606 GN=DHX37 PE=1 SV=1	27	32	43	32	1157	129.5	8.1	62.66	32	DHX37	111.8	108.9	92.5	89.8	91.8	105	110.1	96.4	99.7	93.8
Q92620	Pre-mRNA-splicing factor ATP-dependent RNA helicase PRP16 OS=Homo sapiens OX=9606 GN=DHX38 PE=1 SV=2	36	45	70	43	1227	140.4	6.54	136.5	45	DHX38	90.2	96	99	103.1	102.1	98.1	97.4	102.6	106.4	105.1
Q8IX18	Probable ATP-dependent RNA helicase DHX40 OS=Homo sapiens OX=9606 GN=DHX40 PE=1 SV=2	23	15	21	15	779	88.5	8.65	39.9	15	DHX40	91	83.9	102	103.6	99.6	98.1	94.6	108	113.6	105.6
Q6P158	Putative ATP-dependent RNA helicase DHX57 OS=Homo sapiens OX=9606 GN=DHX57 PE=1 SV=2	23	29	41	27	1386	155.5	7.71	90.34	29	DHX57	101	106	98.2	99.3	100	107.1	101.6	92.5	100.2	93.9
Q14562	ATP-dependent RNA helicase DHX8 OS=Homo sapiens OX=9606 GN=DHX8 PE=1 SV=1	38	39	59	36	1220	139.2	8.32	113.67	39	DHX8	100.9	94.9	101.8	102.7	105.9	98.8	91.7	94.1	102.9	106.4
Q08211	ATP-dependent RNA helicase A OS=Homo sapiens OX=9606 GN=DHX9 PE=1 SV=4	64	83	376	83	1270	140.9	6.84	696.96	83	DHX9	103.8	97.4	101.8	101.2	100.2	94.1	93.3	103.8	101.7	102.7
Q9NR28	Diablo IAP-binding mitochondrial protein OS=Homo sapiens OX=9606 GN=DIABLO PE=1 SV=1	51	11	17	10	239	27.1	5.9	37.24	11	DIABLO	102.6	102.7	96.5	100.3	97.9	100	98.2	101.7	97.8	102.4
O60610	Protein diaphanous homolog 1 OS=Homo sapiens OX=9606 GN=DIAPH1 PE=1 SV=2	34	47	70	44	1272	141.3	5.41	115.52	47	DIAPH1	98.7	94.7	108.8	101.3	109	98.1	89	97.1	100.3	103.1
O60879	Protein diaphanous homolog 2 OS=Homo sapiens OX=9606 GN=DIAPH2 PE=1 SV=1	20	23	26	20	1101	125.5	6.58	32.42	23	DIAPH2	96.4	96.8	103.9	97.7	101.3	101.2	104.3	100.3	104.4	93.8
Q9NSV4	Protein diaphanous homolog 3 OS=Homo sapiens OX=9606 GN=DIAPH3 PE=1 SV=4	27	27	42	26	1193	136.8	7.03	76.99	27	DIAPH3	107.8	103.1	89.2	94.9	106.1	112.1	94.7	90.6	98.8	102.7
Q9UPY3	Endoribonuclease Dicer OS=Homo sapiens OX=9606 GN=DICER1 PE=1 SV=3	31	46	54	45	1922	218.5	5.68	110.02	46	DICER1	103.7	105.8	97.6	102.9	98.8	103.5	98.9	96.5	97.6	94.7
Q9BTC0	Death-inducer obliterator 1 OS=Homo sapiens OX=9606 GN=DIDO1 PE=1 SV=5	33	56	66	56	2240	243.7	7.88	120.78	56	DIDO1	122.2	122.6	92.1	90.1	84	105.8	116.1	91.7	88	87.3
Q9UNQ2	Probable dimethyladenosine transferase OS=Homo sapiens OX=9606 GN=DIMT1 PE=1 SV=1	58	17	30	17	313	35.2	9.99	66.71	17	DIMT1	110.2	102.8	98.3	94.2	93.1	106.7	100.4	95.6	95.1	103.6
Q14689	Disco-interacting protein 2 homolog A OS=Homo sapiens OX=9606 GN=DIP2A PE=1 SV=2	2	3	3	2	1571	170.3	8.03	4.31	3	DIP2A	109.9	52.6	121.3	133	109	112.8	82.4	109.8	75.4	93.8
Q9P265	Disco-interacting protein 2 homolog B OS=Homo sapiens OX=9606 GN=DIP2B PE=1 SV=3	21	29	30	27	1576	171.4	8.09	46.82	29	DIP2B	103.5	95.4	100.9	92.8	99.3	107.5	105.5	98.7	98.5	98
Q9Y2E4	Disco-interacting protein 2 homolog C OS=Homo sapiens OX=9606 GN=DIP2C PE=1 SV=2	3	4	4	3	1556	170.7	7.39	6.7	4	DIP2C	150.8	109.3	67.6	104.2	104.2	58.2	123.3	0	138.2	144.3
Q5VUD6	Divergent protein kinase domain 1B OS=Homo sapiens OX=9606 GN=DIPK1B PE=1 SV=3	5	1	1	1	431	48.6	8.68	2.3	1	DIPK1B	122.3	62.1	103.5	71.2	113.8	104.6	150.3	85.8	114.9	71.5
Q8NDZ4	Divergent protein kinase domain 2A OS=Homo sapiens OX=9606 GN=DIPK2A PE=1 SV=1	14	4	4	4	430	49.5	8.53	2.97	4	DIPK2A	80.7	80	99.5	97.3	102.4	93.7	93.6	117.5	124.8	110.5
O95057	GTP-binding protein Di-Ras1 OS=Homo sapiens OX=9606 GN=DIRAS1 PE=1 SV=1	8	2	2	1	198	22.3	8.72	4.6	2	DIRAS1	166	95.7	95.9	85.3	93.5	123.5	115	74.4	77	73.6
Q9Y2L1	Exosome complex exonuclease RRP44 OS=Homo sapiens OX=9606 GN=DIS3 PE=1 SV=2	55	51	82	51	958	108.9	7.14	160.85	51	DIS3	96.5	99	101.7	105.4	102.9	101.1	93.7	99.4	100.6	99.6
Q8TF46	DIS3-like exonuclease 1 OS=Homo sapiens OX=9606 GN=DIS3L PE=1 SV=2	13	13	17	13	1054	120.7	6.54	29.4	13	DIS3L	103	109.3	90.2	97.5	96.2	104.8	108.3	94.5	96.2	100.1
Q8IYB7	DIS3-like exonuclease 2 OS=Homo sapiens OX=9606 GN=DIS3L2 PE=1 SV=4	20	18	20	18	885	99.2	6.1	36.18	18	DIS3L2	93.5	97.3	101.2	98.1	103.6	102.8	102.5	99.7	98.1	103.3
Q155Q3	Dixin OS=Homo sapiens OX=9606 GN=DIXDC1 PE=1 SV=2	10	5	6	5	683	77.4	6.24	14.97	5	DIXDC1	116.2	112.2	85.1	92.4	79.6	129.1	128	90.3	93.5	73.5
O60832	H/ACA ribonucleoprotein complex subunit DKC1 OS=Homo sapiens OX=9606 GN=DKC1 PE=1 SV=3	53	31	52	31	514	57.6	9.42	99.57	31	DKC1	106.6	100.1	98.9	99.6	92.9	95.8	100.4	100.8	102.8	102
Q9UBP4	Dickkopf-related protein 3 OS=Homo sapiens OX=9606 GN=DKK3 PE=1 SV=2	4	1	1	1	350	38.4	4.65	0	1	DKK3	96.9	92.1	122.7	109.4	110.2	90.6	71.2	98.2	105.3	103.5
P10515	Dihydrolipoyllysine-residue acetyltransferase component of pyruvate dehydrogenase complex, mitochondrial OS=Homo sapiens OX=9606 GN=DLAT PE=1 SV=3	38	22	37	22	647	69	7.84	69.45	22	DLAT	107.2	103.1	107.2	98.2	103	97	93.2	96.1	95.5	99.5
P09622	Dihydrolipoyl dehydrogenase, mitochondrial OS=Homo sapiens OX=9606 GN=DLD PE=1 SV=2	52	22	73	22	509	54.1	7.85	122.51	22	DLD	101	104.5	96.9	95.9	95.5	98.1	102.9	104.3	101.6	99.2
Q9Y238	Deleted in lung and esophageal cancer protein 1 OS=Homo sapiens OX=9606 GN=DLEC1 PE=1 SV=2	0	1	1	1	1755	195.6	6.33	0	1	DLEC1	116.2	86.1	112	94.1	116.9	88.2	94.5	80	117.5	94.5
Q12959	Disks large homolog 1 OS=Homo sapiens OX=9606 GN=DLG1 PE=1 SV=2	26	19	23	18	904	100.4	5.76	53.06	19	DLG1	112.1	104.2	100.7	102.4	101.6	98.2	97.7	92.8	94.5	95.8
Q92796	Disks large homolog 3 OS=Homo sapiens OX=9606 GN=DLG3 PE=1 SV=2	19	11	11	10	817	90.3	7.03	15.28	11	DLG3	106.3	123.4	101.4	90.3	94.7	88.9	107.4	95.8	99.9	92.1
Q8TDM6	Disks large homolog 5 OS=Homo sapiens OX=9606 GN=DLG5 PE=1 SV=4	3	6	7	6	1919	213.7	7.42	5.55	6	DLG5	87.7	84	97.8	93.3	109.9	103.8	109.1	107.4	104.8	102.2
Q9Y2H0	Disks large-associated protein 4 OS=Homo sapiens OX=9606 GN=DLGAP4 PE=1 SV=3	6	5	5	5	992	107.9	7.08	8.64	5	DLGAP4	94.9	84.3	99.2	108.2	110.9	118.1	93.6	104.9	98.6	87.2
Q15398	Disks large-associated protein 5 OS=Homo sapiens OX=9606 GN=DLGAP5 PE=1 SV=2	53	44	57	43	846	95.1	9	85.6	44	DLGAP5	88.3	87.5	105.4	105.7	107.4	94.8	90.9	104.7	107.7	107.6
P36957	Dihydrolipoyllysine-residue succinyltransferase component of 2-oxoglutarate dehydrogenase complex, mitochondrial OS=Homo sapiens OX=9606 GN=DLST PE=1 SV=4	48	19	42	19	453	48.7	8.95	80.83	19	DLST	96.6	94.5	100.8	96.4	99.3	93.6	93.6	109.2	105.4	110.7
Q07687	Homeobox protein DLX-2 OS=Homo sapiens OX=9606 GN=DLX2 PE=1 SV=2	8	4	5	2	328	34.2	9.23	3.94	4	DLX2	188	0	91.4	206.7	89	77.2	216.3	131.5	0	0
P56179	Homeobox protein DLX-6 OS=Homo sapiens OX=9606 GN=DLX6 PE=2 SV=2	29	4	5	3	175	19.7	9.95	4.92	4	DLX6	103.6	115.7	82.8	91.2	91.4	107.8	132.3	89.9	91.9	93.4
Q9NW81	Distal membrane-arm assembly complex protein 2 OS=Homo sapiens OX=9606 GN=DMAC2 PE=1 SV=3	24	5	6	5	257	29.2	6.43	9.67	5	DMAC2	111.9	108.7	93	108.8	103	93.2	99	88	101	93.5
Q9NPF5	DNA methyltransferase 1-associated protein 1 OS=Homo sapiens OX=9606 GN=DMAP1 PE=1 SV=1	46	24	29	24	467	53	9.5	52.81	24	DMAP1	104.7	100.2	103.5	95.3	100	96.6	103.5	100.2	98.9	97
P11532	Dystrophin OS=Homo sapiens OX=9606 GN=DMD PE=1 SV=3	5	19	20	13	3685	426.5	5.88	12.99	19	DMD	117.7	98.5	101.5	100.5	96.4	99.1	107.9	86.2	90.9	101.4
Q9UI17	Dimethylglycine dehydrogenase, mitochondrial OS=Homo sapiens OX=9606 GN=DMGDH PE=1 SV=2	4	2	2	2	866	96.8	7.62	2.78	2	DMGDH	106	80.4	127.3	94.6	142.1	90.3	89.3	96	76.4	97.8
Q09019	Dystrophia myotonica WD repeat-containing protein OS=Homo sapiens OX=9606 GN=DMWD PE=1 SV=3	7	3	3	3	674	70.4	7.24	2.08	3	DMWD	111.7	118.9	88.5	90.3	83.8	111.9	123.5	92.3	94.3	84.6
Q9Y485	DmX-like protein 1 OS=Homo sapiens OX=9606 GN=DMXL1 PE=1 SV=3	7	19	22	17	3027	337.6	6.34	17.37	19	DMXL1	96.7	110.9	105.5	99.4	101.7	108.1	102.1	98.4	87.1	90.2
Q8TDJ6	DmX-like protein 2 OS=Homo sapiens OX=9606 GN=DMXL2 PE=1 SV=2	3	9	9	7	3036	339.4	6.38	10.69	9	DMXL2	111.1	97.7	86.5	87.9	111.5	103.8	112.1	109.7	90.6	88.8
P51530	DNA replication ATP-dependent helicase/nuclease DNA2 OS=Homo sapiens OX=9606 GN=DNA2 PE=1 SV=3	17	14	18	14	1060	120.3	7.74	26.13	14	DNA2	114.5	109.5	97	95	98.3	114.3	102	87.5	90.1	91.8
Q96MX6	Dynein axonemal assembly factor 10 OS=Homo sapiens OX=9606 GN=DNAAF10 PE=1 SV=1	32	11	13	11	357	39.7	8.09	33.55	11	DNAAF10	109.6	101	97.5	94.6	94	107.3	106.1	100.5	96.5	92.9
Q9NVR5	Protein kintoun OS=Homo sapiens OX=9606 GN=DNAAF2 PE=1 SV=2	12	8	8	8	837	91.1	5.2	11.6	8	DNAAF2	103.1	105.1	96.9	102.4	96.5	96.6	123.4	94.9	87.4	93.8
Q8WXU2	Dynein axonemal assembly factor 4 OS=Homo sapiens OX=9606 GN=DNAAF4 PE=1 SV=2	6	3	4	2	420	48.5	8.75	3.61	3	DNAAF4	109.8	99.8	104.1	103.3	86	115.9	102.6	88	96.5	94
Q86Y56	Dynein axonemal assembly factor 5 OS=Homo sapiens OX=9606 GN=DNAAF5 PE=1 SV=4	33	25	34	25	855	93.5	6.42	72.67	25	DNAAF5	106.8	97.9	104.9	102.5	105	100.3	89.6	89.1	103.3	100.6
Q6ZR08	Dynein axonemal heavy chain 12 OS=Homo sapiens OX=9606 GN=DNAH12 PE=2 SV=2	3	7	12	5	3092	356.7	6.19	9.13	7	DNAH12	80.8	110.9	83.1	91.8	69.5	122.6	156.4	81	93.5	110.4
Q9UFH2	Dynein axonemal heavy chain 17 OS=Homo sapiens OX=9606 GN=DNAH17 PE=1 SV=3	2	11	15	9	4462	509	5.72	7.27	11	DNAH17	89	116.4	91.6	95.4	109.7	100.5	93.2	81.2	114.3	108.7
Q8TE73	Dynein axonemal heavy chain 5 OS=Homo sapiens OX=9606 GN=DNAH5 PE=1 SV=3	2	9	10	6	4624	528.7	6.1	3.74	9	DNAH5	0	0	0	260.1	234	213.7	0	0	292.2	0
Q9C0G6	Dynein axonemal heavy chain 6 OS=Homo sapiens OX=9606 GN=DNAH6 PE=2 SV=3	2	6	6	6	4158	475.7	6	2.78	6	DNAH6	66.2	159	86.4	114.2	77.2	76.5	87.4	104.9	117.6	110.6
P31689	DnaJ homolog subfamily A member 1 OS=Homo sapiens OX=9606 GN=DNAJA1 PE=1 SV=2	72	31	136	29	397	44.8	7.08	252.77	31	DNAJA1	88	92.9	107.4	105.3	104.5	99.9	92	100.1	102.5	107.3
O60884	DnaJ homolog subfamily A member 2 OS=Homo sapiens OX=9606 GN=DNAJA2 PE=1 SV=1	58	24	59	23	412	45.7	6.48	89.42	24	DNAJA2	91	94.5	106.2	102.8	109	103.7	94.3	97.8	97.1	103.5
Q96EY1	DnaJ homolog subfamily A member 3, mitochondrial OS=Homo sapiens OX=9606 GN=DNAJA3 PE=1 SV=2	37	15	23	15	480	52.5	9.26	48.04	15	DNAJA3	110.5	114.2	89.1	96.2	93.2	103.2	101.2	99	94.4	99.1
P25685	DnaJ homolog subfamily B member 1 OS=Homo sapiens OX=9606 GN=DNAJB1 PE=1 SV=4	64	26	43	25	340	38	8.63	78.54	26	DNAJB1	97.6	96.2	107.8	107.7	110.5	97.2	91	95.1	95.5	101.4
Q9UBS4	DnaJ homolog subfamily B member 11 OS=Homo sapiens OX=9606 GN=DNAJB11 PE=1 SV=1	38	14	23	14	358	40.5	6.18	47.84	14	DNAJB11	99.2	98.6	98.4	98.5	107	98.1	96.9	99.9	101	102.2
Q9NXW2	DnaJ homolog subfamily B member 12 OS=Homo sapiens OX=9606 GN=DNAJB12 PE=1 SV=5	28	10	14	10	375	41.8	8.69	27.91	10	DNAJB12	111.1	115.8	90.3	89	89.8	107.2	109.2	98.1	95.2	94.3
Q8TBM8	DnaJ homolog subfamily B member 14 OS=Homo sapiens OX=9606 GN=DNAJB14 PE=1 SV=1	20	6	9	6	379	42.5	8.59	23.19	6	DNAJB14	115.8	106.9	84.8	108.4	116.1	98	102	86.4	95.6	86
P25686	DnaJ homolog subfamily B member 2 OS=Homo sapiens OX=9606 GN=DNAJB2 PE=1 SV=3	6	2	3	1	324	35.6	5.95	2.41	2	DNAJB2	88.2	85.9	102.9	121.4	133.5	147.4	80.8	41.3	111.4	87.1
Q9UDY4	DnaJ homolog subfamily B member 4 OS=Homo sapiens OX=9606 GN=DNAJB4 PE=1 SV=1	30	8	13	7	337	37.8	8.5	27.59	8	DNAJB4	76.2	77.5	121.8	113	125	81.3	76.6	108	105.3	115.3
O75190	DnaJ homolog subfamily B member 6 OS=Homo sapiens OX=9606 GN=DNAJB6 PE=1 SV=2	23	10	14	10	326	36.1	9.16	18.22	10	DNAJB6	98.3	91.6	105	114.7	100.9	96.9	86.9	100.5	101.6	103.6
Q9UBS3	DnaJ homolog subfamily B member 9 OS=Homo sapiens OX=9606 GN=DNAJB9 PE=1 SV=1	7	1	1	1	223	25.5	8.27	0	1	DNAJB9	0	0	324.3	167.1	176.5	161.1	0	171.1	0	0
Q96KC8	DnaJ homolog subfamily C member 1 OS=Homo sapiens OX=9606 GN=DNAJC1 PE=1 SV=1	20	11	12	11	554	63.8	8.63	23.62	11	DNAJC1	100.3	93.6	101	108.6	96.8	90.6	99	104.7	100.6	104.7
Q8IXB1	DnaJ homolog subfamily C member 10 OS=Homo sapiens OX=9606 GN=DNAJC10 PE=1 SV=2	30	24	31	24	793	91	7.18	58.26	24	DNAJC10	103.3	103.3	101.4	95.3	96.6	102	99.6	97.1	100.3	101.1
Q9NVH1	DnaJ homolog subfamily C member 11 OS=Homo sapiens OX=9606 GN=DNAJC11 PE=1 SV=2	44	21	34	21	559	63.2	8.4	48.7	21	DNAJC11	113.1	103.9	99.5	94.1	98.6	98.7	107.1	93.6	97	94.5
Q9UKB3	DnaJ homolog subfamily C member 12 OS=Homo sapiens OX=9606 GN=DNAJC12 PE=1 SV=1	15	3	4	3	198	23.4	5.71	7.41	3	DNAJC12	119.1	93.7	81.1	91.1	102.4	101	104.8	83	124	99.7
O75165	DnaJ homolog subfamily C member 13 OS=Homo sapiens OX=9606 GN=DNAJC13 PE=1 SV=5	20	38	45	38	2243	254.3	6.74	82.18	38	DNAJC13	103.9	101.9	102.5	99	107.7	98.9	95.5	96.2	96.1	98.2
Q6Y2X3	DnaJ homolog subfamily C member 14 OS=Homo sapiens OX=9606 GN=DNAJC14 PE=2 SV=2	4	3	3	3	702	78.5	8.09	4.41	3	DNAJC14	101.2	68.4	88.1	151.6	128.1	118.6	122.5	72.6	81.2	67.7
Q9Y2G8	DnaJ homolog subfamily C member 16 OS=Homo sapiens OX=9606 GN=DNAJC16 PE=2 SV=3	5	4	4	4	782	90.5	7.12	2.77	4	DNAJC16	150.1	114.4	80.1	76.7	76.9	102.1	132	98.2	87.3	82.2
Q9NVM6	DnaJ homolog subfamily C member 17 OS=Homo sapiens OX=9606 GN=DNAJC17 PE=1 SV=1	39	10	13	10	304	34.7	8.53	26.01	10	DNAJC17	97.4	115.3	83	107.6	83.7	104.2	106.1	98.9	108.4	95.4
Q9H819	DnaJ homolog subfamily C member 18 OS=Homo sapiens OX=9606 GN=DNAJC18 PE=2 SV=1	3	1	1	1	358	41.5	7.37	1.79	1	DNAJC18	0	128.7	98.9	147.6	0	264	134.5	0	0	226.4
Q96DA6	Mitochondrial import inner membrane translocase subunit TIM14 OS=Homo sapiens OX=9606 GN=DNAJC19 PE=1 SV=3	53	8	9	8	116	12.5	10.1	15.68	8	DNAJC19	100.7	103.9	98.9	99.5	101.9	97.6	100.9	96.1	102	98.5
Q99543	DnaJ homolog subfamily C member 2 OS=Homo sapiens OX=9606 GN=DNAJC2 PE=1 SV=4	47	29	39	29	621	72	8.7	75.59	29	DNAJC2	100.7	107.4	97.9	102.8	97.7	101.5	100.3	100.3	97.8	93.6
Q5F1R6	DnaJ homolog subfamily C member 21 OS=Homo sapiens OX=9606 GN=DNAJC21 PE=1 SV=2	27	11	12	11	531	62	5.47	14.53	11	DNAJC21	98.8	95.8	107.5	108.8	109.4	101.7	88.9	95.2	95.7	98
Q9H1X3	DnaJ homolog subfamily C member 25 OS=Homo sapiens OX=9606 GN=DNAJC25 PE=1 SV=1	8	4	4	4	360	42.4	9.13	1.68	4	DNAJC25	57.2	102.4	110.7	175.7	90.4	128.7	91.4	81.1	80.1	82.3
Q13217	DnaJ homolog subfamily C member 3 OS=Homo sapiens OX=9606 GN=DNAJC3 PE=1 SV=1	38	19	25	18	504	57.5	6.15	53.77	19	DNAJC3	101	95.9	107.7	103.2	105.9	92.2	92.3	97.1	105.1	99.6
Q9H3Z4	DnaJ homolog subfamily C member 5 OS=Homo sapiens OX=9606 GN=DNAJC5 PE=1 SV=1	11	2	2	2	198	22.1	5.07	4.93	2	DNAJC5	112.6	82.2	108.7	107	113.8	104.1	70.2	88.9	107.6	105
O75061	Putative tyrosine-protein phosphatase auxilin OS=Homo sapiens OX=9606 GN=DNAJC6 PE=1 SV=3	4	4	4	3	913	99.9	7.25	6.18	4	DNAJC6	104.1	110.8	87.3	84.1	96.9	112.8	112.3	102	98.2	91.6
Q99615	DnaJ homolog subfamily C member 7 OS=Homo sapiens OX=9606 GN=DNAJC7 PE=1 SV=2	69	42	89	42	494	56.4	6.96	171.09	42	DNAJC7	99.3	99.4	103.3	100	98.8	102.8	102.6	93.5	101.1	99.2
O75937	DnaJ homolog subfamily C member 8 OS=Homo sapiens OX=9606 GN=DNAJC8 PE=1 SV=2	63	27	51	27	253	29.8	9.06	90.21	27	DNAJC8	87.4	88.1	101.4	102	102.1	102.6	99.3	104.2	104.9	108
Q8WXX5	DnaJ homolog subfamily C member 9 OS=Homo sapiens OX=9606 GN=DNAJC9 PE=1 SV=1	66	17	38	17	260	29.9	5.73	74.64	17	DNAJC9	92.4	88.9	108.5	107.3	107.4	99	93	101.1	101.6	100.7
Q4LDG9	Dynein axonemal light chain 1 OS=Homo sapiens OX=9606 GN=DNAL1 PE=1 SV=1	15	3	4	3	190	21.5	6.1	6.24	3	DNAL1	99	96	88.4	92.3	87.2	107.8	120	106	110.6	92.7
O96015	Dynein axonemal light chain 4 OS=Homo sapiens OX=9606 GN=DNAL4 PE=1 SV=1	22	2	2	2	105	12	5.49	2.74	2	DNAL4	112.8	149.8	120	0	0	182.3	141.7	93.1	99.2	101.1
O00115	Deoxyribonuclease-2-alpha OS=Homo sapiens OX=9606 GN=DNASE2 PE=1 SV=2	17	6	6	6	360	39.6	8.05	14.92	6	DNASE2	101.8	106.9	94.1	92.6	99.6	106.4	98.7	100.2	98.6	101.1
Q5SXM8	DNL-type zinc finger protein OS=Homo sapiens OX=9606 GN=DNLZ PE=1 SV=1	7	1	1	1	178	19.2	9.8	2.66	1	DNLZ	91	98.2	101.3	93	116.7	89.8	108.6	97.3	103.9	100.2
Q05193	Dynamin-1 OS=Homo sapiens OX=9606 GN=DNM1 PE=1 SV=2	25	24	30	6	864	97.3	7.17	40.49	24	DNM1	103	79.6	99.6	111.9	114	97.8	86.7	99.4	118.5	89.5
O00429	Dynamin-1-like protein OS=Homo sapiens OX=9606 GN=DNM1L PE=1 SV=2	64	37	56	37	736	81.8	6.81	109.83	37	DNM1L	93.8	95.4	103.9	108.3	106.8	97.2	96.9	97.9	99.9	100.1
P50570	Dynamin-2 OS=Homo sapiens OX=9606 GN=DNM2 PE=1 SV=2	53	46	89	26	870	98	7.44	132.62	46	DNM2	100.7	99.6	102	98.7	102.1	106.4	99	96	99.1	96.3
Q9UQ16	Dynamin-3 OS=Homo sapiens OX=9606 GN=DNM3 PE=1 SV=4	16	16	23	1	869	97.7	8.35	46.4	16	DNM3	96.8	78.4	114.8	113.4	117.2	94.3	78.2	96.5	100.3	110.1
Q6XZF7	Dynamin-binding protein OS=Homo sapiens OX=9606 GN=DNMBP PE=1 SV=1	9	10	12	9	1577	177.2	5.39	18.54	10	DNMBP	110.9	84.3	108.2	82.3	113.1	117.7	74.4	96.6	95.9	116.7
P26358	DNA (cytosine-5)-methyltransferase 1 OS=Homo sapiens OX=9606 GN=DNMT1 PE=1 SV=2	52	81	133	80	1616	183.1	7.75	247.39	81	DNMT1	95.7	93.6	101.9	98.7	103.3	100.2	96.1	99.5	104.7	106.3
Q9Y6K1	DNA (cytosine-5)-methyltransferase 3A OS=Homo sapiens OX=9606 GN=DNMT3A PE=1 SV=4	23	19	21	17	912	101.8	6.57	37.56	19	DNMT3A	113.7	105.7	99.2	98.5	91.3	99.5	99.4	99.6	96.5	96.6
Q9UBC3	DNA (cytosine-5)-methyltransferase 3B OS=Homo sapiens OX=9606 GN=DNMT3B PE=1 SV=1	22	15	17	13	853	95.7	8.43	33.24	15	DNMT3B	104.7	96.6	102.3	102.7	96.4	89.2	97.8	105.8	101.6	102.9
Q9ULA0	Aspartyl aminopeptidase OS=Homo sapiens OX=9606 GN=DNPEP PE=1 SV=2	30	12	15	12	485	53.4	7.58	29.79	12	DNPEP	87.7	129.6	88.3	110.8	91.8	93.5	104.3	102.1	102.4	89.6
O43598	2'-deoxynucleoside 5'-phosphate N-hydrolase 1 OS=Homo sapiens OX=9606 GN=DNPH1 PE=1 SV=1	62	10	37	10	174	19.1	5.05	66.08	10	DNPH1	93.1	96.8	96.2	100.8	107.6	103.5	99.5	98.7	100.7	103.1
Q9H147	Deoxynucleotidyltransferase terminal-interacting protein 1 OS=Homo sapiens OX=9606 GN=DNTTIP1 PE=1 SV=2	11	4	4	4	329	37	8.97	8.9	4	DNTTIP1	119.1	121.8	91.3	92.1	87.9	107.9	111.3	91	86	91.6
Q5QJE6	Deoxynucleotidyltransferase terminal-interacting protein 2 OS=Homo sapiens OX=9606 GN=DNTTIP2 PE=1 SV=2	44	35	59	34	756	84.4	6.16	127.54	35	DNTTIP2	95	93.8	105.2	100.9	101.2	87	96.7	108.3	105.8	106.2
Q14185	Dedicator of cytokinesis protein 1 OS=Homo sapiens OX=9606 GN=DOCK1 PE=1 SV=2	7	13	15	10	1865	215.2	7.56	24.4	13	DOCK1	95.3	92.1	100.9	105.2	100.5	90.7	109.3	105	108.2	92.8
Q5JSL3	Dedicator of cytokinesis protein 11 OS=Homo sapiens OX=9606 GN=DOCK11 PE=1 SV=2	13	21	22	20	2073	237.5	7.74	45.19	21	DOCK11	110.6	93.5	112	106.3	106.2	100.8	97.3	92.6	91	89.6
Q8N1I0	Dedicator of cytokinesis protein 4 OS=Homo sapiens OX=9606 GN=DOCK4 PE=1 SV=3	9	13	14	13	1966	225.1	7.65	15.22	13	DOCK4	95.8	104.3	91.5	115.3	90.1	99	82.7	109	108.3	104.1
Q9H7D0	Dedicator of cytokinesis protein 5 OS=Homo sapiens OX=9606 GN=DOCK5 PE=1 SV=3	4	7	7	6	1870	215.2	7.96	9.67	7	DOCK5	124.6	85.2	79	103.3	122.5	95	100.4	67.6	130.8	91.8
Q96HP0	Dedicator of cytokinesis protein 6 OS=Homo sapiens OX=9606 GN=DOCK6 PE=1 SV=3	10	17	23	12	2047	229.4	6.74	36.48	17	DOCK6	104.7	97.2	97.9	114	95.2	96.7	112.9	76	105.4	99.8
Q96N67	Dedicator of cytokinesis protein 7 OS=Homo sapiens OX=9606 GN=DOCK7 PE=1 SV=4	30	58	80	51	2140	242.4	6.8	139.02	58	DOCK7	105.4	98.6	98.9	98.2	96.9	102.8	103.6	99.1	99.5	97
Q8NF50	Dedicator of cytokinesis protein 8 OS=Homo sapiens OX=9606 GN=DOCK8 PE=1 SV=3	2	3	3	1	2099	238.4	6.87	5.3	3	DOCK8	63.8	116.2	91.6	91.1	105.9	96.1	131.4	111	84.8	108.1
Q5T8R8	Uncharacterized protein DOCK8-AS1 OS=Homo sapiens OX=9606 GN=DOCK8-AS1 PE=5 SV=1	3	1	3	1	295	31.2	11.77	0	1	DOCK8-AS1	0	0	0	0	335.9	381.7	0	282.4	0	0
Q9BZ29	Dedicator of cytokinesis protein 9 OS=Homo sapiens OX=9606 GN=DOCK9 PE=1 SV=2	8	12	13	11	2069	236.3	7.49	18	12	DOCK9	87.5	73.3	107.6	112.9	101.6	89.9	96.9	121.2	103.7	105.5
Q9BU89	Deoxyhypusine hydroxylase OS=Homo sapiens OX=9606 GN=DOHH PE=1 SV=1	52	10	16	10	302	32.9	4.83	40.68	10	DOHH	85.3	84.3	99.8	109.2	100.7	100.9	101.8	102.3	105.5	110.3
Q99704	Docking protein 1 OS=Homo sapiens OX=9606 GN=DOK1 PE=1 SV=1	2	1	1	1	481	52.4	6.47	2.8	1	DOK1	86.4	118.4	118.4	77.9	148.6	136.1	107.4	80.2	67.6	59
Q86YN1	Dolichyldiphosphatase 1 OS=Homo sapiens OX=9606 GN=DOLPP1 PE=2 SV=1	11	2	2	2	238	27	9.44	3.5	2	DOLPP1	104.3	109.7	96.9	89.1	112.5	110.4	93.6	80.4	114.5	88.5
Q9NYP3	Protein downstream neighbor of Son OS=Homo sapiens OX=9606 GN=DONSON PE=1 SV=2	20	11	14	10	566	62.7	8.66	23.33	11	DONSON	86.2	96.4	105.3	98.7	107.1	101.9	94.1	101.5	109.5	99.2
Q5JWR5	Protein dopey-1 OS=Homo sapiens OX=9606 GN=DOP1A PE=2 SV=1	3	7	7	7	2465	277.2	6.29	6.58	7	DOP1A	121.4	60.8	101.5	108	114.1	75.3	97.4	39.5	129.9	152.1
Q9Y3R5	Protein dopey-2 OS=Homo sapiens OX=9606 GN=DOP1B PE=1 SV=5	3	7	11	6	2298	258.1	6.29	15.36	7	DOP1B	81.6	80.5	112.3	110.2	91.2	129.1	108.9	96.4	75.8	113.9
Q8TEK3	Histone-lysine N-methyltransferase, H3 lysine-79 specific OS=Homo sapiens OX=9606 GN=DOT1L PE=1 SV=3	7	8	10	8	1537	164.8	9.19	5.13	8	DOT1L	141.8	116.2	92.9	95.6	91.4	116.4	98.1	69.9	100.3	77.5
Q9H3H5	UDP-N-acetylglucosamine--dolichyl-phosphate N-acetylglucosaminephosphotransferase OS=Homo sapiens OX=9606 GN=DPAGT1 PE=1 SV=2	4	2	3	2	408	46.1	8	6.13	2	DPAGT1	115.9	92.6	99.3	95.6	105.3	93.2	96.6	91.8	107.1	102.6
Q9BVM2	Protein DPCD OS=Homo sapiens OX=9606 GN=DPCD PE=1 SV=2	34	8	9	8	203	23.2	9.03	17.14	8	DPCD	105.6	110.3	101.8	96.9	102.8	103.9	92.4	99.5	92.3	94.6
Q92785	Zinc finger protein ubi-d4 OS=Homo sapiens OX=9606 GN=DPF2 PE=1 SV=2	56	19	36	18	391	44.1	6.33	79.82	19	DPF2	111.3	112.3	98.3	94.5	100.9	106.8	104.1	91	92.3	88.5
Q9BZG8	2-(3-amino-3-carboxypropyl)histidine synthase subunit 1 OS=Homo sapiens OX=9606 GN=DPH1 PE=1 SV=2	14	4	4	4	443	48.8	8.18	6.54	4	DPH1	101.3	94.5	78.7	106.1	112.1	126.5	108.4	77.7	90.3	104.5
Q9BQC3	2-(3-amino-3-carboxypropyl)histidine synthase subunit 2 OS=Homo sapiens OX=9606 GN=DPH2 PE=1 SV=1	35	13	19	13	489	52.1	5.53	45.04	13	DPH2	97	99.4	95.6	99.8	96.1	107.7	105.5	96.4	103.7	98.8
Q96FX2	Diphthamide biosynthesis protein 3 OS=Homo sapiens OX=9606 GN=DPH3 PE=1 SV=1	20	1	1	1	82	9.2	4.09	3.47	1	DPH3	91.6	92	101.5	102.3	129.1	120.4	65.5	83.2	109.5	104.9
Q9H2P9	Diphthine methyl ester synthase OS=Homo sapiens OX=9606 GN=DPH5 PE=1 SV=2	43	12	21	12	285	31.6	5.31	34.65	12	DPH5	108.7	90.3	95.1	93.6	91.7	108.2	110	101.1	99.8	101.6
Q7L8W6	Diphthine--ammonia ligase OS=Homo sapiens OX=9606 GN=DPH6 PE=1 SV=3	19	4	8	4	267	30.3	5.4	10.7	4	DPH6	91.1	118.7	101.3	85.8	99.5	106.2	109.5	98.2	109.2	80.7
Q9BTV6	Diphthine methyltransferase OS=Homo sapiens OX=9606 GN=DPH7 PE=1 SV=2	13	4	4	4	452	50.5	6.6	5.6	4	DPH7	70	89.8	96	100.5	102.5	100.3	118.9	103.4	106.6	111.9
O60762	Dolichol-phosphate mannosyltransferase subunit 1 OS=Homo sapiens OX=9606 GN=DPM1 PE=1 SV=1	48	12	21	12	260	29.6	9.57	31.29	12	DPM1	106.2	105.1	102.7	98.6	97.4	96.9	105.5	99.4	91.4	96.7
Q9P2X0	Dolichol-phosphate mannosyltransferase subunit 3 OS=Homo sapiens OX=9606 GN=DPM3 PE=1 SV=2	11	1	2	1	92	10.1	5.94	5.02	1	DPM3	109.6	109.1	98.2	104.3	89.7	92.7	99.9	86.8	105.4	104.2
Q9NY33	Dipeptidyl peptidase 3 OS=Homo sapiens OX=9606 GN=DPP3 PE=1 SV=2	37	23	37	23	737	82.5	5.1	73.93	23	DPP3	93.9	92	102.3	103.4	107.8	99.8	94.9	99.5	106.1	100.3
Q6V1X1	Dipeptidyl peptidase 8 OS=Homo sapiens OX=9606 GN=DPP8 PE=1 SV=1	9	7	7	6	898	103.3	5.8	8.38	7	DPP8	94.2	104.9	85.6	89.6	96.4	128.5	139.3	88.4	66	107.2
Q86TI2	Dipeptidyl peptidase 9 OS=Homo sapiens OX=9606 GN=DPP9 PE=1 SV=3	18	15	19	14	863	98.2	6.46	31.88	15	DPP9	97.7	99.8	93.1	95.2	96.6	107.9	103.8	102.9	102.5	100.7
Q7Z7J5	Developmental pluripotency-associated protein 2 OS=Homo sapiens OX=9606 GN=DPPA2 PE=1 SV=2	10	1	1	1	298	33.8	9.2	0	1	DPPA2	140.8	83.8	98.2	74.4	113	126.6	80.9	103.5	79.5	99.4
Q2PZI1	Probable C-mannosyltransferase DPY19L1 OS=Homo sapiens OX=9606 GN=DPY19L1 PE=2 SV=1	7	4	4	4	675	77.3	8.95	7.19	4	DPY19L1	107.9	114.8	94.5	108.6	94.4	108.7	83.2	93.1	90.2	104.8
Q9C005	Protein dpy-30 homolog OS=Homo sapiens OX=9606 GN=DPY30 PE=1 SV=1	53	5	8	5	99	11.2	4.88	13.23	5	DPY30	99.8	103.8	93.1	99.9	94.1	91.1	102.7	104.3	112.3	99
Q16555	Dihydropyrimidinase-related protein 2 OS=Homo sapiens OX=9606 GN=DPYSL2 PE=1 SV=1	59	26	40	23	572	62.3	6.38	82.89	26	DPYSL2	102.1	104.3	100.9	102.6	102.3	99.1	102.9	100.2	96.6	89
Q14195	Dihydropyrimidinase-related protein 3 OS=Homo sapiens OX=9606 GN=DPYSL3 PE=1 SV=1	31	14	21	10	570	61.9	6.49	48.88	14	DPYSL3	104.1	130.1	115.3	130.6	128.2	80.6	75.7	79.9	77.7	77.8
O14531	Dihydropyrimidinase-related protein 4 OS=Homo sapiens OX=9606 GN=DPYSL4 PE=1 SV=2	28	13	17	12	572	61.8	7.09	24.59	13	DPYSL4	104.2	106.1	101.6	109.4	104.8	91.1	96.9	92.2	103.6	90.1
Q9BPU6	Dihydropyrimidinase-related protein 5 OS=Homo sapiens OX=9606 GN=DPYSL5 PE=1 SV=1	36	16	27	16	564	61.4	7.2	51.31	16	DPYSL5	99.5	104.3	91.6	93.9	101.3	112.9	100.8	102.3	97.1	96.4
Q01658	Protein Dr1 OS=Homo sapiens OX=9606 GN=DR1 PE=1 SV=1	35	6	14	6	176	19.4	4.75	15.28	6	DR1	89.1	98	94.5	101.4	98.2	97.3	114	107.5	101.8	98.3
Q14919	Dr1-associated corepressor OS=Homo sapiens OX=9606 GN=DRAP1 PE=1 SV=3	40	8	12	8	205	22.3	5.17	21.39	8	DRAP1	89.1	98.7	100.4	99	106.4	100.8	94.1	101.8	106.7	103.2
Q9Y295	Developmentally-regulated GTP-binding protein 1 OS=Homo sapiens OX=9606 GN=DRG1 PE=1 SV=1	44	16	34	15	367	40.5	8.9	62.56	16	DRG1	96.4	93.6	102.6	103.4	104.3	96.7	100.2	99.2	104.9	98.7
P55039	Developmentally-regulated GTP-binding protein 2 OS=Homo sapiens OX=9606 GN=DRG2 PE=1 SV=1	38	14	22	13	364	40.7	8.88	34.76	14	DRG2	96.9	100.6	101.8	101.8	103.6	103.9	98.4	98	96.2	98.8
Q9NRR4	Ribonuclease 3 OS=Homo sapiens OX=9606 GN=DROSHA PE=1 SV=2	6	8	9	8	1374	159.2	7.87	13.66	8	DROSHA	117.7	122.2	91.3	94.6	90.4	107.7	108.3	90.1	95.8	82
Q08554	Desmocollin-1 OS=Homo sapiens OX=9606 GN=DSC1 PE=1 SV=2	3	2	2	2	894	99.9	5.43	0	2	DSC1	169.3	80.3	120.9	96.2	112.9	79.3	42.4	87.1	82.7	129
Q02487	Desmocollin-2 OS=Homo sapiens OX=9606 GN=DSC2 PE=1 SV=1	18	13	17	12	901	99.9	5.34	23.64	13	DSC2	112.4	105.7	99.4	93	98.4	95	104.4	103.5	94.7	93.5
Q14574	Desmocollin-3 OS=Homo sapiens OX=9606 GN=DSC3 PE=1 SV=3	13	10	11	9	896	99.9	6.1	20.29	10	DSC3	99.3	125.4	89	84.6	86.3	117.1	109.5	98.7	108	82.2
Q9BVC3	Sister chromatid cohesion protein DCC1 OS=Homo sapiens OX=9606 GN=DSCC1 PE=1 SV=2	19	8	14	8	393	44.8	5.17	26.23	8	DSCC1	97.9	101.7	102.5	96	103.5	106.9	96.1	95.5	100.7	99.1
Q9UL01	Dermatan-sulfate epimerase OS=Homo sapiens OX=9606 GN=DSE PE=1 SV=1	9	5	5	4	958	109.7	8.09	4.24	5	DSE	120.9	0	190.3	69.7	124.8	56.5	110.3	99.6	87.1	140.9
Q8IZU8	Dermatan-sulfate epimerase-like protein OS=Homo sapiens OX=9606 GN=DSEL PE=2 SV=2	3	2	3	1	1212	139.1	8.32	0	2	DSEL	0	56.2	86.9	86.1	96	120.6	283.3	129.1	55.1	86.6
Q14126	Desmoglein-2 OS=Homo sapiens OX=9606 GN=DSG2 PE=1 SV=2	33	35	52	35	1118	122.2	5.24	111.57	35	DSG2	110.9	106.3	96.7	92.1	97.8	107	102.3	95.8	96.1	94.9
Q9H410	Kinetochore-associated protein DSN1 homolog OS=Homo sapiens OX=9606 GN=DSN1 PE=1 SV=2	49	13	14	13	356	40	7.05	16.18	13	DSN1	101	120.8	86.6	91.7	84.2	109.5	122.4	99.1	93.1	91.6
P15924	Desmoplakin OS=Homo sapiens OX=9606 GN=DSP PE=1 SV=3	49	154	204	154	2871	331.6	6.81	374.82	154	DSP	102.8	103.9	92.2	93.3	92.5	111.2	114	97	97.7	95.5
Q03001	Dystonin OS=Homo sapiens OX=9606 GN=DST PE=1 SV=4	9	62	69	56	7570	860.1	5.25	106.75	62	DST	107.8	104.7	98.5	94.7	92.1	106.6	99.2	102.7	97.7	96
P60981	Destrin OS=Homo sapiens OX=9606 GN=DSTN PE=1 SV=3	79	17	89	16	165	18.5	7.85	164.05	17	DSTN	93.6	90.6	105.1	102	106.7	95.7	97.7	104.7	103.6	100.3
Q6XUX3	Dual serine/threonine and tyrosine protein kinase OS=Homo sapiens OX=9606 GN=DSTYK PE=1 SV=2	9	7	7	7	929	105.1	6.74	6.71	7	DSTYK	84.1	99.6	109	122.2	90.3	95.6	78.4	103.3	107.5	110
Q8TEA8	D-aminoacyl-tRNA deacylase 1 OS=Homo sapiens OX=9606 GN=DTD1 PE=1 SV=2	26	6	8	6	209	23.4	8.24	15	6	DTD1	100.6	98.1	106.1	104.9	108	99.6	86.6	97.7	97.3	101.1
Q96FN9	D-aminoacyl-tRNA deacylase 2 OS=Homo sapiens OX=9606 GN=DTD2 PE=1 SV=1	27	4	5	4	168	18.6	7.84	6.47	4	DTD2	86.8	83.3	113.5	107.5	114.3	109.5	99.6	94.5	97.4	93.6
Q9NZJ0	Denticleless protein homolog OS=Homo sapiens OX=9606 GN=DTL PE=1 SV=3	33	24	30	24	730	79.4	8.87	44.48	24	DTL	74.8	86.5	108.4	107.2	106.3	95.6	86.8	110.6	112.7	111.3
Q9Y4J8	Dystrobrevin alpha OS=Homo sapiens OX=9606 GN=DTNA PE=1 SV=2	31	16	20	11	743	83.8	6.89	37.95	16	DTNA	110.8	106.2	105.8	103.7	100	96.1	100	90.2	87	100.3
O60941	Dystrobrevin beta OS=Homo sapiens OX=9606 GN=DTNB PE=1 SV=1	15	7	12	2	627	71.3	7.91	16.18	7	DTNB	98.6	101.2	89.2	94.4	114.6	86.8	118.4	109.8	101.8	85.3
Q96EV8	Dysbindin OS=Homo sapiens OX=9606 GN=DTNBP1 PE=1 SV=1	15	5	8	5	351	39.5	4.67	7.73	5	DTNBP1	87.4	123.7	92.6	91.9	89.3	123.3	110.7	101.6	92.8	86.7
Q8N5C7	tRNA-uridine aminocarboxypropyltransferase 1 OS=Homo sapiens OX=9606 GN=DTWD1 PE=1 SV=1	4	1	2	1	304	35.2	8.38	2.05	1	DTWD1	102.9	94.6	84.2	100.4	84.5	105.6	113.8	116.4	87.1	110.6
Q8NBA8	tRNA-uridine aminocarboxypropyltransferase 2 OS=Homo sapiens OX=9606 GN=DTWD2 PE=1 SV=1	27	5	5	5	298	33.4	8.68	8.15	5	DTWD2	88.4	104.1	101.8	102	96.4	120.1	98.2	88.6	99.8	100.8
Q8N9I9	Probable E3 ubiquitin-protein ligase DTX3 OS=Homo sapiens OX=9606 GN=DTX3 PE=1 SV=2	3	1	1	1	347	38	8.73	2.37	1	DTX3	116.8	98.8	98.8	102	128.2	136.2	125.8	100.1	47.6	45.6
Q8TDB6	E3 ubiquitin-protein ligase DTX3L OS=Homo sapiens OX=9606 GN=DTX3L PE=1 SV=1	5	3	3	3	740	83.5	8.06	0	3	DTX3L	93.4	109	85.8	91.3	91.8	111	112.6	119.5	107.6	77.9
P23919	Thymidylate kinase OS=Homo sapiens OX=9606 GN=DTYMK PE=1 SV=4	58	16	31	16	212	23.8	8.27	64.16	16	DTYMK	96.3	103.6	96.3	96.8	97.6	102.4	104.2	105.9	101.1	96
Q9NRD8	Dual oxidase 2 OS=Homo sapiens OX=9606 GN=DUOX2 PE=1 SV=2	2	3	3	2	1548	175.3	7.85	2.24	3	DUOX2	0	0	0	0	370.7	0	629.3	0	0	0
Q6P1R4	tRNA-dihydrouridine(16/17) synthase [NAD(P)(+)]-like OS=Homo sapiens OX=9606 GN=DUS1L PE=1 SV=1	31	13	15	13	473	53.2	8.29	32.54	13	DUS1L	90.6	91.1	98.1	97.4	100.6	100.7	104.3	107.1	106.3	104
Q9NX74	tRNA-dihydrouridine(20) synthase [NAD(P)+]-like OS=Homo sapiens OX=9606 GN=DUS2 PE=1 SV=1	26	11	16	10	493	55	7.11	32.45	11	DUS2	115.2	107.1	75.6	93.2	95.8	122.3	123	92.3	99	76.6
Q96G46	tRNA-dihydrouridine(47) synthase [NAD(P)(+)]-like OS=Homo sapiens OX=9606 GN=DUS3L PE=1 SV=2	35	22	30	22	650	72.5	8.05	45.26	22	DUS3L	88.3	89.8	102.1	98.5	102.7	104.4	98.2	105.8	107.3	102.9
O75319	RNA/RNP complex-1-interacting phosphatase OS=Homo sapiens OX=9606 GN=DUSP11 PE=1 SV=2	37	13	18	13	377	43.7	9.29	34.37	13	DUSP11	93.3	91.8	106.6	103.8	104.8	88.3	87.1	105.9	104.3	114
Q9UNI6	Dual specificity protein phosphatase 12 OS=Homo sapiens OX=9606 GN=DUSP12 PE=1 SV=1	24	9	11	9	340	37.7	6.84	19.26	9	DUSP12	93	88.9	100.6	97.6	107.6	100.2	102.2	100	109.2	100.7
O95147	Dual specificity protein phosphatase 14 OS=Homo sapiens OX=9606 GN=DUSP14 PE=1 SV=1	21	4	4	4	198	22.2	9.57	6.56	4	DUSP14	95.2	79.5	90.5	114.9	116.8	103.4	102.7	86.7	109.9	100.3
Q9BY84	Dual specificity protein phosphatase 16 OS=Homo sapiens OX=9606 GN=DUSP16 PE=1 SV=1	4	2	3	2	665	73.1	7.46	2.29	2	DUSP16	114.2	123.2	45.8	59.1	81.6	220.9	109.6	58	81.6	105.9
Q8WTR2	Dual specificity protein phosphatase 19 OS=Homo sapiens OX=9606 GN=DUSP19 PE=1 SV=1	13	3	3	3	217	24.2	6.54	3.87	3	DUSP19	93.9	0	94.9	125.4	190.8	124.3	90.1	106.4	60	114.3
[truncated: 6,351 more rows]

## Sheet: Global proteomics_#2
Accession	Description	Coverage [%]	# Peptides	# PSMs	# Unique Peptides	# AAs	MW [kDa]	calc. pI	Score Sequest HT: Sequest HT	# Peptides (by Search Engine): Sequest HT	Gene Symbol	Abundances (Grouped): F1, 126	Abundances (Grouped): F1, 127N	Abundances (Grouped): F1, 127C	Abundances (Grouped): F1, 128N	Abundances (Grouped): F1, 128C	Abundances (Grouped): F1, 129N	Abundances (Grouped): F1, 129C	Abundances (Grouped): F1, 130N	Abundances (Grouped): F1, 130C	Abundances (Grouped): F1, 131
A0A1B0GUL7	Protein kinase domain-containing protein OS=Homo sapiens OX=9606 PE=1 SV=1	15	6	13	1	405	45.2	6.54	15.42	6	A0A1B0GUL7	108.2	71.9	90	68.9	96.1	104	85.1	127.7	120.3	127.8
P01023	Alpha-2-macroglobulin OS=Homo sapiens OX=9606 GN=A2M PE=1 SV=3	2	4	4	3	1474	163.2	6.46	0	4	A2M	88.3	122	61.4	103.7	110.1	105	138.1	111.3	70	90.1
Q9NRG9	Aladin OS=Homo sapiens OX=9606 GN=AAAS PE=1 SV=1	27	12	18	12	546	59.5	7.5	33.37	12	AAAS	103.1	123.1	84.6	73.9	105.3	133.2	134.8	82.7	84.9	74.4
Q86V21	Acetoacetyl-CoA synthetase OS=Homo sapiens OX=9606 GN=AACS PE=1 SV=1	17	10	12	9	672	75.1	6.24	17.51	10	AACS	88.5	76.2	106.7	89.1	128	79.1	103.3	107.4	110.2	111.6
Q6PD74	Alpha- and gamma-adaptin-binding protein p34 OS=Homo sapiens OX=9606 GN=AAGAB PE=1 SV=1	27	7	8	7	315	34.6	4.64	15.26	7	AAGAB	108.7	105.8	93.9	88.9	107.9	96	105.1	101.8	102.7	89.3
Q2M2I8	AP2-associated protein kinase 1 OS=Homo sapiens OX=9606 GN=AAK1 PE=1 SV=3	9	6	6	6	961	103.8	6.6	14.1	6	AAK1	86.1	77.7	92.5	98.5	98.4	102.6	80.8	125	132.8	105.6
Q9H7C9	Mth938 domain-containing protein OS=Homo sapiens OX=9606 GN=AAMDC PE=1 SV=1	43	5	6	5	122	13.3	8.46	10.3	5	AAMDC	110.1	114.4	68.9	89.7	88.4	109.6	109.8	131.4	88	89.7
Q13685	Angio-associated migratory cell protein OS=Homo sapiens OX=9606 GN=AAMP PE=1 SV=2	25	10	11	10	434	46.7	4.42	19.37	10	AAMP	79.3	87.6	104.8	98.2	126.6	91.8	104.9	107	105.2	94.7
Q9Y312	Protein AAR2 homolog OS=Homo sapiens OX=9606 GN=AAR2 PE=1 SV=2	22	6	7	6	384	43.4	5.96	15.67	6	AAR2	78.5	76.1	103	117.8	83.3	87.4	78.9	117.8	115.9	141.3
P49588	Alanine--tRNA ligase, cytoplasmic OS=Homo sapiens OX=9606 GN=AARS1 PE=1 SV=2	41	36	58	36	968	106.7	5.53	110.4	36	AARS1	109.8	104.4	86.6	88.1	95	117.2	121.2	92	94.8	90.8
Q5JTZ9	Alanine--tRNA ligase, mitochondrial OS=Homo sapiens OX=9606 GN=AARS2 PE=1 SV=1	17	16	21	16	985	107.3	6.27	41.17	16	AARS2	135.7	140	77.8	82.4	87.3	138.5	135.8	78.2	62.4	61.9
Q9BTE6	Alanyl-tRNA editing protein Aarsd1 OS=Homo sapiens OX=9606 GN=AARSD1 PE=1 SV=2	9	4	6	4	412	45.5	6.42	13.32	4	AARSD1	124	111.9	97.7	111.4	92.3	98.8	102.4	87.3	88.3	86
Q9NRN7	L-aminoadipate-semialdehyde dehydrogenase-phosphopantetheinyl transferase OS=Homo sapiens OX=9606 GN=AASDHPPT PE=1 SV=2	32	10	16	10	309	35.8	6.8	37.07	10	AASDHPPT	91.7	86.6	105.7	103.6	108.2	90.1	84.8	104	107.1	118.3
Q9UDR5	Alpha-aminoadipic semialdehyde synthase, mitochondrial OS=Homo sapiens OX=9606 GN=AASS PE=1 SV=1	20	17	20	17	926	102.1	6.64	32.28	17	AASS	100.7	93.5	94.1	103	81.1	105.6	96.2	97.9	114.3	113.6
Q9NY61	Protein AATF OS=Homo sapiens OX=9606 GN=AATF PE=1 SV=1	30	15	23	15	560	63.1	4.94	45.35	15	AATF	103.3	108.7	97.8	95.6	110	114.1	104.8	97.4	83.4	85
Q8N139	ATP-binding cassette sub-family A member 6 OS=Homo sapiens OX=9606 GN=ABCA6 PE=1 SV=2	0	1	3	1	1617	184.2	7.36	4.46	1	ABCA6	32.5	139.3	60.1	19.5	193.1	132.3	167.6	103.3	88.3	64
Q9NRK6	ATP-binding cassette sub-family B member 10, mitochondrial OS=Homo sapiens OX=9606 GN=ABCB10 PE=1 SV=2	6	5	7	5	738	79.1	9.85	10.18	5	ABCB10	82.8	134.8	83.5	63	131.7	92.6	114.5	102.6	92.9	101.6
P21439	Phosphatidylcholine translocator ABCB4 OS=Homo sapiens OX=9606 GN=ABCB4 PE=1 SV=2	1	1	1	1	1286	141.4	8.48	0	1	ABCB4	35.1	196.3	31.3	0	256.9	137	160.6	54.5	85.6	42.8
Q2M3G0	ATP-binding cassette sub-family B member 5 OS=Homo sapiens OX=9606 GN=ABCB5 PE=1 SV=4	1	1	1	1	1257	138.6	7.53	0	1	ABCB5	127.4	0	0	129.1	218.4	143.9	0	0	194.3	186.9
O75027	Iron-sulfur clusters transporter ABCB7, mitochondrial OS=Homo sapiens OX=9606 GN=ABCB7 PE=1 SV=2	19	13	14	13	752	82.6	9.33	15.56	13	ABCB7	89.5	99.1	101.2	107.4	93.3	105.5	93.2	106.2	101	103.5
Q9NUT2	Mitochondrial potassium channel ATP-binding subunit OS=Homo sapiens OX=9606 GN=ABCB8 PE=1 SV=3	6	3	3	3	735	79.9	8.98	6.63	3	ABCB8	132.7	166.3	78.3	81.5	0	117.7	134.1	142.5	26.9	120
P33527	Multidrug resistance-associated protein 1 OS=Homo sapiens OX=9606 GN=ABCC1 PE=1 SV=3	4	3	3	3	1531	171.5	7.11	3.82	3	ABCC1	60.9	125.5	131.4	127.7	92.5	113.2	117.9	84	37.2	109.6
O15439	ATP-binding cassette sub-family C member 4 OS=Homo sapiens OX=9606 GN=ABCC4 PE=1 SV=3	1	1	1	1	1325	149.4	8.19	3.01	1	ABCC4	106.4	135.7	67.6	84.9	116	144.4	124.3	81.8	54.2	84.8
P28288	ATP-binding cassette sub-family D member 3 OS=Homo sapiens OX=9606 GN=ABCD3 PE=1 SV=1	30	17	25	17	659	75.4	9.36	41.54	17	ABCD3	99.3	104.7	99.8	93.3	109.7	101.7	99.7	101.5	97.8	92.5
P61221	ATP-binding cassette sub-family E member 1 OS=Homo sapiens OX=9606 GN=ABCE1 PE=1 SV=1	42	25	45	25	599	67.3	8.34	69.66	25	ABCE1	96.7	93.4	110.4	102.2	96.2	93	93.2	102	102.7	110.1
Q8NE71	ATP-binding cassette sub-family F member 1 OS=Homo sapiens OX=9606 GN=ABCF1 PE=1 SV=2	27	21	33	20	845	95.9	6.8	70.11	21	ABCF1	93.9	97.2	102.3	97.9	102.8	97.5	96.8	99.7	105.8	106
Q9UG63	ATP-binding cassette sub-family F member 2 OS=Homo sapiens OX=9606 GN=ABCF2 PE=1 SV=2	33	22	43	22	623	71.2	7.37	60.27	22	ABCF2	112.8	109.5	93	96.6	97.7	107.8	109.9	91.1	86.4	95.2
Q9NUQ8	ATP-binding cassette sub-family F member 3 OS=Homo sapiens OX=9606 GN=ABCF3 PE=1 SV=2	12	8	11	8	709	79.7	6.34	16.9	8	ABCF3	100.8	87.8	101.7	82.4	111.3	121.1	90.9	95.8	103.9	104.3
Q9NUJ1	Palmitoyl-protein thioesterase ABHD10, mitochondrial OS=Homo sapiens OX=9606 GN=ABHD10 PE=1 SV=1	31	8	13	8	306	33.9	8.57	23.34	8	ABHD10	93.1	113.1	108.2	88.2	115	96.8	93.9	100	95.4	96.3
Q8NFV4	Protein ABHD11 OS=Homo sapiens OX=9606 GN=ABHD11 PE=1 SV=1	7	2	4	2	315	34.7	9.48	11.66	2	ABHD11	167.1	186.3	129.2	0	215.7	175.5	126.2	0	0	0
Q8N2K0	Lysophosphatidylserine lipase ABHD12 OS=Homo sapiens OX=9606 GN=ABHD12 PE=1 SV=2	12	4	6	4	398	45.1	8.65	14.25	4	ABHD12	76.2	89.6	83.3	93.2	135.8	106	89.1	109.4	116.8	100.6
Q96IU4	Putative protein-lysine deacylase ABHD14B OS=Homo sapiens OX=9606 GN=ABHD14B PE=1 SV=1	30	6	8	6	210	22.3	6.4	9.39	6	ABHD14B	106.8	117	91.9	96.1	92	120.5	114.1	95.8	81.7	84.1
Q8WTS1	1-acylglycerol-3-phosphate O-acyltransferase ABHD5 OS=Homo sapiens OX=9606 GN=ABHD5 PE=1 SV=1	9	2	2	2	349	39.1	6.61	2.48	2	ABHD5	0	0	0	223	223.6	213.3	0	0	127.9	212.1
Q8IZP0	Abl interactor 1 OS=Homo sapiens OX=9606 GN=ABI1 PE=1 SV=4	10	6	11	4	508	55	7.06	19.05	6	ABI1	85.2	78.9	107	123.2	93.8	89.5	83	109.3	114	116
Q9NYB9	Abl interactor 2 OS=Homo sapiens OX=9606 GN=ABI2 PE=1 SV=1	15	6	9	4	513	55.6	6.16	17.51	6	ABI2	75.1	121.9	113.2	99.7	104.9	117.5	90.2	82.5	112.7	82.2
P42684	Tyrosine-protein kinase ABL2 OS=Homo sapiens OX=9606 GN=ABL2 PE=1 SV=1	6	6	8	4	1182	128.3	8.07	13.48	6	ABL2	75.4	105.3	98.8	68.4	139.5	99.2	127.5	107.1	93	85.7
O14639	Actin-binding LIM protein 1 OS=Homo sapiens OX=9606 GN=ABLIM1 PE=1 SV=3	8	5	9	5	778	87.6	8.59	11.12	5	ABLIM1	73.8	48.6	90.6	100.4	86	88.8	88.6	138.2	139.1	145.8
Q12979	Active breakpoint cluster region-related protein OS=Homo sapiens OX=9606 GN=ABR PE=1 SV=2	3	2	3	1	859	97.5	6.55	7.49	2	ABR	167.4	236.5	119	114.4	0	252.3	0	110.4	0	0
Q9P1F3	Costars family protein ABRACL OS=Homo sapiens OX=9606 GN=ABRACL PE=1 SV=1	47	3	8	3	81	9.1	6.29	15.59	3	ABRACL	101.3	101	120.3	89.6	67.4	102.4	87.2	75.4	142.2	113.2
Q15018	BRISC complex subunit Abraxas 2 OS=Homo sapiens OX=9606 GN=ABRAXAS2 PE=1 SV=2	13	5	5	5	415	46.9	6.21	7	5	ABRAXAS2	127.4	77.3	120.1	99.7	100.7	93.4	116.3	74.3	91.7	99.1
Q9ULW3	Activator of basal transcription 1 OS=Homo sapiens OX=9606 GN=ABT1 PE=1 SV=1	22	6	8	6	272	31.1	9.88	9.61	6	ABT1	118.7	106.8	87.3	116.8	134.8	86.9	108.2	88.4	76.4	75.7
P09110	3-ketoacyl-CoA thiolase, peroxisomal OS=Homo sapiens OX=9606 GN=ACAA1 PE=1 SV=2	20	6	9	6	424	44.3	8.44	21.48	6	ACAA1	102.6	90.7	96.7	83.9	139.6	104.3	115.9	95.9	72.9	97.6
P42765	3-ketoacyl-CoA thiolase, mitochondrial OS=Homo sapiens OX=9606 GN=ACAA2 PE=1 SV=2	26	9	14	8	397	41.9	8.09	37.38	9	ACAA2	100	109.5	96.7	93.5	97.3	118.8	103.3	83.3	90.1	107.5
Q13085	Acetyl-CoA carboxylase 1 OS=Homo sapiens OX=9606 GN=ACACA PE=1 SV=2	16	29	39	25	2346	265.4	6.37	78.38	29	ACACA	118.1	115	97.9	95.4	92.5	109.4	109.4	85.3	89.8	87.1
Q709F0	Acyl-CoA dehydrogenase family member 11 OS=Homo sapiens OX=9606 GN=ACAD11 PE=1 SV=3	3	3	3	3	780	87.2	8.02	0	3	ACAD11	148.1	217.9	0	0	205.5	203.7	224.9	0	0	0
Q9UKU7	Isobutyryl-CoA dehydrogenase, mitochondrial OS=Homo sapiens OX=9606 GN=ACAD8 PE=1 SV=1	7	3	3	3	415	45	7.85	1.74	3	ACAD8	132	111.5	93.3	82.2	76	64.8	151.6	97.4	97.8	93.3
Q9H845	Complex I assembly factor ACAD9, mitochondrial OS=Homo sapiens OX=9606 GN=ACAD9 PE=1 SV=1	19	10	13	10	621	68.7	7.96	32.53	10	ACAD9	125.9	123.3	96.5	94.5	82.6	111.6	117.2	84	84.7	79.6
P11310	Medium-chain specific acyl-CoA dehydrogenase, mitochondrial OS=Homo sapiens OX=9606 GN=ACADM PE=1 SV=1	38	17	39	17	421	46.6	8.37	68.33	17	ACADM	127.7	124.3	90	96.6	95.5	114.1	113.7	79	84.1	75.1
P16219	Short-chain specific acyl-CoA dehydrogenase, mitochondrial OS=Homo sapiens OX=9606 GN=ACADS PE=1 SV=1	13	5	5	5	412	44.3	7.99	9.88	5	ACADS	95.5	91.9	103.7	124.7	96.5	92.4	99.9	100.8	79.9	114.6
P45954	Short/branched chain specific acyl-CoA dehydrogenase, mitochondrial OS=Homo sapiens OX=9606 GN=ACADSB PE=1 SV=1	25	8	9	8	432	47.5	6.99	21.46	8	ACADSB	118.9	101.4	101.2	108.2	75.7	108.2	108.3	92.6	99.3	86.2
P49748	Very long-chain specific acyl-CoA dehydrogenase, mitochondrial OS=Homo sapiens OX=9606 GN=ACADVL PE=1 SV=1	9	6	8	6	655	70.3	8.75	6.96	6	ACADVL	101	115.9	102.9	102	131.1	98.7	86.3	97.4	83.6	81.1
Q15057	Arf-GAP with coiled-coil, ANK repeat and PH domain-containing protein 2 OS=Homo sapiens OX=9606 GN=ACAP2 PE=1 SV=3	6	5	5	5	778	88	6.8	6.93	5	ACAP2	95.7	109.3	80	94	65.7	64.2	73.5	55.1	54.2	308.3
P24752	Acetyl-CoA acetyltransferase, mitochondrial OS=Homo sapiens OX=9606 GN=ACAT1 PE=1 SV=1	40	18	34	18	427	45.2	8.85	76.5	18	ACAT1	114.8	105	95.8	98.1	85.6	110.5	103.9	94.8	93.4	98.1
Q9BWD1	Acetyl-CoA acetyltransferase, cytosolic OS=Homo sapiens OX=9606 GN=ACAT2 PE=1 SV=2	43	13	17	13	397	41.3	6.92	40.63	13	ACAT2	86.3	102.6	108.6	98	102.8	95.5	99	101.4	103.4	102.4
Q9H3P7	Golgi resident protein GCP60 OS=Homo sapiens OX=9606 GN=ACBD3 PE=1 SV=4	38	15	18	15	528	60.6	5.06	44.57	15	ACBD3	97.7	92.6	105.3	110.1	86.1	107.6	90.7	93.3	109	107.5
Q5T8D3	Acyl-CoA-binding domain-containing protein 5 OS=Homo sapiens OX=9606 GN=ACBD5 PE=1 SV=1	2	1	1	1	534	60.1	5.33	2.29	1	ACBD5	72.3	124.9	93.9	132.1	74.1	97.6	101.3	95.7	102	106.1
Q9BR61	Acyl-CoA-binding domain-containing protein 6 OS=Homo sapiens OX=9606 GN=ACBD6 PE=1 SV=1	10	3	4	3	282	31.1	5.11	7.66	3	ACBD6	82.3	110.6	89.2	84.8	136.7	79.1	110.1	106.3	113.9	86.8
Q9UKV3	Apoptotic chromatin condensation inducer in the nucleus OS=Homo sapiens OX=9606 GN=ACIN1 PE=1 SV=2	26	35	52	35	1341	151.8	6.43	91.65	35	ACIN1	95.3	98.9	104.4	101.9	101.5	97.2	97.5	100	102.9	100.4
P53396	ATP-citrate synthase OS=Homo sapiens OX=9606 GN=ACLY PE=1 SV=3	48	47	102	47	1101	120.8	7.33	213.01	47	ACLY	122.9	116.9	96.8	97	93.8	104.1	106	85.8	89	87.7
P21399	Cytoplasmic aconitate hydratase OS=Homo sapiens OX=9606 GN=ACO1 PE=1 SV=3	19	11	13	11	889	98.3	6.68	31.92	11	ACO1	94.6	117.9	99.4	83.7	97.5	109.4	114.8	101.6	84.3	96.8
Q99798	Aconitate hydratase, mitochondrial OS=Homo sapiens OX=9606 GN=ACO2 PE=1 SV=2	45	28	44	28	780	85.4	7.61	104.65	28	ACO2	112.2	112.2	100.5	103.8	100.8	103.8	94.3	90.4	94.7	87.3
Q9NPJ3	Acyl-coenzyme A thioesterase 13 OS=Homo sapiens OX=9606 GN=ACOT13 PE=1 SV=1	25	3	16	3	140	15	9.14	23.02	3	ACOT13	159.4	118.3	106	89.9	65	121.5	111.4	76.6	79.8	72.1
P49753	Acyl-coenzyme A thioesterase 2, mitochondrial OS=Homo sapiens OX=9606 GN=ACOT2 PE=1 SV=6	27	11	12	11	483	53.2	8.47	26.48	11	ACOT2	87.5	84	86.1	110.3	101.1	102.7	85	120.6	114.2	108.5
O00154	Cytosolic acyl coenzyme A thioester hydrolase OS=Homo sapiens OX=9606 GN=ACOT7 PE=1 SV=3	24	8	16	7	380	41.8	8.54	23.82	8	ACOT7	95.6	107.5	90.1	97.6	99.9	102.5	115.6	100.6	94.4	96.3
Q9Y305	Acyl-coenzyme A thioesterase 9, mitochondrial OS=Homo sapiens OX=9606 GN=ACOT9 PE=1 SV=2	27	10	11	10	439	49.9	8.6	18.19	10	ACOT9	104.2	76.1	102.9	106.5	128.9	91.7	101.4	99.6	90.3	98.3
Q15067	Peroxisomal acyl-coenzyme A oxidase 1 OS=Homo sapiens OX=9606 GN=ACOX1 PE=1 SV=3	22	11	11	11	660	74.4	8.16	25.76	11	ACOX1	95.6	82.5	91.8	92	90.4	110.7	104.3	107.2	108.5	117
O15254	Peroxisomal acyl-coenzyme A oxidase 3 OS=Homo sapiens OX=9606 GN=ACOX3 PE=1 SV=2	4	2	2	2	700	77.6	7.25	5.78	2	ACOX3	101.9	174.9	72.8	113.9	128.5	67.9	215.1	91	0	34.1
P24666	Low molecular weight phosphotyrosine protein phosphatase OS=Homo sapiens OX=9606 GN=ACP1 PE=1 SV=3	40	4	6	4	158	18	6.74	13.31	4	ACP1	73	102.6	91.1	88.8	141.3	87.1	107.9	104.6	111.2	92.3
P11117	Lysosomal acid phosphatase OS=Homo sapiens OX=9606 GN=ACP2 PE=1 SV=3	4	2	2	2	423	48.3	6.74	2.11	2	ACP2	127.9	134.9	88.5	83.4	74	122.6	123.3	79.3	81.4	84.7
Q96CM8	Medium-chain acyl-CoA ligase ACSF2, mitochondrial OS=Homo sapiens OX=9606 GN=ACSF2 PE=1 SV=2	6	3	5	3	615	68.1	7.55	9.8	3	ACSF2	135.6	121.2	77.4	72.1	135.3	107	123.6	89.8	71.5	66.3
Q4G176	Malonate--CoA ligase ACSF3, mitochondrial OS=Homo sapiens OX=9606 GN=ACSF3 PE=1 SV=3	10	6	6	6	576	64.1	8.37	15.4	6	ACSF3	86.4	151.2	106.6	88.1	102.2	121.8	102.1	89.8	85.7	66.1
P33121	Long-chain-fatty-acid--CoA ligase 1 OS=Homo sapiens OX=9606 GN=ACSL1 PE=1 SV=1	12	6	6	6	698	77.9	7.15	14.27	6	ACSL1	86.8	70.4	119.1	137.7	84.9	82.8	59.7	121.8	114.7	122.1
O95573	Fatty acid CoA ligase Acsl3 OS=Homo sapiens OX=9606 GN=ACSL3 PE=1 SV=3	18	12	28	11	720	80.4	8.38	59.86	12	ACSL3	96.7	91.6	109.9	100.2	86.4	105.5	95.6	105.1	104.4	104.6
O60488	Long-chain-fatty-acid--CoA ligase 4 OS=Homo sapiens OX=9606 GN=ACSL4 PE=1 SV=2	16	11	14	10	711	79.1	8.38	19.73	11	ACSL4	92.1	84.7	115.5	97.1	92	88.1	95.7	112.9	112.9	109.1
Q9NUB1	Acetyl-coenzyme A synthetase 2-like, mitochondrial OS=Homo sapiens OX=9606 GN=ACSS1 PE=1 SV=2	2	1	1	1	689	74.8	7.11	2.69	1	ACSS1	134.1	150.9	92.1	77	91.5	128.8	123.9	69.9	65.1	66.7
Q9H6R3	Acyl-CoA synthetase short-chain family member 3, mitochondrial OS=Homo sapiens OX=9606 GN=ACSS3 PE=1 SV=1	3	2	2	2	686	74.7	8.63	2.46	2	ACSS3	287.5	355.5	0	0	0	0	0	0	0	357.1
P68133	Actin, alpha skeletal muscle OS=Homo sapiens OX=9606 GN=ACTA1 PE=1 SV=1	34	19	232	2	377	42	5.39	395.72	19	ACTA1	95.4	81.8	110.6	116	79.6	101.7	84.8	105.6	110.5	114.2
P60709	Actin, cytoplasmic 1 OS=Homo sapiens OX=9606 GN=ACTB PE=1 SV=1	73	30	310	10	375	41.7	5.48	631.87	30	ACTB	79.9	91	94.9	94.6	114.3	100.5	102.8	110.6	107	104.4
O96019	Actin-like protein 6A OS=Homo sapiens OX=9606 GN=ACTL6A PE=1 SV=1	33	13	23	13	429	47.4	5.6	55.74	13	ACTL6A	108.7	109.5	91.4	87.6	96.7	108.4	110.5	98.6	94.3	94.2
P12814	Alpha-actinin-1 OS=Homo sapiens OX=9606 GN=ACTN1 PE=1 SV=2	44	35	70	13	892	103	5.41	140.37	35	ACTN1	99.3	100.2	97.6	101.3	103.6	104.4	103.8	93.5	108.1	88.2
Q08043	Alpha-actinin-3 OS=Homo sapiens OX=9606 GN=ACTN3 PE=1 SV=2	11	9	13	1	901	103.2	5.52	25.77	9	ACTN3	38.3	137.9	83.7	27.4	126.4	127.3	165.3	114.8	97.7	81.2
O43707	Alpha-actinin-4 OS=Homo sapiens OX=9606 GN=ACTN4 PE=1 SV=2	67	58	113	34	911	104.8	5.44	237.84	58	ACTN4	89.8	96.5	105.4	104.2	117.7	95.2	92.2	100.8	100	98.2
Q9NZ32	Actin-related protein 10 OS=Homo sapiens OX=9606 GN=ACTR10 PE=1 SV=1	6	2	2	2	417	46.3	7.37	3.44	2	ACTR10	118.2	99.9	108.8	109	62.7	117.5	98.3	92.3	96.7	96.6
P61163	Alpha-centractin OS=Homo sapiens OX=9606 GN=ACTR1A PE=1 SV=1	37	14	31	7	376	42.6	6.64	53.2	14	ACTR1A	109.1	88.8	95.6	104.7	100.2	99.5	107.8	96.4	101.3	96.7
P42025	Beta-centractin OS=Homo sapiens OX=9606 GN=ACTR1B PE=1 SV=1	26	9	12	3	376	42.3	6.4	26.45	9	ACTR1B	113.3	101.9	93.7	80.3	116.3	116.2	116.9	103.6	88.1	69.8
P61160	Actin-related protein 2 OS=Homo sapiens OX=9606 GN=ACTR2 PE=1 SV=1	21	10	26	9	394	44.7	6.74	45.12	10	ACTR2	93.3	111.7	93.9	89.8	122	102.8	112.6	92.1	94.3	87.5
P61158	Actin-related protein 3 OS=Homo sapiens OX=9606 GN=ACTR3 PE=1 SV=3	40	16	25	14	418	47.3	5.88	60.16	16	ACTR3	106.4	104.4	106.5	113.1	90	97	95.9	93.9	95.8	96.9
Q9H9F9	Actin-related protein 5 OS=Homo sapiens OX=9606 GN=ACTR5 PE=1 SV=2	5	2	3	2	607	68.3	5.27	7.83	2	ACTR5	73.7	61.4	126.1	88.2	161.4	105.5	113.1	100.6	75	95
Q9GZN1	Actin-related protein 6 OS=Homo sapiens OX=9606 GN=ACTR6 PE=1 SV=1	6	2	2	2	396	45.8	5.03	2.87	2	ACTR6	77.4	113.3	103.6	65.6	128.5	113.2	119.5	87.6	82.6	108.8
Q9H981	Actin-related protein 8 OS=Homo sapiens OX=9606 GN=ACTR8 PE=1 SV=2	11	5	6	5	624	70.4	7.78	8.09	5	ACTR8	83.5	104.1	101.7	94.2	138.3	87.4	100.5	98.6	86.4	105.2
Q8TDY3	Actin-related protein T2 OS=Homo sapiens OX=9606 GN=ACTRT2 PE=2 SV=2	6	1	1	1	377	41.7	5.47	3.03	1	ACTRT2	97.8	86.9	100.8	110.2	80.6	100.6	96.1	102.8	99.9	124.3
Q8NER5	Activin receptor type-1C OS=Homo sapiens OX=9606 GN=ACVR1C PE=1 SV=1	2	1	1	1	493	54.8	7.88	0	1	ACVR1C	62.2	119.1	91.7	46.4	140	138.2	123	96.6	93.5	89.4
P07311	Acylphosphatase-1 OS=Homo sapiens OX=9606 GN=ACYP1 PE=1 SV=2	37	4	6	4	99	11.3	9.31	4.24	4	ACYP1	104.4	90.4	121.8	77	89.9	81	123.3	102.4	83.2	126.6
P00813	Adenosine deaminase OS=Homo sapiens OX=9606 GN=ADA PE=1 SV=3	5	2	2	2	363	40.7	5.95	2.58	2	ADA	122.7	120.3	113.9	100.3	66.5	112.3	91.9	95.4	97.3	79.4
O14672	Disintegrin and metalloproteinase domain-containing protein 10 OS=Homo sapiens OX=9606 GN=ADAM10 PE=1 SV=1	2	2	2	2	748	84.1	7.77	4.22	2	ADAM10	92.3	70.4	59.7	88.9	157.7	158.3	122.8	69	66.8	114.2
O75078	Disintegrin and metalloproteinase domain-containing protein 11 OS=Homo sapiens OX=9606 GN=ADAM11 PE=2 SV=3	2	1	1	1	769	83.4	7.2	0	1	ADAM11	0	177.3	135.3	154.4	0	137.7	136.3	0	115.1	143.8
P78536	Disintegrin and metalloproteinase domain-containing protein 17 OS=Homo sapiens OX=9606 GN=ADAM17 PE=1 SV=1	7	4	5	4	824	93	5.76	6.94	4	ADAM17	232.6	0	245.2	0	0	0	0	276.8	0	245.5
P55265	Double-stranded RNA-specific adenosine deaminase OS=Homo sapiens OX=9606 GN=ADAR PE=1 SV=4	39	46	63	46	1226	136	8.65	112.92	46	ADAR	106	97.9	102.9	102.8	91.2	93.5	100.1	101.1	100.7	103.8
Q96EY9	Probable inactive tRNA-specific adenosine deaminase-like protein 3 OS=Homo sapiens OX=9606 GN=ADAT3 PE=1 SV=1	19	4	4	4	351	38	7.88	5.17	4	ADAT3	59.7	79.4	101.8	95	149.2	85.6	75.4	115.5	122	116.5
P35611	Alpha-adducin OS=Homo sapiens OX=9606 GN=ADD1 PE=1 SV=2	19	11	12	9	737	80.9	5.83	20.75	11	ADD1	109.3	117	89.8	108.9	94	107.8	111.7	76.2	95.1	90.1
P35612	Beta-adducin OS=Homo sapiens OX=9606 GN=ADD2 PE=1 SV=3	8	6	6	4	726	80.8	5.92	6.25	6	ADD2	1000	0	0	0	0	0	0	0	0	0
Q9UEY8	Gamma-adducin OS=Homo sapiens OX=9606 GN=ADD3 PE=1 SV=1	13	8	9	7	706	79.1	6.32	17.98	8	ADD3	111.2	102.4	81.5	86.6	101.3	119.7	103.3	98.6	99.3	96.2
Q9Y653	Adhesion G-protein coupled receptor G1 OS=Homo sapiens OX=9606 GN=ADGRG1 PE=1 SV=2	3	1	1	1	693	77.7	8.48	0	1	ADGRG1	102.3	94.8	149.1	87.8	77.2	160.7	0	148	100.7	79.4
O95490	Adhesion G protein-coupled receptor L2 OS=Homo sapiens OX=9606 GN=ADGRL2 PE=1 SV=2	2	2	2	2	1459	163.2	6.43	4.55	2	ADGRL2	87.7	82.5	34.1	84.8	175	152.4	96.9	93.4	117.4	75.9
Q9HAR2	Adhesion G protein-coupled receptor L3 OS=Homo sapiens OX=9606 GN=ADGRL3 PE=1 SV=2	3	3	3	3	1447	161.7	6.44	5.01	3	ADGRL3	1000	0	0	0	0	0	0	0	0	0
Q8WXG9	Adhesion G-protein coupled receptor V1 OS=Homo sapiens OX=9606 GN=ADGRV1 PE=1 SV=2	1	4	6	4	6306	692.6	4.64	6.98	4	ADGRV1	106.4	73.7	95.2	111.9	119.4	101.1	78.4	96.6	114	103.4
P11766	Alcohol dehydrogenase class-3 OS=Homo sapiens OX=9606 GN=ADH5 PE=1 SV=4	31	11	18	11	374	39.7	7.49	37.45	11	ADH5	92.3	93.1	102.8	103.6	94.7	97.2	96.8	102.5	109.1	107.8
Q9BV57	Acireductone dioxygenase OS=Homo sapiens OX=9606 GN=ADI1 PE=1 SV=1	47	8	10	8	179	21.5	5.68	20.64	8	ADI1	104.4	91.9	106.3	112.9	74.1	111.6	105.1	94.2	99.9	99.7
Q96A54	Adiponectin receptor protein 1 OS=Homo sapiens OX=9606 GN=ADIPOR1 PE=1 SV=1	5	1	1	1	375	42.6	7.02	3.54	1	ADIPOR1	234.3	181.8	132.9	0	0	226.3	0	0	224.6	0
Q9GZN8	UPF0687 protein C20orf27 OS=Homo sapiens OX=9606 GN=C20orf27 PE=1 SV=3	19	3	6	3	174	19.3	6.84	10.03	3	ADISSP	94.9	110.3	88	91.4	98.5	103.1	118.4	98.7	95.3	101.4
P55263	Adenosine kinase OS=Homo sapiens OX=9606 GN=ADK PE=1 SV=2	30	10	17	10	362	40.5	6.7	31.59	10	ADK	112.7	120.4	107.1	102.6	85.9	95.8	97.7	85	90.5	102.4
Q9H2P0	Activity-dependent neuroprotector homeobox protein OS=Homo sapiens OX=9606 GN=ADNP PE=1 SV=1	26	28	37	28	1102	123.5	7.34	60.51	28	ADNP	88.7	90	107.6	98.4	98.2	103	83.8	111.1	108.6	110.7
Q96SZ5	2-aminoethanethiol dioxygenase OS=Homo sapiens OX=9606 GN=ADO PE=1 SV=2	14	4	4	4	270	29.7	6.04	9.09	4	ADO	89.9	121.1	75.3	68.3	132.8	118	155.5	86.1	71.5	81.5
Q9BRR6	ADP-dependent glucokinase OS=Homo sapiens OX=9606 GN=ADPGK PE=1 SV=1	6	2	2	2	497	54.1	6.2	3.49	2	ADPGK	163.6	79.6	62.5	167.6	0	138.1	60.5	110.6	163.6	53.9
Q9NX46	ADP-ribosylhydrolase ARH3 OS=Homo sapiens OX=9606 GN=ADPRS PE=1 SV=1	23	7	12	7	363	38.9	5.07	17.11	7	ADPRS	78	120.2	94	89	138.8	116.5	79.1	97.1	98.4	89.1
Q16186	Proteasomal ubiquitin receptor ADRM1 OS=Homo sapiens OX=9606 GN=ADRM1 PE=1 SV=2	15	5	8	5	407	42.1	5.07	20.3	5	ADRM1	91.8	89.5	110.9	124.7	94.6	77.4	75.5	113.2	106.3	115.9
P30566	Adenylosuccinate lyase OS=Homo sapiens OX=9606 GN=ADSL PE=1 SV=2	38	18	31	18	484	54.9	7.11	68.93	18	ADSL	110.8	114.2	92.1	94.7	92.3	108.9	109.2	91	93.3	93.6
P30520	Adenylosuccinate synthetase isozyme 2 OS=Homo sapiens OX=9606 GN=ADSS2 PE=1 SV=3	42	18	29	16	456	50.1	6.55	54.62	18	ADSS2	98.8	109.8	93.6	94.8	112	104.1	110.6	95.9	89.9	90.6
Q8N556	Actin filament-associated protein 1 OS=Homo sapiens OX=9606 GN=AFAP1 PE=1 SV=2	3	2	2	2	730	80.7	8.68	0	2	AFAP1	0	0	1000	0	0	0	0	0	0	0
P55196	Afadin OS=Homo sapiens OX=9606 GN=AFDN PE=1 SV=3	25	37	43	37	1824	206.7	6.47	92.46	37	AFDN	99	102.2	97.9	100.6	102.7	99	103	101.1	97.8	96.8
P51825	AF4/FMR2 family member 1 OS=Homo sapiens OX=9606 GN=AFF1 PE=1 SV=1	2	3	3	3	1210	131.3	9.2	3.96	3	AFF1	0	0	0	0	0	0	0	0	0	1000
Q9UHB7	AF4/FMR2 family member 4 OS=Homo sapiens OX=9606 GN=AFF4 PE=1 SV=1	10	9	10	9	1163	127.4	9.31	13.82	9	AFF4	88.7	88.1	115	108.1	120.8	79.8	70.7	104.2	118.6	105.9
Q8NB90	Ribosome biogenesis protein SPATA5 OS=Homo sapiens OX=9606 GN=SPATA5 PE=1 SV=3	9	6	11	5	893	97.8	5.66	26.83	6	AFG2A	105.1	114.3	82.6	83.2	126	126.1	112.5	90.2	77.4	82.6
Q9BVQ7	Ribosome biogenesis protein SPATA5L1 OS=Homo sapiens OX=9606 GN=SPATA5L1 PE=1 SV=2	4	3	5	2	753	80.7	8.09	8.61	3	AFG2B	92.9	75.5	91.8	95.6	136.3	94.1	104.2	101.4	97.3	111
Q9Y4W6	AFG3-like protein 2 OS=Homo sapiens OX=9606 GN=AFG3L2 PE=1 SV=2	20	18	22	17	797	88.5	8.66	26.75	18	AFG3L2	114.4	103.4	101.6	112.8	103.1	104.5	91.3	84.4	90.6	93.9
Q63HM1	Kynurenine formamidase OS=Homo sapiens OX=9606 GN=AFMID PE=1 SV=2	3	1	2	1	303	34	5.91	0	1	AFMID	70.3	116.9	158.6	152.7	0	104.3	119.8	0	116.7	160.6
P02771	Alpha-fetoprotein OS=Homo sapiens OX=9606 GN=AFP PE=1 SV=1	3	2	2	2	609	68.6	5.68	1.75	2	AFP	102.6	133.1	98	93.7	96.8	91.5	109.4	87.4	104.1	83.4
P20933	N(4)-(beta-N-acetylglucosaminyl)-L-asparaginase OS=Homo sapiens OX=9606 GN=AGA PE=1 SV=2	7	2	2	2	346	37.2	6.28	3.65	2	AGA	88.9	110.8	99.2	102.4	78.1	129.7	109	88	105.2	88.8
Q9UPQ3	Arf-GAP with GTPase, ANK repeat and PH domain-containing protein 1 OS=Homo sapiens OX=9606 GN=AGAP1 PE=1 SV=4	3	2	2	2	857	94.4	7.94	2.19	2	AGAP1	1000	0	0	0	0	0	0	0	0	0
P52594	Arf-GAP domain and FG repeat-containing protein 1 OS=Homo sapiens OX=9606 GN=AGFG1 PE=1 SV=2	10	4	5	4	562	58.2	8.63	11.29	4	AGFG1	86.7	103	108.1	111	107.2	86.2	108.8	96.8	76.2	116
O95081	Arf-GAP domain and FG repeat-containing protein 2 OS=Homo sapiens OX=9606 GN=AGFG2 PE=1 SV=2	3	1	1	1	481	48.9	9.11	0	1	AGFG2	89.7	68.5	120.6	143.2	54.7	123.6	162.6	93.8	72.6	70.7
Q53H12	Acylglycerol kinase, mitochondrial OS=Homo sapiens OX=9606 GN=AGK PE=1 SV=2	43	16	31	16	422	47.1	8.09	66.45	16	AGK	103.8	109.3	106.4	98.2	113.2	94.4	101	92.1	90	91.6
P35573	Glycogen debranching enzyme OS=Homo sapiens OX=9606 GN=AGL PE=1 SV=3	27	32	38	32	1532	174.7	6.76	79.5	32	AGL	101.4	112.6	89.6	86.2	105.8	111.9	111.8	99.4	89.2	92.1
Q9UL18	Protein argonaute-1 OS=Homo sapiens OX=9606 GN=AGO1 PE=1 SV=3	5	4	5	3	857	97.2	9.16	7.95	4	AGO1	107.7	111.7	86.4	54	164.5	44.2	148.2	68.6	88	126.8
Q9UKV8	Protein argonaute-2 OS=Homo sapiens OX=9606 GN=AGO2 PE=1 SV=3	5	4	6	3	859	97.1	9.19	10.88	4	AGO2	74.5	108.6	89.7	89.2	139.1	100.4	123	101	80.5	94
Q99943	1-acyl-sn-glycerol-3-phosphate acyltransferase alpha OS=Homo sapiens OX=9606 GN=AGPAT1 PE=1 SV=2	2	1	1	1	283	31.7	9.38	1.87	1	AGPAT1	84.2	89.6	99.1	85.3	109.3	144.7	132.7	87.9	68.7	98.4
Q9NRZ7	1-acyl-sn-glycerol-3-phosphate acyltransferase gamma OS=Homo sapiens OX=9606 GN=AGPAT3 PE=1 SV=1	11	4	5	4	376	43.4	8.72	6.89	4	AGPAT3	15.5	143.2	62	25.7	226.9	113.9	162	120.5	72.6	57.6
Q9NUQ2	1-acyl-sn-glycerol-3-phosphate acyltransferase epsilon OS=Homo sapiens OX=9606 GN=AGPAT5 PE=1 SV=3	5	2	2	2	364	42	9.1	3.23	2	AGPAT5	0	510.8	0	0	0	0	489.2	0	0	0
O00116	Alkyldihydroxyacetonephosphate synthase, peroxisomal OS=Homo sapiens OX=9606 GN=AGPS PE=1 SV=1	34	17	29	17	658	72.9	7.34	72.2	17	AGPS	93.4	97.5	102.2	99.8	100.4	93.8	91.4	105.6	107.3	108.5
Q9UPW5	Cytosolic carboxypeptidase 1 OS=Homo sapiens OX=9606 GN=AGTPBP1 PE=1 SV=3	5	5	5	5	1226	138.4	6.15	5.09	5	AGTPBP1	107.5	81.3	91.6	95.1	136.6	116.9	155.4	69.6	76.2	69.7
Q6RW13	Type-1 angiotensin II receptor-associated protein OS=Homo sapiens OX=9606 GN=AGTRAP PE=1 SV=1	14	1	1	1	159	17.4	6.14	3.96	1	AGTRAP	58.1	187.7	87.3	33.8	74.3	104.9	155.8	130.6	86	81.5
Q8WYP5	Protein ELYS OS=Homo sapiens OX=9606 GN=AHCTF1 PE=1 SV=3	13	24	26	24	2266	252.3	6.6	46.27	24	AHCTF1	116.5	110.7	89	93.2	107	123.4	101.9	80	93.2	85.2
P23526	Adenosylhomocysteinase OS=Homo sapiens OX=9606 GN=AHCY PE=1 SV=4	43	22	42	20	432	47.7	6.34	73.94	22	AHCY	95.1	102.7	94.3	92.6	107.7	100.4	104.8	102.6	99.4	100.4
O43865	S-adenosylhomocysteine hydrolase-like protein 1 OS=Homo sapiens OX=9606 GN=AHCYL1 PE=1 SV=2	28	14	17	6	530	58.9	6.89	27.96	14	AHCYL1	95.4	86.9	107.2	109.4	72.5	77.8	92.3	126.4	113.8	118.4
Q5TGY3	AT-hook DNA-binding motif-containing protein 1 OS=Homo sapiens OX=9606 GN=AHDC1 PE=1 SV=1	1	2	2	2	1603	168.2	9.04	2.01	2	AHDC1	139.5	215.3	0	0	0	213.1	136.2	144.2	151.6	0
Q09666	Neuroblast differentiation-associated protein AHNAK OS=Homo sapiens OX=9606 GN=AHNAK PE=1 SV=2	23	51	58	51	5890	628.7	6.15	118.86	51	AHNAK	141.6	109.4	111.2	111.5	90.6	100.9	91.5	75	84.4	83.9
Q8IVF2	Protein AHNAK2 OS=Homo sapiens OX=9606 GN=AHNAK2 PE=1 SV=2	2	5	6	5	5795	616.2	5.36	4.85	5	AHNAK2	0	1000	0	0	0	0	0	0	0	0
O95433	Activator of 90 kDa heat shock protein ATPase homolog 1 OS=Homo sapiens OX=9606 GN=AHSA1 PE=1 SV=1	72	22	40	22	338	38.3	5.53	85.31	22	AHSA1	83	89.1	103.8	104.7	120.2	84.8	94.4	105.8	107.3	106.9
P02765	Alpha-2-HS-glycoprotein OS=Homo sapiens OX=9606 GN=AHSG PE=1 SV=2	9	4	7	4	367	39.3	5.72	5.63	4	AHSG	132.9	109.1	110.3	109.9	68.8	103.5	96.3	87.7	94.1	87.3
Q96BJ3	Axin interactor, dorsalization-associated protein OS=Homo sapiens OX=9606 GN=AIDA PE=1 SV=1	14	4	4	3	306	35	6.55	5.55	4	AIDA	94.9	95.2	90.7	89.4	84.5	116.1	143.7	88.7	92.8	104
O95831	Apoptosis-inducing factor 1, mitochondrial OS=Homo sapiens OX=9606 GN=AIFM1 PE=1 SV=1	47	22	46	22	613	66.9	8.95	93.31	22	AIFM1	93.8	109.8	101.9	86.9	101.3	104.8	104.1	100.9	99.5	96.9
Q12904	Aminoacyl tRNA synthase complex-interacting multifunctional protein 1 OS=Homo sapiens OX=9606 GN=AIMP1 PE=1 SV=2	54	12	22	12	312	34.3	8.43	35.41	12	AIMP1	117	94.1	106.4	118.4	86.5	100.7	97.8	87.1	95	96.9
Q13155	Aminoacyl tRNA synthase complex-interacting multifunctional protein 2 OS=Homo sapiens OX=9606 GN=AIMP2 PE=1 SV=2	36	11	19	11	320	35.3	8.22	32.16	11	AIMP2	126.6	113.5	98.1	93.2	75.9	106.9	118.7	91.9	81.3	94
O00170	AH receptor-interacting protein OS=Homo sapiens OX=9606 GN=AIP PE=1 SV=3	38	10	26	10	330	37.6	6.42	48.83	10	AIP	101.9	102.5	101.7	90.3	112.7	97.1	105.5	96.5	95.2	96.7
P00568	Adenylate kinase isoenzyme 1 OS=Homo sapiens OX=9606 GN=AK1 PE=1 SV=3	46	8	10	8	194	21.6	8.63	20.05	8	AK1	81.5	100.7	84.4	81.4	119.6	101.7	112.4	118.9	100.6	98.7
P54819	Adenylate kinase 2, mitochondrial OS=Homo sapiens OX=9606 GN=AK2 PE=1 SV=2	79	18	51	18	239	26.5	7.81	103.11	18	AK2	103.5	107.2	105.8	104.3	101.9	100	95	96.4	96.5	89.4
Q9UIJ7	GTP:AMP phosphotransferase AK3, mitochondrial OS=Homo sapiens OX=9606 GN=AK3 PE=1 SV=4	39	9	13	9	227	25.6	9.16	33.07	9	AK3	99.6	100.4	114.5	127.2	107.9	81	71.3	93.4	100.3	104.3
P27144	Adenylate kinase 4, mitochondrial OS=Homo sapiens OX=9606 GN=AK4 PE=1 SV=1	31	7	13	7	223	25.3	8.4	19.24	7	AK4	94.6	105.3	99.5	90.9	110.2	108.7	104.9	103	90.7	92.1
Q9Y3D8	Adenylate kinase isoenzyme 6 OS=Homo sapiens OX=9606 GN=AK6 PE=1 SV=1	24	3	8	3	172	20	4.58	7.41	3	AK6	66.5	106.9	98.7	78.7	143.6	122.7	85.2	113.7	88.3	95.8
Q92667	A-kinase anchor protein 1, mitochondrial OS=Homo sapiens OX=9606 GN=AKAP1 PE=1 SV=1	16	14	18	14	903	97.3	4.94	34.22	14	AKAP1	96.3	91.7	103.8	101.9	91.2	101.5	99.9	102.9	108.4	102.4
O43572	A-kinase anchor protein 10, mitochondrial OS=Homo sapiens OX=9606 GN=AKAP10 PE=1 SV=2	2	1	1	1	662	73.8	6.39	2.41	1	AKAP10	0	0	180.4	227	0	0	207.6	0	249.7	135.3
Q02952	A-kinase anchor protein 12 OS=Homo sapiens OX=9606 GN=AKAP12 PE=1 SV=4	23	34	58	34	1782	191.4	4.41	93.9	34	AKAP12	106.5	86.4	99.6	113.5	73.1	112.8	99.9	102.1	100.8	105.2
Q12802	A-kinase anchor protein 13 OS=Homo sapiens OX=9606 GN=AKAP13 PE=1 SV=2	2	7	9	7	2813	307.4	5.24	7.83	7	AKAP13	108.6	101.6	115.2	87.6	67.5	123.9	81.9	120.5	94.4	98.8
Q02040	A-kinase anchor protein 17A OS=Homo sapiens OX=9606 GN=AKAP17A PE=1 SV=2	9	7	8	7	695	80.7	9.73	9.87	7	AKAP17A	73.4	91.3	88.1	101.1	101.7	107.1	108.3	119.2	103.3	106.6
O43823	A-kinase anchor protein 8 OS=Homo sapiens OX=9606 GN=AKAP8 PE=1 SV=1	16	8	9	8	692	76.1	5.15	18.71	8	AKAP8	86.4	81.1	93.7	98.5	83.2	78.4	89.2	136.9	134	118.7
Q9ULX6	A-kinase anchor protein 8-like OS=Homo sapiens OX=9606 GN=AKAP8L PE=1 SV=4	18	10	15	10	646	71.6	5.05	20.24	10	AKAP8L	69	72.7	105.4	104.4	128.5	76.1	93.1	119.3	111.4	120.2
Q99996	A-kinase anchor protein 9 OS=Homo sapiens OX=9606 GN=AKAP9 PE=1 SV=4	7	25	29	23	3907	452.7	4.98	44.44	25	AKAP9	96.9	86.6	111.2	119.3	82.6	80.7	70.5	113.3	126.3	112.7
Q53H80	Akirin-2 OS=Homo sapiens OX=9606 GN=AKIRIN2 PE=1 SV=2	5	1	1	1	203	22.5	8.73	0	1	AKIRIN2	0	0	341.8	0	0	320.4	0	0	337.7	0
P14550	Aldo-keto reductase family 1 member A1 OS=Homo sapiens OX=9606 GN=AKR1A1 PE=1 SV=3	41	12	17	11	325	36.6	6.79	35.37	12	AKR1A1	86.8	105	102	105.1	124.2	89.6	101.3	91.6	102.6	91.8
P15121	Aldo-keto reductase family 1 member B1 OS=Homo sapiens OX=9606 GN=AKR1B1 PE=1 SV=3	60	17	29	15	316	35.8	6.98	53.41	17	AKR1B1	82.1	93.7	103.9	108	113.5	91.3	91.7	108.6	105.8	101.5
O43488	Aflatoxin B1 aldehyde reductase member 2 OS=Homo sapiens OX=9606 GN=AKR7A2 PE=1 SV=3	13	4	6	4	359	39.6	7.17	13.23	4	AKR7A2	115.2	100.3	96.6	101.8	69.6	105.1	127.3	94.4	95.5	94.2
Q96B36	Proline-rich AKT1 substrate 1 OS=Homo sapiens OX=9606 GN=AKT1S1 PE=1 SV=1	25	4	7	4	256	27.4	4.75	7.61	4	AKT1S1	85.5	106.7	81.7	78.2	73.6	145.9	107.5	114.1	92.4	114.3
P31751	RAC-beta serine/threonine-protein kinase OS=Homo sapiens OX=9606 GN=AKT2 PE=1 SV=2	20	9	12	4	481	55.7	6.37	13.11	9	AKT2	99.3	81.1	94.1	100.5	76.9	93.3	95.2	106.6	127.8	125
P02768	Albumin OS=Homo sapiens OX=9606 GN=ALB PE=1 SV=2	9	6	14	6	609	69.3	6.28	23.52	6	ALB	105	120	96.9	87	105.8	104.3	114.6	94.8	85.3	86.2
Q13740	CD166 antigen OS=Homo sapiens OX=9606 GN=ALCAM PE=1 SV=2	10	5	8	5	583	65.1	6.25	11.32	5	ALCAM	102.5	120.8	100.6	84.9	104	90.7	83.8	96.9	113.6	102.2
Q8IZ83	Aldehyde dehydrogenase family 16 member A1 OS=Homo sapiens OX=9606 GN=ALDH16A1 PE=1 SV=2	14	7	9	7	802	85.1	6.79	17.33	7	ALDH16A1	104.6	120.9	94.6	78.2	122.3	94.5	116.5	91.5	94.2	82.7
P54886	Delta-1-pyrroline-5-carboxylate synthase OS=Homo sapiens OX=9606 GN=ALDH18A1 PE=1 SV=2	44	33	59	33	795	87.2	7.12	120.84	33	ALDH18A1	99.9	97.5	104.7	98.7	102.9	98.1	95.8	99.2	104.4	98.9
O94788	Retinal dehydrogenase 2 OS=Homo sapiens OX=9606 GN=ALDH1A2 PE=1 SV=3	26	13	17	10	518	56.7	6.05	40.15	13	ALDH1A2	108.4	95.2	98.9	106.3	77.6	98.2	100.3	98.4	112	104.7
P30837	Aldehyde dehydrogenase X, mitochondrial OS=Homo sapiens OX=9606 GN=ALDH1B1 PE=1 SV=4	41	18	27	15	517	57.2	6.99	61.76	18	ALDH1B1	122.5	122.1	86	82.4	90.9	125.5	123.3	84	83.3	79.9
Q3SY69	Mitochondrial 10-formyltetrahydrofolate dehydrogenase OS=Homo sapiens OX=9606 GN=ALDH1L2 PE=1 SV=2	11	11	14	11	923	101.7	6.52	28.47	11	ALDH1L2	159.7	165.3	109	114.6	93.3	103.3	97.2	55.2	51.8	50.8
P05091	Aldehyde dehydrogenase, mitochondrial OS=Homo sapiens OX=9606 GN=ALDH2 PE=1 SV=2	40	20	31	18	517	56.3	7.05	67.56	20	ALDH2	120.4	125.1	87.7	88.7	95.7	122.2	116.5	78.5	83.1	82
P51648	Aldehyde dehydrogenase family 3 member A2 OS=Homo sapiens OX=9606 GN=ALDH3A2 PE=1 SV=1	19	9	13	9	485	54.8	7.88	30.15	9	ALDH3A2	100.8	112.1	101.5	87.9	106.7	95.9	100.4	87.2	102.4	105.3
P30038	Delta-1-pyrroline-5-carboxylate dehydrogenase, mitochondrial OS=Homo sapiens OX=9606 GN=ALDH4A1 PE=1 SV=3	6	2	2	2	563	61.7	8.07	5.85	2	ALDH4A1	100	108.9	89.2	88.7	120.2	104.7	118	90.2	86.1	93.9
P51649	Succinate-semialdehyde dehydrogenase, mitochondrial OS=Homo sapiens OX=9606 GN=ALDH5A1 PE=1 SV=2	16	9	17	9	535	57.2	8.28	29.72	9	ALDH5A1	118.4	125.8	88.8	86	98.8	127.2	110	88.2	82.7	74.1
Q02252	Methylmalonate-semialdehyde dehydrogenase [acylating], mitochondrial OS=Homo sapiens OX=9606 GN=ALDH6A1 PE=1 SV=2	19	10	11	10	535	57.8	8.5	20.66	10	ALDH6A1	122.6	126.1	95.3	79.1	100.6	125.5	125.4	71.8	84.4	69.2
P49419	Alpha-aminoadipic semialdehyde dehydrogenase OS=Homo sapiens OX=9606 GN=ALDH7A1 PE=1 SV=5	44	21	30	21	539	58.5	7.99	71.5	21	ALDH7A1	101.9	103.4	110.8	113.6	112.8	87.7	88.6	95.1	93.4	92.9
P49189	4-trimethylaminobutyraldehyde dehydrogenase OS=Homo sapiens OX=9606 GN=ALDH9A1 PE=1 SV=3	38	17	26	17	494	53.8	5.87	49.62	17	ALDH9A1	92.6	87.5	103	111.1	107.1	93.3	87.6	103.7	104.5	109.5
P04075	Fructose-bisphosphate aldolase A OS=Homo sapiens OX=9606 GN=ALDOA PE=1 SV=2	83	33	121	25	364	39.4	8.09	255.31	33	ALDOA	100	93	102.2	101.5	93.2	94.5	97.2	107	105.2	106.2
P09972	Fructose-bisphosphate aldolase C OS=Homo sapiens OX=9606 GN=ALDOC PE=1 SV=2	36	13	37	5	364	39.4	6.87	78.23	13	ALDOC	87.5	90.8	101.9	94.5	92.3	92.8	100.3	107.7	114.7	117.6
Q9BT22	Chitobiosyldiphosphodolichol beta-mannosyltransferase OS=Homo sapiens OX=9606 GN=ALG1 PE=1 SV=2	17	7	7	7	464	52.5	7.23	14.96	7	ALG1	151.8	93.6	103.2	39.9	43.2	142.1	136.4	49.5	122.5	118
Q2TAA5	GDP-Man:Man(3)GlcNAc(2)-PP-Dol alpha-1,2-mannosyltransferase OS=Homo sapiens OX=9606 GN=ALG11 PE=1 SV=2	9	4	4	4	492	55.6	8.48	4.34	4	ALG11	130.8	162.2	104.1	86.8	51.8	104.9	111.6	80.2	94.2	73.4
Q9NP73	Putative bifunctional UDP-N-acetylglucosamine transferase and deubiquitinase ALG13 OS=Homo sapiens OX=9606 GN=ALG13 PE=1 SV=2	5	5	5	5	1137	126	6.74	4.97	5	ALG13	86.2	121.9	84.5	127.1	107.2	111.9	112.3	53.4	93.8	101.7
Q96F25	UDP-N-acetylglucosamine transferase subunit ALG14 homolog OS=Homo sapiens OX=9606 GN=ALG14 PE=1 SV=1	9	2	2	2	216	24.1	8.94	5.32	2	ALG14	79.8	202	0	0	152	136.7	192.1	176.2	0	61.1
Q9Y673	Dolichyl-phosphate beta-glucosyltransferase OS=Homo sapiens OX=9606 GN=ALG5 PE=1 SV=1	18	5	6	5	324	36.9	9.28	7.71	5	ALG5	102.4	133.5	103	102.9	108.8	99	93.1	87.2	87.4	82.8
Q9H6U8	Alpha-1,2-mannosyltransferase ALG9 OS=Homo sapiens OX=9606 GN=ALG9 PE=1 SV=2	3	1	1	1	611	69.8	8.68	3	1	ALG9	72.1	121.7	83.5	119.2	97.5	127	105.7	54.1	129.4	89.6
Q9UM73	ALK tyrosine kinase receptor OS=Homo sapiens OX=9606 GN=ALK PE=1 SV=3	1	2	4	2	1620	176.3	7.08	3.65	2	ALK	81.4	87.7	62.5	107.7	0	121.2	133.8	145	149.8	110.8
Q13686	Nucleic acid dioxygenase ALKBH1 OS=Homo sapiens OX=9606 GN=ALKBH1 PE=1 SV=2	15	3	3	3	389	43.8	7.08	3.27	3	ALKBH1	106.2	123.9	83.1	106.5	103.5	139.5	71.5	130.9	53.7	81.3
Q6NS38	DNA oxidative demethylase ALKBH2 OS=Homo sapiens OX=9606 GN=ALKBH2 PE=1 SV=1	11	2	2	2	261	29.3	9.66	2.46	2	ALKBH2	75.2	76.2	102.4	91.7	112.4	124.2	108	119.8	79.1	111
Q96Q83	Alpha-ketoglutarate-dependent dioxygenase alkB homolog 3 OS=Homo sapiens OX=9606 GN=ALKBH3 PE=1 SV=1	18	3	4	3	286	33.4	8.4	7.89	3	ALKBH3	0	70.3	122.3	108	155.1	122	116.7	77.8	103.6	124.3
Q9NXW9	Alpha-ketoglutarate-dependent dioxygenase alkB homolog 4 OS=Homo sapiens OX=9606 GN=ALKBH4 PE=1 SV=1	18	3	3	3	302	33.8	6.67	5.84	3	ALKBH4	112.2	100.3	82.4	70.7	93.8	133.1	145.3	108.8	95.7	57.8
Q6P6C2	RNA demethylase ALKBH5 OS=Homo sapiens OX=9606 GN=ALKBH5 PE=1 SV=2	30	8	10	8	394	44.2	9.09	29.71	8	ALKBH5	70	80.9	96.1	97	145	93.7	84.8	112.5	110.4	109.5
Q8TCU4	Centrosome-associated protein ALMS1 OS=Homo sapiens OX=9606 GN=ALMS1 PE=1 SV=4	2	6	7	5	4168	460.8	6.28	12.9	6	ALMS1	72.5	29	80	102.4	132.6	79.6	79.6	149	140.4	134.8
Q86V81	THO complex subunit 4 OS=Homo sapiens OX=9606 GN=ALYREF PE=1 SV=3	52	13	21	13	257	26.9	11.15	53.94	13	ALYREF	89.5	107.8	89.8	90.7	111.1	102.1	107.5	99.9	100.1	101.4
Q9C0C7	Activating molecule in BECN1-regulated autophagy protein 1 OS=Homo sapiens OX=9606 GN=AMBRA1 PE=1 SV=2	3	3	3	3	1298	142.4	7.18	6.79	3	AMBRA1	0	0	0	0	0	0	0	0	0	1000
Q9Y303	N-acetylglucosamine-6-phosphate deacetylase OS=Homo sapiens OX=9606 GN=AMDHD2 PE=1 SV=2	7	2	2	2	409	43.7	6.7	4.91	2	AMDHD2	81.1	115.4	73	56	64.5	108.3	163.3	124.5	122.9	91.1
Q9UKV5	E3 ubiquitin-protein ligase AMFR OS=Homo sapiens OX=9606 GN=AMFR PE=1 SV=2	16	5	8	5	643	72.9	6.39	12.39	5	AMFR	64.4	40.8	66.2	238.9	132.9	64.9	56.6	71	160.9	103.5
Q9Y4X0	Nuclear protein AMMECR1 OS=Homo sapiens OX=9606 GN=AMMECR1 PE=1 SV=1	8	2	3	2	333	35.4	8.63	6.39	2	AMMECR1	86.5	149.1	102.4	0	189.8	122.2	134.9	0	100.5	114.7
Q4VCS5	Angiomotin OS=Homo sapiens OX=9606 GN=AMOT PE=1 SV=1	37	35	54	31	1084	118	7.64	108.9	35	AMOT	135.5	149.1	55.3	60.2	67.1	166	166	66.8	70.6	63.4
Q8IY63	Angiomotin-like protein 1 OS=Homo sapiens OX=9606 GN=AMOTL1 PE=1 SV=1	5	5	7	3	956	106.5	7.11	11.53	5	AMOTL1	97.5	112.4	90.5	77.6	64.8	121.9	109.4	118.2	100.6	107.1
Q01433	AMP deaminase 2 OS=Homo sapiens OX=9606 GN=AMPD2 PE=1 SV=2	13	13	15	12	879	100.6	6.93	31.03	13	AMPD2	69.4	87.5	108.3	100.6	133.9	73.7	88.4	117.3	112.1	108.8
Q86W34	Archaemetzincin-2 OS=Homo sapiens OX=9606 GN=AMZ2 PE=2 SV=2	5	1	1	1	360	41.2	8.15	2.68	1	AMZ2	157	84.6	83.9	87.5	57.4	110.9	75.6	104.9	146	92.1
Q9H1A4	Anaphase-promoting complex subunit 1 OS=Homo sapiens OX=9606 GN=ANAPC1 PE=1 SV=1	5	8	9	8	1944	216.4	6.3	10.38	8	ANAPC1	92.9	104	93.7	70.5	162.3	95.6	140.5	112.5	72.6	55.3
Q9UM13	Anaphase-promoting complex subunit 10 OS=Homo sapiens OX=9606 GN=ANAPC10 PE=1 SV=1	5	1	1	1	185	21.2	9.06	0	1	ANAPC10	0	0	1000	0	0	0	0	0	0	0
Q96DE5	Anaphase-promoting complex subunit 16 OS=Homo sapiens OX=9606 GN=ANAPC16 PE=1 SV=1	19	2	4	2	110	11.7	4.97	4.31	2	ANAPC16	103.8	102	121.5	65.9	162	53.5	120	80.2	98.1	93.2
Q9UJX6	Anaphase-promoting complex subunit 2 OS=Homo sapiens OX=9606 GN=ANAPC2 PE=1 SV=1	3	2	3	2	822	93.8	5.22	7.19	2	ANAPC2	102.3	117.9	100.9	89.6	133.2	123.5	95.9	78.5	81	77.2
Q9UJX5	Anaphase-promoting complex subunit 4 OS=Homo sapiens OX=9606 GN=ANAPC4 PE=1 SV=2	4	3	4	3	808	92.1	5.53	8.61	3	ANAPC4	93.3	87.6	98.1	96.4	138.7	114.7	56.5	104.2	107.7	102.8
Q9UJX4	Anaphase-promoting complex subunit 5 OS=Homo sapiens OX=9606 GN=ANAPC5 PE=1 SV=2	10	5	5	5	755	85	6.87	15.04	5	ANAPC5	104.8	106.1	105.4	87.4	92	91.1	119.9	92.7	101.9	98.7
Q9UJX3	Anaphase-promoting complex subunit 7 OS=Homo sapiens OX=9606 GN=ANAPC7 PE=1 SV=5	13	7	10	7	565	63.1	5.72	7.64	7	ANAPC7	113.6	144	84	79.4	102.3	131	110.4	67.3	90.2	77.8
Q5VTE6	Protein angel homolog 2 OS=Homo sapiens OX=9606 GN=ANGEL2 PE=1 SV=1	2	1	1	1	544	62.3	7.81	2.32	1	ANGEL2	140.5	88.3	66.6	116.4	103.6	109.3	122.8	79.4	99.2	73.7
Q15389	Angiopoietin-1 OS=Homo sapiens OX=9606 GN=ANGPT1 PE=1 SV=2	2	1	1	1	498	57.5	6.76	2.41	1	ANGPT1	98.8	76.8	111.8	129	91.3	103.2	75.7	99.2	100.6	113.6
O95841	Angiopoietin-related protein 1 OS=Homo sapiens OX=9606 GN=ANGPTL1 PE=2 SV=1	5	2	2	2	491	56.7	8.21	0	2	ANGPTL1	0	0	0	0	0	0	0	0	0	1000
Q01484	Ankyrin-2 OS=Homo sapiens OX=9606 GN=ANK2 PE=1 SV=4	2	7	7	4	3957	433.4	5.14	13.56	7	ANK2	166.2	83.2	122.9	94.7	148.1	95.8	111.5	58.9	0	118.7
Q12955	Ankyrin-3 OS=Homo sapiens OX=9606 GN=ANK3 PE=1 SV=3	4	14	14	12	4377	480.1	6.49	23.13	14	ANK3	112.3	103.4	101.4	110.3	79.2	103.1	108.1	92.4	97.3	92.5
A6NHY2	Ankyrin repeat and death domain-containing protein 1B OS=Homo sapiens OX=9606 GN=ANKDD1B PE=4 SV=3	2	1	1	1	528	59.1	8.35	1.83	1	ANKDD1B	49.9	106.1	79.2	0	231.6	120	108	109.9	138.9	56.4
Q9P2R3	Rabankyrin-5 OS=Homo sapiens OX=9606 GN=ANKFY1 PE=1 SV=2	14	14	17	14	1169	128.3	6.1	32.97	14	ANKFY1	94.7	105.2	101.8	85.6	124.8	94	108.8	98.6	87.8	98.8
Q8IWZ3	Ankyrin repeat and KH domain-containing protein 1 OS=Homo sapiens OX=9606 GN=ANKHD1 PE=1 SV=1	13	27	41	15	2542	269.3	5.73	67.31	27	ANKHD1	101.7	110.7	102.2	92.3	92.6	102.9	114.6	90.4	98.7	93.8
Q86XL3	Ankyrin repeat and LEM domain-containing protein 2 OS=Homo sapiens OX=9606 GN=ANKLE2 PE=1 SV=4	24	18	20	18	938	104.1	7.09	33.95	18	ANKLE2	76.5	125.1	77	43.2	138	121.2	144.3	106	94.5	74.2
Q8IV38	Ankyrin repeat and MYND domain-containing protein 2 OS=Homo sapiens OX=9606 GN=ANKMY2 PE=1 SV=1	6	3	3	3	441	49.3	6.25	3.32	3	ANKMY2	122.4	132.3	75.3	95.9	108.3	98.8	118.7	71.2	91.7	85.4
Q6UB99	Ankyrin repeat domain-containing protein 11 OS=Homo sapiens OX=9606 GN=ANKRD11 PE=1 SV=3	0	1	1	1	2663	297.7	7.11	0	1	ANKRD11	92.4	149.6	101.5	65.1	85.2	125.2	116.1	90.2	94.3	80.4
Q8IZ07	Ankyrin repeat domain-containing protein 13A OS=Homo sapiens OX=9606 GN=ANKRD13A PE=1 SV=3	4	2	6	1	590	67.6	5.02	10.86	2	ANKRD13A	73.1	124.3	140.3	108.1	42.2	113.8	92.6	96	118.4	91.2
O75179	Ankyrin repeat domain-containing protein 17 OS=Homo sapiens OX=9606 GN=ANKRD17 PE=1 SV=3	12	29	37	15	2603	274.1	6.52	66.03	29	ANKRD17	81.4	94	95.6	95.4	114.2	93.7	103.5	108	107.1	107.1
O15084	Serine/threonine-protein phosphatase 6 regulatory ankyrin repeat subunit A OS=Homo sapiens OX=9606 GN=ANKRD28 PE=1 SV=5	13	9	9	8	1053	112.9	6.25	20.2	9	ANKRD28	87.7	92	105.3	107.2	121.4	86.6	100.8	102.3	96	100.7
Q8N283	Ankyrin repeat domain-containing protein 35 OS=Homo sapiens OX=9606 GN=ANKRD35 PE=2 SV=2	3	2	2	2	1001	109.9	6.02	0	2	ANKRD35	189.3	96.3	162.3	0	0	104.4	179.4	141.6	0	126.7
Q53RE8	Ankyrin repeat domain-containing protein 39 OS=Homo sapiens OX=9606 GN=ANKRD39 PE=1 SV=1	20	3	3	3	183	19.6	6.89	5.02	3	ANKRD39	55.2	51.6	75.7	71.5	153.4	159.3	102.7	129.8	115.3	85.6
Q6AI12	Ankyrin repeat domain-containing protein 40 OS=Homo sapiens OX=9606 GN=ANKRD40 PE=1 SV=2	3	2	2	2	368	41.1	4.97	4.71	2	ANKRD40	124.9	203.1	49	99.3	105.6	165.6	133	57.9	0	61.6
Q86W74	Ankyrin repeat domain-containing protein 46 OS=Homo sapiens OX=9606 GN=ANKRD46 PE=1 SV=2	12	2	3	2	228	25.3	5.73	5.17	2	ANKRD46	202.4	98.1	149.7	123.9	0	257.5	168.3	0	0	0
[truncated: 5,821 more rows]
